# Supplementary material for: NK cell-derived extracellular vesicles enhance cytotoxicity and immune cell recruitment in non-small cell lung cancer
Source: Front Immunol. 2025 Jul 24;16:1633010. doi: 10.3389/fimmu.2025.1633010 (PMC12355224; doi:10.3389/fimmu.2025.1633010)
Supplement: Supplementary file 3 [file Table1.xlsx]

## Sheet: Cohort overview and sample info
		Patient ID	PT002	PT004	PT005	PT006	PT007	PT008	PT009	PT010	PT012	PT014
	Demographics overview	Age at diagnosis	60	51	59	64	75	57	65	57	80	77
		Sex	F	F	M	M	F	M	F	F	F	M
		Ethnicity	Hispanic	Black	White	White	White	White	White	White	White	Black
		Smoking status	N	N	Active	Former	Former	Former	Former	Former	Former	Former
		Previous diagnosed cancer	N	Y	N	N	Y	N	N	Y	N	Y
		Previous Therapies	N	Y	N	N	Y	N	N	N	N	Y
	Surgery, pathology and molecular testing	Surgery Type	Lobectomy	Lobectomy	Sleeve Resect.	Lobectomy	Lobectomy	Lobectomy	Lobectomy	Lobectomy	Wedge Resect.	Lobectomy
		Anatomical Site	Left Upper Lung	Left Lower Lung	Left Lung	Left Upper Lung	Right Upper Lung	Right Upper Lung	Right Upper Lung	Left Upper Lung	Right Middle Lung	Right Upper Lung
		Tumor stage	pT1bN0 - stage 1	pT1bN0 - stage 1	pT2bN0 - stage IIA	pT1cN1 - stage IIB	pT1bN0 - stage 1	pT1bN0 - stage 1	pT1bN0 - stage 1	pT1bN0 - stage 1	pT1cN0 - stage 1	pT2aN0 - stage 1B
		Inflammation Intensity (0-3)	1-2 +	1 - focal	1	< 1	2	3	3	3+	3+	3+
		Histology Diagnosis	Invasive mucinous adenocarcinoma; 40% Acinar, 40% papillary, 20% Lepidic	Invasive acinar adenocarinoma; 80% acinar, 15% papillary, 5% lepidic	Invasive Squamous CC, keratinizing	Invasive Squamous CC, keratinizing	Invasive acinar adenocarinoma; 90% acinar, 10% lepidic	Invasive lepidic adenocarcinoma; 35% Acinar, 5% Papillary, 60% Lepidic	Invasive acinar adenocarcinoma	Invasive acinar adenocarcinoma; 65% Acinar, 5% papillary, 30% lepidic	Invasive squamous CC, non-keratinizing	Invasive acinar adenocarcinoma; 95% acinar, 5% papillary
		Grade	not available	G2, mod differentiated	not available	G2, mod differentiated	G2, mod differentiated	G1, well differentiated	G2, mod differentiated	not available	G2, mod differentiated	not available
		TMB	Low - 5.4 muts/Mb	not available	High - 20.0 Muts/Mb	Low - 9.2 Muts/Mb	High - 23.8 Muts/Mb	Low - 9.2 Muts/Mb	Low - 4.6 Muts/Mb	not available	Low-15.4 Muts/Mb	Low-10.8 Muts/Mb
		PD-L1 (22C3)	Low, TPS 1-5%	PDL1 TPS 5-15% (low)	Low, TPS 1-25% (prev BX)	Low, TPS 1-49%	No - TPS <1%	Low - TPS 10-25%	Low - TPS 1-5%	No - TPS <1% (prev BX)	High - TPS 76-100%	Low, TPS 1-5% (prev BX)
		pan-TRK	Neg	not available	Neg (prev BX)	Neg	Neg	Neg	Neg	not available	focally/weakly Pos	Neg (prev BX)
		Biomarker	KRAS, G12D +ve, Negative for ALK, BRAF, EGFR, ERB2, MET, ROS, RET, NTRK	ALK -ve, BRAF -ve, EGFR not done, ROS -ve, TRK -ve	ARID1A-E1765*, PIK3CA-amp, FBXW7-R479*	EGFR - amp, FGFR1-ZMAT4-FGR1 fusion, FGFR1-amp, CDKN2A-H98P, PIK3CA-amp, MDM2-amp All mutations negative - EGFR, ALK, BRAF, HER2, KRAS, MET, TRK, ROS, RET	NF1-E1238*, CCND1-amp All mutations negative - EGFR, ALK, BRAF, HER2, KRAS, MET, TRK, ROS, RET	All mutations negative - EGFR, ALK, BRAF, HER2, KRAS, MET, TRK, ROS, RET	EGFR +ve -L747_A750delinsP All other mutations negative - ALK, BRAF, HER2, KRAS, MET, TRK, ROS, RET	KRAS +ve -p.G12C (prev BX) All other mutations negative - EGFR, ALK, ROS	BRIP1-splice site 1794+1G>T, CD274-amp, PIK3CA-amp, FBXW7-R505G All other mutations negative - EGFR, ALK, BRAF, HER2, KRAS, MET, TRK, ROS, RET	EGFR-E746_A750del All other mutations negative - EGFR, ALK, BRAF, HER2, KRAS, MET, TRK, ROS, RET
		Time elapsed between surgery and follow up scan (years)	2.10959	1.9589	1.95616	1.4	1.78356	1.74521	1.96438	1.57534	1.62466	1.69315
	Sample collection and QC metrics	Tumor tissue collected for scRNA	Y	Y	Y	Y	Y	Y	Y	Y	Y	Y
		Tumor scRNA succesfully carried out	Y	Y	Y	N	Y	Y	Y	Y	Y	N
		Tumor tissue collected for organoid experiments	Y	Y	Y	Y	Y	Y	Y	Y	Y	Y
		Tumor tissue cells retrieved for organoid experiments	1711400	534000	784400	615600	4960000	187980	2534400	3852800	936000	759000
		Tumor tissue cell viability	0.86	0.75	0.74	0.81	0.62	0.78	0.88	0.86	0.72	0.65
		Organoid experiments succesfully carried out	Y	Y	Y	N	Y	N	Y	Y	Y	Y
		Pre-tumor resection PBMCs collected	Y	Y	Y	Y	Y	Y	Y	Y	Y	Y
		Pre-tumor resection PBMCs viability	0.951	0.933	0.94	0.929	0.906	0.952	0.943	0.953	0.952	0.933
		Pre PBMC scRNA succesfully carried out	Y	Y	Y	Y	Y	Y	Y	Y	Y	Y
		Post-tumor resection PBMCs collected	Y	Y	Y	Y	Y	Y	Y	Y	Y	Y
		Duration from "pre" collection to "post" collection (weeks)	17.4	2.1	1.9	2.1	2.1	2	14	2.3	19	4.9
		Post-tumor resection PBMCs viability	0.952	0.926	0.94	0.956	0.949	0.948	0.953	0.955	0.933	0.959
		Post PBMC scRNA succesfully carried out	Y	Y	Y	Y	Y	Y	Y	N	Y	Y
