# Supplementary material for: NK cell-derived extracellular vesicles enhance cytotoxicity and immune cell recruitment in non-small cell lung cancer
Source: Front Immunol. 2025 Jul 24;16:1633010. doi: 10.3389/fimmu.2025.1633010 (PMC12355224; doi:10.3389/fimmu.2025.1633010)
Supplement: Supplementary file 4 [file Table2.xlsx]

## Sheet: Age-associated_B_cells_LUAD_vs_
	cluster_id	logFC	AveExpr	t	p_val	p_adj.loc	p_adj.glb
HLA-C	Age-associated B cells	1.17049	12.1667	4.80617	0.000439147	0.281421	0.0015586
PTPRJ	Age-associated B cells	1.76701	7.70308	4.74734	0.000485209	0.281421	0.00170023
CSGALNACT1	Age-associated B cells	1.38751	8.26721	4.39357	0.000892471	0.307362	0.00290775
IFNGR2	Age-associated B cells	0.901472	8.61202	4.21571	0.00121967	0.307362	0.00382649
IFT57	Age-associated B cells	0.719321	8.72577	4.08379	0.00154134	0.307362	0.00470349
JUN	Age-associated B cells	0.979788	11.8939	4.06643	0.0015898	0.307362	0.00483271
IFITM3	Age-associated B cells	3.20134	7.49769	3.73489	0.00288801	0.429998	0.00813955
TKT	Age-associated B cells	1.80927	8.48094	3.72031	0.0029655	0.429998	0.00832975
ITM2C	Age-associated B cells	0.942309	8.13551	3.46099	0.00476354	0.55587	0.0126176
SMDT1	Age-associated B cells	1.41436	9.01511	3.41508	0.00518288	0.55587	0.0135683
SNHG7	Age-associated B cells	0.814983	9.31615	3.4059	0.00527118	0.55587	0.0137714
IGLV2-5	Age-associated B cells	-3.25064	5.12404	-3.32957	0.00606682	0.586459	0.0155581
PPM1G	Age-associated B cells	0.736524	7.85534	3.23197	0.00726434	0.596378	0.0182136
SF3A1	Age-associated B cells	0.994371	7.91748	3.2297	0.00729496	0.596378	0.0182816
COX7C	Age-associated B cells	0.669657	10.1144	3.19159	0.0078272	0.596378	0.0194386
RABGAP1L	Age-associated B cells	-0.951789	9.21552	-3.16473	0.0082259	0.596378	0.0202927
IGKV3-20	Age-associated B cells	-3.26868	10.0476	-3.04223	0.0103191	0.613545	0.0247087
FAAP20	Age-associated B cells	0.826878	8.27711	3.01439	0.0108649	0.613545	0.0258453
PCED1B-AS1	Age-associated B cells	0.899747	8.56901	3.01336	0.0108856	0.613545	0.0258855
JUND	Age-associated B cells	0.654304	12.2462	2.96611	0.011881	0.613545	0.027916
MBNL1	Age-associated B cells	-0.974412	9.71948	-2.96375	0.0119329	0.613545	0.0280237
CD1C	Age-associated B cells	1.90305	7.84018	2.91977	0.0129452	0.613545	0.030093
HLA-DMA	Age-associated B cells	0.510134	10.3477	2.91647	0.0130245	0.613545	0.0302474
ADK	Age-associated B cells	-0.976162	9.29549	-2.89534	0.0135439	0.613545	0.0312941
SIPA1L1	Age-associated B cells	-1.09751	8.68682	-2.85617	0.0145622	0.613545	0.0333091
TSPAN3	Age-associated B cells	-0.555966	9.53244	-2.79708	0.0162435	0.613545	0.0366373
SRSF9	Age-associated B cells	-0.561865	8.61151	-2.77362	0.016963	0.613545	0.0380498
YWHAH	Age-associated B cells	-1.00605	8.12404	-2.77214	0.0170094	0.613545	0.0381374
TUFM	Age-associated B cells	0.67363	8.76877	2.74335	0.0179382	0.613545	0.039923
RAP1B	Age-associated B cells	-0.658933	8.63197	-2.73009	0.0183828	0.613545	0.0407786
LINC01857	Age-associated B cells	1.44669	7.87769	2.7224	0.0186456	0.613545	0.0412772
PLCG2	Age-associated B cells	-0.914192	8.46257	-2.7172	0.0188251	0.613545	0.0416186
BCL2	Age-associated B cells	1.22426	7.6385	2.67376	0.0203949	0.613545	0.0445711
TRIM22	Age-associated B cells	0.787714	7.83829	2.65738	0.0210195	0.613545	0.0457475
CHASERR	Age-associated B cells	0.705043	9.79424	2.62343	0.0223748	0.613545	0.0482644
BDP1	Age-associated B cells	1.05346	7.66277	2.60232	0.0232604	0.613545	0.0499167
SH3BP5	Age-associated B cells	0.870141	8.74336	2.58502	0.0240116	0.613545	0.0512925
REX1BD	Age-associated B cells	-0.703931	8.18811	-2.57924	0.0242676	0.613545	0.0517623
RGS19	Age-associated B cells	-0.625057	8.34331	-2.57279	0.0245566	0.613545	0.0522893
JAK1	Age-associated B cells	0.671224	9.37947	2.55706	0.0252761	0.613545	0.0535982
MPHOSPH8	Age-associated B cells	-0.671374	7.85152	-2.55277	0.0254755	0.613545	0.0539561
LSM7	Age-associated B cells	0.724931	9.34934	2.53929	0.026113	0.613545	0.0551305
EIF4A2	Age-associated B cells	-0.617427	8.80185	-2.53435	0.0263504	0.613545	0.0555733
CD22	Age-associated B cells	-0.807548	8.7635	-2.51449	0.0273266	0.613545	0.0573511
CD79B	Age-associated B cells	0.616419	10.5273	2.51248	0.0274271	0.613545	0.0575302
CD55	Age-associated B cells	0.830076	8.63861	2.49902	0.028111	0.613545	0.0587621
NDUFA1	Age-associated B cells	0.827739	8.50081	2.49833	0.0281464	0.613545	0.0588252
ALOX5	Age-associated B cells	0.836886	8.01401	2.47827	0.0291976	0.613545	0.0607092
TAGAP	Age-associated B cells	1.33997	8.71961	2.47372	0.0294416	0.613545	0.0611586
VOPP1	Age-associated B cells	0.556289	9.30886	2.46743	0.0297814	0.613545	0.061733
ZC3H15	Age-associated B cells	-0.641467	8.29449	-2.44291	0.0311443	0.613545	0.064148
HNRNPA1	Age-associated B cells	-0.506606	10.4325	-2.43855	0.0313929	0.613545	0.0645992
SYPL1	Age-associated B cells	0.662029	8.78236	2.43812	0.0314176	0.613545	0.0646405
THRAP3	Age-associated B cells	0.615881	8.65659	2.43381	0.0316653	0.613545	0.0650782
EIF3H	Age-associated B cells	0.542178	9.69079	2.43065	0.0318478	0.613545	0.0654005
ENSG00000285417	Age-associated B cells	0.975603	7.74022	2.42977	0.031899	0.613545	0.0654905
USP15	Age-associated B cells	-0.554467	8.57725	-2.42074	0.0324283	0.613545	0.0664135
PALS2	Age-associated B cells	-1.04481	8.71824	-2.419	0.0325309	0.613545	0.0665995
IGHV3-21	Age-associated B cells	-2.21286	7.58697	-2.40366	0.0334519	0.613545	0.0682191
HLA-B	Age-associated B cells	-0.549008	13.4045	-2.39324	0.0340916	0.613545	0.0693363
IGHV3-15	Age-associated B cells	2.4413	5.63896	2.39081	0.0342426	0.613545	0.0695935
OGA	Age-associated B cells	-1.19361	7.87019	-2.38398	0.0346702	0.613545	0.0703127
LAPTM5	Age-associated B cells	-0.559085	11.7243	-2.37922	0.0349712	0.613545	0.0708365
UCP2	Age-associated B cells	0.572704	10.686	2.36823	0.0356761	0.613545	0.0720377
PCGF5	Age-associated B cells	0.882486	7.65911	2.36089	0.036154	0.613545	0.0728755
PPM1K	Age-associated B cells	-0.696346	8.37476	-2.35908	0.036273	0.613545	0.0730717
ROCK1	Age-associated B cells	-0.809392	8.31535	-2.35657	0.0364384	0.613545	0.0733564
PSMA2	Age-associated B cells	-0.530872	8.13322	-2.35589	0.0364838	0.613545	0.0734311
CYBB	Age-associated B cells	0.744643	8.48253	2.34696	0.0370786	0.613545	0.0744459
NGLY1	Age-associated B cells	-0.851584	8.01276	-2.3421	0.0374068	0.613545	0.0749963
CTSS	Age-associated B cells	0.519631	9.50642	2.32307	0.0387172	0.613545	0.0772562
LAMTOR1	Age-associated B cells	-0.489732	8.47328	-2.32083	0.0388749	0.613545	0.0775201
PPP1R14A	Age-associated B cells	1.03814	8.76358	2.31098	0.0395728	0.613545	0.0787081
CDC37	Age-associated B cells	-0.505525	8.65256	-2.30726	0.0398399	0.613545	0.0791573
TCL1A	Age-associated B cells	-1.75043	6.96286	-2.30344	0.0401155	0.613545	0.0796249
ANGPTL1	Age-associated B cells	1.41876	8.57988	2.29429	0.0407837	0.613545	0.0807535
SF3B2	Age-associated B cells	-0.410155	8.84025	-2.26912	0.0426769	0.613545	0.0838927
SERBP1	Age-associated B cells	-0.574892	8.89162	-2.26743	0.0428069	0.613545	0.0841072
TUBB6	Age-associated B cells	-0.95994	8.00798	-2.25693	0.0436234	0.613545	0.0854974
TMEM258	Age-associated B cells	0.536283	8.30731	2.25393	0.0438595	0.613545	0.0858832
PGLS	Age-associated B cells	0.527099	8.80447	2.23515	0.0453653	0.613545	0.0884034
SMARCB1	Age-associated B cells	0.83432	8.61106	2.19918	0.0483867	0.613545	0.093321
IGHV3-11	Age-associated B cells	3.16621	6.58229	2.19215	0.0489988	0.613545	0.0943222
LINC00926	Age-associated B cells	0.673789	9.23048	2.18874	0.049299	0.613545	0.0948327
NFKB1	Age-associated B cells	-1.06479	7.94088	-2.1883	0.0493371	0.613545	0.0948929
SLC25A6	Age-associated B cells	0.425751	11.1244	2.18454	0.0496702	0.613545	0.0954261
PRDX5	Age-associated B cells	-0.603525	8.49004	-2.18144	0.0499459	0.613545	0.0958762
RNASEK	Age-associated B cells	0.498107	10.1785	2.1669	0.0512599	0.613545	0.0979556
CNPY3	Age-associated B cells	-0.494293	8.98872	-2.16628	0.0513159	0.613545	0.0980418
FCRL5	Age-associated B cells	-1.10444	8.92767	-2.14832	0.0529854	0.613545	0.100675
CHCHD2	Age-associated B cells	-0.498405	9.84002	-2.14428	0.0533679	0.613545	0.101283
CDK14	Age-associated B cells	-0.506101	9.09224	-2.13975	0.0537997	0.613545	0.101976
AFF3	Age-associated B cells	0.575192	9.8603	2.13387	0.0543653	0.613545	0.102891
PSMB3	Age-associated B cells	-0.596648	8.35993	-2.12546	0.055184	0.613545	0.10421
TNFRSF1B	Age-associated B cells	-0.657284	8.35011	-2.12505	0.0552239	0.613545	0.104271
BTG1	Age-associated B cells	0.786829	11.6186	2.1232	0.0554058	0.613545	0.104551
IGKV2-30	Age-associated B cells	2.9634	5.93088	2.1214	0.0555834	0.613545	0.104833
TMEM131L	Age-associated B cells	0.823623	7.85045	2.11488	0.0562307	0.613545	0.105846
EID1	Age-associated B cells	0.628092	8.63824	2.11169	0.0565492	0.613545	0.106336
DPP7	Age-associated B cells	-0.575095	8.19861	-2.09638	0.0581048	0.613545	0.108822
EEF2	Age-associated B cells	0.424015	12.0862	2.09092	0.0586691	0.613545	0.109708
RAB5C	Age-associated B cells	-0.708171	8.13282	-2.086	0.0591821	0.613545	0.110488
MAPK1IP1L	Age-associated B cells	0.575674	8.66932	2.08485	0.0593025	0.613545	0.110683
LAPTM4A	Age-associated B cells	0.7035	8.25495	2.08341	0.0594535	0.613545	0.110915
TNFAIP8	Age-associated B cells	0.758032	8.26246	2.08127	0.0596793	0.613545	0.111267
CARD11	Age-associated B cells	-0.5856	8.17524	-2.08069	0.059741	0.613545	0.11136
IGHG2	Age-associated B cells	1.04891	9.17938	2.07963	0.0598524	0.613545	0.111526
IGHV4-34	Age-associated B cells	2.34423	8.28549	2.07013	0.0608655	0.613545	0.113103
TOMM22	Age-associated B cells	-0.642325	8.14107	-2.06912	0.0609739	0.613545	0.113278
RFTN1	Age-associated B cells	-0.731949	7.92983	-2.06888	0.0609999	0.613545	0.113314
ARHGEF18	Age-associated B cells	-0.466546	8.23121	-2.06658	0.0612479	0.613545	0.113687
MOB1A	Age-associated B cells	-0.60052	9.01565	-2.05958	0.0620093	0.613545	0.114887
PPP1R18	Age-associated B cells	-0.646212	8.27095	-2.057	0.0622924	0.613545	0.115336
IFITM2	Age-associated B cells	-1.09792	9.35352	-2.0542	0.0625999	0.613545	0.115816
LRRFIP1	Age-associated B cells	-0.784415	9.21484	-2.05317	0.0627137	0.613545	0.11599
NDUFB2	Age-associated B cells	0.710796	8.76623	2.05244	0.0627945	0.613545	0.116109
ATP5F1D	Age-associated B cells	0.494466	9.65684	2.05019	0.0630441	0.613545	0.116472
ITGB7	Age-associated B cells	0.805047	8.6952	2.04984	0.0630825	0.613545	0.116527
RCSD1	Age-associated B cells	0.621793	9.46815	2.04757	0.0633358	0.613545	0.116912
SPCS1	Age-associated B cells	0.455694	9.03478	2.04636	0.0634701	0.613545	0.117135
SPCS3	Age-associated B cells	0.710213	7.58882	2.04157	0.0640082	0.613633	0.117965
FGR	Age-associated B cells	-0.68717	9.3082	-2.01986	0.0664965	0.629245	0.121797
SNRPD3	Age-associated B cells	0.564564	8.03612	2.01392	0.067194	0.629245	0.122873
SRRM2	Age-associated B cells	-0.395179	9.84981	-2.01154	0.0674745	0.629245	0.123308
TLK1	Age-associated B cells	0.658333	8.19121	2.00874	0.0678066	0.629245	0.123832
FCGR2B	Age-associated B cells	0.665119	8.41852	1.99119	0.0699224	0.637473	0.127024
IGHV4-4	Age-associated B cells	-2.72251	5.85513	-1.98845	0.0702578	0.637473	0.127519
ISG20	Age-associated B cells	0.661797	9.38828	1.98777	0.0703418	0.637473	0.127651
PPP2R1A	Age-associated B cells	-0.708374	8.20416	-1.97278	0.0722063	0.638983	0.13053
ATM	Age-associated B cells	-0.517376	8.57036	-1.97126	0.0723988	0.638983	0.130821
SOX5	Age-associated B cells	-0.739111	9.6507	-1.97094	0.0724384	0.638983	0.130875
PTPN1	Age-associated B cells	0.424076	9.0048	1.96878	0.0727119	0.638983	0.131287
FAU	Age-associated B cells	0.346948	13.274	1.95891	0.0739733	0.644548	0.133215
H1-4	Age-associated B cells	1.46575	8.8395	1.95115	0.0749783	0.644548	0.134681
SUB1	Age-associated B cells	-0.683952	9.26194	-1.9509	0.0750121	0.644548	0.134728
ZFP36	Age-associated B cells	0.571024	11.1672	1.92222	0.0788407	0.66866	0.140535
RAP1A	Age-associated B cells	-0.676044	8.02003	-1.92126	0.0789711	0.66866	0.140732
IGLV7-43	Age-associated B cells	3.04125	6.04528	1.91363	0.0800217	0.671648	0.142274
ZEB2	Age-associated B cells	-0.519149	9.57382	-1.90291	0.0815188	0.671648	0.144484
TRAM1	Age-associated B cells	0.665132	8.18653	1.90228	0.081607	0.671648	0.144597
CD69	Age-associated B cells	1.01524	9.56993	1.90173	0.0816845	0.671648	0.144709
SWAP70	Age-associated B cells	0.420971	9.22289	1.89552	0.0825645	0.671648	0.146009
GPR183	Age-associated B cells	0.829108	9.12506	1.88968	0.0834005	0.671648	0.147274
UBE2J1	Age-associated B cells	-0.474961	8.59279	-1.88563	0.0839852	0.671648	0.148148
LITAF	Age-associated B cells	-0.525685	9.32675	-1.88519	0.084049	0.671648	0.148239
GGNBP2	Age-associated B cells	0.520822	8.15851	1.88182	0.0845377	0.671648	0.148968
IGLV3-19	Age-associated B cells	-3.81646	6.6574	-1.87643	0.0853263	0.671648	0.150117
OXA1L	Age-associated B cells	0.738174	8.20865	1.87383	0.0857089	0.671648	0.150681
ATP5MC3	Age-associated B cells	-0.756794	8.93946	-1.87002	0.0862721	0.671648	0.151505
C11orf58	Age-associated B cells	-0.563225	8.66863	-1.86427	0.0871289	0.673797	0.152765
MEF2C	Age-associated B cells	-0.817603	9.61442	-1.8534	0.0887697	0.68194	0.155163
S100A11	Age-associated B cells	-0.772674	8.58372	-1.83289	0.0919414	0.700542	0.15966
ARHGAP45	Age-associated B cells	0.519528	8.23829	1.8267	0.0929181	0.700542	0.161043
PLEKHO1	Age-associated B cells	-0.376012	8.9612	-1.82013	0.0939656	0.700542	0.162562
TNFRSF13C	Age-associated B cells	0.444757	8.82121	1.81913	0.094127	0.700542	0.162796
IGHD	Age-associated B cells	0.951426	8.76252	1.81767	0.0943611	0.700542	0.163147
SERPINB1	Age-associated B cells	-0.527771	8.90769	-1.81486	0.0948148	0.700542	0.163793
SSNA1	Age-associated B cells	0.725953	7.8322	1.79954	0.0973185	0.70746	0.16739
HPS1	Age-associated B cells	-0.667152	7.57486	-1.7967	0.0977893	0.70746	0.168082
JMJD1C	Age-associated B cells	0.584759	8.81477	1.79638	0.0978421	0.70746	0.168161
CNN2	Age-associated B cells	0.603215	9.0562	1.7941	0.098223	0.70746	0.168702
SF3B1	Age-associated B cells	0.505381	8.65356	1.79064	0.0988004	0.70746	0.169507
RSL24D1	Age-associated B cells	0.619901	8.23292	1.78577	0.0996215	0.708962	0.170674
PLAC8	Age-associated B cells	-0.566898	10.0187	-1.75449	0.105034	0.736199	0.178261
C4orf3	Age-associated B cells	-0.52435	8.65549	-1.74966	0.105893	0.736199	0.179426
H2AZ2	Age-associated B cells	0.578814	8.31967	1.7478	0.106225	0.736199	0.179884
FKBP8	Age-associated B cells	-0.533156	8.39015	-1.74537	0.10666	0.736199	0.180455
STX7	Age-associated B cells	-0.380634	8.7538	-1.74108	0.107433	0.736199	0.181526
ARL6IP1	Age-associated B cells	0.440952	8.52464	1.73588	0.108377	0.736199	0.182823
KIF2A	Age-associated B cells	0.439862	8.10998	1.7352	0.108501	0.736199	0.182991
MRPS6	Age-associated B cells	-0.653768	7.76874	-1.73506	0.108526	0.736199	0.183017
ATP5F1C	Age-associated B cells	0.435099	8.30414	1.71708	0.111852	0.752033	0.187643
ADD1	Age-associated B cells	-0.476773	8.34778	-1.71055	0.113081	0.752033	0.189334
BOD1L1	Age-associated B cells	0.584935	8.48094	1.7096	0.113261	0.752033	0.189568
IGKV3-15	Age-associated B cells	-2.34135	8.80963	-1.70535	0.114069	0.752033	0.190681
CD82	Age-associated B cells	0.412566	9.37079	1.70518	0.114102	0.752033	0.190726
IGHV3-7	Age-associated B cells	2.08875	6.93543	1.69348	0.116352	0.753496	0.193792
TNRC6B	Age-associated B cells	0.376454	8.45166	1.69177	0.116684	0.753496	0.194259
ARHGAP24	Age-associated B cells	-0.666411	9.11241	-1.69082	0.11687	0.753496	0.194509
FUS	Age-associated B cells	-0.357623	9.12782	-1.69055	0.116922	0.753496	0.194572
S100A4	Age-associated B cells	0.855424	9.64257	1.68414	0.118177	0.755383	0.196312
DAPP1	Age-associated B cells	-0.536013	8.95987	-1.68242	0.118517	0.755383	0.196802
MX1	Age-associated B cells	-0.814623	8.24584	-1.67808	0.119375	0.756694	0.197924
NCOR1	Age-associated B cells	0.327532	8.75896	1.66895	0.121201	0.756793	0.200378
IGHV4-59	Age-associated B cells	-1.82984	6.92842	-1.66869	0.121253	0.756793	0.200445
SEL1L3	Age-associated B cells	-0.444385	9.00106	-1.66822	0.121348	0.756793	0.200563
MS4A1	Age-associated B cells	-0.363825	12.4793	-1.65243	0.124565	0.75761	0.205009
STK24	Age-associated B cells	0.627062	7.8733	1.65049	0.124967	0.75761	0.205542
PNN	Age-associated B cells	-0.565114	8.47322	-1.64921	0.12523	0.75761	0.205894
TLR10	Age-associated B cells	-0.596885	7.95795	-1.64761	0.125562	0.75761	0.206356
KMT2C	Age-associated B cells	0.524002	8.15267	1.64521	0.126062	0.75761	0.207028
U2AF1	Age-associated B cells	0.880117	8.02452	1.63737	0.127705	0.75761	0.209269
CYCS	Age-associated B cells	0.354551	8.12721	1.63091	0.129072	0.75761	0.211093
HDAC9	Age-associated B cells	0.69201	8.4549	1.61607	0.132262	0.75761	0.215323
TOMM7	Age-associated B cells	0.373046	10.3989	1.6154	0.132407	0.75761	0.215475
NDUFA3	Age-associated B cells	0.726491	7.68104	1.61097	0.133374	0.75761	0.216738
P2RX5	Age-associated B cells	-0.538357	9.82408	-1.60891	0.133827	0.75761	0.217363
IGKV4-1	Age-associated B cells	1.10652	10.1408	1.60511	0.134662	0.75761	0.218459
MTSS1	Age-associated B cells	-0.485195	9.4142	-1.60456	0.134783	0.75761	0.218626
CAPZB	Age-associated B cells	-0.530017	9.19765	-1.60359	0.134999	0.75761	0.218886
ATP6V0C	Age-associated B cells	0.384932	9.52877	1.59964	0.135875	0.75761	0.220014
PRDX1	Age-associated B cells	-0.704455	8.42439	-1.58987	0.138064	0.75761	0.2229
RNASET2	Age-associated B cells	0.310134	10.0034	1.58625	0.138883	0.75761	0.223958
BCL2A1	Age-associated B cells	-0.515464	8.2463	-1.58453	0.139273	0.75761	0.224443
NR4A2	Age-associated B cells	-0.794104	9.10529	-1.58305	0.139609	0.75761	0.224867
SBDS	Age-associated B cells	0.901465	8.4235	1.57492	0.141471	0.75761	0.227181
AURKAIP1	Age-associated B cells	0.52479	7.93131	1.57433	0.141607	0.75761	0.227338
TBCA	Age-associated B cells	0.352618	9.08419	1.56908	0.142821	0.75761	0.228957
ADAM28	Age-associated B cells	-0.697736	9.01119	-1.56827	0.14301	0.75761	0.229195
RNF7	Age-associated B cells	0.480912	7.99868	1.56378	0.144058	0.75761	0.230557
C19orf53	Age-associated B cells	-0.392091	8.58815	-1.56325	0.144182	0.75761	0.230715
CORO1A	Age-associated B cells	-0.430621	10.6036	-1.56289	0.144266	0.75761	0.230834
CD24	Age-associated B cells	0.854479	8.04561	1.55637	0.145802	0.75761	0.232783
IGKV1-27	Age-associated B cells	-2.97034	6.09065	-1.55439	0.14627	0.75761	0.233368
CMPK1	Age-associated B cells	0.453028	8.29314	1.55394	0.146378	0.75761	0.233518
ATP6V0B	Age-associated B cells	0.433362	8.97433	1.55129	0.147008	0.75761	0.234362
XRCC6	Age-associated B cells	-0.444894	8.48828	-1.54826	0.147731	0.75761	0.235258
MKNK2	Age-associated B cells	0.356165	8.91266	1.54631	0.148197	0.75761	0.235834
RBBP6	Age-associated B cells	0.580031	8.45668	1.54414	0.148718	0.75761	0.236467
ZCCHC7	Age-associated B cells	-0.524678	8.71974	-1.54402	0.148747	0.75761	0.236498
HLA-DQA1	Age-associated B cells	-0.411329	11.7256	-1.54398	0.148757	0.75761	0.236511
RAD23A	Age-associated B cells	-0.590628	8.13226	-1.54042	0.149616	0.75761	0.237604
HSPA9	Age-associated B cells	-0.543865	7.8523	-1.539	0.149959	0.75761	0.238055
SETBP1	Age-associated B cells	-0.466557	8.25942	-1.53741	0.150345	0.75761	0.238518
KIAA0040	Age-associated B cells	0.405936	8.07644	1.52633	0.153056	0.75761	0.242024
RUBCNL	Age-associated B cells	0.711778	7.79908	1.52625	0.153077	0.75761	0.24205
NIPBL	Age-associated B cells	0.555074	8.01371	1.52499	0.153388	0.75761	0.242444
EIF1B	Age-associated B cells	0.580481	8.38417	1.5227	0.153955	0.75761	0.243216
MAP2K2	Age-associated B cells	0.450425	8.62373	1.52213	0.154096	0.75761	0.243369
GPBP1	Age-associated B cells	0.592508	8.14582	1.5193	0.1548	0.75761	0.244242
SLC2A3	Age-associated B cells	0.691917	8.66633	1.51432	0.156044	0.75761	0.245852
MYL12A	Age-associated B cells	-0.290396	10.2546	-1.51429	0.156052	0.75761	0.24586
RALGPS2	Age-associated B cells	0.378065	10.8299	1.51426	0.156058	0.75761	0.245864
SPINT2	Age-associated B cells	-0.509004	8.41434	-1.51275	0.156437	0.75761	0.246315
ELOVL5	Age-associated B cells	-0.493128	8.37851	-1.51179	0.156678	0.75761	0.246626
HSH2D	Age-associated B cells	-0.573669	8.16249	-1.51133	0.156796	0.75761	0.246793
SNHG8	Age-associated B cells	0.475329	8.05502	1.51051	0.157	0.75761	0.24704
PTP4A2	Age-associated B cells	0.397705	9.76434	1.50669	0.157966	0.75761	0.248299
PABPN1	Age-associated B cells	-0.489629	8.94684	-1.50475	0.158459	0.75761	0.248934
VASP	Age-associated B cells	-0.505376	8.298	-1.50296	0.158915	0.75761	0.249549
NDUFA11	Age-associated B cells	-0.300096	9.14983	-1.49994	0.159684	0.75761	0.250536
CD44	Age-associated B cells	-0.689715	7.99769	-1.49906	0.15991	0.75761	0.250819
RBM38	Age-associated B cells	0.927236	8.27033	1.4946	0.161056	0.75761	0.252291
TM9SF2	Age-associated B cells	0.495356	8.02434	1.49366	0.161298	0.75761	0.25258
COX7A2	Age-associated B cells	0.390474	8.75917	1.4926	0.161572	0.75761	0.252929
CDKN2D	Age-associated B cells	-0.338659	8.66472	-1.49004	0.162235	0.75761	0.253759
CTSH	Age-associated B cells	-0.500911	8.39918	-1.48543	0.163433	0.75761	0.255301
IRF7	Age-associated B cells	0.593977	7.88706	1.48495	0.163557	0.75761	0.25544
EMD	Age-associated B cells	-0.624532	7.91917	-1.48473	0.163614	0.75761	0.25551
NDUFS7	Age-associated B cells	0.349275	8.15571	1.48447	0.163683	0.75761	0.255606
WSB1	Age-associated B cells	-0.504588	8.62472	-1.48352	0.163931	0.75761	0.255937
PHB2	Age-associated B cells	0.315244	8.98002	1.47695	0.165656	0.762542	0.258061
MYL12B	Age-associated B cells	-0.347663	9.6705	-1.47299	0.166705	0.763563	0.259368
MAF1	Age-associated B cells	0.569739	7.9794	1.47106	0.167216	0.763563	0.259995
COMMD6	Age-associated B cells	0.482548	10.1414	1.46479	0.168891	0.763563	0.262057
RBMX	Age-associated B cells	-0.426733	8.35919	-1.46412	0.169071	0.763563	0.262261
LAMTOR5	Age-associated B cells	0.444398	8.79521	1.46088	0.169944	0.763563	0.263304
TBCB	Age-associated B cells	0.399752	8.68785	1.45987	0.170215	0.763563	0.263652
FIS1	Age-associated B cells	-0.330856	8.43913	-1.45375	0.171874	0.763563	0.265733
NPM1	Age-associated B cells	0.340967	10.6952	1.45245	0.172229	0.763563	0.266168
NUCKS1	Age-associated B cells	-0.569719	8.44381	-1.45095	0.172639	0.763563	0.266619
CLNS1A	Age-associated B cells	-0.591105	7.90983	-1.45066	0.172717	0.763563	0.266704
TMBIM4	Age-associated B cells	0.380375	8.86813	1.44676	0.173787	0.763563	0.268007
APEX1	Age-associated B cells	-0.88758	7.71458	-1.4449	0.174298	0.763563	0.268646
RAB2A	Age-associated B cells	0.327699	8.30671	1.4444	0.174435	0.763563	0.268807
KLF6	Age-associated B cells	0.464344	11.0399	1.43805	0.176194	0.765981	0.271067
TXNL4A	Age-associated B cells	0.333684	8.36541	1.43465	0.177142	0.765981	0.272216
IGKV6-21	Age-associated B cells	-2.492	4.92788	-1.43462	0.177149	0.765981	0.27222
SRSF7	Age-associated B cells	-0.391782	8.79072	-1.42894	0.17874	0.765981	0.274117
GLIPR1	Age-associated B cells	-0.407538	8.13409	-1.42758	0.179125	0.765981	0.274534
FAM107B	Age-associated B cells	0.56415	8.81273	1.42711	0.179256	0.765981	0.274707
TOMM20	Age-associated B cells	-0.305283	8.52224	-1.42586	0.179609	0.765981	0.275114
ATP5MC2	Age-associated B cells	0.280406	11.041	1.4218	0.180758	0.768056	0.276582
CXXC5	Age-associated B cells	0.43675	8.90759	1.41313	0.183235	0.775058	0.27956
SNX3	Age-associated B cells	0.345518	10.2318	1.41022	0.184072	0.775058	0.280525
HLA-DRB5	Age-associated B cells	0.638202	12.1682	1.40905	0.18441	0.775058	0.280933
ETS1	Age-associated B cells	-0.695573	8.2628	-1.40483	0.185632	0.777376	0.282433
G3BP2	Age-associated B cells	0.486307	8.24024	1.39755	0.187756	0.782254	0.28507
CCNI	Age-associated B cells	0.286739	10.7284	1.39245	0.189257	0.782254	0.286853
CDC42SE1	Age-associated B cells	0.483807	8.15531	1.39133	0.18959	0.782254	0.287263
COTL1	Age-associated B cells	0.384615	10.7941	1.39019	0.189925	0.782254	0.287624
PSIP1	Age-associated B cells	-0.391553	8.08032	-1.38937	0.190169	0.782254	0.287907
ORAI2	Age-associated B cells	0.338707	8.37192	1.38359	0.191889	0.784092	0.289992
SYNGR2	Age-associated B cells	0.324055	10.343	1.38204	0.19235	0.784092	0.290585
NIBAN3	Age-associated B cells	-0.523998	8.63026	-1.38106	0.192643	0.784092	0.290928
SHOC2	Age-associated B cells	0.405419	8.12017	1.37793	0.193583	0.785163	0.292059
BTG2	Age-associated B cells	0.491555	9.70659	1.3738	0.19483	0.785251	0.293599
ICAM3	Age-associated B cells	0.319551	8.65408	1.36914	0.196242	0.785251	0.295381
IGKV3-11	Age-associated B cells	-2.93159	6.59309	-1.36888	0.19632	0.785251	0.295456
LINC01619	Age-associated B cells	0.748865	7.33797	1.36834	0.196484	0.785251	0.295665
AP2M1	Age-associated B cells	0.271551	8.43531	1.36668	0.19699	0.785251	0.296286
IKZF3	Age-associated B cells	-0.505419	8.84228	-1.35868	0.199444	0.792312	0.299252
RABAC1	Age-associated B cells	-0.424305	8.93778	-1.35403	0.200882	0.7953	0.300914
RNF126	Age-associated B cells	-0.48844	7.86735	-1.34789	0.202791	0.800128	0.303254
BBX	Age-associated B cells	0.378776	8.30053	1.34378	0.204079	0.802481	0.30476
CAP1	Age-associated B cells	0.478104	8.74243	1.33996	0.205283	0.803436	0.306236
FCRL3	Age-associated B cells	-0.412344	9.36115	-1.33862	0.205707	0.803436	0.306714
DDX17	Age-associated B cells	-0.43846	8.75114	-1.33639	0.206413	0.803488	0.307561
CRIP1	Age-associated B cells	0.632166	11.4175	1.33247	0.207658	0.805632	0.309026
NPC2	Age-associated B cells	0.355699	8.51792	1.32848	0.208932	0.807871	0.310591
ENO1	Age-associated B cells	-0.295388	8.62784	-1.32502	0.210044	0.809473	0.311883
UBE2B	Age-associated B cells	-0.615309	7.68368	-1.32254	0.210841	0.809772	0.312815
TCF25	Age-associated B cells	0.333851	8.34229	1.32045	0.211518	0.809772	0.313647
ATP6V1F	Age-associated B cells	0.395282	8.57798	1.31113	0.21455	0.81553	0.317152
KLF3	Age-associated B cells	0.638148	8.24921	1.30852	0.215404	0.81553	0.318076
BCAP31	Age-associated B cells	-0.365534	8.3703	-1.3029	0.217255	0.81553	0.320246
CAPNS1	Age-associated B cells	-0.27948	8.97322	-1.30223	0.217477	0.81553	0.320527
PDS5A	Age-associated B cells	-0.54544	7.82508	-1.30179	0.217625	0.81553	0.320695
METTL26	Age-associated B cells	0.557935	7.65124	1.29884	0.218603	0.81553	0.321879
OSBPL8	Age-associated B cells	0.596563	8.06505	1.29483	0.219938	0.81553	0.323451
PTPN6	Age-associated B cells	-0.545148	9.99016	-1.29427	0.220126	0.81553	0.323655
IGHG1	Age-associated B cells	-0.907558	7.59294	-1.29128	0.221127	0.81553	0.324816
FOXN3	Age-associated B cells	-0.366531	8.83123	-1.29124	0.221137	0.81553	0.324824
LPP	Age-associated B cells	-0.416344	8.11469	-1.29024	0.221474	0.81553	0.32522
HINT1	Age-associated B cells	0.331252	10.6596	1.28697	0.222574	0.81553	0.326504
CDC40	Age-associated B cells	0.312666	8.05429	1.28694	0.222584	0.81553	0.326509
EIF5A	Age-associated B cells	0.307246	9.25571	1.28386	0.223626	0.81553	0.32774
GSTP1	Age-associated B cells	-0.475536	9.45493	-1.28233	0.224142	0.81553	0.328333
ERH	Age-associated B cells	-0.348713	8.36453	-1.28195	0.224271	0.81553	0.328472
OAZ1	Age-associated B cells	-0.261889	11.4548	-1.27783	0.225674	0.816326	0.330105
FDFT1	Age-associated B cells	-0.683407	8.29312	-1.27717	0.225897	0.816326	0.330347
EIF4B	Age-associated B cells	0.305716	9.23897	1.27445	0.226829	0.817148	0.331461
CAPZA1	Age-associated B cells	-0.426594	8.23709	-1.26942	0.228554	0.820267	0.333462
PPP1R15A	Age-associated B cells	0.44507	9.88815	1.26781	0.229109	0.820267	0.334108
RBCK1	Age-associated B cells	-0.651517	7.4228	-1.26549	0.229913	0.820613	0.335085
CYTH1	Age-associated B cells	-0.41813	8.34919	-1.25518	0.233501	0.830861	0.339268
EVL	Age-associated B cells	0.39176	8.45488	1.25145	0.23481	0.832966	0.34073
DAD1	Age-associated B cells	-0.311431	8.64241	-1.24578	0.236813	0.835223	0.343079
GYPC	Age-associated B cells	-0.399901	8.6467	-1.24558	0.236886	0.835223	0.343149
SKAP1	Age-associated B cells	-0.743521	7.53917	-1.24177	0.238238	0.835851	0.344708
EIF3D	Age-associated B cells	-0.316396	8.60473	-1.24006	0.238849	0.835851	0.345338
SRI	Age-associated B cells	-0.375061	7.95405	-1.2377	0.239693	0.835851	0.346288
RNPEPL1	Age-associated B cells	-0.404458	8.21188	-1.23246	0.241572	0.835851	0.348347
KMT2E	Age-associated B cells	-0.280877	9.47745	-1.23172	0.241837	0.835851	0.348648
SIK1	Age-associated B cells	0.805471	7.66798	1.23125	0.242009	0.835851	0.348824
HCK	Age-associated B cells	-0.343583	8.51978	-1.2304	0.242314	0.835851	0.349135
TSTD1	Age-associated B cells	0.500622	8.80233	1.22897	0.242829	0.835851	0.349728
TNFRSF14	Age-associated B cells	0.749203	7.64062	1.22195	0.245379	0.842077	0.352684
CAT	Age-associated B cells	0.412318	8.25163	1.22	0.24609	0.842077	0.353461
SNRPG	Age-associated B cells	0.532139	7.78274	1.21653	0.24736	0.843933	0.354922
ARID5B	Age-associated B cells	-0.465342	8.24675	-1.21034	0.249639	0.849212	0.357523
HLA-DQA2	Age-associated B cells	2.69075	8.02882	1.20783	0.25057	0.849888	0.358531
IGHV2-5	Age-associated B cells	2.35208	5.598	1.20442	0.251835	0.851688	0.359953
ZFP36L2	Age-associated B cells	0.542647	9.73497	1.20243	0.252577	0.851714	0.360812
SELL	Age-associated B cells	-0.672904	7.8778	-1.19513	0.255311	0.852061	0.363826
IER2	Age-associated B cells	0.468343	10.5253	1.19293	0.256138	0.852061	0.364775
BIRC6	Age-associated B cells	0.409583	8.1618	1.19039	0.257099	0.852061	0.365838
ALOX5AP	Age-associated B cells	0.23772	8.7735	1.19031	0.257127	0.852061	0.36587
POLR2L	Age-associated B cells	-0.515523	7.8956	-1.19009	0.257212	0.852061	0.365966
USP34	Age-associated B cells	-0.410698	8.03535	-1.19001	0.257241	0.852061	0.365991
ABI1	Age-associated B cells	0.411472	7.83777	1.18831	0.257884	0.852061	0.366743
TUBA1B	Age-associated B cells	0.299985	8.57359	1.18384	0.259582	0.852061	0.368713
TERF2IP	Age-associated B cells	-0.366408	8.37339	-1.18155	0.260458	0.852061	0.369742
PAPOLA	Age-associated B cells	-0.338794	8.15826	-1.18077	0.260756	0.852061	0.370064
HMGN1	Age-associated B cells	-0.223522	9.2744	-1.18076	0.26076	0.852061	0.370065
PCM1	Age-associated B cells	0.386777	8.36065	1.17615	0.262526	0.852238	0.372005
ARPC4	Age-associated B cells	-0.257809	9.02111	-1.17564	0.262725	0.852238	0.37221
BBLN	Age-associated B cells	-0.273765	8.81141	-1.17487	0.263018	0.852238	0.372529
SRGN	Age-associated B cells	-0.475453	8.74579	-1.16342	0.267455	0.864199	0.377459
IFI30	Age-associated B cells	-0.467372	10.2608	-1.15931	0.269063	0.865259	0.379198
TOMM6	Age-associated B cells	-0.32435	9.22888	-1.15628	0.270254	0.865259	0.380463
UFC1	Age-associated B cells	-0.259045	8.71906	-1.15531	0.270633	0.865259	0.380876
FOXP1	Age-associated B cells	0.322577	9.44541	1.15497	0.270766	0.865259	0.381035
SEC11A	Age-associated B cells	0.387447	8.14466	1.15107	0.272306	0.867012	0.382735
RAC1	Age-associated B cells	0.384656	8.41902	1.14974	0.272834	0.867012	0.383352
TTN	Age-associated B cells	0.601678	8.27513	1.14687	0.27397	0.867012	0.384688
HNRNPC	Age-associated B cells	0.233813	9.02422	1.14589	0.274361	0.867012	0.385064
KLF2	Age-associated B cells	0.266448	12.0241	1.14186	0.275968	0.867012	0.386915
ANXA11	Age-associated B cells	0.250245	8.4063	1.14052	0.276503	0.867012	0.387506
IKZF1	Age-associated B cells	-0.333357	9.34638	-1.14041	0.276547	0.867012	0.387539
ENSG00000227615	Age-associated B cells	-0.317115	8.57476	-1.13758	0.277683	0.868228	0.388818
SLC38A1	Age-associated B cells	-0.301506	9.12828	-1.12986	0.280795	0.874712	0.392211
TCF4	Age-associated B cells	-0.339751	8.32084	-1.12678	0.282043	0.874712	0.393479
PDIA6	Age-associated B cells	0.284968	8.29369	1.12494	0.28279	0.874712	0.394213
RHOB	Age-associated B cells	0.467104	9.81515	1.12255	0.283767	0.874712	0.39523
ATP5PF	Age-associated B cells	-0.379531	8.2366	-1.1216	0.284154	0.874712	0.39565
BZW1	Age-associated B cells	-0.2837	8.69477	-1.11753	0.285821	0.874712	0.397503
COX6B1	Age-associated B cells	0.335247	9.31555	1.11578	0.286541	0.874712	0.398272
PRR13	Age-associated B cells	0.274082	8.49574	1.11571	0.28657	0.874712	0.398299
CCND3	Age-associated B cells	-0.437681	8.31234	-1.11505	0.28684	0.874712	0.398603
NME2	Age-associated B cells	-0.265489	10.1526	-1.11112	0.288464	0.874712	0.400307
FAM3C	Age-associated B cells	-0.410895	8.2005	-1.10771	0.289873	0.874712	0.40185
ACIN1	Age-associated B cells	0.686029	7.68708	1.10459	0.291168	0.874712	0.4033
IGLV3-25	Age-associated B cells	-1.45839	7.06821	-1.10245	0.292064	0.874712	0.404238
UBE2I	Age-associated B cells	-0.395907	8.64628	-1.10228	0.292135	0.874712	0.404332
HCLS1	Age-associated B cells	-0.187186	9.53982	-1.09841	0.293753	0.874712	0.406054
YWHAB	Age-associated B cells	-0.282413	9.93155	-1.0942	0.295522	0.874712	0.407947
GNAI2	Age-associated B cells	0.255157	9.77397	1.09356	0.29579	0.874712	0.408241
TMBIM6	Age-associated B cells	0.308956	9.31612	1.08902	0.297706	0.874712	0.410228
NOP58	Age-associated B cells	-0.353436	8.15043	-1.08686	0.298623	0.874712	0.411232
VPS28	Age-associated B cells	0.33408	8.55136	1.07837	0.302242	0.874712	0.415182
HLA-F	Age-associated B cells	-0.33032	8.78819	-1.07629	0.303134	0.874712	0.416154
CLEC2D	Age-associated B cells	-0.318908	8.82908	-1.07194	0.305003	0.874712	0.418122
DUSP5	Age-associated B cells	0.573672	7.6016	1.07089	0.305455	0.874712	0.418609
HMGB1	Age-associated B cells	-0.263583	9.64377	-1.07049	0.305631	0.874712	0.418793
NDUFB11	Age-associated B cells	0.215702	9.4974	1.06962	0.306008	0.874712	0.419196
CD79A	Age-associated B cells	-0.188715	12.5052	-1.06946	0.306076	0.874712	0.419266
ATP5F1E	Age-associated B cells	0.29592	10.5934	1.06753	0.306908	0.874712	0.420153
GNB2	Age-associated B cells	0.229304	8.85547	1.06525	0.3079	0.874712	0.421133
ATP5F1A	Age-associated B cells	0.283798	8.74043	1.0628	0.308962	0.874712	0.422303
IGLV4-69	Age-associated B cells	1.83436	5.57729	1.06077	0.309848	0.874712	0.423239
ARHGAP17	Age-associated B cells	0.37888	8.48972	1.05826	0.310944	0.874712	0.424389
PIKFYVE	Age-associated B cells	-0.367729	8.41383	-1.05764	0.311217	0.874712	0.424668
TENT5C	Age-associated B cells	0.346337	8.52861	1.05726	0.311383	0.874712	0.424857
ZFC3H1	Age-associated B cells	0.323297	8.17509	1.05676	0.3116	0.874712	0.425084
RHOG	Age-associated B cells	0.326955	8.26301	1.05659	0.311676	0.874712	0.425178
CMTM7	Age-associated B cells	-0.46726	7.88148	-1.05584	0.312007	0.874712	0.425513
DMXL1	Age-associated B cells	0.50452	8.09397	1.05262	0.313418	0.874712	0.426935
PAN3	Age-associated B cells	-0.43105	7.83488	-1.05197	0.313707	0.874712	0.427218
POU2F2	Age-associated B cells	-0.19843	9.60843	-1.04987	0.31463	0.874712	0.428244
TMEM131	Age-associated B cells	-0.633678	8.04447	-1.04793	0.315488	0.874712	0.429197
PDIA3	Age-associated B cells	0.360815	9.11204	1.04477	0.316888	0.874712	0.430687
SOD1	Age-associated B cells	-0.469837	8.81119	-1.04245	0.317917	0.874712	0.431738
EIF4A1	Age-associated B cells	-0.33745	8.89846	-1.03911	0.319407	0.874712	0.433333
TUT4	Age-associated B cells	0.398462	8.12552	1.03879	0.319548	0.874712	0.433482
IGLV1-51	Age-associated B cells	1.87077	8.39083	1.03777	0.320006	0.874712	0.433966
KTN1	Age-associated B cells	-0.334782	8.19247	-1.0339	0.321735	0.874712	0.435771
CLECL1P	Age-associated B cells	0.43655	8.13532	1.0312	0.322951	0.874712	0.437077
SCAF11	Age-associated B cells	0.221433	8.92152	1.0304	0.32331	0.874712	0.437483
CSK	Age-associated B cells	-0.252655	9.69521	-1.02931	0.323799	0.874712	0.438002
ACTR2	Age-associated B cells	-0.222503	9.15765	-1.02919	0.323855	0.874712	0.438058
UBXN1	Age-associated B cells	0.214255	9.31553	1.02827	0.32427	0.874712	0.43851
CNPPD1	Age-associated B cells	-0.29419	8.22178	-1.02742	0.324652	0.874712	0.438917
DUSP1	Age-associated B cells	0.369328	11.1483	1.0259	0.325341	0.874712	0.439654
UVRAG	Age-associated B cells	-0.432134	8.82437	-1.02425	0.326088	0.874712	0.440387
MYH9	Age-associated B cells	-0.169233	9.22679	-1.02306	0.326625	0.874712	0.440907
LYN	Age-associated B cells	0.208866	9.797	1.02132	0.327418	0.874712	0.441729
EIF3E	Age-associated B cells	0.342407	9.12326	1.02052	0.32778	0.874712	0.442105
UBALD2	Age-associated B cells	-0.405644	8.34058	-1.0201	0.327971	0.874712	0.44225
ARIH1	Age-associated B cells	0.286768	8.30605	1.01828	0.328799	0.874712	0.443089
ITSN2	Age-associated B cells	-0.328995	9.10876	-1.01563	0.330008	0.874712	0.444368
MIEN1	Age-associated B cells	-0.341837	8.00563	-1.01504	0.330281	0.874712	0.44463
CAST	Age-associated B cells	0.291274	8.87618	1.01438	0.330581	0.874712	0.444909
HLA-DRB1	Age-associated B cells	-0.336971	13.3527	-1.01397	0.330768	0.874712	0.445076
GTF3A	Age-associated B cells	0.331237	8.8791	1.01385	0.330825	0.874712	0.445126
NDUFS5	Age-associated B cells	-0.473487	8.01639	-1.0137	0.330893	0.874712	0.445194
CIB1	Age-associated B cells	-0.305092	10.2471	-1.01327	0.331091	0.874712	0.445398
CDV3	Age-associated B cells	0.427136	9.0111	1.01158	0.331865	0.874712	0.446223
IRF2BP2	Age-associated B cells	0.370203	8.59406	1.0092	0.33296	0.874712	0.447411
NDUFB10	Age-associated B cells	0.258107	8.25246	1.00561	0.334613	0.874712	0.449236
PSAP	Age-associated B cells	0.186408	10.2123	1.00442	0.335162	0.874712	0.449741
MAP4K4	Age-associated B cells	-0.438956	8.24435	-1.00335	0.335656	0.874712	0.450258
H4C3	Age-associated B cells	0.557476	8.15266	1.00319	0.335733	0.874712	0.450343
BLNK	Age-associated B cells	-0.30114	8.24198	-1.00265	0.335981	0.874712	0.450593
HMGA1	Age-associated B cells	0.708921	7.46864	0.998967	0.33769	0.874712	0.452413
TUBA1A	Age-associated B cells	-0.308367	8.25473	-0.995601	0.339257	0.874712	0.453963
POLD4	Age-associated B cells	-0.519728	8.87282	-0.995399	0.339352	0.874712	0.454045
EMP3	Age-associated B cells	-0.305656	11.2153	-0.994796	0.339633	0.874712	0.454358
UBC	Age-associated B cells	0.268126	11.9511	0.993339	0.340313	0.874712	0.455059
BRD4	Age-associated B cells	-0.403847	8.39831	-0.992505	0.340703	0.874712	0.455478
CDKN1B	Age-associated B cells	0.452536	8.05462	0.992146	0.340871	0.874712	0.455658
PSMB10	Age-associated B cells	-0.310587	8.65953	-0.991472	0.341187	0.874712	0.455968
HSP90AA1	Age-associated B cells	-0.237845	9.5312	-0.990611	0.34159	0.874712	0.45641
PNOC	Age-associated B cells	0.52465	7.86745	0.985929	0.34379	0.876387	0.458758
TMSB4X	Age-associated B cells	-0.209912	13.2335	-0.982968	0.345186	0.876387	0.460155
PFN1	Age-associated B cells	-0.231853	11.702	-0.982842	0.345245	0.876387	0.460204
PPP4C	Age-associated B cells	0.231467	8.3715	0.982573	0.345373	0.876387	0.460347
REEP5	Age-associated B cells	-0.311436	8.69542	-0.981037	0.346099	0.876387	0.461091
TPD52	Age-associated B cells	-0.243545	8.7981	-0.979604	0.346777	0.876387	0.461802
C7orf50	Age-associated B cells	-0.477479	7.91241	-0.977875	0.347597	0.876549	0.462643
PPP3CC	Age-associated B cells	-0.249177	8.98563	-0.972421	0.350192	0.879197	0.465278
HMGN3	Age-associated B cells	0.296237	8.21187	0.97214	0.350326	0.879197	0.465392
OST4	Age-associated B cells	0.259406	9.34069	0.969392	0.35164	0.879197	0.466878
NDUFV2	Age-associated B cells	0.417001	7.98674	0.967538	0.352528	0.879197	0.467838
EBF1	Age-associated B cells	-0.649716	8.5769	-0.962861	0.354775	0.879197	0.470196
CYBA	Age-associated B cells	-0.156875	11.7759	-0.95979	0.356256	0.879197	0.471778
VCP	Age-associated B cells	-0.356384	8.14474	-0.959779	0.356262	0.879197	0.47178
GABARAP	Age-associated B cells	0.189588	10.5614	0.95872	0.356773	0.879197	0.472338
UQCR11	Age-associated B cells	-0.316277	9.12602	-0.956867	0.35767	0.879197	0.473229
PPP1R2	Age-associated B cells	0.324523	8.76941	0.9565	0.357848	0.879197	0.473429
SNRPA	Age-associated B cells	0.326864	8.13485	0.953023	0.359536	0.879197	0.475067
IGLV3-10	Age-associated B cells	1.20832	6.97386	0.952427	0.359825	0.879197	0.475355
CTDNEP1	Age-associated B cells	-0.383156	8.61852	-0.951038	0.360501	0.879197	0.476082
ELOB	Age-associated B cells	-0.316521	8.79225	-0.949837	0.361087	0.879197	0.476677
WAC	Age-associated B cells	-0.315857	8.00185	-0.948195	0.361888	0.879197	0.477499
AHNAK	Age-associated B cells	0.257529	9.64579	0.94785	0.362057	0.879197	0.477665
PSMB6	Age-associated B cells	-0.332099	8.02776	-0.947642	0.362158	0.879197	0.477761
RGS2	Age-associated B cells	-0.504394	8.32366	-0.947373	0.36229	0.879197	0.477867
ATRX	Age-associated B cells	-0.284222	8.82837	-0.944594	0.36365	0.880034	0.479251
HVCN1	Age-associated B cells	0.323302	8.36497	0.942801	0.36453	0.880034	0.480172
IGHV1-18	Age-associated B cells	1.46699	7.39968	0.942025	0.364911	0.880034	0.480582
MED10	Age-associated B cells	-0.323379	8.07452	-0.940446	0.365687	0.880077	0.481295
MIF	Age-associated B cells	0.221252	10.0006	0.938831	0.366482	0.880164	0.482047
ZNF318	Age-associated B cells	-0.670278	7.70406	-0.93452	0.368611	0.881165	0.484235
CYTIP	Age-associated B cells	0.35697	8.19647	0.930727	0.370491	0.881165	0.486193
HNRNPK	Age-associated B cells	-0.220937	9.40513	-0.93025	0.370728	0.881165	0.486458
SNHG6	Age-associated B cells	0.293895	8.10597	0.929866	0.370919	0.881165	0.486627
HNRNPUL2	Age-associated B cells	-0.266913	7.95009	-0.926763	0.372464	0.881165	0.488165
IGLV2-14	Age-associated B cells	-2.28587	7.70471	-0.926223	0.372732	0.881165	0.488431
CYRIA	Age-associated B cells	0.429579	8.18412	0.925982	0.372853	0.881165	0.488568
SCIMP	Age-associated B cells	0.283787	8.61673	0.924544	0.373571	0.881165	0.489313
YWHAQ	Age-associated B cells	-0.464117	8.07488	-0.924214	0.373735	0.881165	0.489457
DDX6	Age-associated B cells	0.346774	8.3581	0.92018	0.375755	0.882224	0.491535
IRAG2	Age-associated B cells	-0.40869	8.97817	-0.918913	0.37639	0.882224	0.492155
IGHV5-51	Age-associated B cells	-2.0305	7.52334	-0.918762	0.376466	0.882224	0.492239
HNRNPD	Age-associated B cells	0.401109	8.49968	0.913768	0.37898	0.886324	0.494742
ERBIN	Age-associated B cells	0.282947	7.92646	0.907309	0.382248	0.89217	0.498098
TRBC2	Age-associated B cells	-0.230985	9.55386	-0.904724	0.383562	0.893438	0.499476
TAGLN2	Age-associated B cells	0.310379	10.817	0.901655	0.385125	0.895282	0.501041
PCBP1	Age-associated B cells	-0.221326	9.89727	-0.894229	0.388927	0.90231	0.504777
FMNL1	Age-associated B cells	0.235006	8.40654	0.887646	0.392318	0.908362	0.508072
CDC42	Age-associated B cells	0.173218	9.24883	0.881913	0.395288	0.91201	0.511033
ASH1L	Age-associated B cells	-0.405559	7.94721	-0.881569	0.395467	0.91201	0.511186
CSTB	Age-associated B cells	0.647443	8.00443	0.878101	0.397271	0.91328	0.512982
NFKBIA	Age-associated B cells	0.518578	10.4374	0.877486	0.397592	0.91328	0.51328
MYC	Age-associated B cells	0.549773	8.18841	0.870683	0.40115	0.913762	0.51675
TMA7	Age-associated B cells	0.315414	9.86627	0.869844	0.40159	0.913762	0.517168
IGLV2-11	Age-associated B cells	1.82832	6.38563	0.868663	0.402211	0.913762	0.517786
GMFG	Age-associated B cells	0.352722	9.04003	0.867648	0.402744	0.913762	0.518307
NHP2	Age-associated B cells	0.31125	7.92436	0.867349	0.402902	0.913762	0.518478
NACA	Age-associated B cells	0.148569	12.3589	0.8601	0.406728	0.913762	0.522253
MYCBP2	Age-associated B cells	0.252098	9.00278	0.858016	0.407833	0.913762	0.523294
DRAP1	Age-associated B cells	0.15956	8.45014	0.856063	0.408869	0.913762	0.524292
HSPE1	Age-associated B cells	-0.215768	8.29567	-0.854792	0.409545	0.913762	0.524925
IGHV1-3	Age-associated B cells	-1.34017	5.8224	-0.854464	0.409719	0.913762	0.525075
LDHA	Age-associated B cells	0.33844	8.22131	0.852447	0.410794	0.913762	0.526042
UBA52	Age-associated B cells	0.132115	11.882	0.850745	0.411702	0.913762	0.526945
RB1	Age-associated B cells	-0.271065	8.67565	-0.850416	0.411877	0.913762	0.527094
LINC-PINT	Age-associated B cells	-0.351363	8.34304	-0.85036	0.411908	0.913762	0.527122
CDK13	Age-associated B cells	-0.293839	7.93972	-0.847011	0.413698	0.913762	0.528843
C1QBP	Age-associated B cells	0.22371	8.18085	0.84602	0.414229	0.913762	0.529394
DEK	Age-associated B cells	-0.301281	8.36819	-0.844033	0.415296	0.913762	0.530397
ZNF331	Age-associated B cells	-0.302769	9.08061	-0.843341	0.415668	0.913762	0.530774
SSU72	Age-associated B cells	0.274404	8.32085	0.83897	0.41802	0.913762	0.533037
ARHGAP15	Age-associated B cells	-0.276106	9.41828	-0.838333	0.418364	0.913762	0.533332
CNOT7	Age-associated B cells	-0.291184	7.63706	-0.837836	0.418632	0.913762	0.533583
DYNLRB1	Age-associated B cells	0.28927	8.18479	0.837613	0.418753	0.913762	0.533682
EPC1	Age-associated B cells	-0.219662	8.86793	-0.837153	0.419001	0.913762	0.533913
NDUFA13	Age-associated B cells	-0.195417	9.33879	-0.835235	0.420038	0.913762	0.534904
HNRNPU	Age-associated B cells	-0.264095	9.46061	-0.834009	0.420702	0.913762	0.535597
COX4I1	Age-associated B cells	-0.150007	11.3749	-0.831932	0.421828	0.913762	0.536707
CIITA	Age-associated B cells	-0.244844	8.40255	-0.828767	0.423547	0.913762	0.538435
VAMP8	Age-associated B cells	-0.229437	8.38491	-0.827324	0.424333	0.913762	0.539257
PRKCB	Age-associated B cells	-0.212048	9.75139	-0.823886	0.426208	0.913762	0.541057
IL2RG	Age-associated B cells	0.203818	9.64766	0.823	0.426692	0.913762	0.54155
APRT	Age-associated B cells	-0.18969	9.09611	-0.822678	0.426869	0.913762	0.541702
TAPBP	Age-associated B cells	0.238072	9.15009	0.82211	0.427179	0.913762	0.541942
NDUFC2	Age-associated B cells	-0.242607	8.23576	-0.820866	0.42786	0.913762	0.542618
PHKB	Age-associated B cells	0.246214	8.19037	0.813347	0.431991	0.913762	0.546863
HLA-A	Age-associated B cells	-0.201135	12.3034	-0.81303	0.432166	0.913762	0.547012
SKAP2	Age-associated B cells	0.340313	8.26008	0.812951	0.43221	0.913762	0.547051
U2SURP	Age-associated B cells	-0.305918	8.22535	-0.810103	0.433782	0.913762	0.548606
CD48	Age-associated B cells	-0.153998	10.3125	-0.809528	0.434099	0.913762	0.548914
GPX1	Age-associated B cells	0.290159	9.22878	0.808417	0.434714	0.913762	0.549553
PPP1CC	Age-associated B cells	0.223337	8.79522	0.808223	0.434821	0.913762	0.549643
ANKRD44	Age-associated B cells	-0.233735	8.96424	-0.807906	0.434997	0.913762	0.549804
MATR3	Age-associated B cells	0.273046	9.22529	0.806994	0.435502	0.913762	0.550287
UBE2V1	Age-associated B cells	-0.305773	7.90719	-0.80648	0.435787	0.913762	0.550546
UQCRH	Age-associated B cells	-0.199686	9.55542	-0.806021	0.436042	0.913762	0.55079
ANAPC16	Age-associated B cells	-0.177711	9.05527	-0.80591	0.436103	0.913762	0.550845
ARL4D	Age-associated B cells	0.690718	6.7792	0.805474	0.436345	0.913762	0.551055
RBM8A	Age-associated B cells	0.259493	8.16918	0.805196	0.436499	0.913762	0.551219
ATP5MG	Age-associated B cells	0.283547	9.9912	0.803725	0.437316	0.913762	0.551958
EIF1	Age-associated B cells	0.225791	11.953	0.80371	0.437324	0.913762	0.551963
ACAP1	Age-associated B cells	0.423146	7.71913	0.800211	0.439271	0.913762	0.553804
NCOA3	Age-associated B cells	-0.204977	9.03761	-0.799983	0.439398	0.913762	0.553914
ADD3	Age-associated B cells	-0.251463	8.88993	-0.799718	0.439546	0.913762	0.554039
YPEL3	Age-associated B cells	0.187303	10.0616	0.799709	0.439551	0.913762	0.554039
ITGB1	Age-associated B cells	0.365347	8.57695	0.795084	0.442134	0.915931	0.556441
ABHD17A	Age-associated B cells	-0.285919	7.95203	-0.794615	0.442397	0.915931	0.556687
SEPTIN1	Age-associated B cells	-0.261224	8.39267	-0.792158	0.443773	0.915931	0.558015
ZNF706	Age-associated B cells	0.258406	8.43366	0.791167	0.444329	0.915931	0.558539
R3HDM2	Age-associated B cells	0.305499	8.19153	0.790509	0.444699	0.915931	0.558863
HNRNPDL	Age-associated B cells	0.173798	10.4462	0.789161	0.445456	0.915931	0.559584
PPP2CA	Age-associated B cells	-0.280123	8.06405	-0.787978	0.446122	0.915931	0.5602
ARPC2	Age-associated B cells	-0.148785	10.5321	-0.780582	0.450297	0.917283	0.564116
PELI1	Age-associated B cells	0.514835	8.20642	0.779594	0.450856	0.917283	0.564567
PLD4	Age-associated B cells	0.318022	8.84799	0.779029	0.451176	0.917283	0.564848
LDHB	Age-associated B cells	-0.249946	9.10322	-0.77853	0.45146	0.917283	0.565078
DDX24	Age-associated B cells	-0.166168	9.06326	-0.778396	0.451536	0.917283	0.565128
IGHM	Age-associated B cells	0.224491	10.2875	0.778316	0.451581	0.917283	0.565173
SCPEP1	Age-associated B cells	-0.420155	7.35695	-0.774551	0.45372	0.917283	0.567162
PDLIM1	Age-associated B cells	0.214095	9.13548	0.774505	0.453746	0.917283	0.567173
JAZF1	Age-associated B cells	-0.239925	8.44286	-0.773078	0.454558	0.917283	0.567885
TMEM14B	Age-associated B cells	0.203996	8.03462	0.771776	0.4553	0.917283	0.568597
FCRL2	Age-associated B cells	-0.394841	8.26532	-0.771463	0.455479	0.917283	0.568763
SRSF10	Age-associated B cells	0.30961	8.45398	0.768895	0.456945	0.918641	0.569978
TTC17	Age-associated B cells	0.264631	8.14757	0.767003	0.458026	0.919187	0.571053
ATF7IP	Age-associated B cells	-0.269418	8.45347	-0.763839	0.45984	0.919187	0.572707
ZFP36L1	Age-associated B cells	0.23785	9.32536	0.760187	0.461938	0.919187	0.574799
EZR	Age-associated B cells	-0.170313	10.5713	-0.760055	0.462014	0.919187	0.574882
WDFY4	Age-associated B cells	-0.279194	8.78098	-0.757594	0.463432	0.919187	0.576312
DBI	Age-associated B cells	-0.274613	8.64506	-0.757523	0.463473	0.919187	0.576328
GAPT	Age-associated B cells	-0.356455	8.31352	-0.757015	0.463766	0.919187	0.576585
RIOK3	Age-associated B cells	0.316365	7.82661	0.756898	0.463834	0.919187	0.576634
LIMD2	Age-associated B cells	0.168768	10.707	0.754867	0.465006	0.919187	0.577716
HMGN2	Age-associated B cells	-0.184818	9.73462	-0.754634	0.46514	0.919187	0.577848
CTSZ	Age-associated B cells	-0.131884	9.64031	-0.752431	0.466415	0.920139	0.57905
SYK	Age-associated B cells	-0.181602	9.94121	-0.743039	0.471872	0.927962	0.584185
PTPRC	Age-associated B cells	0.175902	11.226	0.742853	0.471981	0.927962	0.584283
MAP3K1	Age-associated B cells	0.172042	8.56681	0.738432	0.474563	0.931461	0.586765
DOCK8	Age-associated B cells	0.2997	8.7251	0.724017	0.483046	0.933321	0.59482
TRIR	Age-associated B cells	-0.151507	9.70563	-0.723502	0.483351	0.933321	0.595084
SLC44A2	Age-associated B cells	0.221832	8.58502	0.722505	0.483941	0.933321	0.595599
SELENOH	Age-associated B cells	-0.198121	9.22708	-0.721737	0.484396	0.933321	0.59606
MTDH	Age-associated B cells	-0.178464	9.28339	-0.720105	0.485364	0.933321	0.59695
CAPN2	Age-associated B cells	-0.354944	7.68037	-0.71848	0.486329	0.933321	0.597813
STUB1	Age-associated B cells	-0.236629	7.94331	-0.718	0.486614	0.933321	0.598061
IGKC	Age-associated B cells	-0.226325	10.1098	-0.717389	0.486977	0.933321	0.59841
IGHG3	Age-associated B cells	-0.397456	7.72221	-0.717104	0.487147	0.933321	0.598571
VEGFB	Age-associated B cells	-0.23739	8.75773	-0.714148	0.488907	0.933321	0.600185
ERGIC3	Age-associated B cells	0.235644	8.33363	0.714146	0.488908	0.933321	0.600185
SON	Age-associated B cells	-0.223987	9.12375	-0.713916	0.489045	0.933321	0.600295
ST6GAL1	Age-associated B cells	-0.261663	8.67366	-0.713831	0.489096	0.933321	0.600345
CCNL1	Age-associated B cells	-0.196319	8.29001	-0.711027	0.490769	0.933321	0.601843
KHDRBS1	Age-associated B cells	0.244021	8.82804	0.71041	0.491138	0.933321	0.602141
PPP3CA	Age-associated B cells	0.191391	9.01098	0.709362	0.491765	0.933321	0.60272
SPTAN1	Age-associated B cells	-0.194987	8.2988	-0.708391	0.492345	0.933321	0.603278
S100A6	Age-associated B cells	0.234122	10.0176	0.707838	0.492676	0.933321	0.603595
TPR	Age-associated B cells	0.204179	8.25386	0.707256	0.493025	0.933321	0.603933
SSR4	Age-associated B cells	0.140912	9.48863	0.707223	0.493045	0.933321	0.603946
SETX	Age-associated B cells	0.237968	8.19635	0.70465	0.494588	0.933321	0.605271
CD19	Age-associated B cells	-0.249165	9.74489	-0.704106	0.494915	0.933321	0.605523
IGKV1-5	Age-associated B cells	-1.38522	9.75448	-0.701556	0.496447	0.933321	0.606932
CSDE1	Age-associated B cells	0.177165	9.11701	0.697205	0.499069	0.933321	0.609399
IGKV2D-29	Age-associated B cells	1.6819	5.99828	0.696049	0.499767	0.933321	0.610012
ANKRD12	Age-associated B cells	-0.169366	9.36111	-0.695902	0.499856	0.933321	0.6101
ALKBH7	Age-associated B cells	-0.505369	8.00105	-0.693841	0.501101	0.933321	0.611203
FBL	Age-associated B cells	0.222564	8.38239	0.693786	0.501135	0.933321	0.611234
SIPA1L3	Age-associated B cells	-0.224955	8.02954	-0.69344	0.501344	0.933321	0.611417
CALM2	Age-associated B cells	-0.165687	9.91049	-0.692748	0.501763	0.933321	0.611815
ARPC5L	Age-associated B cells	-0.182469	8.3924	-0.692036	0.502194	0.933321	0.612196
CYLD	Age-associated B cells	0.375702	7.81093	0.690129	0.50335	0.933321	0.613253
MCUB	Age-associated B cells	-0.22727	8.33814	-0.68832	0.504448	0.933321	0.614219
COPE	Age-associated B cells	0.222488	8.42847	0.687123	0.505176	0.933321	0.614841
MBD2	Age-associated B cells	-0.299195	7.76018	-0.686319	0.505665	0.933321	0.615285
TPM3	Age-associated B cells	-0.115701	10.1947	-0.684938	0.506505	0.933321	0.61599
ATP5PO	Age-associated B cells	0.204346	9.19579	0.684425	0.506817	0.933321	0.616244
DOCK2	Age-associated B cells	-0.230824	8.18273	-0.680579	0.509163	0.933321	0.618367
SLC25A5	Age-associated B cells	0.15911	9.81777	0.68054	0.509187	0.933321	0.61839
SP110	Age-associated B cells	0.169915	9.25674	0.675304	0.512391	0.933321	0.621127
SFPQ	Age-associated B cells	-0.176589	9.26234	-0.674119	0.513117	0.933321	0.621802
TTC3	Age-associated B cells	-0.223038	8.26905	-0.672299	0.514235	0.933321	0.62283
POMP	Age-associated B cells	0.179572	8.44863	0.671787	0.514549	0.933321	0.623072
TGFBR2	Age-associated B cells	0.146976	8.50033	0.669185	0.51615	0.933321	0.624483
NCL	Age-associated B cells	-0.138421	9.81345	-0.669165	0.516163	0.933321	0.624492
CFL1	Age-associated B cells	-0.118037	11.1983	-0.668568	0.51653	0.933321	0.624858
PARP1	Age-associated B cells	-0.187507	9.2272	-0.667876	0.516956	0.933321	0.625289
GPX4	Age-associated B cells	0.195492	9.46992	0.667274	0.517327	0.933321	0.625574
DUSP2	Age-associated B cells	0.42	8.64293	0.66643	0.517848	0.933321	0.626003
NEAT1	Age-associated B cells	-0.233837	8.71682	-0.666119	0.51804	0.933321	0.62612
LSM14A	Age-associated B cells	-0.194269	9.21741	-0.664345	0.519135	0.933321	0.627128
NDUFB9	Age-associated B cells	-0.13041	8.60041	-0.663491	0.519663	0.933321	0.627604
IGKV2-29	Age-associated B cells	1.17373	5.83033	0.658335	0.522855	0.933321	0.630463
PABPC1	Age-associated B cells	0.171666	11.9526	0.658102	0.523	0.933321	0.630594
DOCK10	Age-associated B cells	0.270102	8.2929	0.653113	0.5261	0.933321	0.63347
ITGA4	Age-associated B cells	0.205971	8.66985	0.652627	0.526403	0.933321	0.633755
SF3B5	Age-associated B cells	-0.162021	8.38244	-0.649425	0.528399	0.933321	0.635428
ANXA4	Age-associated B cells	-0.158261	8.15301	-0.64919	0.528546	0.933321	0.635534
PPIA	Age-associated B cells	0.147412	11.5738	0.64861	0.528908	0.933321	0.635827
CEMIP2	Age-associated B cells	-0.342894	8.40902	-0.648575	0.52893	0.933321	0.635847
SRSF5	Age-associated B cells	0.128579	9.88642	0.648501	0.528976	0.933321	0.635871
ATP2A3	Age-associated B cells	-0.251548	8.31221	-0.647738	0.529453	0.933321	0.636273
BPTF	Age-associated B cells	0.201185	8.48563	0.646921	0.529963	0.933321	0.636709
AKR1B1	Age-associated B cells	0.216094	7.62492	0.646262	0.530375	0.933321	0.637085
PDCD4	Age-associated B cells	-0.238778	8.12006	-0.642277	0.532871	0.933321	0.639458
SELENOF	Age-associated B cells	0.174166	8.56249	0.641743	0.533206	0.933321	0.639721
COX5B	Age-associated B cells	0.187174	9.25739	0.641534	0.533338	0.933321	0.639821
EVI2B	Age-associated B cells	0.17602	9.44109	0.639911	0.534356	0.933321	0.640766
MDH2	Age-associated B cells	0.18702	8.50822	0.63965	0.53452	0.933321	0.640869
SNX9	Age-associated B cells	-0.348532	8.52567	-0.639444	0.53465	0.933321	0.640964
B2M	Age-associated B cells	0.0998524	14.8701	0.638788	0.535062	0.933321	0.641347
HADHA	Age-associated B cells	0.198591	8.63688	0.637999	0.535558	0.933321	0.641781
CALR	Age-associated B cells	-0.268355	8.43711	-0.637753	0.535713	0.933321	0.641905
RNPS1	Age-associated B cells	0.211809	8.56341	0.635578	0.537082	0.933321	0.64315
ZBTB20	Age-associated B cells	-0.157259	8.73353	-0.632982	0.538719	0.933321	0.644585
STK4	Age-associated B cells	-0.163563	9.03428	-0.631002	0.539969	0.933321	0.645759
ELF1	Age-associated B cells	0.217602	8.86659	0.625513	0.543444	0.933321	0.648753
YBX3	Age-associated B cells	-0.404922	7.75193	-0.624586	0.544032	0.933321	0.64925
HP1BP3	Age-associated B cells	-0.146012	8.93788	-0.624201	0.544276	0.933321	0.649457
ACTG1	Age-associated B cells	0.191664	11.4134	0.62182	0.545789	0.933321	0.650811
CEP350	Age-associated B cells	0.261445	7.83535	0.621466	0.546014	0.933321	0.651011
EEF1A1	Age-associated B cells	0.104765	14.6417	0.62091	0.546367	0.933321	0.651308
CDC42SE2	Age-associated B cells	-0.179798	8.43947	-0.620491	0.546634	0.933321	0.651532
GPCPD1	Age-associated B cells	-0.241879	7.98151	-0.619074	0.547536	0.933321	0.652377
FTH1	Age-associated B cells	0.122379	12.7811	0.617825	0.548332	0.933321	0.653101
JCHAIN	Age-associated B cells	0.566648	6.85527	0.61765	0.548444	0.933321	0.653197
DDX3X	Age-associated B cells	0.195475	8.14302	0.617308	0.548661	0.933321	0.653393
LRBA	Age-associated B cells	-0.223711	7.97563	-0.615716	0.549677	0.933321	0.654288
GABARAPL2	Age-associated B cells	-0.147656	9.61674	-0.614946	0.550168	0.933321	0.654676
CCNH	Age-associated B cells	-0.281545	7.69289	-0.613066	0.55137	0.933321	0.655755
FCRL1	Age-associated B cells	-0.221305	8.36401	-0.612022	0.552037	0.933321	0.656323
PLEK	Age-associated B cells	-0.252643	9.65516	-0.611039	0.552666	0.933321	0.656941
TAX1BP1	Age-associated B cells	0.222844	8.13203	0.610117	0.553257	0.933321	0.657455
TBC1D5	Age-associated B cells	0.220127	8.67015	0.604986	0.556549	0.933321	0.660273
CCDC50	Age-associated B cells	0.19927	9.01708	0.604222	0.55704	0.933321	0.660774
SMIM14	Age-associated B cells	-0.231153	9.133	-0.602924	0.557875	0.933321	0.661494
BACH2	Age-associated B cells	-0.403809	8.45176	-0.599659	0.559978	0.933321	0.663352
SLC25A3	Age-associated B cells	-0.119003	9.32288	-0.598158	0.560946	0.933321	0.664227
ODC1	Age-associated B cells	-0.106544	9.43892	-0.595722	0.562519	0.933321	0.665592
UTRN	Age-associated B cells	0.229101	8.39889	0.593459	0.563984	0.933321	0.666818
EEF1D	Age-associated B cells	-0.111652	11.6322	-0.589561	0.56651	0.933321	0.669008
HNRNPR	Age-associated B cells	-0.125275	8.08701	-0.588754	0.567034	0.933321	0.669492
STK17B	Age-associated B cells	-0.168754	9.26253	-0.588553	0.567164	0.933321	0.66959
PPP4R3B	Age-associated B cells	-0.200893	7.80405	-0.586611	0.568426	0.933321	0.670692
RAB11A	Age-associated B cells	0.306214	8.28296	0.585561	0.569109	0.933321	0.671288
ACP5	Age-associated B cells	-0.150206	8.65629	-0.583259	0.570607	0.933321	0.672693
ZNF207	Age-associated B cells	0.213124	7.87064	0.580178	0.572616	0.933321	0.674565
TALDO1	Age-associated B cells	0.157739	8.57389	0.577354	0.574461	0.933321	0.676221
IGKV1-8	Age-associated B cells	1.31116	5.41577	0.576275	0.575166	0.933321	0.676854
SMG1	Age-associated B cells	0.301291	7.36607	0.576204	0.575213	0.933321	0.676897
ANP32A	Age-associated B cells	0.212042	8.1746	0.575846	0.575447	0.933321	0.677076
HSP90B1	Age-associated B cells	0.143163	9.27662	0.575828	0.575459	0.933321	0.677077
TRAPPC1	Age-associated B cells	-0.153576	9.08569	-0.57563	0.575588	0.933321	0.677204
LTB	Age-associated B cells	0.300934	11.2515	0.575605	0.575605	0.933321	0.677217
QKI	Age-associated B cells	-0.306669	7.70768	-0.575077	0.575951	0.933321	0.677547
PARK7	Age-associated B cells	0.153995	8.82538	0.572377	0.57772	0.933321	0.679035
RSL1D1	Age-associated B cells	0.190807	8.38358	0.572364	0.577728	0.933321	0.679035
RHOA	Age-associated B cells	0.128987	10.7608	0.571104	0.578555	0.933321	0.679759
LSM2	Age-associated B cells	0.221666	7.83547	0.570799	0.578755	0.933321	0.679936
MSN	Age-associated B cells	0.15303	8.97673	0.570558	0.578913	0.933321	0.68007
IGHV4-39	Age-associated B cells	-1.06569	7.55041	-0.569756	0.57944	0.933321	0.680549
PARP15	Age-associated B cells	-0.159691	8.84109	-0.568412	0.580323	0.933321	0.681289
RIPOR2	Age-associated B cells	0.167914	9.57789	0.568407	0.580327	0.933321	0.681289
EIF3G	Age-associated B cells	0.15395	8.76152	0.56825	0.58043	0.933321	0.681378
CNBP	Age-associated B cells	0.120127	9.31823	0.566347	0.581681	0.933321	0.682468
CD81	Age-associated B cells	0.103825	10.4341	0.565352	0.582337	0.933321	0.683025
TMEM50A	Age-associated B cells	-0.161763	8.17772	-0.56471	0.582759	0.933321	0.683412
ITGB2	Age-associated B cells	-0.181528	9.19508	-0.564433	0.582941	0.933321	0.683561
SMAP2	Age-associated B cells	-0.19384	9.14835	-0.563476	0.583573	0.933321	0.684107
GRN	Age-associated B cells	-0.158255	8.45128	-0.560192	0.58574	0.933321	0.685908
PRDX6	Age-associated B cells	0.30704	7.63007	0.559735	0.586041	0.933321	0.686178
SQSTM1	Age-associated B cells	-0.227353	8.48469	-0.559243	0.586367	0.933321	0.686423
TMEM243	Age-associated B cells	0.236102	8.09445	0.558548	0.586826	0.933321	0.686807
LBH	Age-associated B cells	-0.193797	9.37379	-0.558002	0.587187	0.933321	0.687145
FOS	Age-associated B cells	0.430375	11.7301	0.555577	0.588793	0.933321	0.688469
SUN2	Age-associated B cells	-0.220175	8.55955	-0.555461	0.588869	0.933321	0.688507
ARID4B	Age-associated B cells	0.167063	8.16838	0.55428	0.589652	0.933321	0.689196
IFITM1	Age-associated B cells	-0.321862	8.30274	-0.554147	0.58974	0.933321	0.689279
EIF3L	Age-associated B cells	0.133551	9.66452	0.551165	0.591718	0.933321	0.690937
LSP1	Age-associated B cells	0.104637	10.8876	0.54918	0.593038	0.933321	0.692078
MARCHF1	Age-associated B cells	-0.235562	8.99614	-0.548686	0.593366	0.933321	0.69236
SEPTIN9	Age-associated B cells	-0.190245	8.37504	-0.54787	0.593909	0.933321	0.692839
GRK6	Age-associated B cells	-0.134856	8.17418	-0.547784	0.593966	0.933321	0.692852
SARAF	Age-associated B cells	0.105304	10.0707	0.547759	0.593983	0.933321	0.692854
RBM3	Age-associated B cells	0.187875	9.63158	0.546526	0.594803	0.933321	0.693574
EDF1	Age-associated B cells	0.11379	9.33793	0.546193	0.595025	0.933321	0.693787
OSTF1	Age-associated B cells	-0.11999	8.4555	-0.545884	0.595231	0.933321	0.693975
ITM2B	Age-associated B cells	-0.154786	9.34057	-0.543428	0.596868	0.933321	0.69541
CHPT1	Age-associated B cells	0.217404	8.66919	0.542969	0.597174	0.933321	0.695644
RBBP4	Age-associated B cells	-0.184117	8.27931	-0.542774	0.597304	0.933321	0.695762
IGLV1-40	Age-associated B cells	-1.13274	7.02131	-0.542705	0.59735	0.933321	0.69579
IGHV3-74	Age-associated B cells	-0.917017	5.86389	-0.540401	0.598889	0.933321	0.697153
ATP5MK	Age-associated B cells	0.242344	8.07199	0.54015	0.599057	0.933321	0.697303
ACAP2	Age-associated B cells	0.158995	8.99771	0.53844	0.6002	0.933321	0.698308
ACTR3	Age-associated B cells	0.133945	9.42041	0.538245	0.600331	0.933321	0.698395
PPP1CA	Age-associated B cells	-0.144097	9.57848	-0.536757	0.601326	0.933321	0.699306
UBE2D3	Age-associated B cells	-0.14648	9.10946	-0.536004	0.601831	0.933321	0.69969
S100A10	Age-associated B cells	-0.219092	9.20072	-0.533672	0.603394	0.933796	0.700998
ARPC1B	Age-associated B cells	0.169723	10.4568	0.530583	0.605468	0.933796	0.702878
EIF3I	Age-associated B cells	0.236447	7.91344	0.529027	0.606514	0.933796	0.703719
UBL5	Age-associated B cells	-0.130073	8.87569	-0.526428	0.608263	0.933796	0.705171
CYFIP2	Age-associated B cells	0.114719	8.83181	0.525779	0.6087	0.933796	0.705587
HNRNPM	Age-associated B cells	-0.215384	8.14568	-0.523306	0.610367	0.933796	0.707007
ENSG00000237550	Age-associated B cells	-0.267907	8.38311	-0.523209	0.610433	0.933796	0.707056
COX7B	Age-associated B cells	-0.22949	8.01322	-0.521111	0.611849	0.933796	0.708126
ARF5	Age-associated B cells	-0.1557	8.31796	-0.519855	0.612698	0.933796	0.708762
SAT1	Age-associated B cells	0.105377	9.34355	0.519294	0.613077	0.933796	0.709084
IFI16	Age-associated B cells	0.212373	7.70105	0.517208	0.614488	0.933796	0.710245
UQCR10	Age-associated B cells	0.227888	8.51775	0.513744	0.616835	0.933796	0.712206
IGHA1	Age-associated B cells	-0.271353	9.38331	-0.512271	0.617835	0.933796	0.713103
H1-3	Age-associated B cells	0.291773	8.06311	0.512136	0.617927	0.933796	0.713182
SPCS2	Age-associated B cells	-0.172738	8.2208	-0.511863	0.618112	0.933796	0.71331
ARPC3	Age-associated B cells	0.0883627	11.2169	0.511555	0.618321	0.933796	0.713473
GSTK1	Age-associated B cells	-0.139748	8.81084	-0.510257	0.619203	0.933796	0.714226
TPM4	Age-associated B cells	0.352596	7.44426	0.510171	0.619261	0.933796	0.71428
SIGLEC6	Age-associated B cells	0.147481	7.82931	0.508317	0.620522	0.933796	0.715291
MRPS21	Age-associated B cells	-0.152935	8.4464	-0.508025	0.62072	0.933796	0.715454
UXT	Age-associated B cells	-0.0935112	9.20228	-0.507243	0.621252	0.933796	0.715869
TBC1D10C	Age-associated B cells	-0.158242	8.46417	-0.506877	0.621502	0.933796	0.716077
FNBP1	Age-associated B cells	0.112524	8.41173	0.505087	0.622721	0.933796	0.717051
BLK	Age-associated B cells	-0.132221	9.53828	-0.503965	0.623486	0.933796	0.717701
FCRLA	Age-associated B cells	-0.128227	10.0086	-0.503033	0.624121	0.933796	0.718213
AMFR	Age-associated B cells	0.15833	8.23111	0.501932	0.624872	0.933796	0.718866
HSPA8	Age-associated B cells	-0.122309	10.5526	-0.501871	0.624914	0.933796	0.718894
IGHV1-2	Age-associated B cells	1.01676	6.52142	0.501166	0.625395	0.933796	0.7193
SNRPB	Age-associated B cells	0.159441	8.59708	0.500049	0.626158	0.933796	0.720026
RASGEF1B	Age-associated B cells	-0.269484	8.07368	-0.498801	0.627011	0.933796	0.720772
B4GALT1	Age-associated B cells	0.200522	8.68907	0.498683	0.627092	0.933796	0.720823
LY6E	Age-associated B cells	-0.127844	10.0608	-0.494265	0.630117	0.937097	0.723299
CD53	Age-associated B cells	0.118407	9.48453	0.490126	0.632956	0.938987	0.725737
EPS15	Age-associated B cells	-0.187428	8.05954	-0.490052	0.633007	0.938987	0.725789
MRPL54	Age-associated B cells	-0.174994	7.89384	-0.488299	0.634211	0.939266	0.726789
RBM39	Age-associated B cells	0.121813	9.49004	0.487423	0.634814	0.939266	0.727291
DDT	Age-associated B cells	-0.214004	8.3707	-0.486151	0.635689	0.939362	0.728014
MORF4L1	Age-associated B cells	0.115915	8.68005	0.484928	0.636531	0.93941	0.728772
SELENOW	Age-associated B cells	0.111301	8.59935	0.480485	0.639594	0.941934	0.731473
PRDM2	Age-associated B cells	0.132418	9.14179	0.478966	0.640643	0.941934	0.732432
GNAS	Age-associated B cells	-0.0845855	10.8496	-0.478916	0.640677	0.941934	0.732451
MAP3K8	Age-associated B cells	0.165281	9.47239	0.475147	0.643284	0.94365	0.734684
ISCU	Age-associated B cells	-0.126902	9.48212	-0.474549	0.643698	0.94365	0.735022
PRPF8	Age-associated B cells	-0.152372	8.11977	-0.472653	0.645011	0.94365	0.736118
SELENOK	Age-associated B cells	-0.181244	8.01595	-0.471456	0.645841	0.94365	0.736869
PHF3	Age-associated B cells	0.23	8.0075	0.471353	0.645912	0.94365	0.736924
PIP4K2A	Age-associated B cells	-0.196986	8.11905	-0.468154	0.648132	0.945702	0.738862
RAPGEF1	Age-associated B cells	0.155975	8.17023	0.46605	0.649595	0.946645	0.740131
CDK2AP2	Age-associated B cells	-0.27247	7.94197	-0.460998	0.653111	0.946814	0.743147
H1-2	Age-associated B cells	0.239214	7.85758	0.459896	0.65388	0.946814	0.743757
SYTL1	Age-associated B cells	-0.120782	8.04247	-0.459697	0.654018	0.946814	0.743874
TPT1	Age-associated B cells	-0.08088	12.364	-0.457708	0.655406	0.946814	0.744962
SNX2	Age-associated B cells	0.10492	9.78424	0.457698	0.655413	0.946814	0.744962
MTPN	Age-associated B cells	-0.12276	9.65292	-0.457531	0.65553	0.946814	0.74507
HNRNPA0	Age-associated B cells	0.129562	9.22037	0.454595	0.657581	0.946814	0.746706
HLA-DQB1	Age-associated B cells	0.090177	11.4793	0.453527	0.658329	0.946814	0.747285
NIN	Age-associated B cells	-0.17005	8.31717	-0.452455	0.659079	0.946814	0.747926
CCS	Age-associated B cells	-0.208741	7.76629	-0.451587	0.659686	0.946814	0.748438
HSPB1	Age-associated B cells	-0.229106	8.81417	-0.450802	0.660236	0.946814	0.748919
TSC22D3	Age-associated B cells	0.132793	11.5524	0.449304	0.661286	0.946814	0.749836
JUNB	Age-associated B cells	0.127919	12.0176	0.448366	0.661944	0.946814	0.750358
KRT10	Age-associated B cells	0.145371	9.06713	0.448107	0.662125	0.946814	0.750509
TGFB1	Age-associated B cells	-0.0989239	9.21241	-0.447446	0.662588	0.946814	0.750896
HLA-DPA1	Age-associated B cells	0.0784061	13.2529	0.447077	0.662847	0.946814	0.751103
LY86	Age-associated B cells	-0.140277	8.886	-0.445433	0.664002	0.946814	0.752077
IGLV2-8	Age-associated B cells	-0.74568	5.15569	-0.443846	0.665117	0.946814	0.753068
PARP14	Age-associated B cells	0.174717	7.99933	0.441598	0.666697	0.946814	0.754452
CELF2	Age-associated B cells	-0.176613	8.75803	-0.440313	0.667601	0.946814	0.755135
SERF2	Age-associated B cells	-0.103199	11.0408	-0.440302	0.667609	0.946814	0.755135
PAIP2	Age-associated B cells	0.127318	8.38192	0.44022	0.667667	0.946814	0.755173
IGLV1-47	Age-associated B cells	-0.816971	7.11279	-0.438011	0.669223	0.947862	0.756585
CD47	Age-associated B cells	0.145453	8.59535	0.434919	0.671404	0.9484	0.758493
RELB	Age-associated B cells	-0.141562	8.16236	-0.43412	0.671968	0.9484	0.758964
TSPO	Age-associated B cells	-0.185683	8.2456	-0.433186	0.672627	0.9484	0.759448
CUTA	Age-associated B cells	0.0877764	8.3897	0.432837	0.672874	0.9484	0.759657
ELMO1	Age-associated B cells	0.241267	8.00005	0.430381	0.674609	0.949693	0.761039
PPIB	Age-associated B cells	0.104246	9.60354	0.427275	0.676808	0.950833	0.763009
ATP6V0E1	Age-associated B cells	0.108637	9.70209	0.426921	0.677059	0.950833	0.763175
WIPF1	Age-associated B cells	0.0975337	8.48698	0.423933	0.679176	0.951694	0.764924
EAF2	Age-associated B cells	0.141641	8.07201	0.423741	0.679313	0.951694	0.765024
RASGRP2	Age-associated B cells	-0.0903109	8.82895	-0.416213	0.684662	0.95533	0.769355
BANK1	Age-associated B cells	-0.100494	11.4911	-0.415677	0.685043	0.95533	0.769668
CORO7	Age-associated B cells	0.135147	8.20821	0.413097	0.686881	0.95533	0.771235
RHOH	Age-associated B cells	0.154108	9.36684	0.412735	0.68714	0.95533	0.771451
ARF6	Age-associated B cells	0.0983412	9.57901	0.410868	0.688471	0.95533	0.772467
IGHV3-30	Age-associated B cells	-0.679832	7.2668	-0.409978	0.689106	0.95533	0.772992
SNX17	Age-associated B cells	0.128449	8.20137	0.409836	0.689207	0.95533	0.773077
CD72	Age-associated B cells	-0.133117	8.65174	-0.408447	0.690199	0.95533	0.773953
CD99	Age-associated B cells	0.0855328	9.46042	0.407538	0.690848	0.95533	0.774494
BRD2	Age-associated B cells	0.119021	8.29903	0.407449	0.690912	0.95533	0.774532
SH3BGRL	Age-associated B cells	-0.10212	9.38419	-0.406071	0.691897	0.95533	0.775328
CYBC1	Age-associated B cells	-0.143858	7.76615	-0.405093	0.692597	0.95533	0.775882
SEC62	Age-associated B cells	-0.112318	8.98659	-0.401475	0.695186	0.95533	0.777932
SHMT2	Age-associated B cells	-0.175113	7.98057	-0.401062	0.695482	0.95533	0.778165
COX17	Age-associated B cells	-0.207112	7.76677	-0.400764	0.695696	0.95533	0.77832
CD164	Age-associated B cells	0.184054	8.26276	0.400668	0.695764	0.95533	0.778362
IGKV1-9	Age-associated B cells	-0.474242	6.53388	-0.398055	0.697638	0.95533	0.779962
GUK1	Age-associated B cells	-0.120902	8.64762	-0.397961	0.697706	0.95533	0.780024
XRCC5	Age-associated B cells	0.124721	8.53856	0.397058	0.698354	0.95533	0.780601
AUP1	Age-associated B cells	-0.121315	8.40967	-0.396621	0.698667	0.95533	0.78083
PTPN2	Age-associated B cells	-0.15013	8.18107	-0.395875	0.699203	0.95533	0.781229
SEC61B	Age-associated B cells	0.109501	9.25022	0.391928	0.70204	0.958078	0.783618
IL10RA	Age-associated B cells	-0.141304	8.24079	-0.385998	0.70631	0.962773	0.787048
ARF1	Age-associated B cells	0.0930002	9.06086	0.383224	0.708312	0.963203	0.788611
PRELID1	Age-associated B cells	-0.135912	8.49979	-0.381548	0.709522	0.963203	0.789556
CCDC85B	Age-associated B cells	-0.131958	8.31586	-0.380428	0.710331	0.963203	0.790218
STRBP	Age-associated B cells	0.239644	7.96119	0.379059	0.711321	0.963203	0.791001
HNRNPF	Age-associated B cells	-0.150017	8.24108	-0.378623	0.711636	0.963203	0.791259
ADGRE5	Age-associated B cells	0.0735389	8.55305	0.377621	0.712361	0.963203	0.791798
CXCR4	Age-associated B cells	-0.150665	8.4955	-0.377282	0.712606	0.963203	0.791997
CUL3	Age-associated B cells	0.0948287	8.29847	0.376367	0.713269	0.963203	0.792546
MACROD2	Age-associated B cells	0.172344	7.50297	0.373573	0.715292	0.964306	0.794036
ITPR2	Age-associated B cells	-0.198032	7.7626	-0.371896	0.716507	0.964306	0.795006
ARGLU1	Age-associated B cells	0.0901812	9.66597	0.371798	0.716579	0.964306	0.795057
NDUFB8	Age-associated B cells	-0.138866	8.52227	-0.366712	0.720271	0.96722	0.79806
DYNLL1	Age-associated B cells	0.193283	8.13998	0.365379	0.72124	0.96722	0.798801
SRPK2	Age-associated B cells	0.108408	8.78829	0.365289	0.721305	0.96722	0.798838
ENSA	Age-associated B cells	0.142739	8.17322	0.364225	0.72208	0.96722	0.799405
SSR2	Age-associated B cells	0.102673	9.67474	0.362578	0.723278	0.967531	0.800413
SEPTIN6	Age-associated B cells	-0.0901993	9.32358	-0.361428	0.724115	0.967531	0.801038
BTF3	Age-associated B cells	0.071757	11.0321	0.35935	0.725629	0.967531	0.802118
YPEL5	Age-associated B cells	0.102758	8.76967	0.359323	0.725648	0.967531	0.802125
TPI1	Age-associated B cells	-0.0952028	9.26594	-0.350135	0.732356	0.971367	0.807366
YWHAZ	Age-associated B cells	-0.0662305	10.6192	-0.348206	0.733767	0.971367	0.808505
ATP5IF1	Age-associated B cells	0.0988746	8.36447	0.347374	0.734376	0.971367	0.808961
ANP32B	Age-associated B cells	0.0840886	9.36834	0.34664	0.734914	0.971367	0.80935
CSNK2B	Age-associated B cells	-0.0709954	9.25344	-0.344932	0.736165	0.971367	0.810306
WAS	Age-associated B cells	-0.0960765	8.57581	-0.341558	0.738639	0.971367	0.81219
RESF1	Age-associated B cells	0.10844	9.27691	0.33837	0.740979	0.971367	0.814061
PIK3AP1	Age-associated B cells	0.117542	7.97753	0.336265	0.742526	0.971367	0.81523
AKAP13	Age-associated B cells	0.121101	9.63643	0.336166	0.742599	0.971367	0.815273
EIF4G2	Age-associated B cells	-0.0621084	9.63168	-0.335196	0.743312	0.971367	0.815798
COX6C	Age-associated B cells	0.0784876	9.2819	0.333927	0.744245	0.971367	0.816543
SCAND1	Age-associated B cells	0.12191	8.71878	0.333564	0.744512	0.971367	0.816763
SP100	Age-associated B cells	-0.0850212	9.26823	-0.333165	0.744806	0.971367	0.817035
TNFRSF13B	Age-associated B cells	-0.134484	8.0357	-0.33309	0.744861	0.971367	0.817075
SP140	Age-associated B cells	0.10198	8.55128	0.332205	0.745513	0.971367	0.817617
TXNIP	Age-associated B cells	0.193989	11.2341	0.32837	0.748338	0.971367	0.819753
TRMT112	Age-associated B cells	0.0838738	8.95658	0.327993	0.748616	0.971367	0.819954
IRF8	Age-associated B cells	-0.198494	7.87967	-0.325225	0.750657	0.971367	0.821505
EIF3M	Age-associated B cells	-0.089534	8.41552	-0.322033	0.753015	0.971367	0.823529
RAN	Age-associated B cells	-0.0866288	9.05559	-0.32131	0.753548	0.971367	0.823925
NSMCE3	Age-associated B cells	0.116969	7.79374	0.321217	0.753617	0.971367	0.823979
UGCG	Age-associated B cells	-0.141789	7.91042	-0.319937	0.754563	0.971367	0.824789
PCDH9	Age-associated B cells	-0.155675	7.74833	-0.319148	0.755147	0.971367	0.825224
H3-3B	Age-associated B cells	0.0783328	12.0768	0.31655	0.757069	0.971367	0.826739
PRRC2C	Age-associated B cells	0.0844283	8.96726	0.313754	0.759139	0.971367	0.82821
VPS51	Age-associated B cells	-0.106616	7.94614	-0.311434	0.760859	0.971367	0.829564
LAMTOR4	Age-associated B cells	0.06788	9.15154	0.311289	0.760966	0.971367	0.829645
CYB561A3	Age-associated B cells	-0.11569	9.34894	-0.311179	0.761048	0.971367	0.829676
KMT2A	Age-associated B cells	0.111018	8.34597	0.310325	0.761682	0.971367	0.830162
ECH1	Age-associated B cells	0.102072	8.40875	0.310114	0.761838	0.971367	0.830267
PSMD4	Age-associated B cells	0.154034	7.97597	0.307344	0.763894	0.971367	0.831783
MICOS10	Age-associated B cells	-0.0759025	8.32861	-0.306788	0.764306	0.971367	0.832162
STAT3	Age-associated B cells	0.0988907	8.33718	0.306285	0.76468	0.971367	0.832479
CHD2	Age-associated B cells	0.106358	8.18604	0.306124	0.764799	0.971367	0.832573
CAMK2D	Age-associated B cells	0.140317	8.91069	0.305917	0.764953	0.971367	0.832668
SNRPD2	Age-associated B cells	0.0715128	9.96403	0.305723	0.765098	0.971367	0.832796
SSH2	Age-associated B cells	-0.0844958	8.67498	-0.303933	0.766427	0.971367	0.833843
COX6A1	Age-associated B cells	0.103965	9.00912	0.3033	0.766898	0.971367	0.834184
SF1	Age-associated B cells	-0.067526	9.85188	-0.302589	0.767427	0.971367	0.834633
POU2AF1	Age-associated B cells	0.0723549	8.71529	0.301476	0.768254	0.971367	0.835249
HSPA5	Age-associated B cells	0.108312	8.7727	0.299779	0.769517	0.971367	0.836177
NAP1L1	Age-associated B cells	0.106716	9.1528	0.298819	0.770232	0.971367	0.836735
ADAR	Age-associated B cells	0.0976761	7.96856	0.298174	0.770712	0.971367	0.837104
PEBP1	Age-associated B cells	-0.0886784	9.15417	-0.296679	0.771826	0.971367	0.838051
ST13	Age-associated B cells	0.102227	8.4855	0.294477	0.773467	0.971367	0.839322
IGHV3-48	Age-associated B cells	0.264667	7.28479	0.294416	0.773512	0.971367	0.839364
WDR83OS	Age-associated B cells	0.118681	8.85576	0.29379	0.773979	0.971367	0.839717
IGHV1-46	Age-associated B cells	-0.535755	6.62737	-0.2933	0.774345	0.971367	0.840019
NSD3	Age-associated B cells	-0.0808282	8.4671	-0.291853	0.775424	0.971367	0.840846
SEPTIN7	Age-associated B cells	-0.0809609	9.81563	-0.29118	0.775926	0.971367	0.841202
NOP53	Age-associated B cells	-0.0678621	9.83088	-0.289063	0.777507	0.971367	0.842446
GAPDH	Age-associated B cells	0.0720692	11.3754	0.287136	0.778947	0.971367	0.843567
PTGES3	Age-associated B cells	-0.0939774	8.89365	-0.285476	0.780188	0.971367	0.844484
ARHGEF1	Age-associated B cells	0.12114	8.43546	0.28542	0.780229	0.971367	0.844502
ATP5PB	Age-associated B cells	0.104851	8.33908	0.28464	0.780812	0.971367	0.845045
VAMP2	Age-associated B cells	0.0631877	9.5939	0.283788	0.781449	0.971367	0.845559
MTATP6P1	Age-associated B cells	0.153372	8.3493	0.282679	0.782279	0.971367	0.846192
BMP2K	Age-associated B cells	-0.111002	7.83971	-0.282655	0.782297	0.971367	0.846197
WTAP	Age-associated B cells	-0.096083	8.38433	-0.28257	0.782361	0.971367	0.846229
PNRC2	Age-associated B cells	0.122987	7.9618	0.279948	0.784324	0.971367	0.847699
LGALS1	Age-associated B cells	0.129073	9.51415	0.277335	0.786282	0.971367	0.849214
PLP2	Age-associated B cells	0.0857754	8.92114	0.275303	0.787805	0.971367	0.850328
SKP1	Age-associated B cells	0.0612875	9.78359	0.27361	0.789075	0.971367	0.851301
C9orf78	Age-associated B cells	-0.10354	8.11591	-0.272828	0.789662	0.971367	0.851765
MANBA	Age-associated B cells	-0.12014	7.65395	-0.272209	0.790127	0.971367	0.85214
FCMR	Age-associated B cells	-0.106694	10.1192	-0.272067	0.790233	0.971367	0.852226
VPS13C	Age-associated B cells	-0.0888038	8.65523	-0.270503	0.791407	0.971367	0.853109
ANXA6	Age-associated B cells	0.112304	8.87548	0.269983	0.791798	0.971367	0.853493
ATP5F1B	Age-associated B cells	0.0771835	9.12911	0.268313	0.793053	0.971367	0.854447
TSPAN33	Age-associated B cells	-0.102777	8.16569	-0.266536	0.794388	0.971367	0.855451
VIM	Age-associated B cells	-0.0711411	11.0574	-0.265749	0.794981	0.971367	0.855874
MEF2A	Age-associated B cells	-0.0980947	9.6613	-0.264987	0.795554	0.971367	0.856288
IGLV2-23	Age-associated B cells	0.633439	8.20456	0.26287	0.797147	0.971367	0.857534
SPIB	Age-associated B cells	-0.0963124	9.55258	-0.26255	0.797388	0.971367	0.8577
COBLL1	Age-associated B cells	0.0955521	8.24503	0.262541	0.797394	0.971367	0.8577
ARL6IP4	Age-associated B cells	-0.0571766	9.08361	-0.26234	0.797545	0.971367	0.857814
OSBPL10	Age-associated B cells	0.0811144	9.10772	0.261932	0.797852	0.971367	0.858063
PNRC1	Age-associated B cells	0.0503905	11.4652	0.261666	0.798053	0.971367	0.858182
FUT8	Age-associated B cells	-0.0948063	7.9942	-0.260278	0.799098	0.971367	0.859039
ANXA2	Age-associated B cells	-0.0705832	8.18521	-0.259796	0.799461	0.971367	0.859231
ACTB	Age-associated B cells	0.0602428	13.9257	0.258623	0.800345	0.971367	0.859862
MYL6	Age-associated B cells	-0.0449571	10.669	-0.258011	0.800806	0.971367	0.86021
UQCRB	Age-associated B cells	-0.0837903	9.51992	-0.25632	0.802081	0.971367	0.861164
CAMK1D	Age-associated B cells	-0.0954315	8.93418	-0.25495	0.803114	0.971367	0.861954
HLA-E	Age-associated B cells	0.0463035	11.6893	0.253971	0.803853	0.971367	0.862503
GGA2	Age-associated B cells	-0.0853114	8.51289	-0.25346	0.804238	0.971367	0.862813
ARHGDIA	Age-associated B cells	-0.121648	8.29936	-0.252195	0.805193	0.971367	0.863563
HLA-DMB	Age-associated B cells	-0.0597004	8.77482	-0.251867	0.805441	0.971367	0.863725
HSP90AB1	Age-associated B cells	-0.0575218	11.0282	-0.249415	0.807292	0.971367	0.865213
CTSC	Age-associated B cells	-0.0987864	7.75043	-0.249379	0.80732	0.971367	0.865219
KPNB1	Age-associated B cells	-0.12239	7.71794	-0.249174	0.807475	0.971367	0.86531
UQCRQ	Age-associated B cells	0.0648704	8.05947	0.248911	0.807674	0.971367	0.865435
TMEM59	Age-associated B cells	0.0733721	8.5091	0.248788	0.807767	0.971367	0.865489
SSBP4	Age-associated B cells	0.076122	8.34879	0.247474	0.808759	0.971367	0.866159
COX5A	Age-associated B cells	-0.0841234	8.82304	-0.24739	0.808823	0.971367	0.866212
NDUFA4	Age-associated B cells	0.0709334	9.14041	0.246534	0.80947	0.971367	0.866623
PFDN5	Age-associated B cells	0.045265	11.3033	0.245732	0.810077	0.971367	0.867064
TLN1	Age-associated B cells	0.0951016	8.94383	0.245055	0.810589	0.971367	0.867389
ACO2	Age-associated B cells	-0.117913	7.72188	-0.241309	0.813424	0.971779	0.869528
PFKL	Age-associated B cells	0.104131	8.06888	0.239707	0.814637	0.971779	0.8704
BIN1	Age-associated B cells	0.0667054	8.35643	0.238203	0.815776	0.971779	0.871143
LCP1	Age-associated B cells	0.0465185	9.671	0.237382	0.816398	0.971779	0.871633
CYRIB	Age-associated B cells	-0.104889	8.48502	-0.236186	0.817305	0.971779	0.872362
EIF2S3	Age-associated B cells	0.086578	8.89367	0.234728	0.81841	0.971779	0.873213
CYB5R3	Age-associated B cells	-0.0849562	7.93389	-0.232811	0.819864	0.971779	0.874197
SRP14	Age-associated B cells	0.043695	10.1984	0.232089	0.820412	0.971779	0.874572
TAF10	Age-associated B cells	-0.0674789	9.17654	-0.227373	0.823993	0.971779	0.877191
RAD21	Age-associated B cells	0.0712102	8.31262	0.226571	0.824603	0.971779	0.87763
CBLB	Age-associated B cells	-0.11947	8.23725	-0.225331	0.825545	0.971779	0.878323
BCLAF1	Age-associated B cells	-0.0731056	8.32804	-0.223751	0.826746	0.971779	0.879259
NSA2	Age-associated B cells	-0.0973618	8.45563	-0.222561	0.827651	0.971779	0.879922
NDUFAF3	Age-associated B cells	-0.0744384	7.8532	-0.221384	0.828546	0.971779	0.880574
KRTCAP2	Age-associated B cells	0.0596315	9.17423	0.221089	0.828771	0.971779	0.880707
SERP1	Age-associated B cells	-0.0519332	9.61365	-0.219401	0.830056	0.971779	0.881616
IGLV3-1	Age-associated B cells	-0.441167	5.82177	-0.215035	0.833381	0.971779	0.884048
WDR1	Age-associated B cells	-0.0693169	8.13293	-0.212523	0.835296	0.971779	0.88541
INPP5D	Age-associated B cells	-0.0741991	8.1876	-0.21243	0.835367	0.971779	0.885447
CALHM6	Age-associated B cells	0.10963	7.62218	0.212073	0.835639	0.971779	0.885683
EFHD2	Age-associated B cells	-0.0926683	8.52995	-0.211763	0.835875	0.971779	0.885866
BAX	Age-associated B cells	-0.0733011	8.54529	-0.211111	0.836373	0.971779	0.886145
SNU13	Age-associated B cells	0.0428148	8.96787	0.210931	0.83651	0.971779	0.88623
RAB11FIP1	Age-associated B cells	-0.0673674	8.12363	-0.210569	0.836786	0.971779	0.886399
HLA-DRA	Age-associated B cells	-0.0332602	13.9943	-0.209453	0.837637	0.971779	0.887071
GNA13	Age-associated B cells	0.0734741	7.71341	0.208616	0.838276	0.971779	0.887498
PTMA	Age-associated B cells	0.0407434	12.7795	0.208219	0.838579	0.971779	0.887736
IGLC2	Age-associated B cells	-0.118206	8.19552	-0.207573	0.839072	0.971779	0.888144
DNAJC15	Age-associated B cells	0.0619146	8.1136	0.206494	0.839896	0.971779	0.888671
DENND4A	Age-associated B cells	-0.0794627	8.16324	-0.204723	0.841248	0.971779	0.889634
CLIC1	Age-associated B cells	-0.0424306	10.7929	-0.203592	0.842112	0.971779	0.890246
IGLV7-46	Age-associated B cells	-0.396806	5.7781	-0.201918	0.843391	0.971779	0.891342
APH1A	Age-associated B cells	0.0526036	8.53105	0.201183	0.843953	0.971779	0.891769
REL	Age-associated B cells	0.0537002	9.26365	0.198432	0.846057	0.971779	0.893206
ARPC5	Age-associated B cells	0.144937	8.47011	0.197786	0.846551	0.971779	0.893591
ORMDL1	Age-associated B cells	-0.0667958	8.02577	-0.196387	0.847621	0.971779	0.894329
DAZAP2	Age-associated B cells	0.0542492	9.99371	0.196253	0.847724	0.971779	0.894406
ATP6V1G1	Age-associated B cells	-0.0544467	9.97361	-0.195888	0.848003	0.971779	0.894594
ATP2B1	Age-associated B cells	-0.0535396	8.95177	-0.19585	0.848032	0.971779	0.894617
NME4	Age-associated B cells	-0.0659524	7.59721	-0.194936	0.848732	0.971779	0.895084
GRK2	Age-associated B cells	0.0556309	8.35175	0.194913	0.848749	0.971779	0.895094
GAS5	Age-associated B cells	0.0494008	9.23089	0.19233	0.850727	0.971779	0.89645
CD83	Age-associated B cells	-0.0989152	9.63009	-0.190414	0.852194	0.971779	0.897575
UBE2D2	Age-associated B cells	-0.0418315	9.60823	-0.189789	0.852673	0.971779	0.897905
MZT2B	Age-associated B cells	-0.0853973	9.16265	-0.188922	0.853337	0.971779	0.898403
IGFLR1	Age-associated B cells	0.0517869	9.03207	0.188727	0.853487	0.971779	0.898504
SAP18	Age-associated B cells	0.0580814	8.83065	0.188599	0.853585	0.971779	0.898577
H3-3A	Age-associated B cells	-0.0639506	8.8058	-0.187659	0.854306	0.971779	0.899101
ZFAS1	Age-associated B cells	-0.0417815	9.09323	-0.187587	0.854361	0.971779	0.899129
PNISR	Age-associated B cells	-0.0593458	9.31612	-0.186814	0.854954	0.971779	0.899532
SLTM	Age-associated B cells	0.0645739	8.0537	0.186711	0.855032	0.971779	0.899572
TFEB	Age-associated B cells	0.103547	8.0359	0.186284	0.85536	0.971779	0.899793
FLOT2	Age-associated B cells	-0.0574068	8.20241	-0.183013	0.857869	0.971779	0.901621
HNRNPA3	Age-associated B cells	0.0665236	8.96389	0.182771	0.858055	0.971779	0.901731
CCT3	Age-associated B cells	-0.0600244	8.21628	-0.1814	0.859107	0.971779	0.902442
SMCHD1	Age-associated B cells	0.0654893	9.81831	0.181376	0.859125	0.971779	0.902453
SPI1	Age-associated B cells	-0.0448922	9.04523	-0.180104	0.860102	0.971779	0.903152
LUC7L2	Age-associated B cells	0.0732418	7.92555	0.179679	0.860428	0.971779	0.903382
TBC1D22A	Age-associated B cells	-0.0560165	8.46988	-0.179679	0.860428	0.971779	0.903382
IRF1	Age-associated B cells	-0.0867064	8.4432	-0.178677	0.861197	0.971779	0.903968
COX7A2L	Age-associated B cells	-0.0572493	8.35013	-0.172294	0.866102	0.976364	0.907598
SNHG29	Age-associated B cells	-0.0519042	10.351	-0.170618	0.867391	0.976867	0.908567
IGLV3-21	Age-associated B cells	-0.298603	7.46966	-0.169079	0.868574	0.977251	0.909493
FCHSD2	Age-associated B cells	0.0575526	9.30316	0.164871	0.871813	0.979783	0.911768
HNRNPL	Age-associated B cells	0.0391516	9.10808	0.16265	0.873523	0.979783	0.913015
ARHGDIB	Age-associated B cells	-0.031365	10.8642	-0.16159	0.874339	0.979783	0.913698
EEF1G	Age-associated B cells	0.0265939	11.4701	0.160926	0.874851	0.979783	0.914047
IGKV1-17	Age-associated B cells	-0.247154	5.99031	-0.160671	0.875047	0.979783	0.914186
FAM30A	Age-associated B cells	-0.0558797	8.32694	-0.152132	0.881631	0.981789	0.919041
NR3C1	Age-associated B cells	-0.0747474	7.91885	-0.150864	0.88261	0.981789	0.919723
GNG5	Age-associated B cells	-0.0427475	8.81795	-0.150059	0.883231	0.981789	0.920152
TRAPPC5	Age-associated B cells	0.0506876	8.3481	0.149687	0.883519	0.981789	0.920366
PSMD8	Age-associated B cells	0.0869092	7.84003	0.14858	0.884373	0.981789	0.920976
UBXN4	Age-associated B cells	0.0382955	8.47477	0.146837	0.885719	0.981789	0.92197
GRB2	Age-associated B cells	-0.0345905	9.92185	-0.146766	0.885774	0.981789	0.921996
RACK1	Age-associated B cells	0.0298163	12.6055	0.146238	0.886181	0.981789	0.922375
APBB1IP	Age-associated B cells	-0.0415917	9.24189	-0.145246	0.886948	0.981789	0.92298
SUMO2	Age-associated B cells	-0.0354327	9.68912	-0.14488	0.88723	0.981789	0.923143
SRRM1	Age-associated B cells	0.0381109	8.96547	0.144777	0.88731	0.981789	0.923172
EIF3F	Age-associated B cells	0.0458462	9.38641	0.144092	0.887839	0.981789	0.923584
UBB	Age-associated B cells	0.0301568	10.0721	0.143284	0.888463	0.981789	0.924025
HNRNPH3	Age-associated B cells	-0.0757075	7.6639	-0.142993	0.888688	0.981789	0.92418
PTBP3	Age-associated B cells	-0.0427159	8.21747	-0.140801	0.890382	0.982157	0.925227
HERPUD1	Age-associated B cells	0.0449695	9.56522	0.140371	0.890715	0.982157	0.925511
PRMT1	Age-associated B cells	-0.0455177	8.06735	-0.133213	0.896251	0.986344	0.929275
HNRNPA2B1	Age-associated B cells	-0.0231379	10.8507	-0.13247	0.896826	0.986344	0.92964
CD37	Age-associated B cells	0.02299	12.6576	0.131514	0.897566	0.986344	0.930222
TLE5	Age-associated B cells	-0.0343255	10.1501	-0.131065	0.897914	0.986344	0.93045
CHCHD10	Age-associated B cells	-0.0483073	9.39192	-0.129149	0.899397	0.987039	0.931524
H2AZ1	Age-associated B cells	0.0467781	8.6631	0.121576	0.905264	0.989255	0.935466
TAP2	Age-associated B cells	-0.0404948	8.26962	-0.120887	0.905798	0.989255	0.935839
IQSEC1	Age-associated B cells	-0.0413899	8.23532	-0.120793	0.90587	0.989255	0.935883
TUBB	Age-associated B cells	0.0412904	8.84873	0.120322	0.906236	0.989255	0.936074
MAP1LC3B	Age-associated B cells	-0.0471314	8.721	-0.120163	0.906359	0.989255	0.936148
RNF141	Age-associated B cells	-0.0404147	8.09328	-0.119938	0.906533	0.989255	0.936312
TXN	Age-associated B cells	-0.0514494	7.77971	-0.11795	0.908075	0.989836	0.937455
DCXR	Age-associated B cells	-0.0333733	8.33183	-0.117051	0.908772	0.989836	0.93798
CD52	Age-associated B cells	0.0201174	12.1384	0.114082	0.911075	0.990441	0.939534
IGLV8-61	Age-associated B cells	-0.27087	5.45056	-0.108943	0.915063	0.990441	0.942197
RBM17	Age-associated B cells	0.0497377	7.95887	0.108387	0.915495	0.990441	0.942519
WASF2	Age-associated B cells	0.0357669	8.24404	0.107491	0.91619	0.990441	0.94297
BRK1	Age-associated B cells	-0.0345041	9.19231	-0.106633	0.916857	0.990441	0.943439
PSME1	Age-associated B cells	0.0292114	9.80251	0.105988	0.917358	0.990441	0.943814
GNB1	Age-associated B cells	0.0343794	8.30765	0.104355	0.918626	0.990441	0.944769
PPDPF	Age-associated B cells	-0.0288432	11.0262	-0.104139	0.918793	0.990441	0.944902
CD74	Age-associated B cells	-0.0174816	16.1181	-0.103501	0.919289	0.990441	0.945271
RNF19A	Age-associated B cells	-0.0457069	8.03597	-0.103169	0.919547	0.990441	0.945412
PPIG	Age-associated B cells	0.0352535	8.37221	0.102725	0.919892	0.990441	0.945696
IGLV1-44	Age-associated B cells	0.173711	7.55001	0.101837	0.920582	0.990441	0.946195
CAPG	Age-associated B cells	-0.0270007	8.82627	-0.10127	0.921022	0.990441	0.946457
EML4	Age-associated B cells	-0.0299006	8.94613	-0.0994939	0.922402	0.990441	0.947458
FLNA	Age-associated B cells	0.0319669	9.11595	0.0955773	0.925447	0.990441	0.94957
ENSG00000289901	Age-associated B cells	-0.0536594	8.26086	-0.0944553	0.926319	0.990441	0.950183
SEMA4B	Age-associated B cells	-0.057298	8.10974	-0.0943979	0.926364	0.990441	0.950206
GHITM	Age-associated B cells	-0.0292316	8.32235	-0.0943086	0.926433	0.990441	0.950251
LILRA4	Age-associated B cells	0.0856696	7.11105	0.0926402	0.927731	0.990441	0.951092
SH3BGRL3	Age-associated B cells	0.0199466	11.4888	0.091389	0.928704	0.990441	0.951697
PSMB8	Age-associated B cells	0.0271037	8.99129	0.0906645	0.929267	0.990441	0.952018
PAK2	Age-associated B cells	0.0370767	8.87203	0.0897997	0.92994	0.990441	0.952453
SPG21	Age-associated B cells	-0.035149	7.80923	-0.0897321	0.929993	0.990441	0.952474
OTUD1	Age-associated B cells	-0.0316946	8.17602	-0.0878912	0.931425	0.990441	0.953563
RBM25	Age-associated B cells	0.0300524	8.32225	0.0827414	0.935433	0.990441	0.956265
GNG7	Age-associated B cells	-0.0225694	8.81135	-0.0787048	0.938575	0.990441	0.958326
DDX5	Age-associated B cells	0.0145689	10.7701	0.0782234	0.93895	0.990441	0.958595
CHD1	Age-associated B cells	-0.0236289	8.22267	-0.0782103	0.93896	0.990441	0.958597
FNBP4	Age-associated B cells	-0.0244672	8.60917	-0.0777917	0.939286	0.990441	0.958789
IL16	Age-associated B cells	-0.0235056	8.34942	-0.077583	0.939449	0.990441	0.958892
JTB	Age-associated B cells	0.0211626	8.6445	0.0758395	0.940807	0.990441	0.95987
LMBRD1	Age-associated B cells	0.0219177	8.57559	0.0748058	0.941612	0.990441	0.960464
TMSB10	Age-associated B cells	0.0164791	12.826	0.0734727	0.94265	0.990441	0.961123
PKM	Age-associated B cells	0.017839	9.395	0.0716169	0.944096	0.990441	0.962172
PSMB9	Age-associated B cells	0.0236561	9.77252	0.0691551	0.946015	0.990441	0.96347
ARHGAP25	Age-associated B cells	0.0210122	8.95302	0.0662098	0.94831	0.990441	0.965119
HLA-DOB	Age-associated B cells	-0.0194901	8.14096	-0.0660631	0.948424	0.990441	0.965169
ANP32E	Age-associated B cells	0.018407	8.17203	0.0660402	0.948442	0.990441	0.96517
RAC2	Age-associated B cells	-0.0148755	10.8709	-0.0651129	0.949165	0.990441	0.965729
EIF3K	Age-associated B cells	0.0144917	10.4415	0.0646931	0.949492	0.990441	0.965944
TBC1D1	Age-associated B cells	-0.0247504	7.54343	-0.0644733	0.949664	0.990441	0.966048
IQGAP1	Age-associated B cells	0.0180581	9.00533	0.062414	0.951269	0.990441	0.96716
ARL6IP5	Age-associated B cells	0.0157249	9.61427	0.0608615	0.95248	0.990441	0.968021
ATP5MF	Age-associated B cells	0.0215199	8.47105	0.0599638	0.95318	0.990441	0.968456
FTL	Age-associated B cells	0.0134284	12.4646	0.0575698	0.955047	0.990441	0.96972
IGLV6-57	Age-associated B cells	0.130838	5.85602	0.057005	0.955487	0.990441	0.970035
TCEA1	Age-associated B cells	-0.0174665	8.72263	-0.0559616	0.956301	0.990441	0.97056
YBX1	Age-associated B cells	-0.0122261	10.5037	-0.0547479	0.957248	0.990441	0.971197
N4BP2L2	Age-associated B cells	-0.0178658	8.20834	-0.0546745	0.957305	0.990441	0.971225
PSME2	Age-associated B cells	-0.0181035	8.64336	-0.0542918	0.957604	0.990441	0.971412
HNRNPUL1	Age-associated B cells	-0.0170182	8.03514	-0.051834	0.959521	0.990441	0.97269
PSMB1	Age-associated B cells	0.0159999	8.61421	0.0516122	0.959694	0.990441	0.972826
PGK1	Age-associated B cells	-0.0119607	9.11515	-0.051377	0.959877	0.990441	0.972957
BCL7C	Age-associated B cells	0.014176	8.12136	0.0508641	0.960278	0.990441	0.973129
GDI2	Age-associated B cells	-0.0141801	9.7407	-0.0506401	0.960452	0.990441	0.973231
RTRAF	Age-associated B cells	0.012659	8.32202	0.0497795	0.961124	0.990441	0.973714
C12orf57	Age-associated B cells	-0.00831036	9.39008	-0.0497579	0.961141	0.990441	0.973723
IGHV3-23	Age-associated B cells	0.0758561	7.95957	0.0485021	0.962121	0.990441	0.974336
NR4A1	Age-associated B cells	0.036297	6.97689	0.0457416	0.964275	0.990441	0.975742
SET	Age-associated B cells	-0.0117059	9.89548	-0.0453054	0.964615	0.990441	0.975968
GPSM3	Age-associated B cells	0.00764045	9.76354	0.044954	0.96489	0.990441	0.976198
SMC6	Age-associated B cells	0.0124559	8.45556	0.0441324	0.965531	0.990441	0.976641
TRAF3IP3	Age-associated B cells	0.0109083	8.28783	0.0428883	0.966502	0.990441	0.977345
SRSF11	Age-associated B cells	-0.0132079	8.87654	-0.0419896	0.967203	0.990441	0.977883
TALAM1	Age-associated B cells	0.0168616	12.0724	0.0418763	0.967292	0.990441	0.977923
H1-10	Age-associated B cells	-0.0141044	8.0453	-0.0401106	0.96867	0.990441	0.978896
MARCKS	Age-associated B cells	-0.0224645	8.18227	-0.0392501	0.969342	0.990441	0.979448
MCL1	Age-associated B cells	-0.00991158	8.97121	-0.0391618	0.969411	0.990441	0.979502
NEDD8	Age-associated B cells	0.00813282	8.84587	0.0389896	0.969545	0.990441	0.97959
PNPLA2	Age-associated B cells	0.0107112	8.21525	0.0387168	0.969758	0.990441	0.979747
IDS	Age-associated B cells	-0.0119602	8.61484	-0.0384717	0.969949	0.990441	0.979875
EGR1	Age-associated B cells	0.0356078	7.67921	0.0341799	0.9733	0.99224	0.9822
ERP29	Age-associated B cells	-0.00653976	10.0559	-0.0329282	0.974278	0.99224	0.982813
CALM1	Age-associated B cells	0.0062449	10.3697	0.0314749	0.975413	0.99224	0.983528
DDX21	Age-associated B cells	0.00664499	8.59848	0.0296532	0.976835	0.99224	0.984374
IER5	Age-associated B cells	0.0162375	7.86805	0.0292083	0.977183	0.99224	0.984618
EEF1B2	Age-associated B cells	0.00560316	12.1698	0.0288092	0.977494	0.99224	0.984879
CMTM6	Age-associated B cells	0.00956826	8.34309	0.0276375	0.978409	0.99224	0.985546
PAX5	Age-associated B cells	0.00807522	8.89704	0.0274521	0.978554	0.99224	0.985611
PCBP2	Age-associated B cells	0.00990628	8.50391	0.0228138	0.982177	0.994808	0.98807
BIRC3	Age-associated B cells	-0.00661724	8.26076	-0.0206015	0.983905	0.994808	0.98931
CIAO2A	Age-associated B cells	0.00483079	9.03706	0.0204265	0.984042	0.994808	0.989392
BLOC1S1	Age-associated B cells	-0.00638266	8.89702	-0.0195847	0.984699	0.994808	0.989784
RSRP1	Age-associated B cells	0.00606086	9.05338	0.0187203	0.985374	0.994808	0.990316
MAP3K2	Age-associated B cells	0.00659505	7.9671	0.0152938	0.988051	0.996108	0.992089
DBNL	Age-associated B cells	0.00512491	9.07724	0.0141936	0.988911	0.996108	0.992608
COX8A	Age-associated B cells	0.00372774	9.23647	0.0137739	0.989239	0.996108	0.992783
TRA2B	Age-associated B cells	0.00329833	8.14366	0.0118815	0.990717	0.996732	0.993814
PSMA7	Age-associated B cells	-0.00236448	9.02813	-0.00880942	0.993117	0.998281	0.995382
R3HDM4	Age-associated B cells	0.00208836	8.2302	0.00649604	0.994925	0.999232	0.996449
FXYD5	Age-associated B cells	-0.00110711	10.7748	-0.00425892	0.996672	0.999861	0.997696
CIRBP	Age-associated B cells	0.000785941	10.1048	0.00269872	0.997891	0.999861	0.998507
TAOK3	Age-associated B cells	-0.000316886	8.01313	-0.000889827	0.999305	0.999861	0.999473
HIGD2A	Age-associated B cells	-3.68441e-05	9.79635	-0.000182824	0.999857	0.999861	0.999909
HLA-DPB1	Age-associated B cells	3.59548e-05	12.8611	0.000177579	0.999861	0.999861	0.999909

## Sheet: CD4_Tcm_naive_cells_LUAD_vs_LUS
	cluster_id	logFC	AveExpr	t	p_val	p_adj.loc	p_adj.glb
LINC01145	CD4 Tcm/naive cells	4.38608	4.17853	24.4932	1.98065e-15	1.76543e-11	1.00633e-12
RBM34	CD4 Tcm/naive cells	7.02725	4.54256	23.8443	3.18998e-15	1.76543e-11	1.2951e-12
ERAP2	CD4 Tcm/naive cells	5.15797	6.56976	23.3607	4.58673e-15	1.76543e-11	1.6692e-12
SUSD4	CD4 Tcm/naive cells	-4.46803	5.10364	-20.9083	3.24755e-14	9.37485e-11	6.59141e-12
TRBV15	CD4 Tcm/naive cells	-4.7885	4.21017	-19.2774	1.34746e-13	3.11182e-10	1.79696e-11
GPR137B	CD4 Tcm/naive cells	3.27151	3.66006	17.9078	4.85812e-13	9.34945e-10	4.5424e-11
ENSG00000288999	CD4 Tcm/naive cells	7.01027	4.9716	16.9028	1.31855e-12	1.94376e-09	9.58297e-11
FHL3	CD4 Tcm/naive cells	4.33424	2.87923	16.8821	1.34667e-12	1.94376e-09	9.74055e-11
TLR5	CD4 Tcm/naive cells	-6.85783	1.6207	-16.691	1.63827e-12	2.10191e-09	1.1267e-10
PIM2	CD4 Tcm/naive cells	-2.36172	7.26176	-16.2258	2.6622e-12	2.81507e-09	1.62816e-10
PALM2AKAP2	CD4 Tcm/naive cells	-2.85679	4.22217	-16.2189	2.68172e-12	2.81507e-09	1.63623e-10
ENSG00000290121	CD4 Tcm/naive cells	5.22199	3.12144	15.9956	3.40059e-12	3.27222e-09	1.96425e-10
LINC01876	CD4 Tcm/naive cells	7.27815	2.54741	15.2287	7.8639e-12	6.98496e-09	3.7973e-10
PZP	CD4 Tcm/naive cells	-5.2128	3.4179	-15.128	8.8024e-12	7.0536e-09	4.15093e-10
A2M	CD4 Tcm/naive cells	-4.95817	3.23939	-15.0923	9.1629e-12	7.0536e-09	4.27091e-10
TSKS	CD4 Tcm/naive cells	8.64791	0.623545	14.974	1.04721e-11	7.5576e-09	4.72928e-10
C2orf27A	CD4 Tcm/naive cells	-7.73421	2.29077	-14.7586	1.3388e-11	8.71669e-09	5.72684e-10
STPG1	CD4 Tcm/naive cells	-3.4043	2.13898	-14.7403	1.36721e-11	8.71669e-09	5.82368e-10
KLRG1	CD4 Tcm/naive cells	-2.76291	5.88872	-14.6769	1.47068e-11	8.71669e-09	6.14172e-10
PLEKHA4	CD4 Tcm/naive cells	-5.02773	1.51928	-14.6541	1.50978e-11	8.71669e-09	6.26725e-10
RIOX1	CD4 Tcm/naive cells	2.21587	5.45109	14.523	1.75752e-11	9.66384e-09	7.02918e-10
PPP2R5A	CD4 Tcm/naive cells	1.74494	6.45323	14.4804	1.84689e-11	9.69366e-09	7.32718e-10
DEGS1	CD4 Tcm/naive cells	1.96925	6.82846	14.3988	2.03162e-11	1.01996e-08	7.88051e-10
ENSG00000267737	CD4 Tcm/naive cells	-6.98948	1.70122	-14.199	2.57089e-11	1.23692e-08	9.49998e-10
ENSG00000287978	CD4 Tcm/naive cells	-10.6389	4.89348	-14.0399	3.10727e-11	1.43519e-08	1.08983e-09
GSTM1	CD4 Tcm/naive cells	-20.672	1.95224	-13.8592	3.86205e-11	1.7152e-08	1.29521e-09
SMDT1	CD4 Tcm/naive cells	4.48039	9.16665	13.7488	4.41586e-11	1.88852e-08	1.43768e-09
TCEAL4	CD4 Tcm/naive cells	2.00967	4.91527	13.5715	5.48666e-11	2.26266e-08	1.71689e-09
ENSG00000291175	CD4 Tcm/naive cells	3.40692	2.82424	13.3505	7.21547e-11	2.86192e-08	2.13326e-09
IGSF22	CD4 Tcm/naive cells	-2.78238	2.70983	-13.3264	7.4355e-11	2.86192e-08	2.18898e-09
CKAP4	CD4 Tcm/naive cells	3.06541	4.79134	13.235	8.33742e-11	3.03182e-08	2.40571e-09
XPC-AS1	CD4 Tcm/naive cells	4.03057	1.66664	13.2289	8.40203e-11	3.03182e-08	2.42131e-09
ENSG00000174171	CD4 Tcm/naive cells	4.13437	2.44695	12.7744	1.50013e-10	5.24908e-08	3.90922e-09
TDRKH	CD4 Tcm/naive cells	-3.36953	2.96033	-12.6775	1.70108e-10	5.61055e-08	4.33072e-09
LIMD1	CD4 Tcm/naive cells	-1.52312	3.30181	-12.6652	1.72843e-10	5.61055e-08	4.39051e-09
PELO	CD4 Tcm/naive cells	3.09729	3.89252	12.6561	1.7492e-10	5.61055e-08	4.43424e-09
POLR2D	CD4 Tcm/naive cells	2.43594	5.62204	12.5817	1.92763e-10	5.92269e-08	4.79789e-09
KANSL1-AS1	CD4 Tcm/naive cells	-4.2555	5.8801	-12.5733	1.9491e-10	5.92269e-08	4.83783e-09
PSPHP1	CD4 Tcm/naive cells	11.6648	0.449048	12.5191	2.09271e-10	6.1466e-08	5.12499e-09
ACVR1C	CD4 Tcm/naive cells	4.00357	3.46564	12.5021	2.14002e-10	6.1466e-08	5.21861e-09
HSPA1L	CD4 Tcm/naive cells	-3.93415	1.76225	-12.4872	2.18248e-10	6.1466e-08	5.30319e-09
FAM89A	CD4 Tcm/naive cells	-4.41851	3.51665	-12.4128	2.40771e-10	6.6195e-08	5.75748e-09
SEMA4A	CD4 Tcm/naive cells	-11.3926	0.82654	-12.3769	2.52506e-10	6.78068e-08	5.98822e-09
TAB1	CD4 Tcm/naive cells	-1.56616	4.14883	-12.3201	2.72307e-10	7.10719e-08	6.36526e-09
HLA-C	CD4 Tcm/naive cells	2.358	11.9213	12.3074	2.76976e-10	7.10719e-08	6.44916e-09
LINC00612	CD4 Tcm/naive cells	-5.31812	1.35405	-12.1779	3.29373e-10	8.24885e-08	7.4132e-09
TLR2	CD4 Tcm/naive cells	4.64429	1.89299	12.1485	3.42688e-10	8.24885e-08	7.64944e-09
FTCDNL1	CD4 Tcm/naive cells	2.0984	2.91394	12.148	3.42898e-10	8.24885e-08	7.6514e-09
C12orf75	CD4 Tcm/naive cells	2.57497	5.6728	12.0817	3.75024e-10	8.83757e-08	8.26484e-09
XPNPEP3	CD4 Tcm/naive cells	2.23565	5.17168	11.9115	4.72678e-10	1.0916e-07	1.00036e-08
NAP1L3	CD4 Tcm/naive cells	3.34485	3.10798	11.8682	5.01568e-10	1.12092e-07	1.04904e-08
TRBV10-1	CD4 Tcm/naive cells	-6.97919	2.2873	-11.8519	5.12891e-10	1.12092e-07	1.06898e-08
ZFYVE9	CD4 Tcm/naive cells	2.60061	3.56117	11.8497	5.14495e-10	1.12092e-07	1.07142e-08
RECK	CD4 Tcm/naive cells	2.087	5.16486	11.8197	5.36093e-10	1.14634e-07	1.10992e-08
RHOU	CD4 Tcm/naive cells	-3.88319	1.9701	-11.7666	5.76821e-10	1.21101e-07	1.17726e-08
ITGAE	CD4 Tcm/naive cells	1.99537	5.8771	11.718	6.16966e-10	1.27216e-07	1.24348e-08
SRD5A3	CD4 Tcm/naive cells	-4.00316	3.23512	-11.7034	6.29599e-10	1.27544e-07	1.2639e-08
KTI12	CD4 Tcm/naive cells	3.12256	2.40357	11.6729	6.56824e-10	1.2849e-07	1.31012e-08
TIRAP	CD4 Tcm/naive cells	-2.20796	3.16368	-11.6641	6.64841e-10	1.2849e-07	1.32336e-08
SKP2	CD4 Tcm/naive cells	-2.49288	3.79823	-11.6611	6.67653e-10	1.2849e-07	1.32832e-08
CD6	CD4 Tcm/naive cells	1.68109	8.26167	11.6351	6.92298e-10	1.31049e-07	1.36755e-08
EIF4A1	CD4 Tcm/naive cells	-1.62325	8.33859	-11.6211	7.05857e-10	1.3146e-07	1.38953e-08
ENSG00000180015	CD4 Tcm/naive cells	5.05931	1.99904	11.5876	7.39704e-10	1.34793e-07	1.44405e-08
HLA-B	CD4 Tcm/naive cells	-2.32105	12.559	-11.5728	7.55156e-10	1.34793e-07	1.46985e-08
SOCS3	CD4 Tcm/naive cells	-9.08647	6.76091	-11.5694	7.58773e-10	1.34793e-07	1.47597e-08
TNFRSF10A	CD4 Tcm/naive cells	1.70642	5.80659	11.5245	8.08058e-10	1.41373e-07	1.55752e-08
RFX5	CD4 Tcm/naive cells	-2.42721	4.14985	-11.4745	8.66827e-10	1.49392e-07	1.65192e-08
TTC21B-AS1	CD4 Tcm/naive cells	2.86424	2.16034	11.4306	9.22168e-10	1.56283e-07	1.74222e-08
ENSG00000272501	CD4 Tcm/naive cells	3.08141	5.4098	11.4217	9.33882e-10	1.56283e-07	1.76249e-08
PCSK1N	CD4 Tcm/naive cells	3.8175	5.74017	11.4063	9.54445e-10	1.57443e-07	1.79532e-08
ENSG00000262879	CD4 Tcm/naive cells	-1.40848	4.31985	-11.3146	1.08713e-09	1.74635e-07	2.00236e-08
UTP25	CD4 Tcm/naive cells	-1.71738	3.93836	-11.3134	1.08892e-09	1.74635e-07	2.00506e-08
COA6	CD4 Tcm/naive cells	-1.59424	5.87746	-11.2931	1.12083e-09	1.76543e-07	2.05531e-08
C1orf56	CD4 Tcm/naive cells	-3.41523	2.23746	-11.2844	1.13488e-09	1.76543e-07	2.07547e-08
CD248	CD4 Tcm/naive cells	-6.43714	1.32207	-11.2756	1.14912e-09	1.76543e-07	2.09481e-08
LGALS3BP	CD4 Tcm/naive cells	-2.68211	5.94043	-11.2679	1.16197e-09	1.76543e-07	2.11401e-08
TMEM121	CD4 Tcm/naive cells	-3.48011	3.43664	-11.2397	1.20965e-09	1.814e-07	2.18672e-08
ZEB2	CD4 Tcm/naive cells	5.05031	3.57464	11.2278	1.23051e-09	1.82163e-07	2.21801e-08
ENSG00000290109	CD4 Tcm/naive cells	-3.02385	6.12111	-11.1993	1.28182e-09	1.85518e-07	2.29459e-08
BROX	CD4 Tcm/naive cells	1.99303	5.31445	11.1974	1.28531e-09	1.85518e-07	2.30002e-08
ADAMTS17	CD4 Tcm/naive cells	-3.48898	3.31253	-11.1639	1.34865e-09	1.92257e-07	2.39575e-08
CHTOP	CD4 Tcm/naive cells	-1.61421	5.57137	-11.1369	1.40196e-09	1.95929e-07	2.47242e-08
MMEL1	CD4 Tcm/naive cells	-5.89839	1.95205	-11.1338	1.40834e-09	1.95929e-07	2.48262e-08
PSMD14	CD4 Tcm/naive cells	1.47303	5.86188	11.0947	1.49006e-09	2.0483e-07	2.60206e-08
KLF9	CD4 Tcm/naive cells	3.93538	7.06004	11	1.70917e-09	2.31976e-07	2.92214e-08
PSD4	CD4 Tcm/naive cells	-2.22519	5.22184	-10.9926	1.72772e-09	2.31976e-07	2.94619e-08
FAM13A	CD4 Tcm/naive cells	-4.63433	6.30586	-10.9613	1.80821e-09	2.39993e-07	3.05837e-08
EXOC8	CD4 Tcm/naive cells	2.70745	5.18318	10.9217	1.91605e-09	2.51417e-07	3.21378e-08
PDE4DIPP2	CD4 Tcm/naive cells	2.90828	1.70066	10.8438	2.14783e-09	2.78663e-07	3.53794e-08
ACTR3-AS1	CD4 Tcm/naive cells	-2.43358	3.28278	-10.822	2.21753e-09	2.84509e-07	3.63399e-08
DUSP12	CD4 Tcm/naive cells	1.45585	5.45281	10.7948	2.30846e-09	2.92921e-07	3.76078e-08
SCAMP3	CD4 Tcm/naive cells	-1.83487	5.96498	-10.74	2.50318e-09	3.14176e-07	4.01822e-08
KBTBD4	CD4 Tcm/naive cells	1.85005	5.54868	10.643	2.89104e-09	3.58956e-07	4.55014e-08
NASP	CD4 Tcm/naive cells	-2.39479	5.92815	-10.583	3.16195e-09	3.84289e-07	4.89811e-08
NUP160	CD4 Tcm/naive cells	-1.51966	5.1938	-10.5786	3.1826e-09	3.84289e-07	4.92457e-08
DACT1	CD4 Tcm/naive cells	-3.72663	4.16839	-10.5761	3.19492e-09	3.84289e-07	4.94057e-08
LINC00987	CD4 Tcm/naive cells	-4.24509	2.68834	-10.5652	3.24727e-09	3.86559e-07	5.00663e-08
RRAGC-DT	CD4 Tcm/naive cells	2.39272	2.37185	10.551	3.31722e-09	3.90856e-07	5.09673e-08
CR2	CD4 Tcm/naive cells	-6.4787	1.50163	-10.5412	3.36609e-09	3.92609e-07	5.15988e-08
VHL	CD4 Tcm/naive cells	1.3857	6.33863	10.5274	3.43684e-09	3.94843e-07	5.24782e-08
CHEK1	CD4 Tcm/naive cells	3.80479	1.71861	10.5241	3.45363e-09	3.94843e-07	5.26819e-08
JAZF1	CD4 Tcm/naive cells	1.73723	4.96903	10.5144	3.50467e-09	3.96749e-07	5.33366e-08
KRI1	CD4 Tcm/naive cells	-1.67265	5.63415	-10.4631	3.78604e-09	4.24441e-07	5.70691e-08
XPNPEP1	CD4 Tcm/naive cells	1.33188	4.89153	10.454	3.83818e-09	4.26148e-07	5.77225e-08
LINC00899	CD4 Tcm/naive cells	-4.28066	1.45614	-10.4176	4.05572e-09	4.4549e-07	6.05418e-08
PLA2G4B	CD4 Tcm/naive cells	2.41169	2.22062	10.4121	4.08954e-09	4.4549e-07	6.09592e-08
HDGFL3	CD4 Tcm/naive cells	-4.91646	4.7869	-10.3724	4.34302e-09	4.68681e-07	6.42086e-08
MRPS30	CD4 Tcm/naive cells	1.59534	6.31623	10.3643	4.39683e-09	4.70095e-07	6.48582e-08
ARHGEF35-AS1	CD4 Tcm/naive cells	-2.38105	2.02752	-10.3259	4.66156e-09	4.8846e-07	6.81592e-08
TMEM69	CD4 Tcm/naive cells	-1.86061	4.60054	-10.3213	4.69442e-09	4.8846e-07	6.85833e-08
PRXL2B	CD4 Tcm/naive cells	-2.57274	3.58823	-10.3211	4.69551e-09	4.8846e-07	6.85913e-08
ARID4B	CD4 Tcm/naive cells	2.3646	7.95408	10.3008	4.84334e-09	4.9934e-07	7.0372e-08
CCDC186	CD4 Tcm/naive cells	2.16238	6.05449	10.2778	5.01678e-09	5.12644e-07	7.24953e-08
DPH2	CD4 Tcm/naive cells	-3.24348	3.96265	-10.2629	5.13264e-09	5.19883e-07	7.39727e-08
ENSG00000290399	CD4 Tcm/naive cells	3.70599	3.16857	10.2307	5.39178e-09	5.38863e-07	7.71728e-08
KLRB1	CD4 Tcm/naive cells	2.56996	7.79459	10.2281	5.41336e-09	5.38863e-07	7.74372e-08
NR3C1	CD4 Tcm/naive cells	1.89845	7.49046	10.1994	5.65712e-09	5.5803e-07	8.03807e-08
GORAB	CD4 Tcm/naive cells	2.18719	3.38399	10.1942	5.70256e-09	5.5803e-07	8.08883e-08
PLPP1	CD4 Tcm/naive cells	-1.38284	5.37011	-10.1807	5.82231e-09	5.6496e-07	8.2353e-08
SNRPGP10	CD4 Tcm/naive cells	3.90604	1.85406	10.1521	6.08467e-09	5.85498e-07	8.55597e-08
EXTL3	CD4 Tcm/naive cells	2.79964	2.39263	10.1449	6.15248e-09	5.8713e-07	8.64061e-08
ZSCAN16	CD4 Tcm/naive cells	1.41771	3.44114	10.0925	6.67136e-09	6.31428e-07	9.29093e-08
RRM2B	CD4 Tcm/naive cells	2.3891	3.45465	10.0329	7.31828e-09	6.87026e-07	1.00639e-07
LINC03033	CD4 Tcm/naive cells	4.73898	1.25005	10.0245	7.4149e-09	6.90483e-07	1.01777e-07
ZNF669	CD4 Tcm/naive cells	2.20733	4.25401	9.99184	7.80164e-09	7.19037e-07	1.06244e-07
PDE4DIP	CD4 Tcm/naive cells	2.1339	5.33114	9.98521	7.88276e-09	7.19037e-07	1.07127e-07
RBBP5	CD4 Tcm/naive cells	-1.28363	4.49866	-9.97573	8.0003e-09	7.19037e-07	1.08535e-07
HSPA1A	CD4 Tcm/naive cells	-2.85267	4.3901	-9.97488	8.01086e-09	7.19037e-07	1.08631e-07
LINC02210	CD4 Tcm/naive cells	-2.17629	4.46523	-9.97313	8.03289e-09	7.19037e-07	1.08847e-07
PSAT1	CD4 Tcm/naive cells	-4.05994	3.09786	-9.96373	8.15163e-09	7.23621e-07	1.10205e-07
B3GALNT2	CD4 Tcm/naive cells	-3.31878	2.27847	-9.95921	8.20944e-09	7.23621e-07	1.10866e-07
ITGB3BP	CD4 Tcm/naive cells	-1.95734	4.65125	-9.95304	8.28903e-09	7.25101e-07	1.11772e-07
PGAP6	CD4 Tcm/naive cells	-3.12322	5.58096	-9.93311	8.55176e-09	7.4246e-07	1.14806e-07
MAPKAPK3	CD4 Tcm/naive cells	-2.16419	5.83717	-9.90367	8.95577e-09	7.71733e-07	1.19395e-07
ARHGAP11B	CD4 Tcm/naive cells	4.49774	1.85425	9.87071	9.43181e-09	8.06734e-07	1.24914e-07
JMJD4	CD4 Tcm/naive cells	-3.08042	4.1047	-9.83192	1.00262e-08	8.51272e-07	1.31628e-07
PRKAB2	CD4 Tcm/naive cells	1.6317	3.5127	9.81434	1.03083e-08	8.68834e-07	1.34694e-07
VARS2	CD4 Tcm/naive cells	-1.79227	3.34385	-9.80305	1.04939e-08	8.78063e-07	1.36558e-07
NCKAP1	CD4 Tcm/naive cells	4.94467	1.24174	9.79579	1.0615e-08	8.81811e-07	1.37921e-07
GOLGA8B	CD4 Tcm/naive cells	2.63388	4.32105	9.78403	1.08144e-08	8.9196e-07	1.40031e-07
EXOC3	CD4 Tcm/naive cells	-1.50217	5.26684	-9.7585	1.12608e-08	9.22184e-07	1.45148e-07
C16orf95	CD4 Tcm/naive cells	-2.1933	2.08775	-9.73943	1.16068e-08	9.4383e-07	1.48794e-07
TPR	CD4 Tcm/naive cells	-1.46456	8.28002	-9.73475	1.16935e-08	9.4423e-07	1.49752e-07
TRBV20-1	CD4 Tcm/naive cells	-2.78673	8.44211	-9.66501	1.3067e-08	1.03847e-06	1.65272e-07
MAGED1	CD4 Tcm/naive cells	-1.38846	5.5371	-9.66423	1.30833e-08	1.03847e-06	1.65429e-07
EFNA4	CD4 Tcm/naive cells	-3.3695	2.24967	-9.66198	1.31304e-08	1.03847e-06	1.65889e-07
AKIRIN1	CD4 Tcm/naive cells	1.44921	6.91513	9.64979	1.33886e-08	1.05057e-06	1.68555e-07
PTPN4	CD4 Tcm/naive cells	-1.69094	6.86763	-9.64539	1.34831e-08	1.05057e-06	1.69607e-07
LINC02520	CD4 Tcm/naive cells	-3.44381	3.24607	-9.64201	1.35563e-08	1.05057e-06	1.70391e-07
HSDL2	CD4 Tcm/naive cells	-1.97981	4.94605	-9.63178	1.37799e-08	1.06078e-06	1.72853e-07
NOTCH2NLC	CD4 Tcm/naive cells	5.21379	4.14485	9.60132	1.44689e-08	1.10644e-06	1.80246e-07
GOLPH3-DT	CD4 Tcm/naive cells	2.84199	2.76144	9.59092	1.47124e-08	1.11766e-06	1.82905e-07
EPHA1	CD4 Tcm/naive cells	-3.76891	3.65504	-9.57678	1.50503e-08	1.13586e-06	1.86484e-07
SLC20A1-DT	CD4 Tcm/naive cells	-1.84538	3.93268	-9.56275	1.53937e-08	1.15423e-06	1.9021e-07
ARHGAP21	CD4 Tcm/naive cells	1.91587	3.44107	9.54655	1.58001e-08	1.17706e-06	1.94174e-07
SCLY	CD4 Tcm/naive cells	-2.17222	3.803	-9.52348	1.63987e-08	1.20961e-06	2.00445e-07
CHST14	CD4 Tcm/naive cells	-2.34313	3.62316	-9.52167	1.64466e-08	1.20961e-06	2.00924e-07
ACSF3	CD4 Tcm/naive cells	-1.37319	5.14886	-9.5116	1.67159e-08	1.22163e-06	2.03665e-07
TNFSF10	CD4 Tcm/naive cells	-4.3406	6.24655	-9.48974	1.73169e-08	1.25721e-06	2.09971e-07
ACVR1	CD4 Tcm/naive cells	-1.92059	4.98771	-9.48605	1.74204e-08	1.25721e-06	2.11074e-07
ENSG00000257925	CD4 Tcm/naive cells	-2.14379	3.51242	-9.47635	1.76958e-08	1.26915e-06	2.13892e-07
ENSG00000267002	CD4 Tcm/naive cells	1.86155	2.61013	9.46573	1.80029e-08	1.28321e-06	2.17099e-07
ENSG00000258181	CD4 Tcm/naive cells	-2.3728	4.27858	-9.45302	1.83775e-08	1.30187e-06	2.21146e-07
ANKRD49	CD4 Tcm/naive cells	2.55692	5.87868	9.42073	1.93662e-08	1.36355e-06	2.31837e-07
YBEY	CD4 Tcm/naive cells	1.81529	4.8762	9.41301	1.96106e-08	1.37239e-06	2.34314e-07
ENSG00000274265	CD4 Tcm/naive cells	2.07859	5.12687	9.39026	2.03501e-08	1.41556e-06	2.41924e-07
NCF1C	CD4 Tcm/naive cells	4.65968	1.98916	9.35966	2.13909e-08	1.4743e-06	2.52815e-07
A2MP1-1	CD4 Tcm/naive cells	-3.35346	2.20918	-9.35505	2.15524e-08	1.4743e-06	2.54446e-07
UBA7	CD4 Tcm/naive cells	-1.72701	4.87127	-9.35434	2.15776e-08	1.4743e-06	2.54671e-07
TEX2	CD4 Tcm/naive cells	-1.4737	3.43936	-9.33999	2.2089e-08	1.50037e-06	2.59965e-07
ELOA-AS1	CD4 Tcm/naive cells	-1.51124	3.86633	-9.32616	2.25945e-08	1.52572e-06	2.65193e-07
ICMT	CD4 Tcm/naive cells	-3.81297	3.89178	-9.31491	2.30143e-08	1.53329e-06	2.69336e-07
WHAMMP1	CD4 Tcm/naive cells	3.23122	2.77379	9.31342	2.30706e-08	1.53329e-06	2.69894e-07
EXOSC6	CD4 Tcm/naive cells	2.01533	6.71524	9.30937	2.32238e-08	1.53329e-06	2.71457e-07
GMPPB	CD4 Tcm/naive cells	-1.36603	3.90747	-9.30901	2.32377e-08	1.53329e-06	2.71543e-07
TP53	CD4 Tcm/naive cells	-2.81046	4.30063	-9.29816	2.36546e-08	1.55193e-06	2.75873e-07
G3BP2	CD4 Tcm/naive cells	2.2824	7.83606	9.29198	2.38952e-08	1.55312e-06	2.78159e-07
LLGL1	CD4 Tcm/naive cells	1.92527	2.95214	9.2908	2.39417e-08	1.55312e-06	2.78648e-07
GLE1	CD4 Tcm/naive cells	-1.32967	4.2515	-9.28129	2.4318e-08	1.55778e-06	2.82395e-07
TP53BP2	CD4 Tcm/naive cells	4.09471	5.45875	9.27931	2.43972e-08	1.55778e-06	2.83197e-07
PPP5C	CD4 Tcm/naive cells	-2.39797	4.2268	-9.27878	2.44184e-08	1.55778e-06	2.83369e-07
WDR33	CD4 Tcm/naive cells	1.39967	6.77946	9.27439	2.45952e-08	1.56044e-06	2.85163e-07
SAYSD1	CD4 Tcm/naive cells	-1.41637	4.43795	-9.26588	2.49414e-08	1.57376e-06	2.88561e-07
ZNF321P	CD4 Tcm/naive cells	1.59781	3.18523	9.23832	2.60978e-08	1.63778e-06	3.00492e-07
ENSG00000288882	CD4 Tcm/naive cells	6.23562	1.1951	9.23365	2.62993e-08	1.6415e-06	3.02589e-07
TOMM20	CD4 Tcm/naive cells	1.95535	8.57355	9.22809	2.6541e-08	1.64768e-06	3.04808e-07
FAM168B	CD4 Tcm/naive cells	2.6051	5.39121	9.22479	2.66859e-08	1.64782e-06	3.06387e-07
GBA1	CD4 Tcm/naive cells	-2.72725	3.98241	-9.15279	3.0057e-08	1.84611e-06	3.39348e-07
DNTTIP1	CD4 Tcm/naive cells	-1.35081	4.27727	-9.13789	3.08082e-08	1.87857e-06	3.46889e-07
RHOC	CD4 Tcm/naive cells	1.65974	5.24993	9.13589	3.09109e-08	1.87857e-06	3.47982e-07
DCAF5	CD4 Tcm/naive cells	1.10113	6.43536	9.12192	3.16355e-08	1.91254e-06	3.54764e-07
ACCS	CD4 Tcm/naive cells	2.55724	2.66543	9.11747	3.187e-08	1.91668e-06	3.57232e-07
EDA	CD4 Tcm/naive cells	-3.06417	6.18179	-9.10696	3.24317e-08	1.94036e-06	3.629e-07
PDK3	CD4 Tcm/naive cells	1.43199	5.63933	9.07546	3.41769e-08	2.02907e-06	3.79782e-07
HERC6	CD4 Tcm/naive cells	-1.53995	4.52477	-9.0739	3.42659e-08	2.02907e-06	3.80574e-07
SNTB1	CD4 Tcm/naive cells	-1.46161	5.21157	-9.05219	3.55289e-08	2.09313e-06	3.92709e-07
ENSG00000251867	CD4 Tcm/naive cells	2.18178	2.93376	9.04326	3.60626e-08	2.11378e-06	3.98149e-07
BTN2A2	CD4 Tcm/naive cells	-2.52204	2.04433	-9.03808	3.63757e-08	2.12136e-06	4.00932e-07
MAP3K8	CD4 Tcm/naive cells	5.12131	3.10319	9.02273	3.73206e-08	2.16155e-06	4.09864e-07
TARS1	CD4 Tcm/naive cells	-1.36633	5.1986	-9.02048	3.74612e-08	2.16155e-06	4.11299e-07
SLC38A4-AS1	CD4 Tcm/naive cells	-4.11264	3.54972	-9.01785	3.76264e-08	2.16155e-06	4.12677e-07
INTS5	CD4 Tcm/naive cells	-1.9768	3.88436	-9.01058	3.8087e-08	2.17718e-06	4.17106e-07
ENSG00000224114	CD4 Tcm/naive cells	9.3459	3.75741	9.0051	3.84382e-08	2.18643e-06	4.20509e-07
C17orf100	CD4 Tcm/naive cells	-3.41341	1.61451	-8.98495	3.97578e-08	2.23912e-06	4.32859e-07
TXNIP	CD4 Tcm/naive cells	3.75072	11.9562	8.98289	3.98955e-08	2.23912e-06	4.34169e-07
HPCAL4	CD4 Tcm/naive cells	2.64153	3.12688	8.98213	3.99462e-08	2.23912e-06	4.34683e-07
HDAC6	CD4 Tcm/naive cells	-1.77029	3.56271	-8.97477	4.0443e-08	2.24753e-06	4.39438e-07
TNFRSF10D	CD4 Tcm/naive cells	2.30003	3.43421	8.97414	4.04856e-08	2.24753e-06	4.39747e-07
SVBP	CD4 Tcm/naive cells	1.62552	6.32003	8.96855	4.08672e-08	2.25786e-06	4.43429e-07
CHERP	CD4 Tcm/naive cells	-1.65273	4.76976	-8.96234	4.12956e-08	2.27067e-06	4.47261e-07
ZNF483	CD4 Tcm/naive cells	2.19591	4.34423	8.93316	4.33722e-08	2.37335e-06	4.67077e-07
SPIN1	CD4 Tcm/naive cells	1.10599	4.87605	8.92836	4.37238e-08	2.37335e-06	4.70417e-07
RNF5	CD4 Tcm/naive cells	-3.20477	5.5373	-8.92531	4.3949e-08	2.37335e-06	4.72514e-07
RASGRP1	CD4 Tcm/naive cells	-1.24976	7.2459	-8.92376	4.4064e-08	2.37335e-06	4.73628e-07
NIPBL-DT	CD4 Tcm/naive cells	1.95007	4.46455	8.92205	4.41907e-08	2.37335e-06	4.74745e-07
EP300	CD4 Tcm/naive cells	2.301	5.59696	8.91515	4.47077e-08	2.39e-06	4.7968e-07
LINC01138	CD4 Tcm/naive cells	1.47081	5.49522	8.90536	4.54519e-08	2.41624e-06	4.86577e-07
SNHG16	CD4 Tcm/naive cells	1.59687	7.71692	8.90109	4.57803e-08	2.41624e-06	4.89463e-07
DNAI2	CD4 Tcm/naive cells	-3.39231	1.70762	-8.90049	4.58264e-08	2.41624e-06	4.89914e-07
DPP4	CD4 Tcm/naive cells	-1.94008	6.18534	-8.89209	4.64809e-08	2.43961e-06	4.95934e-07
IMPDH2	CD4 Tcm/naive cells	-1.49638	6.99883	-8.88028	4.74175e-08	2.47751e-06	5.04482e-07
ZFY	CD4 Tcm/naive cells	2.26314	0.727225	8.86871	4.83535e-08	2.50377e-06	5.13416e-07
ENSG00000291202	CD4 Tcm/naive cells	3.01024	1.94618	8.86871	4.83538e-08	2.50377e-06	5.13416e-07
TSN	CD4 Tcm/naive cells	1.45285	5.94018	8.85604	4.94017e-08	2.52358e-06	5.23607e-07
MDM4	CD4 Tcm/naive cells	2.17963	6.41435	8.85488	4.94988e-08	2.52358e-06	5.24547e-07
SCML1	CD4 Tcm/naive cells	3.87073	4.68492	8.85408	4.95656e-08	2.52358e-06	5.25106e-07
RRAGD	CD4 Tcm/naive cells	2.38223	4.10224	8.85354	4.96106e-08	2.52358e-06	5.25509e-07
DHFR	CD4 Tcm/naive cells	-1.55282	3.80616	-8.84963	4.99403e-08	2.52921e-06	5.28553e-07
NIFK-AS1	CD4 Tcm/naive cells	-2.03514	4.09143	-8.84465	5.03634e-08	2.5395e-06	5.32534e-07
TRAF3IP3	CD4 Tcm/naive cells	-2.44566	8.32253	-8.84155	5.06282e-08	2.54175e-06	5.35107e-07
CCSAP	CD4 Tcm/naive cells	2.34747	3.63261	8.83409	5.12723e-08	2.56295e-06	5.41152e-07
ENSG00000291037	CD4 Tcm/naive cells	5.71754	1.2911	8.82883	5.17321e-08	2.57479e-06	5.45159e-07
ATP7A	CD4 Tcm/naive cells	2.53043	3.49185	8.826	5.19811e-08	2.57608e-06	5.47552e-07
EIF4A3	CD4 Tcm/naive cells	-1.60595	5.56498	-8.81364	5.30827e-08	2.61943e-06	5.5779e-07
MAPKAPK2	CD4 Tcm/naive cells	2.33451	5.6507	8.8069	5.3694e-08	2.62795e-06	5.63456e-07
INTS3	CD4 Tcm/naive cells	-1.47413	4.50489	-8.80671	5.37107e-08	2.62795e-06	5.63583e-07
RNF115	CD4 Tcm/naive cells	1.14879	6.05979	8.80321	5.40309e-08	2.63247e-06	5.66383e-07
NDFIP1	CD4 Tcm/naive cells	2.14344	9.09275	8.8007	5.42624e-08	2.63264e-06	5.68512e-07
TSPYL2	CD4 Tcm/naive cells	2.88749	6.45648	8.76806	5.7361e-08	2.77133e-06	5.97117e-07
ITPKB	CD4 Tcm/naive cells	3.53221	7.37835	8.73609	6.05755e-08	2.91444e-06	6.26089e-07
ENSG00000213058	CD4 Tcm/naive cells	5.50496	2.21739	8.72493	6.17409e-08	2.95818e-06	6.3629e-07
CD5	CD4 Tcm/naive cells	1.25271	8.34179	8.72115	6.21409e-08	2.96504e-06	6.39567e-07
ENSG00000291018	CD4 Tcm/naive cells	8.04153	0.787373	8.71709	6.25733e-08	2.97339e-06	6.43089e-07
OGG1	CD4 Tcm/naive cells	-2.54707	3.9548	-8.71172	6.31515e-08	2.98857e-06	6.48098e-07
RAB37	CD4 Tcm/naive cells	-1.71884	4.98802	-8.70926	6.34172e-08	2.98889e-06	6.50398e-07
SRSF10	CD4 Tcm/naive cells	1.62088	8.0044	8.69627	6.48424e-08	3.04364e-06	6.63216e-07
MIGA1	CD4 Tcm/naive cells	2.16194	4.84901	8.68999	6.55438e-08	3.06029e-06	6.6927e-07
TIPARP	CD4 Tcm/naive cells	4.11515	5.36134	8.68613	6.59794e-08	3.06029e-06	6.7308e-07
COA6-AS1	CD4 Tcm/naive cells	1.83991	5.31568	8.68412	6.62072e-08	3.06029e-06	6.75239e-07
RNF187	CD4 Tcm/naive cells	-2.30355	6.38403	-8.68367	6.62573e-08	3.06029e-06	6.75695e-07
LPIN2	CD4 Tcm/naive cells	1.36207	6.99359	8.67649	6.70782e-08	3.08587e-06	6.83118e-07
ENSG00000290578	CD4 Tcm/naive cells	-2.5013	1.67555	-8.67382	6.73858e-08	3.08771e-06	6.85858e-07
TMEM177	CD4 Tcm/naive cells	-1.97687	3.47665	-8.66392	6.85406e-08	3.11757e-06	6.96562e-07
RBMS1	CD4 Tcm/naive cells	1.76697	7.65696	8.66361	6.85773e-08	3.11757e-06	6.96736e-07
RAB4A	CD4 Tcm/naive cells	1.23616	6.50975	8.6484	7.03922e-08	3.18753e-06	7.12912e-07
LACTB2-AS1	CD4 Tcm/naive cells	2.00931	4.22913	8.64427	7.0893e-08	3.19766e-06	7.17576e-07
NIPAL3	CD4 Tcm/naive cells	-1.87149	5.52067	-8.63341	7.22304e-08	3.24531e-06	7.29456e-07
TRBV30	CD4 Tcm/naive cells	-2.46193	6.29472	-8.62987	7.26707e-08	3.24989e-06	7.33251e-07
CCDC28B	CD4 Tcm/naive cells	-2.73739	3.34571	-8.62808	7.28953e-08	3.24989e-06	7.35398e-07
MED15	CD4 Tcm/naive cells	1.08913	6.65531	8.6223	7.36246e-08	3.25896e-06	7.41856e-07
HPS4	CD4 Tcm/naive cells	1.80044	5.13989	8.62199	7.36632e-08	3.25896e-06	7.42125e-07
EFNB1	CD4 Tcm/naive cells	-2.79264	1.9839	-8.61942	7.39894e-08	3.2609e-06	7.44931e-07
SLC27A3	CD4 Tcm/naive cells	-3.21357	1.94981	-8.59938	7.65901e-08	3.36268e-06	7.69238e-07
FZD3	CD4 Tcm/naive cells	2.59923	2.3101	8.58828	7.80711e-08	3.41472e-06	7.81675e-07
WNT10A	CD4 Tcm/naive cells	-3.73623	2.49014	-8.58336	7.87364e-08	3.43083e-06	7.87516e-07
ENDOG	CD4 Tcm/naive cells	-3.01828	4.03079	-8.57503	7.98772e-08	3.46745e-06	7.97839e-07
THAP6	CD4 Tcm/naive cells	1.43235	5.00982	8.57062	8.04879e-08	3.48087e-06	8.03488e-07
SNAPIN	CD4 Tcm/naive cells	-3.31331	5.20079	-8.56804	8.08478e-08	3.48339e-06	8.06694e-07
BRK1	CD4 Tcm/naive cells	-1.83067	7.98104	-8.55866	8.217e-08	3.5272e-06	8.18374e-07
DCTN6-DT	CD4 Tcm/naive cells	3.86835	6.332	8.55288	8.29954e-08	3.54944e-06	8.25615e-07
BEX3	CD4 Tcm/naive cells	-2.82287	6.63178	-8.54111	8.4703e-08	3.6091e-06	8.4086e-07
ERICH1	CD4 Tcm/naive cells	1.15568	6.52	8.5335	8.58278e-08	3.64358e-06	8.5047e-07
GORASP1	CD4 Tcm/naive cells	-2.71726	3.08668	-8.50631	8.99731e-08	3.80557e-06	8.86969e-07
SLC25A44	CD4 Tcm/naive cells	-2.73124	2.34986	-8.49765	9.13357e-08	3.82447e-06	8.98769e-07
BICD2	CD4 Tcm/naive cells	-1.3401	4.52104	-8.49668	9.14901e-08	3.82447e-06	9.00178e-07
EPRS1	CD4 Tcm/naive cells	-1.3663	6.47941	-8.49429	9.1871e-08	3.82447e-06	9.03253e-07
ENSG00000253200	CD4 Tcm/naive cells	1.70407	2.1462	8.4937	9.19644e-08	3.82447e-06	9.04029e-07
VAMP1	CD4 Tcm/naive cells	2.10433	3.56074	8.493	9.20761e-08	3.82447e-06	9.04913e-07
CISH	CD4 Tcm/naive cells	-7.5651	5.93651	-8.49062	9.24584e-08	3.82658e-06	9.07884e-07
HS6ST1	CD4 Tcm/naive cells	-1.83785	2.63009	-8.48188	9.38737e-08	3.87128e-06	9.20478e-07
CLUH	CD4 Tcm/naive cells	-1.33675	2.92725	-8.47899	9.43472e-08	3.8721e-06	9.2425e-07
FCSK	CD4 Tcm/naive cells	-1.92262	2.51116	-8.47704	9.46676e-08	3.8721e-06	9.26661e-07
TARS2	CD4 Tcm/naive cells	-1.55793	3.84347	-8.47564	9.48996e-08	3.8721e-06	9.28568e-07
PCED1B	CD4 Tcm/naive cells	-1.79615	7.78266	-8.47156	9.55752e-08	3.87682e-06	9.34447e-07
CA6	CD4 Tcm/naive cells	-3.57767	2.32715	-8.47089	9.56866e-08	3.87682e-06	9.35462e-07
ENSG00000226530	CD4 Tcm/naive cells	2.38852	2.85309	8.43983	1.01008e-07	4.07813e-06	9.8035e-07
PABPC1	CD4 Tcm/naive cells	1.2892	12.0723	8.42233	1.04141e-07	4.18996e-06	1.00754e-06
ANXA2R-AS1	CD4 Tcm/naive cells	-1.30022	4.99856	-8.40407	1.07519e-07	4.31086e-06	1.03592e-06
NELL2	CD4 Tcm/naive cells	1.73654	7.5956	8.39277	1.09667e-07	4.38173e-06	1.0543e-06
LINC01891	CD4 Tcm/naive cells	-1.98707	4.91042	-8.38616	1.10943e-07	4.41746e-06	1.06518e-06
ENSG00000226310	CD4 Tcm/naive cells	1.86638	2.55918	8.37581	1.12974e-07	4.48284e-06	1.08201e-06
MACROD1	CD4 Tcm/naive cells	-1.47175	3.32515	-8.36915	1.14301e-07	4.51999e-06	1.09305e-06
TNFAIP8L2	CD4 Tcm/naive cells	-5.44522	3.70425	-8.36312	1.15516e-07	4.53505e-06	1.10281e-06
TRBV29-1	CD4 Tcm/naive cells	-2.32888	5.81845	-8.36221	1.157e-07	4.53505e-06	1.10422e-06
CKS2	CD4 Tcm/naive cells	-2.89231	3.08193	-8.36142	1.1586e-07	4.53505e-06	1.10559e-06
EDARADD	CD4 Tcm/naive cells	2.50068	1.45449	8.35246	1.17698e-07	4.59141e-06	1.12183e-06
ZNF273	CD4 Tcm/naive cells	2.65041	3.93884	8.3404	1.20217e-07	4.67388e-06	1.14296e-06
BSCL2	CD4 Tcm/naive cells	-1.50437	5.22001	-8.33492	1.21381e-07	4.7033e-06	1.15254e-06
LYST	CD4 Tcm/naive cells	1.77149	5.57488	8.32527	1.23458e-07	4.7678e-06	1.16915e-06
ENSG00000273221	CD4 Tcm/naive cells	-2.17379	1.8359	-8.31799	1.2505e-07	4.81316e-06	1.18224e-06
GNPDA1	CD4 Tcm/naive cells	-2.31447	5.47462	-8.30161	1.2871e-07	4.9258e-06	1.21281e-06
ZNF514	CD4 Tcm/naive cells	-2.11039	3.5927	-8.2996	1.29168e-07	4.9258e-06	1.21653e-06
TBC1D22A-DT	CD4 Tcm/naive cells	2.43101	6.34394	8.29921	1.29256e-07	4.9258e-06	1.21713e-06
TCEAL1	CD4 Tcm/naive cells	-1.72678	3.242	-8.29614	1.29958e-07	4.93625e-06	1.223e-06
ANKRD11	CD4 Tcm/naive cells	1.73932	7.44854	8.28694	1.32083e-07	4.99164e-06	1.24019e-06
HLA-DQA2	CD4 Tcm/naive cells	10.013	-0.0397929	8.2861	1.3228e-07	4.99164e-06	1.24177e-06
NFIL3	CD4 Tcm/naive cells	4.04551	3.21136	8.27201	1.35611e-07	5.10064e-06	1.26877e-06
DNAJC27-AS1	CD4 Tcm/naive cells	-2.06831	2.92817	-8.26646	1.36947e-07	5.12015e-06	1.27923e-06
PAICS	CD4 Tcm/naive cells	-1.44982	5.56673	-8.2657	1.3713e-07	5.12015e-06	1.28055e-06
THBS4-AS1	CD4 Tcm/naive cells	-2.21803	1.36427	-8.26434	1.3746e-07	5.12015e-06	1.28334e-06
FUCA1	CD4 Tcm/naive cells	-3.06274	2.81879	-8.253	1.40245e-07	5.20711e-06	1.30525e-06
SLC43A1	CD4 Tcm/naive cells	-2.67729	3.11442	-8.24006	1.43491e-07	5.31056e-06	1.33198e-06
SNX12	CD4 Tcm/naive cells	-1.95753	3.83135	-8.22722	1.46793e-07	5.41539e-06	1.35818e-06
PRG4	CD4 Tcm/naive cells	-3.3742	1.40505	-8.21251	1.50671e-07	5.51451e-06	1.39035e-06
OR2A1-AS1	CD4 Tcm/naive cells	-3.74898	1.36401	-8.21235	1.50714e-07	5.51451e-06	1.39058e-06
DCP1A	CD4 Tcm/naive cells	2.58196	5.76979	8.21161	1.50912e-07	5.51451e-06	1.39207e-06
CBY1	CD4 Tcm/naive cells	-1.55406	3.15596	-8.19414	1.55665e-07	5.66773e-06	1.42957e-06
MADD	CD4 Tcm/naive cells	1.35447	5.30589	8.19109	1.56509e-07	5.66773e-06	1.43659e-06
KDSR	CD4 Tcm/naive cells	-1.37379	5.91305	-8.19085	1.56578e-07	5.66773e-06	1.437e-06
NCK1	CD4 Tcm/naive cells	1.0783	5.91435	8.17431	1.6125e-07	5.81167e-06	1.47521e-06
SNAPC1	CD4 Tcm/naive cells	-1.86194	3.77348	-8.17323	1.61561e-07	5.81167e-06	1.47741e-06
ITGA6	CD4 Tcm/naive cells	-1.30956	6.92188	-8.17129	1.62117e-07	5.81356e-06	1.48152e-06
TMEM102	CD4 Tcm/naive cells	-3.00023	3.12179	-8.16899	1.62784e-07	5.81941e-06	1.48697e-06
LINC02987	CD4 Tcm/naive cells	-2.99936	2.39963	-8.16131	1.65024e-07	5.88127e-06	1.50533e-06
DHFR2	CD4 Tcm/naive cells	-1.67949	2.49302	-8.15867	1.65802e-07	5.89083e-06	1.51155e-06
RAB40C	CD4 Tcm/naive cells	-2.22587	3.34909	-8.15409	1.67159e-07	5.90755e-06	1.5227e-06
PPP1R13L	CD4 Tcm/naive cells	-2.69105	2.14891	-8.15323	1.67414e-07	5.90755e-06	1.52435e-06
TSPAN31	CD4 Tcm/naive cells	-3.05818	4.26204	-8.15192	1.67808e-07	5.90755e-06	1.52715e-06
MRPL55	CD4 Tcm/naive cells	1.35935	6.00366	8.15007	1.6836e-07	5.90899e-06	1.53152e-06
SURF1	CD4 Tcm/naive cells	1.21746	6.79386	8.14659	1.69409e-07	5.92777e-06	1.54004e-06
SNTG2	CD4 Tcm/naive cells	-3.03386	2.69201	-8.13743	1.72196e-07	6.0071e-06	1.56276e-06
ZFAND1	CD4 Tcm/naive cells	1.11588	6.97388	8.13016	1.74444e-07	6.06718e-06	1.58109e-06
EIF2B3	CD4 Tcm/naive cells	-1.47992	4.61487	-8.11764	1.7839e-07	6.18578e-06	1.61229e-06
AIMP1	CD4 Tcm/naive cells	2.01975	6.96853	8.10631	1.82038e-07	6.2934e-06	1.64028e-06
ZNF787	CD4 Tcm/naive cells	-1.94099	4.45347	-8.10421	1.82721e-07	6.29815e-06	1.64577e-06
CACNA1C-AS1	CD4 Tcm/naive cells	2.25162	2.48911	8.10088	1.83813e-07	6.31692e-06	1.65435e-06
PLCH2	CD4 Tcm/naive cells	2.31968	2.25075	8.09445	1.8594e-07	6.37105e-06	1.67085e-06
LTC4S	CD4 Tcm/naive cells	2.20614	2.55823	8.08027	1.90718e-07	6.51545e-06	1.70825e-06
ARV1	CD4 Tcm/naive cells	-3.27026	4.39315	-8.07654	1.91997e-07	6.53979e-06	1.71847e-06
VAV1	CD4 Tcm/naive cells	-1.8481	5.15765	-8.07333	1.93104e-07	6.55814e-06	1.72726e-06
ANKDD1A	CD4 Tcm/naive cells	-4.64131	0.89864	-8.06457	1.96161e-07	6.64245e-06	1.75198e-06
EOLA2-DT	CD4 Tcm/naive cells	-2.60643	2.08404	-8.05544	1.99399e-07	6.71848e-06	1.7767e-06
ENSG00000291201	CD4 Tcm/naive cells	2.92156	2.52468	8.05496	1.9957e-07	6.71848e-06	1.77784e-06
SPATA2L	CD4 Tcm/naive cells	-2.60956	2.30257	-8.04909	2.01686e-07	6.76997e-06	1.79499e-06
PSMD6-AS2	CD4 Tcm/naive cells	2.73654	3.12075	8.0372	2.06037e-07	6.87733e-06	1.82828e-06
RCAN3	CD4 Tcm/naive cells	1.10339	8.51166	8.0371	2.06076e-07	6.87733e-06	1.82849e-06
ANKRD42-DT	CD4 Tcm/naive cells	2.07773	3.19387	8.02612	2.10182e-07	6.99416e-06	1.86096e-06
CDK4	CD4 Tcm/naive cells	-4.11809	5.41965	-8.02081	2.12199e-07	7.02083e-06	1.87563e-06
ENSG00000289440	CD4 Tcm/naive cells	-4.11137	2.14951	-8.02081	2.122e-07	7.02083e-06	1.87563e-06
CYP2U1	CD4 Tcm/naive cells	-1.24796	3.54646	-8.01852	2.13073e-07	7.02959e-06	1.88243e-06
TSR2	CD4 Tcm/naive cells	1.48935	6.80961	8.01627	2.13939e-07	7.03805e-06	1.88913e-06
POMGNT1	CD4 Tcm/naive cells	-1.62644	4.4923	-8.01183	2.15654e-07	7.07431e-06	1.90226e-06
MR1	CD4 Tcm/naive cells	-1.13583	4.49702	-8.00478	2.18411e-07	7.14445e-06	1.92413e-06
ENSG00000214719	CD4 Tcm/naive cells	1.52223	2.93485	8.00232	2.1938e-07	7.15588e-06	1.9313e-06
FBXO2	CD4 Tcm/naive cells	-2.40626	2.90253	-7.99708	2.21459e-07	7.20335e-06	1.94809e-06
ENSG00000240376	CD4 Tcm/naive cells	1.97368	3.91892	7.9838	2.26825e-07	7.35716e-06	1.98927e-06
TRIM46	CD4 Tcm/naive cells	-2.38275	2.37798	-7.97707	2.29598e-07	7.42624e-06	2.01146e-06
MTRR	CD4 Tcm/naive cells	1.19505	4.90715	7.97442	2.30699e-07	7.44101e-06	2.01984e-06
TUT1	CD4 Tcm/naive cells	-1.35454	4.63154	-7.9631	2.3546e-07	7.56914e-06	2.0556e-06
BPNT1	CD4 Tcm/naive cells	-3.55362	3.55963	-7.96188	2.35982e-07	7.56914e-06	2.05974e-06
PABPC4	CD4 Tcm/naive cells	1.33977	7.74244	7.95977	2.36884e-07	7.57432e-06	2.0663e-06
LPCAT3	CD4 Tcm/naive cells	-1.74998	4.47739	-7.95843	2.37456e-07	7.57432e-06	2.07043e-06
RCHY1	CD4 Tcm/naive cells	1.61982	4.50863	7.9524	2.40059e-07	7.63626e-06	2.09093e-06
NAA80	CD4 Tcm/naive cells	-2.17196	4.38063	-7.94746	2.42211e-07	7.6648e-06	2.10776e-06
PRANCR	CD4 Tcm/naive cells	2.37705	5.88634	7.9473	2.42284e-07	7.6648e-06	2.1081e-06
LINC01036	CD4 Tcm/naive cells	-2.44609	3.24552	-7.94419	2.43648e-07	7.6869e-06	2.11793e-06
MRPL9	CD4 Tcm/naive cells	1.51836	6.62971	7.93988	2.45557e-07	7.72603e-06	2.13242e-06
PNRC2	CD4 Tcm/naive cells	1.74816	7.61046	7.93786	2.46454e-07	7.73317e-06	2.13932e-06
PABIR1	CD4 Tcm/naive cells	1.11393	4.67877	7.93352	2.48398e-07	7.77303e-06	2.15409e-06
ENTPD4	CD4 Tcm/naive cells	1.74679	5.71882	7.93039	2.49809e-07	7.79181e-06	2.16453e-06
ARL17B	CD4 Tcm/naive cells	-3.69159	2.89282	-7.9292	2.50347e-07	7.79181e-06	2.16814e-06
PTPN23	CD4 Tcm/naive cells	-1.76622	3.83389	-7.92691	2.5139e-07	7.79954e-06	2.17626e-06
ZNF783	CD4 Tcm/naive cells	-0.96975	3.1528	-7.92506	2.52232e-07	7.79954e-06	2.18216e-06
SPINK2	CD4 Tcm/naive cells	4.49836	3.03217	7.92421	2.52622e-07	7.79954e-06	2.1845e-06
NDUFAF3	CD4 Tcm/naive cells	-3.45656	7.02702	-7.92176	2.53745e-07	7.81331e-06	2.19224e-06
SEC23B	CD4 Tcm/naive cells	-1.58821	4.79923	-7.91054	2.5896e-07	7.9527e-06	2.23374e-06
EMC3	CD4 Tcm/naive cells	1.47708	6.39199	7.90357	2.62254e-07	8.03247e-06	2.25716e-06
TRMU	CD4 Tcm/naive cells	1.36169	4.4112	7.89758	2.65119e-07	8.09875e-06	2.27805e-06
MCM3AP-AS1	CD4 Tcm/naive cells	-3.02388	2.06991	-7.88271	2.72377e-07	8.29851e-06	2.33302e-06
EML2	CD4 Tcm/naive cells	-1.41416	4.78555	-7.87708	2.75178e-07	8.36179e-06	2.35363e-06
ULK4	CD4 Tcm/naive cells	1.4582	4.68554	7.87099	2.7824e-07	8.43264e-06	2.3777e-06
COG3	CD4 Tcm/naive cells	2.59573	5.69225	7.86944	2.79027e-07	8.43437e-06	2.38377e-06
LINC02273	CD4 Tcm/naive cells	-3.04163	6.23946	-7.86179	2.82939e-07	8.53027e-06	2.41207e-06
SLC39A4	CD4 Tcm/naive cells	-2.20478	4.68221	-7.85864	2.84562e-07	8.55686e-06	2.42475e-06
MED10	CD4 Tcm/naive cells	1.672	7.73664	7.84275	2.92921e-07	8.78533e-06	2.48562e-06
PILRA	CD4 Tcm/naive cells	2.8911	1.91043	7.83965	2.94576e-07	8.81209e-06	2.49627e-06
TANK-AS1	CD4 Tcm/naive cells	3.58828	3.2293	7.83271	2.98327e-07	8.90124e-06	2.52429e-06
CCDC127	CD4 Tcm/naive cells	-1.46528	4.22509	-7.80576	3.13371e-07	9.32601e-06	2.63693e-06
UBXN6	CD4 Tcm/naive cells	1.7116	4.00187	7.80317	3.14859e-07	9.34623e-06	2.64785e-06
CTU1	CD4 Tcm/naive cells	-1.40595	4.55025	-7.79844	3.17592e-07	9.40317e-06	2.66688e-06
ENSG00000291228	CD4 Tcm/naive cells	-1.81998	2.05248	-7.79539	3.19366e-07	9.43152e-06	2.68015e-06
ZBTB16	CD4 Tcm/naive cells	4.45015	3.14533	7.79286	3.20845e-07	9.43404e-06	2.69184e-06
EPHA4	CD4 Tcm/naive cells	1.70746	4.88848	7.79245	3.21086e-07	9.43404e-06	2.6935e-06
ENSG00000236935	CD4 Tcm/naive cells	1.77675	4.16938	7.78154	3.27564e-07	9.59996e-06	2.74103e-06
EFCAB7	CD4 Tcm/naive cells	2.04342	3.57879	7.77959	3.28735e-07	9.60764e-06	2.74953e-06
RBX1	CD4 Tcm/naive cells	-1.31698	7.10458	-7.77833	3.2949e-07	9.60764e-06	2.75511e-06
HLA-DRB5	CD4 Tcm/naive cells	3.71061	4.12928	7.76845	3.35508e-07	9.75846e-06	2.7998e-06
ENSG00000289393	CD4 Tcm/naive cells	-3.51273	1.59087	-7.76688	3.36477e-07	9.76207e-06	2.80658e-06
PYCR2	CD4 Tcm/naive cells	-3.64321	6.55468	-7.76238	3.39259e-07	9.8181e-06	2.82751e-06
TRBV27	CD4 Tcm/naive cells	-2.89754	5.48273	-7.75892	3.41419e-07	9.85591e-06	2.84381e-06
ITPR3	CD4 Tcm/naive cells	-1.30304	4.53902	-7.7549	3.43946e-07	9.89026e-06	2.86176e-06
IGSF8	CD4 Tcm/naive cells	-2.01057	5.73759	-7.7543	3.44322e-07	9.89026e-06	2.86436e-06
FNBP4	CD4 Tcm/naive cells	1.39974	7.7933	7.75133	3.46204e-07	9.91964e-06	2.87828e-06
SEC14L1	CD4 Tcm/naive cells	1.72652	5.30546	7.74604	3.49583e-07	9.94957e-06	2.90348e-06
URB1-AS1	CD4 Tcm/naive cells	1.73251	3.02962	7.74526	3.50084e-07	9.94957e-06	2.90725e-06
ENSG00000290067	CD4 Tcm/naive cells	1.78405	5.64489	7.74281	3.51661e-07	9.94957e-06	2.91918e-06
ZNF184	CD4 Tcm/naive cells	1.34095	3.41267	7.73972	3.53662e-07	9.94957e-06	2.93267e-06
H1-1	CD4 Tcm/naive cells	2.9877	2.45839	7.73955	3.53773e-07	9.94957e-06	2.9334e-06
CERK	CD4 Tcm/naive cells	1.37468	6.44827	7.73877	3.54278e-07	9.94957e-06	2.93622e-06
SFMBT1	CD4 Tcm/naive cells	1.68432	5.44731	7.73796	3.54805e-07	9.94957e-06	2.93941e-06
SULT1B1	CD4 Tcm/naive cells	-1.95997	5.06243	-7.73781	3.54904e-07	9.94957e-06	2.94004e-06
NDUFS5	CD4 Tcm/naive cells	1.31085	8.90341	7.73765	3.55003e-07	9.94957e-06	2.94067e-06
WHAMMP2	CD4 Tcm/naive cells	2.6546	4.0064	7.72811	3.61284e-07	1.00999e-05	2.98596e-06
ADIPOR1	CD4 Tcm/naive cells	1.24092	6.51625	7.72685	3.62117e-07	1.00999e-05	2.99178e-06
IKBKE	CD4 Tcm/naive cells	-1.81802	5.21005	-7.72543	3.63066e-07	1.0102e-05	2.9987e-06
FRG1BP	CD4 Tcm/naive cells	-2.05825	4.89068	-7.72067	3.66258e-07	1.01663e-05	3.02186e-06
SLC39A1	CD4 Tcm/naive cells	-2.84959	4.50686	-7.71846	3.67745e-07	1.01831e-05	3.03333e-06
ALG5	CD4 Tcm/naive cells	1.14741	5.57082	7.71288	3.71543e-07	1.02637e-05	3.06223e-06
THA1P	CD4 Tcm/naive cells	-3.90629	2.04633	-7.70941	3.73922e-07	1.03047e-05	3.0794e-06
FUT4	CD4 Tcm/naive cells	1.6911	2.18636	7.70208	3.78998e-07	1.03868e-05	3.11586e-06
EXOC3-AS1	CD4 Tcm/naive cells	-1.91332	2.74646	-7.70157	3.79352e-07	1.03868e-05	3.11794e-06
CLOCK	CD4 Tcm/naive cells	-1.40526	4.19279	-7.70122	3.79601e-07	1.03868e-05	3.11917e-06
EBNA1BP2	CD4 Tcm/naive cells	-2.01884	4.96992	-7.69623	3.83103e-07	1.04579e-05	3.14443e-06
RBBP7	CD4 Tcm/naive cells	0.862195	6.84163	7.69206	3.86058e-07	1.05137e-05	3.16588e-06
ZNF480	CD4 Tcm/naive cells	-1.89832	4.44588	-7.6861	3.90322e-07	1.06048e-05	3.19486e-06
H1-4	CD4 Tcm/naive cells	4.4179	8.63885	7.68303	3.92533e-07	1.06396e-05	3.20938e-06
GNRHR2	CD4 Tcm/naive cells	-3.07842	2.47947	-7.68177	3.93446e-07	1.06396e-05	3.21557e-06
HSPA13	CD4 Tcm/naive cells	1.75942	4.71368	7.66351	4.06927e-07	1.09632e-05	3.31361e-06
TRAF3IP1	CD4 Tcm/naive cells	1.36746	3.90487	7.663	4.07312e-07	1.09632e-05	3.31621e-06
MRPS35	CD4 Tcm/naive cells	1.11374	6.75415	7.66001	4.09564e-07	1.09982e-05	3.33291e-06
NDUFAF1	CD4 Tcm/naive cells	-2.92835	3.05243	-7.65323	4.14728e-07	1.10959e-05	3.36768e-06
ENSG00000282199	CD4 Tcm/naive cells	-1.93619	1.81801	-7.65271	4.15125e-07	1.10959e-05	3.37032e-06
HSD17B11	CD4 Tcm/naive cells	1.03431	7.35235	7.63808	4.26501e-07	1.13737e-05	3.45228e-06
APOBEC3F	CD4 Tcm/naive cells	-1.96539	2.76561	-7.63621	4.27983e-07	1.13869e-05	3.46315e-06
ZNF121	CD4 Tcm/naive cells	1.31638	4.4897	7.63344	4.30177e-07	1.1419e-05	3.47929e-06
GYPC	CD4 Tcm/naive cells	1.50977	9.32574	7.62721	4.35168e-07	1.1525e-05	3.51377e-06
ENSG00000237773	CD4 Tcm/naive cells	1.32457	4.84421	7.6114	4.48094e-07	1.18168e-05	3.60672e-06
ENSG00000220472	CD4 Tcm/naive cells	1.76473	3.72704	7.61123	4.48235e-07	1.18168e-05	3.60756e-06
CA5B	CD4 Tcm/naive cells	1.39569	6.78608	7.60041	4.57316e-07	1.20125e-05	3.67147e-06
TRDMT1	CD4 Tcm/naive cells	1.39778	5.35006	7.59909	4.58437e-07	1.20125e-05	3.67976e-06
TTLL4	CD4 Tcm/naive cells	-1.80487	2.0992	-7.59776	4.59569e-07	1.20125e-05	3.68837e-06
MPDU1	CD4 Tcm/naive cells	-2.715	3.90318	-7.59747	4.59819e-07	1.20125e-05	3.68981e-06
FBXO46	CD4 Tcm/naive cells	-1.31223	4.25418	-7.5915	4.64941e-07	1.21056e-05	3.72706e-06
TAF6	CD4 Tcm/naive cells	-1.06628	5.41081	-7.59088	4.65478e-07	1.21056e-05	3.73028e-06
NUP133	CD4 Tcm/naive cells	1.77128	5.20267	7.58923	4.66903e-07	1.21153e-05	3.74122e-06
PMAIP1	CD4 Tcm/naive cells	4.55784	4.3675	7.58422	4.71268e-07	1.22012e-05	3.77281e-06
VIPR1	CD4 Tcm/naive cells	1.59316	5.03836	7.57985	4.75106e-07	1.2273e-05	3.79914e-06
GCA	CD4 Tcm/naive cells	-1.78884	4.56318	-7.56818	4.85522e-07	1.2511e-05	3.8735e-06
GNS	CD4 Tcm/naive cells	-2.20927	3.95607	-7.56711	4.86483e-07	1.2511e-05	3.87993e-06
SV2A	CD4 Tcm/naive cells	2.57214	1.65194	7.56236	4.90799e-07	1.25939e-05	3.90811e-06
ANKAR	CD4 Tcm/naive cells	1.42866	4.71333	7.54782	5.04258e-07	1.29106e-05	4.00327e-06
VAPA	CD4 Tcm/naive cells	1.44812	7.67381	7.54628	5.0571e-07	1.29191e-05	4.01378e-06
BPGM	CD4 Tcm/naive cells	1.69081	4.399	7.53231	5.19041e-07	1.32294e-05	4.1094e-06
LINC00847	CD4 Tcm/naive cells	-1.62501	4.34088	-7.53116	5.20149e-07	1.32294e-05	4.11686e-06
SMARCAL1	CD4 Tcm/naive cells	-1.9893	3.85034	-7.52627	5.2492e-07	1.33214e-05	4.15173e-06
NEK1	CD4 Tcm/naive cells	-1.09331	5.08555	-7.52254	5.28582e-07	1.33611e-05	4.17826e-06
NBPF15	CD4 Tcm/naive cells	1.53	5.34892	7.52232	5.28799e-07	1.33611e-05	4.17943e-06
THBS1	CD4 Tcm/naive cells	4.72773	1.61682	7.52023	5.30864e-07	1.3384e-05	4.19237e-06
IMPA2	CD4 Tcm/naive cells	-2.07182	2.33507	-7.49649	5.54918e-07	1.396e-05	4.36191e-06
NCF4	CD4 Tcm/naive cells	1.73813	4.25605	7.49129	5.60333e-07	1.40656e-05	4.39865e-06
ENSG00000270405	CD4 Tcm/naive cells	7.35447	0.482405	7.48549	5.6644e-07	1.4188e-05	4.44101e-06
HYLS1	CD4 Tcm/naive cells	-3.82498	1.88273	-7.47872	5.73659e-07	1.42995e-05	4.49366e-06
SERPINB6	CD4 Tcm/naive cells	-3.10359	5.38397	-7.47838	5.74026e-07	1.42995e-05	4.49568e-06
APEH	CD4 Tcm/naive cells	-2.30116	6.11293	-7.47784	5.74605e-07	1.42995e-05	4.49965e-06
CPNE1	CD4 Tcm/naive cells	-1.46955	6.65552	-7.47578	5.76824e-07	1.43238e-05	4.5142e-06
ACAP1	CD4 Tcm/naive cells	-0.8566	8.11079	-7.46727	5.86092e-07	1.45228e-05	4.57583e-06
SRP72	CD4 Tcm/naive cells	1.1028	6.90655	7.46557	5.87958e-07	1.45378e-05	4.58838e-06
LBHD1	CD4 Tcm/naive cells	1.82612	2.30451	7.45449	6.00291e-07	1.4811e-05	4.67528e-06
ABHD3	CD4 Tcm/naive cells	-1.85134	5.02349	-7.4529	6.02084e-07	1.48236e-05	4.68662e-06
LINC02482	CD4 Tcm/naive cells	-1.81426	3.99895	-7.44015	6.16645e-07	1.51498e-05	4.78742e-06
DBF4	CD4 Tcm/naive cells	2.50307	5.92532	7.43189	6.26281e-07	1.53538e-05	4.85196e-06
ACTR3B	CD4 Tcm/naive cells	-1.17827	3.042	-7.42475	6.34734e-07	1.55156e-05	4.91136e-06
PIGU	CD4 Tcm/naive cells	-1.88425	3.99631	-7.42405	6.35565e-07	1.55156e-05	4.91596e-06
ZBTB49	CD4 Tcm/naive cells	1.43027	3.04307	7.41613	6.45098e-07	1.56896e-05	4.98198e-06
SLC25A17	CD4 Tcm/naive cells	-2.41287	3.82111	-7.41577	6.45533e-07	1.56896e-05	4.98503e-06
ST13	CD4 Tcm/naive cells	1.27238	8.61298	7.41431	6.47299e-07	1.56896e-05	4.99651e-06
HMGCL	CD4 Tcm/naive cells	-1.43908	3.98038	-7.41363	6.48129e-07	1.56896e-05	5.00198e-06
C8orf88	CD4 Tcm/naive cells	2.69268	2.34888	7.41137	6.50895e-07	1.57111e-05	5.02146e-06
RNF19A	CD4 Tcm/naive cells	3.23087	6.90374	7.41068	6.51737e-07	1.57111e-05	5.02703e-06
FAM104B	CD4 Tcm/naive cells	-1.57676	4.15467	-7.40945	6.53251e-07	1.57148e-05	5.03715e-06
ZCWPW1	CD4 Tcm/naive cells	-1.21865	3.35617	-7.4001	6.64835e-07	1.5928e-05	5.11602e-06
ENSG00000271581	CD4 Tcm/naive cells	-2.02372	3.17343	-7.40007	6.64873e-07	1.5928e-05	5.11602e-06
COLGALT1	CD4 Tcm/naive cells	-1.68993	3.57036	-7.3945	6.71881e-07	1.60625e-05	5.16421e-06
AMZ2P1	CD4 Tcm/naive cells	2.0912	3.01896	7.39178	6.75326e-07	1.61115e-05	5.1875e-06
NCDN	CD4 Tcm/naive cells	-3.11945	3.81133	-7.38506	6.83923e-07	1.6283e-05	5.24579e-06
GPD1L	CD4 Tcm/naive cells	1.8773	3.98968	7.38357	6.85845e-07	1.62952e-05	5.25892e-06
LRP6	CD4 Tcm/naive cells	2.3613	1.94825	7.38195	6.87938e-07	1.63113e-05	5.27367e-06
NBPF19	CD4 Tcm/naive cells	2.87485	3.95149	7.37524	6.96695e-07	1.64851e-05	5.33425e-06
TMEM43	CD4 Tcm/naive cells	-1.74272	5.40814	-7.365	7.10284e-07	1.67723e-05	5.42399e-06
ZC3H7A	CD4 Tcm/naive cells	1.93765	6.62839	7.36051	7.16315e-07	1.68802e-05	5.4635e-06
DNAJB14	CD4 Tcm/naive cells	1.44205	6.7503	7.35285	7.26744e-07	1.70911e-05	5.53546e-06
CPA5	CD4 Tcm/naive cells	5.85934	2.36463	7.35165	7.28403e-07	1.70953e-05	5.54505e-06
HAR1A	CD4 Tcm/naive cells	-1.87285	3.51931	-7.34801	7.33425e-07	1.71723e-05	5.57954e-06
HOXB2	CD4 Tcm/naive cells	-1.84015	4.93646	-7.34712	7.34661e-07	1.71723e-05	5.58735e-06
MTA2	CD4 Tcm/naive cells	-1.20472	5.95956	-7.34106	7.43114e-07	1.73213e-05	5.64396e-06
NUMB	CD4 Tcm/naive cells	-1.10141	5.16716	-7.3404	7.44035e-07	1.73213e-05	5.64889e-06
MRPL15	CD4 Tcm/naive cells	-1.57086	4.74019	-7.33854	7.46656e-07	1.7343e-05	5.66672e-06
PHACTR2	CD4 Tcm/naive cells	1.33717	7.04279	7.33761	7.47972e-07	1.7343e-05	5.67395e-06
ZNF320	CD4 Tcm/naive cells	-1.27959	2.46276	-7.3295	7.59523e-07	1.75756e-05	5.75772e-06
ENSG00000228318	CD4 Tcm/naive cells	-2.52605	1.54418	-7.32772	7.62089e-07	1.75997e-05	5.77507e-06
TARBP2	CD4 Tcm/naive cells	-2.04609	4.56166	-7.32349	7.68206e-07	1.76915e-05	5.81472e-06
TRBV10-3	CD4 Tcm/naive cells	-2.54367	6.17265	-7.32286	7.6913e-07	1.76915e-05	5.821e-06
C6orf226	CD4 Tcm/naive cells	1.56325	6.06139	7.3212	7.71549e-07	1.77046e-05	5.83719e-06
TTC21B	CD4 Tcm/naive cells	1.92081	4.75522	7.32037	7.72765e-07	1.77046e-05	5.84411e-06
LIX1L	CD4 Tcm/naive cells	-0.952497	6.57034	-7.31662	7.78268e-07	1.77954e-05	5.88054e-06
CZIB	CD4 Tcm/naive cells	-1.57187	6.04821	-7.31311	7.83449e-07	1.78784e-05	5.91575e-06
CDK6	CD4 Tcm/naive cells	-1.29573	6.65874	-7.30966	7.88588e-07	1.79602e-05	5.94987e-06
MBTPS1	CD4 Tcm/naive cells	1.47307	5.92164	7.30571	7.94506e-07	1.80594e-05	5.98896e-06
AAMP	CD4 Tcm/naive cells	-1.86146	5.85072	-7.30328	7.98171e-07	1.8107e-05	6.01309e-06
MRM3	CD4 Tcm/naive cells	1.42473	5.15145	7.29781	8.06487e-07	1.82598e-05	6.07061e-06
ADPRM	CD4 Tcm/naive cells	2.21953	5.74973	7.29609	8.09124e-07	1.82837e-05	6.0878e-06
ANKRD12	CD4 Tcm/naive cells	1.29478	8.79577	7.29124	8.16601e-07	1.84098e-05	6.13786e-06
NFKB2	CD4 Tcm/naive cells	-1.4136	5.28084	-7.2904	8.17896e-07	1.84098e-05	6.14611e-06
TRIP11	CD4 Tcm/naive cells	0.803984	6.42889	7.28831	8.2115e-07	1.84471e-05	6.16595e-06
TUT4	CD4 Tcm/naive cells	1.79838	7.56844	7.28343	8.28786e-07	1.85825e-05	6.21671e-06
PNMA5	CD4 Tcm/naive cells	3.77027	1.45288	7.27445	8.43033e-07	1.88653e-05	6.30993e-06
ZNF691	CD4 Tcm/naive cells	-2.50043	2.99188	-7.27044	8.49464e-07	1.89725e-05	6.35083e-06
METTL9	CD4 Tcm/naive cells	1.00028	7.08395	7.2685	8.52597e-07	1.90057e-05	6.37234e-06
ATP2B4	CD4 Tcm/naive cells	-1.88245	5.32774	-7.26195	8.63276e-07	1.92066e-05	6.44444e-06
QPCTL	CD4 Tcm/naive cells	-2.23297	1.89141	-7.25078	8.81801e-07	1.95811e-05	6.56899e-06
RAVER1	CD4 Tcm/naive cells	-2.82773	4.28803	-7.24827	8.86018e-07	1.96369e-05	6.59685e-06
MTMR10	CD4 Tcm/naive cells	1.89528	3.99532	7.24512	8.91351e-07	1.97173e-05	6.63178e-06
SPATA6L	CD4 Tcm/naive cells	2.17318	2.38197	7.23993	9.00195e-07	1.98749e-05	6.69124e-06
ATP8B1	CD4 Tcm/naive cells	-2.70472	2.06719	-7.23725	9.04793e-07	1.99143e-05	6.72341e-06
ZNF281	CD4 Tcm/naive cells	1.75749	5.39387	7.23554	9.07752e-07	1.99143e-05	6.74139e-06
RANBP6	CD4 Tcm/naive cells	1.46488	5.60582	7.23425	9.09973e-07	1.99143e-05	6.75627e-06
STAP1	CD4 Tcm/naive cells	-2.26857	2.65078	-7.23414	9.10167e-07	1.99143e-05	6.75731e-06
VPS72	CD4 Tcm/naive cells	-2.30596	5.53363	-7.23357	9.11156e-07	1.99143e-05	6.76305e-06
ZGPAT	CD4 Tcm/naive cells	-1.38697	5.6569	-7.23289	9.12331e-07	1.99143e-05	6.76976e-06
PECR	CD4 Tcm/naive cells	-2.32333	4.39309	-7.2312	9.15283e-07	1.99411e-05	6.78762e-06
ENSG00000290033	CD4 Tcm/naive cells	4.14462	2.30582	7.22971	9.17883e-07	1.99601e-05	6.80448e-06
TGIF1	CD4 Tcm/naive cells	1.74086	5.15567	7.21256	9.48366e-07	2.05842e-05	7.01006e-06
SAMD12	CD4 Tcm/naive cells	2.18401	4.56085	7.20559	9.61055e-07	2.08205e-05	7.09419e-06
PDHB	CD4 Tcm/naive cells	-1.95115	5.4575	-7.19783	9.75388e-07	2.10914e-05	7.18809e-06
SH3BP5L	CD4 Tcm/naive cells	-3.15844	2.01684	-7.18504	9.99508e-07	2.15726e-05	7.34546e-06
LINC01806	CD4 Tcm/naive cells	2.30018	4.51248	7.18318	1.00308e-06	2.16092e-05	7.36605e-06
CCNI	CD4 Tcm/naive cells	1.10777	10.2768	7.17883	1.01145e-06	2.17147e-05	7.41838e-06
GMPPA	CD4 Tcm/naive cells	-1.32267	4.08222	-7.17868	1.01173e-06	2.17147e-05	7.42002e-06
WDCP	CD4 Tcm/naive cells	-2.53506	2.33598	-7.17349	1.02183e-06	2.18883e-05	7.48834e-06
RAP1GDS1	CD4 Tcm/naive cells	1.0177	6.33485	7.17177	1.02518e-06	2.18883e-05	7.51028e-06
CRTAP	CD4 Tcm/naive cells	0.951025	6.70027	7.1716	1.02551e-06	2.18883e-05	7.5118e-06
CEACAM1	CD4 Tcm/naive cells	-2.76877	1.85537	-7.16995	1.02877e-06	2.19173e-05	7.5321e-06
RC3H2	CD4 Tcm/naive cells	2.28079	5.95712	7.16714	1.03431e-06	2.19949e-05	7.56782e-06
LMTK3	CD4 Tcm/naive cells	-1.44916	2.9328	-7.16212	1.04428e-06	2.2166e-05	7.63271e-06
TMEM53	CD4 Tcm/naive cells	-2.28608	1.98595	-7.16011	1.04831e-06	2.22108e-05	7.65995e-06
MCF2L-AS1	CD4 Tcm/naive cells	-2.30124	2.47588	-7.15352	1.06161e-06	2.2438e-05	7.74441e-06
ZNF784	CD4 Tcm/naive cells	-2.95949	2.13797	-7.15288	1.06292e-06	2.2438e-05	7.75353e-06
SLC22A18	CD4 Tcm/naive cells	-1.71081	3.58841	-7.15107	1.06662e-06	2.24749e-05	7.77821e-06
TRBV10-2	CD4 Tcm/naive cells	-4.56446	3.23156	-7.15011	1.06857e-06	2.24751e-05	7.78927e-06
NAP1L1	CD4 Tcm/naive cells	1.02462	9.05355	7.14713	1.07468e-06	2.25625e-05	7.82787e-06
ZNF496	CD4 Tcm/naive cells	2.121	2.7597	7.14243	1.08441e-06	2.27254e-05	7.89e-06
ENSG00000204894	CD4 Tcm/naive cells	7.63473	0.964555	7.1355	1.09891e-06	2.29875e-05	7.98412e-06
PDE8A	CD4 Tcm/naive cells	1.79381	5.09157	7.13118	1.10805e-06	2.31368e-05	8.04088e-06
APH1A	CD4 Tcm/naive cells	0.822333	7.46627	7.12453	1.12228e-06	2.33916e-05	8.13138e-06
ATG7	CD4 Tcm/naive cells	1.65548	4.56003	7.12006	1.13194e-06	2.35504e-05	8.19471e-06
C12orf57	CD4 Tcm/naive cells	1.16303	10.2103	7.11747	1.13758e-06	2.36252e-05	8.23122e-06
IARS1	CD4 Tcm/naive cells	-1.09283	5.77578	-7.11637	1.14e-06	2.3633e-05	8.2452e-06
PRDX1	CD4 Tcm/naive cells	-2.37983	7.51194	-7.11404	1.14509e-06	2.3696e-05	8.27841e-06
RHBDL1	CD4 Tcm/naive cells	-2.49214	2.13947	-7.11142	1.15089e-06	2.37733e-05	8.31645e-06
ATP6V0D1-DT	CD4 Tcm/naive cells	-1.75073	3.08073	-7.10888	1.15651e-06	2.38468e-05	8.35271e-06
PPP2CB	CD4 Tcm/naive cells	-2.24019	3.43104	-7.1036	1.16829e-06	2.40468e-05	8.43e-06
SPRTN	CD4 Tcm/naive cells	1.62967	4.68626	7.09852	1.17975e-06	2.42395e-05	8.50339e-06
CBX6	CD4 Tcm/naive cells	-1.37275	4.23671	-7.09394	1.19018e-06	2.44014e-05	8.56764e-06
PIGV	CD4 Tcm/naive cells	-1.86773	2.85505	-7.09321	1.19186e-06	2.44014e-05	8.57776e-06
ENSG00000291100	CD4 Tcm/naive cells	-2.32019	4.55002	-7.09104	1.19684e-06	2.44483e-05	8.60915e-06
FAM76A	CD4 Tcm/naive cells	0.988808	4.28399	7.09037	1.19838e-06	2.44483e-05	8.61924e-06
IFI27L1	CD4 Tcm/naive cells	1.43851	3.34096	7.08718	1.20577e-06	2.45301e-05	8.66139e-06
DMTN	CD4 Tcm/naive cells	1.18317	4.91827	7.08667	1.20694e-06	2.45301e-05	8.66656e-06
TRNT1	CD4 Tcm/naive cells	-0.868708	5.32424	-7.08589	1.20877e-06	2.45301e-05	8.67693e-06
ELK4	CD4 Tcm/naive cells	1.54004	6.14737	7.08093	1.22035e-06	2.47218e-05	8.75103e-06
FUT7	CD4 Tcm/naive cells	-5.21176	2.91793	-7.07696	1.22972e-06	2.48509e-05	8.80698e-06
ZFP36L2	CD4 Tcm/naive cells	2.02043	10.8894	7.0764	1.23103e-06	2.48509e-05	8.81359e-06
KNOP1	CD4 Tcm/naive cells	-1.42824	4.72917	-7.07174	1.24215e-06	2.50316e-05	8.88742e-06
SLC27A4	CD4 Tcm/naive cells	-4.01415	2.42764	-7.06906	1.24857e-06	2.51172e-05	8.92776e-06
PAXBP1	CD4 Tcm/naive cells	1.09387	5.83569	7.06577	1.2565e-06	2.52327e-05	8.9762e-06
DNLZ	CD4 Tcm/naive cells	-1.80467	6.4892	-7.06293	1.26339e-06	2.53271e-05	9.01925e-06
ARF1	CD4 Tcm/naive cells	1.20478	8.60185	7.04907	1.2976e-06	2.59342e-05	9.23917e-06
RPP40	CD4 Tcm/naive cells	-3.64123	2.16358	-7.04827	1.29963e-06	2.59342e-05	9.25149e-06
ELK3	CD4 Tcm/naive cells	0.98754	5.82609	7.04795	1.30041e-06	2.59342e-05	9.2555e-06
MIDEAS	CD4 Tcm/naive cells	1.38131	5.13526	7.03606	1.33061e-06	2.64367e-05	9.44834e-06
SRRM1	CD4 Tcm/naive cells	1.33154	8.59948	7.03474	1.334e-06	2.64367e-05	9.47183e-06
SCARB2	CD4 Tcm/naive cells	1.62241	4.16437	7.03468	1.33415e-06	2.64367e-05	9.47241e-06
CTNNAL1	CD4 Tcm/naive cells	3.14739	1.50356	7.03444	1.33477e-06	2.64367e-05	9.47626e-06
EPM2AIP1	CD4 Tcm/naive cells	1.63749	4.90932	7.03046	1.34506e-06	2.65949e-05	9.54062e-06
BANF1	CD4 Tcm/naive cells	-3.00073	6.9185	-7.02757	1.35259e-06	2.66981e-05	9.58532e-06
MFSD8	CD4 Tcm/naive cells	1.76757	4.77283	7.02507	1.35914e-06	2.67816e-05	9.62847e-06
TMSB4X	CD4 Tcm/naive cells	-1.55582	12.7817	-7.01645	1.38198e-06	2.71851e-05	9.78079e-06
ATAD2B	CD4 Tcm/naive cells	1.81461	5.71809	7.01248	1.39264e-06	2.73484e-05	9.84679e-06
MCTP2	CD4 Tcm/naive cells	2.30398	3.91719	7.00997	1.39941e-06	2.74346e-05	9.89015e-06
MED18	CD4 Tcm/naive cells	-1.73359	2.45204	-7.00605	1.41007e-06	2.75967e-05	9.95774e-06
CSTPP1	CD4 Tcm/naive cells	-1.70681	4.41067	-7.00459	1.41406e-06	2.76163e-05	9.9826e-06
NLRP6	CD4 Tcm/naive cells	-1.54767	2.90143	-7.00347	1.41711e-06	2.76163e-05	1.00005e-05
DNAJC1	CD4 Tcm/naive cells	1.27148	6.2404	7.00306	1.41824e-06	2.76163e-05	1.00074e-05
ENSG00000284428	CD4 Tcm/naive cells	1.44266	2.94952	6.99993	1.42686e-06	2.77372e-05	1.00579e-05
CKS1B	CD4 Tcm/naive cells	-2.43606	3.61388	-6.99806	1.43204e-06	2.77912e-05	1.00893e-05
CYB561D2	CD4 Tcm/naive cells	-2.27593	5.40049	-6.99235	1.44796e-06	2.80382e-05	1.0194e-05
PRKCH-AS1	CD4 Tcm/naive cells	1.40026	4.46976	6.99175	1.44962e-06	2.80382e-05	1.02046e-05
USP9Y	CD4 Tcm/naive cells	2.37809	1.37922	6.98913	1.45701e-06	2.8134e-05	1.02514e-05
ZBTB38	CD4 Tcm/naive cells	1.40523	6.5019	6.98592	1.46611e-06	2.82173e-05	1.0309e-05
RIPK2-DT	CD4 Tcm/naive cells	2.64365	2.323	6.98588	1.46621e-06	2.82173e-05	1.03092e-05
GLRX2	CD4 Tcm/naive cells	-1.71904	4.03107	-6.97468	1.49837e-06	2.87882e-05	1.0511e-05
CYSLTR2	CD4 Tcm/naive cells	-2.1078	2.85089	-6.97195	1.50634e-06	2.88933e-05	1.0558e-05
TRBV11-2	CD4 Tcm/naive cells	-1.63278	6.42062	-6.96575	1.52457e-06	2.915e-05	1.06708e-05
ZXDA	CD4 Tcm/naive cells	2.1844	3.82857	6.96568	1.52478e-06	2.915e-05	1.06716e-05
PKIA-AS1	CD4 Tcm/naive cells	3.14448	3.01693	6.96201	1.53568e-06	2.93011e-05	1.07413e-05
SLC50A1	CD4 Tcm/naive cells	-1.55005	5.61787	-6.96131	1.53775e-06	2.93011e-05	1.0754e-05
PLEKHB2	CD4 Tcm/naive cells	-1.02619	5.14244	-6.95179	1.56644e-06	2.97986e-05	1.09375e-05
TRIOBP	CD4 Tcm/naive cells	0.876588	4.03364	6.94766	1.57905e-06	2.99406e-05	1.10138e-05
KCTD20	CD4 Tcm/naive cells	1.02803	5.53786	6.94623	1.58344e-06	2.99406e-05	1.10414e-05
ENSG00000261573	CD4 Tcm/naive cells	-1.84066	1.93799	-6.94531	1.58629e-06	2.99406e-05	1.10593e-05
ZNF43	CD4 Tcm/naive cells	1.34735	4.89867	6.94423	1.5896e-06	2.99406e-05	1.10797e-05
ARMCX2	CD4 Tcm/naive cells	-2.8337	1.8319	-6.94422	1.58965e-06	2.99406e-05	1.10797e-05
C3orf18	CD4 Tcm/naive cells	-2.29839	3.11808	-6.94388	1.59071e-06	2.99406e-05	1.10865e-05
TRIM47	CD4 Tcm/naive cells	-3.21993	2.95591	-6.94344	1.59206e-06	2.99406e-05	1.10953e-05
CDKN1B	CD4 Tcm/naive cells	1.34685	8.19394	6.94247	1.59508e-06	2.99486e-05	1.11132e-05
APBB3	CD4 Tcm/naive cells	-1.39588	3.43445	-6.91704	1.67596e-06	3.1416e-05	1.1617e-05
PIGC	CD4 Tcm/naive cells	0.863374	6.86847	6.91192	1.69272e-06	3.16446e-05	1.17228e-05
GALNT4	CD4 Tcm/naive cells	-2.30502	1.74137	-6.91165	1.69363e-06	3.16446e-05	1.17278e-05
PPT2	CD4 Tcm/naive cells	-1.71796	2.99594	-6.90345	1.7209e-06	3.21021e-05	1.18925e-05
RFK	CD4 Tcm/naive cells	-1.0373	4.69089	-6.89962	1.7338e-06	3.22907e-05	1.19754e-05
CLCA4-AS1	CD4 Tcm/naive cells	1.20014	2.33981	6.89766	1.74043e-06	3.2362e-05	1.20159e-05
SCP2	CD4 Tcm/naive cells	-1.58833	6.93394	-6.89284	1.75686e-06	3.26149e-05	1.21072e-05
C12orf40	CD4 Tcm/naive cells	-3.28052	1.53134	-6.89018	1.766e-06	3.2732e-05	1.21655e-05
SMIM29	CD4 Tcm/naive cells	-1.31619	5.5407	-6.88489	1.7843e-06	3.30182e-05	1.22767e-05
GANAB	CD4 Tcm/naive cells	-1.3323	5.59822	-6.88102	1.79784e-06	3.32155e-05	1.23603e-05
OTULIN	CD4 Tcm/naive cells	1.20651	4.72702	6.87719	1.81133e-06	3.34113e-05	1.2438e-05
TIGD1	CD4 Tcm/naive cells	1.40309	4.27187	6.87343	1.82469e-06	3.36041e-05	1.2518e-05
RABIF	CD4 Tcm/naive cells	-1.50976	4.98564	-6.87187	1.83025e-06	3.36527e-05	1.25503e-05
DAAM1	CD4 Tcm/naive cells	-1.64501	4.49609	-6.8698	1.83768e-06	3.37018e-05	1.2596e-05
CTDSP1	CD4 Tcm/naive cells	-1.49799	6.722	-6.8695	1.83876e-06	3.37018e-05	1.26007e-05
ENSG00000288756	CD4 Tcm/naive cells	1.52945	2.8032	6.86816	1.84357e-06	3.37365e-05	1.26305e-05
ZNF124	CD4 Tcm/naive cells	-1.08892	3.73638	-6.86268	1.8634e-06	3.40453e-05	1.27492e-05
RBM43	CD4 Tcm/naive cells	1.87154	5.27727	6.85525	1.89068e-06	3.44283e-05	1.29118e-05
EHMT2	CD4 Tcm/naive cells	-0.819959	5.6656	-6.85494	1.8918e-06	3.44283e-05	1.29188e-05
PNP	CD4 Tcm/naive cells	-2.03444	5.11666	-6.85321	1.89822e-06	3.44283e-05	1.29598e-05
MLLT11	CD4 Tcm/naive cells	-3.43763	2.44937	-6.85256	1.90065e-06	3.44283e-05	1.29749e-05
INTS9	CD4 Tcm/naive cells	-1.33756	4.07684	-6.85222	1.90188e-06	3.44283e-05	1.29819e-05
ACBD3	CD4 Tcm/naive cells	1.70411	5.45581	6.85213	1.90225e-06	3.44283e-05	1.29837e-05
TRIM65	CD4 Tcm/naive cells	-1.56314	3.89489	-6.85008	1.90986e-06	3.44548e-05	1.30293e-05
TGFBR2	CD4 Tcm/naive cells	1.78061	7.90053	6.85	1.91018e-06	3.44548e-05	1.30307e-05
CDK16	CD4 Tcm/naive cells	1.45014	4.68479	6.84933	1.91266e-06	3.44548e-05	1.30462e-05
RBM8A	CD4 Tcm/naive cells	1.15167	7.85619	6.84593	1.92544e-06	3.45947e-05	1.31234e-05
PACC1	CD4 Tcm/naive cells	-3.27667	3.40494	-6.84567	1.92642e-06	3.45947e-05	1.31279e-05
TNFRSF25	CD4 Tcm/naive cells	1.25842	6.40324	6.84367	1.93398e-06	3.46765e-05	1.31744e-05
LINC01232	CD4 Tcm/naive cells	-1.77849	2.20708	-6.83465	1.9684e-06	3.5239e-05	1.33921e-05
HIRIP3	CD4 Tcm/naive cells	-1.69266	4.60109	-6.83336	1.97342e-06	3.52741e-05	1.3424e-05
STK17A	CD4 Tcm/naive cells	1.99353	8.21137	6.83158	1.98028e-06	3.532e-05	1.3464e-05
KICS2	CD4 Tcm/naive cells	1.67025	4.33009	6.83111	1.9821e-06	3.532e-05	1.34757e-05
BTG3	CD4 Tcm/naive cells	3.74364	5.00976	6.82957	1.9881e-06	3.53723e-05	1.35084e-05
ENSG00000256469	CD4 Tcm/naive cells	3.30427	1.91818	6.82455	2.00777e-06	3.56672e-05	1.36309e-05
BACH1	CD4 Tcm/naive cells	2.03809	5.54345	6.82326	2.01284e-06	3.57025e-05	1.36646e-05
GBF1	CD4 Tcm/naive cells	-1.11551	5.32724	-6.82208	2.01748e-06	3.57298e-05	1.36909e-05
KPNA5	CD4 Tcm/naive cells	1.64722	5.39723	6.81991	2.02611e-06	3.57484e-05	1.37412e-05
EFHD2	CD4 Tcm/naive cells	1.05401	6.4909	6.81962	2.02726e-06	3.57484e-05	1.3746e-05
ENSG00000287190	CD4 Tcm/naive cells	-4.52493	1.21753	-6.81948	2.02782e-06	3.57484e-05	1.37483e-05
DDX47	CD4 Tcm/naive cells	4.6711	2.94057	6.81868	2.031e-06	3.57499e-05	1.37691e-05
LBR	CD4 Tcm/naive cells	0.898052	7.13799	6.81367	2.05104e-06	3.60477e-05	1.38891e-05
EPC2	CD4 Tcm/naive cells	1.76514	6.32168	6.81163	2.05923e-06	3.61367e-05	1.39394e-05
ENSG00000291186	CD4 Tcm/naive cells	-3.53696	1.12992	-6.79966	2.10817e-06	3.69393e-05	1.42366e-05
ZSCAN21	CD4 Tcm/naive cells	-2.92913	1.95091	-6.79808	2.11473e-06	3.69981e-05	1.42724e-05
RALBP1	CD4 Tcm/naive cells	-2.32794	6.2527	-6.7936	2.13341e-06	3.72657e-05	1.43807e-05
ENSG00000290440	CD4 Tcm/naive cells	1.50662	2.80685	6.79287	2.13647e-06	3.72657e-05	1.43974e-05
FAM120A	CD4 Tcm/naive cells	-0.671211	6.45498	-6.79079	2.14522e-06	3.73618e-05	1.44478e-05
FOXO4	CD4 Tcm/naive cells	-1.82463	1.72131	-6.78924	2.15174e-06	3.74189e-05	1.44886e-05
EAF1	CD4 Tcm/naive cells	1.33418	4.20967	6.78745	2.15933e-06	3.74834e-05	1.45342e-05
VPS39	CD4 Tcm/naive cells	0.926582	5.53813	6.78684	2.16194e-06	3.74834e-05	1.45494e-05
USP38	CD4 Tcm/naive cells	1.96785	5.2569	6.78375	2.1751e-06	3.7655e-05	1.46293e-05
MX2	CD4 Tcm/naive cells	-2.06806	6.13972	-6.78157	2.18444e-06	3.77073e-05	1.46838e-05
DERL2	CD4 Tcm/naive cells	1.28383	6.1086	6.78152	2.18465e-06	3.77073e-05	1.4684e-05
ZNF701	CD4 Tcm/naive cells	1.30371	3.85414	6.77876	2.19653e-06	3.78558e-05	1.47535e-05
UBA1	CD4 Tcm/naive cells	-1.03945	5.83872	-6.77706	2.20388e-06	3.78846e-05	1.48021e-05
GNAL	CD4 Tcm/naive cells	3.07841	1.48591	6.77685	2.20477e-06	3.78846e-05	1.48065e-05
RCC1	CD4 Tcm/naive cells	-1.61575	3.31502	-6.77386	2.21778e-06	3.80515e-05	1.48858e-05
TMED1	CD4 Tcm/naive cells	-2.06115	3.88912	-6.77309	2.22116e-06	3.8053e-05	1.49029e-05
WHAMMP4	CD4 Tcm/naive cells	2.86479	4.64152	6.77076	2.23132e-06	3.81704e-05	1.49647e-05
VKORC1L1	CD4 Tcm/naive cells	-1.72124	3.60087	-6.7698	2.23555e-06	3.81862e-05	1.49906e-05
C1RL-AS1	CD4 Tcm/naive cells	2.00464	2.23558	6.76628	2.2511e-06	3.83927e-05	1.5086e-05
TMEM63A	CD4 Tcm/naive cells	-1.53684	5.85424	-6.76556	2.25429e-06	3.83927e-05	1.51049e-05
AIDA	CD4 Tcm/naive cells	-0.99525	4.66552	-6.76387	2.26177e-06	3.84634e-05	1.51494e-05
NAT9	CD4 Tcm/naive cells	-1.04403	4.59888	-6.75892	2.28391e-06	3.87828e-05	1.52812e-05
CENPBD1P	CD4 Tcm/naive cells	-3.35443	1.77266	-6.75743	2.29063e-06	3.88399e-05	1.53205e-05
CEP104	CD4 Tcm/naive cells	0.885923	4.68849	6.75193	2.31556e-06	3.92049e-05	1.54739e-05
RBM15-AS1	CD4 Tcm/naive cells	-1.46455	2.72741	-6.74702	2.33809e-06	3.95284e-05	1.56119e-05
PRDX3	CD4 Tcm/naive cells	-2.25442	5.81753	-6.74425	2.35087e-06	3.96864e-05	1.56856e-05
NHERF1	CD4 Tcm/naive cells	-2.8932	7.59486	-6.73933	2.37379e-06	4.00126e-05	1.5825e-05
PGRMC2	CD4 Tcm/naive cells	1.18251	5.81082	6.73861	2.37713e-06	4.00126e-05	1.58429e-05
ISCU	CD4 Tcm/naive cells	0.973134	8.44581	6.73685	2.38539e-06	4.00759e-05	1.58938e-05
PHLDB2	CD4 Tcm/naive cells	3.57916	1.34376	6.73634	2.38783e-06	4.00759e-05	1.59083e-05
NAP1L5	CD4 Tcm/naive cells	1.82547	3.49269	6.7302	2.41687e-06	4.05046e-05	1.60809e-05
TRUB2	CD4 Tcm/naive cells	-1.88471	4.50059	-6.72475	2.44301e-06	4.08246e-05	1.62302e-05
LMBRD2	CD4 Tcm/naive cells	-1.17925	4.14951	-6.72474	2.44304e-06	4.08246e-05	1.62302e-05
FCMR	CD4 Tcm/naive cells	-1.63239	8.22126	-6.7228	2.45244e-06	4.09137e-05	1.6284e-05
RIC1	CD4 Tcm/naive cells	2.06335	5.88596	6.72217	2.45546e-06	4.09137e-05	1.63023e-05
PCNX2	CD4 Tcm/naive cells	1.83068	5.38335	6.71783	2.47661e-06	4.12067e-05	1.64262e-05
ATP13A2	CD4 Tcm/naive cells	-1.83203	3.26952	-6.71378	2.49647e-06	4.14333e-05	1.65351e-05
HLA-DPA1	CD4 Tcm/naive cells	1.81665	6.42267	6.71359	2.49741e-06	4.14333e-05	1.65389e-05
URB1	CD4 Tcm/naive cells	-1.47195	3.29774	-6.70706	2.52981e-06	4.19106e-05	1.67204e-05
CSNK1E	CD4 Tcm/naive cells	1.88828	5.03188	6.70495	2.54041e-06	4.20259e-05	1.67824e-05
TERF2	CD4 Tcm/naive cells	1.50753	5.46979	6.70283	2.55104e-06	4.20596e-05	1.68438e-05
ZFYVE19	CD4 Tcm/naive cells	-1.73404	3.5647	-6.70187	2.55589e-06	4.20596e-05	1.68705e-05
PCNP	CD4 Tcm/naive cells	1.18195	7.62129	6.70187	2.55591e-06	4.20596e-05	1.68705e-05
RFLNB	CD4 Tcm/naive cells	-1.67927	5.66021	-6.70083	2.56118e-06	4.20596e-05	1.68973e-05
ENSG00000257496	CD4 Tcm/naive cells	-2.98035	1.66672	-6.7006	2.56234e-06	4.20596e-05	1.69015e-05
IPO13	CD4 Tcm/naive cells	-2.38522	2.63295	-6.70021	2.5643e-06	4.20596e-05	1.69134e-05
STEEP1	CD4 Tcm/naive cells	1.47249	3.35626	6.69472	2.59225e-06	4.24451e-05	1.70851e-05
HLTF	CD4 Tcm/naive cells	-2.31875	4.33687	-6.69416	2.59515e-06	4.24451e-05	1.71034e-05
SLC7A5	CD4 Tcm/naive cells	3.74861	3.47674	6.68799	2.62701e-06	4.29054e-05	1.72923e-05
TBCE	CD4 Tcm/naive cells	-2.08188	3.3337	-6.68342	2.65084e-06	4.32334e-05	1.74234e-05
COQ5	CD4 Tcm/naive cells	-1.65504	4.04484	-6.67813	2.67873e-06	4.36266e-05	1.75817e-05
LYPLA2	CD4 Tcm/naive cells	-2.54123	6.12848	-6.67713	2.68406e-06	4.36519e-05	1.76094e-05
CACUL1	CD4 Tcm/naive cells	1.26861	4.82446	6.6754	2.69326e-06	4.37399e-05	1.76641e-05
ENSG00000258216	CD4 Tcm/naive cells	2.20193	1.88617	6.67175	2.71278e-06	4.39704e-05	1.77781e-05
FCRL3	CD4 Tcm/naive cells	-2.70777	2.12275	-6.67133	2.71507e-06	4.39704e-05	1.77912e-05
HSPBAP1	CD4 Tcm/naive cells	-1.14483	3.55018	-6.66995	2.7225e-06	4.4029e-05	1.78353e-05
EMC6	CD4 Tcm/naive cells	1.17898	6.75917	6.66868	2.72931e-06	4.40532e-05	1.78724e-05
TRAF5	CD4 Tcm/naive cells	1.49609	5.76251	6.66826	2.73163e-06	4.40532e-05	1.78857e-05
NARF	CD4 Tcm/naive cells	-1.07809	5.61639	-6.66669	2.74009e-06	4.41281e-05	1.79345e-05
TRUB1	CD4 Tcm/naive cells	1.46327	3.99078	6.66559	2.74608e-06	4.41629e-05	1.7969e-05
SLC25A24	CD4 Tcm/naive cells	-1.22793	5.04925	-6.66264	2.76221e-06	4.43605e-05	1.80679e-05
SLC35C1	CD4 Tcm/naive cells	-2.83984	3.51511	-6.65898	2.78232e-06	4.46214e-05	1.81823e-05
MAPKAPK5-AS1	CD4 Tcm/naive cells	1.10746	7.02517	6.65775	2.78908e-06	4.46679e-05	1.82236e-05
FANCM	CD4 Tcm/naive cells	1.29271	3.53753	6.65509	2.80382e-06	4.47886e-05	1.83037e-05
PLK3	CD4 Tcm/naive cells	2.00398	5.28199	6.65437	2.80782e-06	4.47886e-05	1.8324e-05
VASP	CD4 Tcm/naive cells	-2.23026	6.137	-6.65429	2.80826e-06	4.47886e-05	1.83251e-05
IVD	CD4 Tcm/naive cells	-1.4903	4.29669	-6.65206	2.8207e-06	4.49083e-05	1.84004e-05
GOLPH3L	CD4 Tcm/naive cells	-2.51147	3.48408	-6.65156	2.82354e-06	4.49083e-05	1.8417e-05
ENSG00000233461	CD4 Tcm/naive cells	-1.89871	2.35341	-6.64631	2.85308e-06	4.53158e-05	1.85835e-05
ENSG00000259363	CD4 Tcm/naive cells	-1.75115	3.30889	-6.64104	2.88305e-06	4.56265e-05	1.87648e-05
ACSL3	CD4 Tcm/naive cells	1.19208	5.46054	6.64088	2.88398e-06	4.56265e-05	1.87681e-05
PLSCR1	CD4 Tcm/naive cells	-1.58667	4.67261	-6.64079	2.8845e-06	4.56265e-05	1.87704e-05
RSU1	CD4 Tcm/naive cells	-1.03275	6.48487	-6.63751	2.9033e-06	4.5861e-05	1.88839e-05
SLC35A4	CD4 Tcm/naive cells	-1.59766	5.02463	-6.63329	2.92775e-06	4.61457e-05	1.90241e-05
UBXN2A	CD4 Tcm/naive cells	1.14731	5.28071	6.63302	2.92932e-06	4.61457e-05	1.90323e-05
PRKAR2A	CD4 Tcm/naive cells	0.960823	5.85988	6.63169	2.93706e-06	4.62046e-05	1.90776e-05
CHASERR	CD4 Tcm/naive cells	2.35851	9.60548	6.631	2.94107e-06	4.62048e-05	1.91017e-05
DAZAP2	CD4 Tcm/naive cells	0.971236	9.67648	6.61776	3.01946e-06	4.73719e-05	1.95538e-05
ASMTL	CD4 Tcm/naive cells	-0.923387	5.39231	-6.61672	3.02568e-06	4.74051e-05	1.95885e-05
ACTR3	CD4 Tcm/naive cells	-1.75346	8.47982	-6.61193	3.05467e-06	4.77944e-05	1.9746e-05
INAFM2	CD4 Tcm/naive cells	1.98001	2.67671	6.6079	3.07923e-06	4.81135e-05	1.98883e-05
PLEKHM2	CD4 Tcm/naive cells	1.42771	5.58773	6.60702	3.08462e-06	4.81326e-05	1.9919e-05
CCDC51	CD4 Tcm/naive cells	-2.02176	2.65253	-6.60503	3.09685e-06	4.8146e-05	1.99908e-05
U2SURP	CD4 Tcm/naive cells	1.08776	7.72761	6.60493	3.09746e-06	4.8146e-05	1.99937e-05
FAM89B	CD4 Tcm/naive cells	-2.29398	6.28979	-6.60485	3.09799e-06	4.8146e-05	1.99961e-05
ENSG00000270055	CD4 Tcm/naive cells	2.43485	2.50113	6.60191	3.11614e-06	4.83501e-05	2.00997e-05
ZNF286A	CD4 Tcm/naive cells	1.03998	3.34105	6.60064	3.12403e-06	4.83501e-05	2.01473e-05
VPS45	CD4 Tcm/naive cells	-1.94219	4.71448	-6.60062	3.12416e-06	4.83501e-05	2.01473e-05
PLAC8	CD4 Tcm/naive cells	-0.992678	7.62387	-6.59953	3.13089e-06	4.83501e-05	2.01873e-05
SLC25A20	CD4 Tcm/naive cells	-4.18263	3.86461	-6.59935	3.13206e-06	4.83501e-05	2.01903e-05
SH3D19	CD4 Tcm/naive cells	2.85336	2.85934	6.5941	3.16495e-06	4.87927e-05	2.03829e-05
HAUS2	CD4 Tcm/naive cells	1.30594	5.16029	6.59299	3.17191e-06	4.88176e-05	2.04214e-05
SH3BP5	CD4 Tcm/naive cells	-1.84124	6.90009	-6.5921	3.17755e-06	4.88176e-05	2.04545e-05
HSD17B10	CD4 Tcm/naive cells	-1.04115	5.95837	-6.59183	3.17925e-06	4.88176e-05	2.04645e-05
HIF1AN	CD4 Tcm/naive cells	-1.2348	4.41045	-6.59032	3.18885e-06	4.89e-05	2.0522e-05
HULC	CD4 Tcm/naive cells	2.21245	1.68662	6.58947	3.19423e-06	4.89174e-05	2.05524e-05
COPS4	CD4 Tcm/naive cells	1.08631	5.61313	6.58816	3.20256e-06	4.89801e-05	2.05996e-05
ZNF891	CD4 Tcm/naive cells	-1.63433	3.41197	-6.58624	3.21489e-06	4.91036e-05	2.06693e-05
YBX1	CD4 Tcm/naive cells	1.19136	9.95947	6.58355	3.23211e-06	4.93014e-05	2.0764e-05
AGAP2	CD4 Tcm/naive cells	-3.1496	4.55538	-6.58122	3.24713e-06	4.94652e-05	2.08509e-05
FHL1	CD4 Tcm/naive cells	1.20799	5.50127	6.57959	3.25774e-06	4.95614e-05	2.09136e-05
ENSG00000218426	CD4 Tcm/naive cells	3.02582	1.61332	6.57835	3.26581e-06	4.96189e-05	2.096e-05
TFDP2	CD4 Tcm/naive cells	1.65578	5.66784	6.57617	3.27998e-06	4.96952e-05	2.10423e-05
IFI6	CD4 Tcm/naive cells	-1.52774	6.65997	-6.57587	3.28199e-06	4.96952e-05	2.10524e-05
VAMP3	CD4 Tcm/naive cells	1.28412	5.53002	6.5756	3.28375e-06	4.96952e-05	2.10611e-05
CASP6	CD4 Tcm/naive cells	-1.69018	5.12514	-6.57204	3.30711e-06	4.98747e-05	2.12022e-05
CXCR5	CD4 Tcm/naive cells	2.352	3.61865	6.57156	3.3103e-06	4.98747e-05	2.12194e-05
TMEM222	CD4 Tcm/naive cells	0.924043	5.64864	6.57088	3.3148e-06	4.98747e-05	2.12439e-05
CDC42P6	CD4 Tcm/naive cells	0.79005	4.34333	6.57042	3.31783e-06	4.98747e-05	2.12589e-05
TBX21	CD4 Tcm/naive cells	2.41362	2.93985	6.57002	3.32047e-06	4.98747e-05	2.12748e-05
FAM13B	CD4 Tcm/naive cells	0.757154	5.7665	6.56986	3.32152e-06	4.98747e-05	2.12804e-05
IFT57	CD4 Tcm/naive cells	1.20279	5.53333	6.56798	3.33401e-06	4.99971e-05	2.13494e-05
LINS1	CD4 Tcm/naive cells	-1.23208	6.31272	-6.56588	3.34802e-06	5.00851e-05	2.14237e-05
PLA2G2C	CD4 Tcm/naive cells	-1.95071	2.06781	-6.56575	3.34884e-06	5.00851e-05	2.14263e-05
EEF1A1P5	CD4 Tcm/naive cells	1.54122	3.71519	6.56515	3.35289e-06	5.00851e-05	2.14477e-05
MIR4300HG	CD4 Tcm/naive cells	3.20299	1.55661	6.56277	3.36883e-06	5.02583e-05	2.15349e-05
TSEN34	CD4 Tcm/naive cells	-1.93061	4.45143	-6.56055	3.38377e-06	5.04159e-05	2.16237e-05
SRRD	CD4 Tcm/naive cells	1.33863	4.02623	6.55666	3.4101e-06	5.07429e-05	2.17641e-05
CYSTM1	CD4 Tcm/naive cells	-1.20504	4.35102	-6.55403	3.4281e-06	5.0906e-05	2.18678e-05
SHISAL2A	CD4 Tcm/naive cells	-0.67351	6.00037	-6.55377	3.42989e-06	5.0906e-05	2.18758e-05
YTHDC1	CD4 Tcm/naive cells	1.61977	7.421	6.5529	3.43581e-06	5.09285e-05	2.19058e-05
CNTROB	CD4 Tcm/naive cells	-1.72317	2.05971	-6.54583	3.48465e-06	5.15862e-05	2.21798e-05
RPAP3	CD4 Tcm/naive cells	-1.73271	4.99061	-6.54503	3.49023e-06	5.16027e-05	2.22074e-05
RLF	CD4 Tcm/naive cells	2.11762	5.94408	6.54344	3.5013e-06	5.17001e-05	2.22676e-05
ZNF235	CD4 Tcm/naive cells	-1.15162	3.66798	-6.53905	3.53215e-06	5.20891e-05	2.24455e-05
PTPRM	CD4 Tcm/naive cells	2.31321	3.39793	6.53734	3.54429e-06	5.22015e-05	2.25135e-05
RNF227	CD4 Tcm/naive cells	-2.29956	1.73685	-6.5358	3.55521e-06	5.22955e-05	2.25713e-05
HOPX	CD4 Tcm/naive cells	2.70841	4.27058	6.53311	3.57432e-06	5.24641e-05	2.26788e-05
RHBDD2	CD4 Tcm/naive cells	2.13389	6.90975	6.53237	3.57967e-06	5.24641e-05	2.27093e-05
HARBI1	CD4 Tcm/naive cells	1.4594	2.16934	6.53169	3.58448e-06	5.24641e-05	2.27352e-05
FBXO28	CD4 Tcm/naive cells	1.58969	4.95399	6.53164	3.58484e-06	5.24641e-05	2.27364e-05
SLC1A5	CD4 Tcm/naive cells	-2.16357	2.94245	-6.53058	3.59249e-06	5.25094e-05	2.27756e-05
FBXO32	CD4 Tcm/naive cells	2.31478	5.56643	6.52598	3.62567e-06	5.29274e-05	2.2958e-05
SLC35A2	CD4 Tcm/naive cells	-1.69845	2.96783	-6.524	3.64005e-06	5.30703e-05	2.30385e-05
SPCS3	CD4 Tcm/naive cells	1.06268	7.32868	6.5213	3.65979e-06	5.32908e-05	2.31447e-05
ZNF684	CD4 Tcm/naive cells	-1.27876	2.59816	-6.52024	3.66751e-06	5.3336e-05	2.319e-05
ZNF639	CD4 Tcm/naive cells	2.00567	6.69184	6.51833	3.68158e-06	5.34733e-05	2.32695e-05
RBM7	CD4 Tcm/naive cells	1.99948	5.78663	6.51412	3.71268e-06	5.38572e-05	2.34459e-05
TTF1	CD4 Tcm/naive cells	0.847053	5.17084	6.51245	3.72513e-06	5.397e-05	2.35174e-05
MCM3AP	CD4 Tcm/naive cells	-0.836709	5.26009	-6.51145	3.73261e-06	5.39915e-05	2.3561e-05
IFNAR1	CD4 Tcm/naive cells	0.87399	6.49743	6.511	3.73597e-06	5.39915e-05	2.3581e-05
TRAPPC2	CD4 Tcm/naive cells	0.995769	5.30633	6.507	3.76603e-06	5.43579e-05	2.37539e-05
INPP5B	CD4 Tcm/naive cells	-1.57301	3.71889	-6.50441	3.78559e-06	5.45065e-05	2.38688e-05
CAPN1	CD4 Tcm/naive cells	-1.97324	5.66269	-6.50439	3.78576e-06	5.45065e-05	2.38688e-05
CAMKK2	CD4 Tcm/naive cells	-1.30468	3.53644	-6.50322	3.79462e-06	5.4566e-05	2.39162e-05
FAM83G	CD4 Tcm/naive cells	-1.66047	2.22083	-6.50235	3.80126e-06	5.45935e-05	2.39532e-05
SIKE1	CD4 Tcm/naive cells	0.70754	5.25784	6.49981	3.82062e-06	5.48033e-05	2.4065e-05
THAP8	CD4 Tcm/naive cells	-1.88437	2.04784	-6.49224	3.87904e-06	5.55723e-05	2.43977e-05
TATDN3	CD4 Tcm/naive cells	1.23326	4.51681	6.48982	3.89791e-06	5.57735e-05	2.4509e-05
ERCC1	CD4 Tcm/naive cells	-0.988292	5.6906	-6.48848	3.90838e-06	5.58541e-05	2.45646e-05
CWC15	CD4 Tcm/naive cells	1.64383	6.86201	6.48744	3.91655e-06	5.59015e-05	2.46076e-05
OAS2	CD4 Tcm/naive cells	-2.4421	5.4755	-6.48092	3.96804e-06	5.65666e-05	2.48985e-05
FLOT1	CD4 Tcm/naive cells	-1.70802	6.85386	-6.47965	3.9782e-06	5.66415e-05	2.49535e-05
COQ7	CD4 Tcm/naive cells	-0.981283	4.42919	-6.47743	3.99595e-06	5.68242e-05	2.50515e-05
CCDC106	CD4 Tcm/naive cells	-1.96411	2.61456	-6.47608	4.00678e-06	5.68554e-05	2.51151e-05
SMG6	CD4 Tcm/naive cells	1.27488	5.68573	6.47593	4.008e-06	5.68554e-05	2.51195e-05
EXOSC2	CD4 Tcm/naive cells	-0.925131	3.94076	-6.47515	4.01428e-06	5.68747e-05	2.51533e-05
ARPC5	CD4 Tcm/naive cells	-2.07268	8.24086	-6.47426	4.02143e-06	5.69063e-05	2.51918e-05
PMVK	CD4 Tcm/naive cells	-1.62406	5.58369	-6.47245	4.03604e-06	5.69742e-05	2.52748e-05
DDX3Y	CD4 Tcm/naive cells	1.73223	1.54326	6.47245	4.0361e-06	5.69742e-05	2.52748e-05
DHRS1	CD4 Tcm/naive cells	-1.58798	4.42021	-6.46137	4.12687e-06	5.81843e-05	2.5763e-05
PIM1	CD4 Tcm/naive cells	-1.54007	8.46614	-6.46011	4.13728e-06	5.826e-05	2.58216e-05
MARCHF2	CD4 Tcm/naive cells	1.42939	5.72189	6.45891	4.14728e-06	5.83296e-05	2.58723e-05
GLG1	CD4 Tcm/naive cells	-1.32088	7.50357	-6.4508	4.21538e-06	5.92154e-05	2.62605e-05
KCTD18	CD4 Tcm/naive cells	0.967271	4.98749	6.44705	4.24733e-06	5.95916e-05	2.64239e-05
CHPF	CD4 Tcm/naive cells	-1.92895	2.94565	-6.44641	4.25277e-06	5.95956e-05	2.64538e-05
SEC24B	CD4 Tcm/naive cells	1.75593	6.03554	6.44286	4.28323e-06	5.99497e-05	2.66234e-05
MUS81	CD4 Tcm/naive cells	-2.03569	4.22524	-6.4379	4.32619e-06	6.04776e-05	2.6869e-05
LYN	CD4 Tcm/naive cells	2.25722	2.95209	6.43557	4.34648e-06	6.06878e-05	2.69722e-05
DNAL4	CD4 Tcm/naive cells	-1.71137	3.62585	-6.43365	4.36333e-06	6.07817e-05	2.70562e-05
TIMMDC1	CD4 Tcm/naive cells	-1.53337	5.33578	-6.43275	4.37128e-06	6.07817e-05	2.70991e-05
KANK1	CD4 Tcm/naive cells	-4.48378	3.90516	-6.43246	4.37376e-06	6.07817e-05	2.71118e-05
PVRIG	CD4 Tcm/naive cells	-2.89299	5.91557	-6.43215	4.37651e-06	6.07817e-05	2.71275e-05
NHEJ1	CD4 Tcm/naive cells	-1.37277	4.66556	-6.43181	4.37953e-06	6.07817e-05	2.71435e-05
TPRA1	CD4 Tcm/naive cells	-2.18872	4.26653	-6.42964	4.39868e-06	6.09743e-05	2.72541e-05
SLC37A3	CD4 Tcm/naive cells	2.68211	4.63028	6.4285	4.40881e-06	6.10301e-05	2.73114e-05
CHM	CD4 Tcm/naive cells	-1.4715	4.57206	-6.42799	4.41328e-06	6.10301e-05	2.73364e-05
CNOT2	CD4 Tcm/naive cells	1.04589	7.11742	6.42726	4.41982e-06	6.10475e-05	2.73674e-05
PMS1	CD4 Tcm/naive cells	-1.87923	5.16186	-6.42648	4.42678e-06	6.10705e-05	2.74064e-05
CYB561D1	CD4 Tcm/naive cells	-1.42147	3.6108	-6.42568	4.43385e-06	6.1095e-05	2.74406e-05
LRRFIP2	CD4 Tcm/naive cells	0.928516	5.45871	6.42331	4.45509e-06	6.13146e-05	2.75557e-05
ENSG00000262823	CD4 Tcm/naive cells	-4.28024	3.08211	-6.42106	4.4753e-06	6.15194e-05	2.7667e-05
SP110	CD4 Tcm/naive cells	-0.788225	7.53438	-6.4193	4.49118e-06	6.16643e-05	2.77597e-05
FOXP3	CD4 Tcm/naive cells	-2.09838	2.9213	-6.41519	4.52855e-06	6.21035e-05	2.79565e-05
RPRD2	CD4 Tcm/naive cells	1.02788	6.30962	6.41346	4.54436e-06	6.22464e-05	2.80453e-05
ZNF714	CD4 Tcm/naive cells	2.02002	3.94171	6.41215	4.55636e-06	6.22512e-05	2.81124e-05
OTUD1	CD4 Tcm/naive cells	2.08197	6.10377	6.41126	4.56456e-06	6.22512e-05	2.81561e-05
IGBP1	CD4 Tcm/naive cells	1.00314	7.45405	6.41096	4.56734e-06	6.22512e-05	2.81685e-05
HADH	CD4 Tcm/naive cells	-1.31528	5.09048	-6.41078	4.56894e-06	6.22512e-05	2.81734e-05
H1-2	CD4 Tcm/naive cells	2.52958	6.77021	6.41022	4.57411e-06	6.22512e-05	2.8201e-05
GDAP1	CD4 Tcm/naive cells	2.51605	2.46024	6.4099	4.57705e-06	6.22512e-05	2.82136e-05
ENO1	CD4 Tcm/naive cells	-1.7906	8.52914	-6.40004	4.66896e-06	6.33849e-05	2.87121e-05
GPANK1	CD4 Tcm/naive cells	-1.07	4.61345	-6.39927	4.67616e-06	6.33849e-05	2.87536e-05
INTS7	CD4 Tcm/naive cells	-2.29111	2.62155	-6.39777	4.69033e-06	6.33849e-05	2.88204e-05
NUP98	CD4 Tcm/naive cells	1.28837	6.69099	6.39728	4.69505e-06	6.33849e-05	2.88443e-05
DCAF4	CD4 Tcm/naive cells	1.07424	3.72634	6.39727	4.69508e-06	6.33849e-05	2.88443e-05
SLC38A6	CD4 Tcm/naive cells	1.26775	4.04939	6.39675	4.70003e-06	6.33849e-05	2.88676e-05
RSL1D1	CD4 Tcm/naive cells	0.838733	8.8181	6.39636	4.70373e-06	6.33849e-05	2.88833e-05
CFL1	CD4 Tcm/naive cells	-1.3091	10.5449	-6.39586	4.7085e-06	6.33849e-05	2.89097e-05
IL6R	CD4 Tcm/naive cells	-1.79244	6.11199	-6.39572	4.70982e-06	6.33849e-05	2.89164e-05
PPRC1	CD4 Tcm/naive cells	-0.966072	4.17811	-6.39381	4.72801e-06	6.35556e-05	2.9018e-05
MRPL12	CD4 Tcm/naive cells	-1.99075	5.33326	-6.39321	4.73369e-06	6.3558e-05	2.90486e-05
IKBIP	CD4 Tcm/naive cells	-1.60155	3.90978	-6.39106	4.75429e-06	6.37605e-05	2.91679e-05
MED12	CD4 Tcm/naive cells	-1.13499	3.72053	-6.38755	4.78804e-06	6.41386e-05	2.93518e-05
TMEM147-AS1	CD4 Tcm/naive cells	1.40885	2.26705	6.38555	4.8075e-06	6.43247e-05	2.94596e-05
OTULINL	CD4 Tcm/naive cells	1.31119	5.62659	6.3789	4.87247e-06	6.51185e-05	2.97948e-05
PPP2R5D	CD4 Tcm/naive cells	-1.23961	5.17532	-6.37688	4.89231e-06	6.5251e-05	2.98956e-05
LRRC41	CD4 Tcm/naive cells	-1.14917	5.05461	-6.37674	4.89368e-06	6.5251e-05	2.99017e-05
RGS19	CD4 Tcm/naive cells	-2.17082	6.70997	-6.37385	4.92241e-06	6.55583e-05	3.00604e-05
OLFM2	CD4 Tcm/naive cells	-2.39548	3.63067	-6.37118	4.94898e-06	6.58362e-05	3.02026e-05
RBM18	CD4 Tcm/naive cells	0.961761	4.74926	6.36678	4.99318e-06	6.62394e-05	3.04182e-05
BANP	CD4 Tcm/naive cells	1.66942	5.28654	6.36671	4.99392e-06	6.62394e-05	3.04212e-05
FXN	CD4 Tcm/naive cells	-1.01347	5.6828	-6.36645	4.99649e-06	6.62394e-05	3.04339e-05
DLG3	CD4 Tcm/naive cells	1.07418	2.85745	6.36556	5.00555e-06	6.62834e-05	3.04816e-05
SPHK2	CD4 Tcm/naive cells	-2.97569	3.04993	-6.36486	5.01256e-06	6.63001e-05	3.05199e-05
ENGASE	CD4 Tcm/naive cells	-1.54308	3.57959	-6.36247	5.03686e-06	6.65453e-05	3.06469e-05
CRTC1	CD4 Tcm/naive cells	-0.881435	4.00203	-6.36135	5.0483e-06	6.66203e-05	3.0712e-05
NFKBIA	CD4 Tcm/naive cells	2.98216	9.2709	6.3598	5.06419e-06	6.67477e-05	3.07967e-05
SMC1A	CD4 Tcm/naive cells	-1.27058	6.0706	-6.35881	5.0743e-06	6.67477e-05	3.08468e-05
PNKD	CD4 Tcm/naive cells	-2.42784	6.59106	-6.35871	5.0753e-06	6.67477e-05	3.08507e-05
OGFRL1	CD4 Tcm/naive cells	1.46189	3.53593	6.35658	5.09719e-06	6.69593e-05	3.09702e-05
EIF5A	CD4 Tcm/naive cells	1.30346	8.85536	6.34933	5.17256e-06	6.78209e-05	3.13854e-05
NAF1	CD4 Tcm/naive cells	1.84477	5.05533	6.34914	5.17452e-06	6.78209e-05	3.13912e-05
TM7SF3	CD4 Tcm/naive cells	-1.45326	4.88844	-6.34602	5.20728e-06	6.81665e-05	3.15776e-05
FAM111A-DT	CD4 Tcm/naive cells	-1.51577	2.7932	-6.34532	5.21462e-06	6.81665e-05	3.1616e-05
THUMPD3	CD4 Tcm/naive cells	1.56437	5.51012	6.34495	5.2186e-06	6.81665e-05	3.16355e-05
SNAI3	CD4 Tcm/naive cells	-2.7279	3.99025	-6.34289	5.24033e-06	6.8373e-05	3.17503e-05
IQCK	CD4 Tcm/naive cells	-1.48174	2.06051	-6.34102	5.26024e-06	6.84406e-05	3.18601e-05
TMEM183A	CD4 Tcm/naive cells	1.14044	6.19905	6.34088	5.26179e-06	6.84406e-05	3.18679e-05
CSDE1	CD4 Tcm/naive cells	1.15462	8.86797	6.34073	5.26329e-06	6.84406e-05	3.18755e-05
ENSG00000289707	CD4 Tcm/naive cells	2.16206	0.252465	6.33999	5.27121e-06	6.84664e-05	3.19172e-05
SIT1	CD4 Tcm/naive cells	-1.43121	6.59345	-6.33842	5.28806e-06	6.86081e-05	3.20111e-05
P2RY10	CD4 Tcm/naive cells	1.31517	6.20574	6.33757	5.29717e-06	6.86226e-05	3.20619e-05
CHPT1	CD4 Tcm/naive cells	1.3714	5.70607	6.3372	5.30106e-06	6.86226e-05	3.20824e-05
LPAR5	CD4 Tcm/naive cells	-2.64804	2.04637	-6.33589	5.31512e-06	6.87234e-05	3.21628e-05
RAB27B	CD4 Tcm/naive cells	2.62096	3.20847	6.33537	5.32075e-06	6.87234e-05	3.21922e-05
MINDY3	CD4 Tcm/naive cells	1.45405	3.91533	6.334	5.3356e-06	6.88382e-05	3.22805e-05
PLXND1	CD4 Tcm/naive cells	3.52066	1.07686	6.33168	5.36073e-06	6.90852e-05	3.24043e-05
ACBD5	CD4 Tcm/naive cells	1.87893	4.56929	6.32959	5.38347e-06	6.92106e-05	3.25291e-05
HLA-H	CD4 Tcm/naive cells	5.77144	4.95589	6.32833	5.3972e-06	6.92106e-05	3.26058e-05
GGCT	CD4 Tcm/naive cells	-1.17857	5.00578	-6.32817	5.39891e-06	6.92106e-05	3.26129e-05
LARP1B	CD4 Tcm/naive cells	-0.931506	3.80105	-6.32813	5.39941e-06	6.92106e-05	3.26144e-05
GPX7	CD4 Tcm/naive cells	-1.43564	5.25946	-6.32803	5.40043e-06	6.92106e-05	3.26174e-05
PLAAT3	CD4 Tcm/naive cells	2.56095	2.84631	6.327	5.4117e-06	6.92782e-05	3.26767e-05
OAS3	CD4 Tcm/naive cells	-2.27787	4.12915	-6.31999	5.48916e-06	7.01919e-05	3.3095e-05
MYD88	CD4 Tcm/naive cells	-1.20435	5.33232	-6.3191	5.49907e-06	7.02409e-05	3.31458e-05
PARP1	CD4 Tcm/naive cells	-2.07006	6.92608	-6.3154	5.54053e-06	7.06922e-05	3.33634e-05
LRRC7	CD4 Tcm/naive cells	-5.35263	2.37409	-6.31424	5.55351e-06	7.07797e-05	3.34303e-05
NRIP1	CD4 Tcm/naive cells	1.62965	5.76875	6.31253	5.5728e-06	7.09472e-05	3.35206e-05
WDR91	CD4 Tcm/naive cells	1.11792	3.3089	6.31148	5.58472e-06	7.09517e-05	3.35825e-05
DCP2	CD4 Tcm/naive cells	0.992689	6.55154	6.31142	5.58544e-06	7.09517e-05	3.35853e-05
ZNF417	CD4 Tcm/naive cells	-1.54026	2.11895	-6.30911	5.6116e-06	7.12057e-05	3.37182e-05
LPXN	CD4 Tcm/naive cells	-1.41949	6.50309	-6.30235	5.68911e-06	7.21099e-05	3.41297e-05
ZBTB33	CD4 Tcm/naive cells	1.36911	4.61364	6.30006	5.7157e-06	7.23294e-05	3.42658e-05
WDSUB1	CD4 Tcm/naive cells	1.34213	3.52134	6.29978	5.71895e-06	7.23294e-05	3.42807e-05
C8orf76	CD4 Tcm/naive cells	1.24032	4.9514	6.29869	5.73162e-06	7.24102e-05	3.43385e-05
IRF2BP2	CD4 Tcm/naive cells	1.99757	8.09509	6.29551	5.76863e-06	7.27982e-05	3.45321e-05
TMEM107	CD4 Tcm/naive cells	-2.68925	4.41005	-6.29257	5.80325e-06	7.31552e-05	3.4716e-05
CYB5R1	CD4 Tcm/naive cells	-1.59893	5.172	-6.28958	5.83861e-06	7.34419e-05	3.49064e-05
CDKN2AIP	CD4 Tcm/naive cells	1.43421	6.16654	6.28957	5.83871e-06	7.34419e-05	3.49064e-05
DYNLL1	CD4 Tcm/naive cells	-3.07675	6.60818	-6.28432	5.90126e-06	7.40817e-05	3.52551e-05
MRPL20	CD4 Tcm/naive cells	-1.45968	7.22654	-6.28423	5.90241e-06	7.40817e-05	3.52602e-05
AUTS2	CD4 Tcm/naive cells	2.48182	3.38333	6.2813	5.93757e-06	7.44421e-05	3.54423e-05
APOOL	CD4 Tcm/naive cells	-0.890542	4.21209	-6.27944	5.96008e-06	7.45833e-05	3.55571e-05
UBE2L6	CD4 Tcm/naive cells	-2.03174	7.19059	-6.2793	5.96175e-06	7.45833e-05	3.55654e-05
SLC22A5	CD4 Tcm/naive cells	1.93472	4.14882	6.27717	5.98767e-06	7.48264e-05	3.56995e-05
TXLNGY	CD4 Tcm/naive cells	1.6239	0.860816	6.26922	6.08522e-06	7.59633e-05	3.61878e-05
HUS1	CD4 Tcm/naive cells	1.02652	5.68393	6.26799	6.10044e-06	7.59973e-05	3.62679e-05
ZNF394	CD4 Tcm/naive cells	1.88721	6.34108	6.26794	6.10111e-06	7.59973e-05	3.62702e-05
CRY1	CD4 Tcm/naive cells	1.9969	5.59256	6.26562	6.12993e-06	7.6274e-05	3.64207e-05
DCBLD2	CD4 Tcm/naive cells	1.41271	1.92642	6.26297	6.16315e-06	7.64693e-05	3.65919e-05
HOXB4	CD4 Tcm/naive cells	-1.94093	2.39123	-6.2628	6.16529e-06	7.64693e-05	3.66011e-05
RBM48	CD4 Tcm/naive cells	1.27806	5.5215	6.26271	6.16641e-06	7.64693e-05	3.66061e-05
HELZ2	CD4 Tcm/naive cells	-1.88105	3.14247	-6.26225	6.17211e-06	7.64693e-05	3.66312e-05
PLEKHG2	CD4 Tcm/naive cells	-1.19697	2.72707	-6.25981	6.20287e-06	7.67679e-05	3.67858e-05
LTB	CD4 Tcm/naive cells	-1.06735	11.6272	-6.25857	6.21856e-06	7.68798e-05	3.68596e-05
CHID1	CD4 Tcm/naive cells	-1.66856	4.87937	-6.25788	6.22725e-06	7.69048e-05	3.69058e-05
NACC2	CD4 Tcm/naive cells	-1.35353	3.00205	-6.25647	6.24521e-06	7.70442e-05	3.69999e-05
ZBTB24	CD4 Tcm/naive cells	1.29669	5.82454	6.25464	6.26853e-06	7.72494e-05	3.7124e-05
QDPR	CD4 Tcm/naive cells	-1.23195	5.00005	-6.25206	6.30145e-06	7.75724e-05	3.72889e-05
PTGES2	CD4 Tcm/naive cells	-1.30967	5.34777	-6.25076	6.3182e-06	7.76957e-05	3.73738e-05
ARMCX4	CD4 Tcm/naive cells	-1.16286	2.81679	-6.24947	6.33487e-06	7.78178e-05	3.74565e-05
ERI3	CD4 Tcm/naive cells	-1.24923	5.44835	-6.24723	6.36373e-06	7.80893e-05	3.76093e-05
G6PD	CD4 Tcm/naive cells	-1.6414	5.24705	-6.24582	6.38206e-06	7.82311e-05	3.77051e-05
CHST2	CD4 Tcm/naive cells	-2.97166	1.79383	-6.24349	6.41248e-06	7.85206e-05	3.7867e-05
CD7	CD4 Tcm/naive cells	-1.1682	9.48286	-6.24121	6.44237e-06	7.8803e-05	3.80113e-05
HLA-DMA	CD4 Tcm/naive cells	-1.41423	4.1661	-6.23813	6.48286e-06	7.92144e-05	3.82193e-05
LRRC57	CD4 Tcm/naive cells	1.48819	3.4709	6.23659	6.50322e-06	7.93791e-05	3.83284e-05
SLC20A1	CD4 Tcm/naive cells	1.0827	5.47048	6.23287	6.55272e-06	7.98989e-05	3.85837e-05
ZNF362	CD4 Tcm/naive cells	1.5799	5.216	6.231	6.57779e-06	8.00587e-05	3.87186e-05
CAMTA1	CD4 Tcm/naive cells	0.910913	6.32793	6.23086	6.57969e-06	8.00587e-05	3.87243e-05
RIPK2	CD4 Tcm/naive cells	3.12187	4.85712	6.22949	6.59809e-06	8.0198e-05	3.88179e-05
IL2RG	CD4 Tcm/naive cells	-2.39844	9.57395	-6.22653	6.63796e-06	8.05604e-05	3.90304e-05
ZNF408	CD4 Tcm/naive cells	1.78607	3.6771	6.22625	6.64186e-06	8.05604e-05	3.9046e-05
FBLN7	CD4 Tcm/naive cells	1.22011	5.41003	6.22373	6.67602e-06	8.08898e-05	3.92209e-05
ENSG00000270127	CD4 Tcm/naive cells	-3.02561	1.35512	-6.22293	6.68691e-06	8.09368e-05	3.92775e-05
BNIP3L	CD4 Tcm/naive cells	0.799426	6.7701	6.21957	6.73289e-06	8.13956e-05	3.95234e-05
MRTO4	CD4 Tcm/naive cells	-1.13521	5.30574	-6.21914	6.73891e-06	8.13956e-05	3.9555e-05
EEF1AKMT2	CD4 Tcm/naive cells	1.05605	5.72842	6.21664	6.77335e-06	8.17261e-05	3.97292e-05
LHFPL5	CD4 Tcm/naive cells	-1.28798	3.00899	-6.2151	6.79461e-06	8.18971e-05	3.98333e-05
CBLL1	CD4 Tcm/naive cells	1.39544	6.42428	6.2127	6.82805e-06	8.22143e-05	4.00011e-05
TRBV5-1	CD4 Tcm/naive cells	-1.94116	8.08831	-6.20901	6.87962e-06	8.27489e-05	4.02727e-05
SLC38A1	CD4 Tcm/naive cells	1.11773	7.82063	6.20841	6.88804e-06	8.2764e-05	4.03128e-05
DENND6A	CD4 Tcm/naive cells	2.33589	5.97393	6.20365	6.95529e-06	8.34852e-05	4.06664e-05
SMPD4BP	CD4 Tcm/naive cells	1.68783	4.52645	6.20029	7.0032e-06	8.3973e-05	4.09101e-05
B4GAT1	CD4 Tcm/naive cells	-2.64898	2.6822	-6.19894	7.0226e-06	8.41183e-05	4.10043e-05
ADSL	CD4 Tcm/naive cells	-0.995115	6.95872	-6.19821	7.03313e-06	8.41571e-05	4.10561e-05
BCL9	CD4 Tcm/naive cells	-2.34154	2.97854	-6.19753	7.04292e-06	8.41869e-05	4.11049e-05
ZNF600	CD4 Tcm/naive cells	1.32526	3.93765	6.19255	7.11495e-06	8.496e-05	4.14677e-05
AKT2	CD4 Tcm/naive cells	-0.648712	5.3239	-6.19154	7.12958e-06	8.50468e-05	4.15434e-05
S100A11	CD4 Tcm/naive cells	-2.61819	8.55778	-6.19043	7.14583e-06	8.51526e-05	4.16245e-05
UBE2T	CD4 Tcm/naive cells	-3.58917	2.21991	-6.18914	7.16466e-06	8.5289e-05	4.17244e-05
POLR1G	CD4 Tcm/naive cells	-2.55844	1.87055	-6.18574	7.21465e-06	8.57957e-05	4.19784e-05
HNRNPM	CD4 Tcm/naive cells	0.972875	8.22229	6.18291	7.25655e-06	8.62051e-05	4.22005e-05
NRM	CD4 Tcm/naive cells	0.98187	4.00418	6.179	7.31483e-06	8.68081e-05	4.24899e-05
TKFC	CD4 Tcm/naive cells	-3.03831	3.46044	-6.17715	7.34255e-06	8.70477e-05	4.26331e-05
TACC1	CD4 Tcm/naive cells	0.922713	6.08044	6.17299	7.40537e-06	8.77023e-05	4.29619e-05
HEXD	CD4 Tcm/naive cells	-0.92024	5.97958	-6.1706	7.44168e-06	8.80421e-05	4.31525e-05
ENSG00000290989	CD4 Tcm/naive cells	2.3859	3.12076	6.16751	7.48889e-06	8.851e-05	4.3396e-05
TBCC	CD4 Tcm/naive cells	0.830431	6.34538	6.1613	7.5846e-06	8.94818e-05	4.39057e-05
UBE2D4	CD4 Tcm/naive cells	-1.0834	4.57623	-6.16036	7.59923e-06	8.94818e-05	4.39823e-05
ENSG00000259118	CD4 Tcm/naive cells	2.79841	1.8327	6.16032	7.59993e-06	8.94818e-05	4.39843e-05
DHX29	CD4 Tcm/naive cells	0.951359	5.9995	6.16018	7.60212e-06	8.94818e-05	4.39909e-05
B3GLCT	CD4 Tcm/naive cells	1.32507	4.43866	6.15732	7.64672e-06	8.99152e-05	4.42223e-05
DBNDD1	CD4 Tcm/naive cells	-3.52018	2.60913	-6.15548	7.67566e-06	9.01637e-05	4.43753e-05
WDR6	CD4 Tcm/naive cells	-1.60549	5.74046	-6.1545	7.69102e-06	9.02522e-05	4.44579e-05
KDM5D	CD4 Tcm/naive cells	1.65142	0.971829	6.15361	7.70507e-06	9.03253e-05	4.45267e-05
SARAF	CD4 Tcm/naive cells	1.19283	11.2023	6.15073	7.75076e-06	9.07089e-05	4.47701e-05
ESRRA	CD4 Tcm/naive cells	-1.49551	3.76386	-6.15055	7.7535e-06	9.07089e-05	4.47797e-05
SNAP47	CD4 Tcm/naive cells	-1.57439	4.83621	-6.14912	7.77627e-06	9.08831e-05	4.48987e-05
REXO2	CD4 Tcm/naive cells	-1.52207	6.74523	-6.14438	7.85229e-06	9.16788e-05	4.52943e-05
LARS1	CD4 Tcm/naive cells	-2.42659	6.55519	-6.14144	7.89976e-06	9.20568e-05	4.5538e-05
AZI2	CD4 Tcm/naive cells	0.716125	5.11103	6.14137	7.90093e-06	9.20568e-05	4.55426e-05
SLC16A6	CD4 Tcm/naive cells	2.25386	2.20172	6.14089	7.90858e-06	9.20568e-05	4.55783e-05
SUPT7L	CD4 Tcm/naive cells	0.904897	5.48314	6.13877	7.94309e-06	9.23654e-05	4.57434e-05
DDX54	CD4 Tcm/naive cells	-1.18188	5.91096	-6.13805	7.95484e-06	9.2409e-05	4.58068e-05
SUSD3	CD4 Tcm/naive cells	-1.86687	6.78293	-6.13525	8.00063e-06	9.28475e-05	4.60259e-05
CASP9	CD4 Tcm/naive cells	-1.09864	3.44661	-6.13352	8.02917e-06	9.30047e-05	4.61837e-05
PRPF38A	CD4 Tcm/naive cells	-1.04736	5.97682	-6.13345	8.03028e-06	9.30047e-05	4.6188e-05
FBXO44	CD4 Tcm/naive cells	-0.830564	5.12431	-6.13284	8.04038e-06	9.30283e-05	4.62375e-05
PPP2R1B	CD4 Tcm/naive cells	0.974315	3.75308	6.1269	8.13888e-06	9.40737e-05	4.67265e-05
PRRT1	CD4 Tcm/naive cells	-2.29588	2.09219	-6.12576	8.15804e-06	9.42009e-05	4.68257e-05
TNIP3	CD4 Tcm/naive cells	1.83986	2.32376	6.12417	8.18469e-06	9.44142e-05	4.69679e-05
VPS4B	CD4 Tcm/naive cells	0.74483	6.36282	6.12196	8.2219e-06	9.47488e-05	4.71662e-05
SF3B3	CD4 Tcm/naive cells	-0.953514	5.50407	-6.12047	8.24709e-06	9.49443e-05	4.72869e-05
ENSG00000286009	CD4 Tcm/naive cells	1.67256	-0.419013	6.11107	8.40782e-06	9.66983e-05	4.81289e-05
SETD2	CD4 Tcm/naive cells	1.56763	7.00226	6.10949	8.43525e-06	9.69172e-05	4.82659e-05
WWC3	CD4 Tcm/naive cells	1.59589	4.30717	6.10821	8.45744e-06	9.69511e-05	4.83686e-05
NEDD1	CD4 Tcm/naive cells	1.40566	5.25999	6.10798	8.46134e-06	9.69511e-05	4.83864e-05
ARID4A	CD4 Tcm/naive cells	1.18728	6.35007	6.10787	8.46338e-06	9.69511e-05	4.83914e-05
MEN1	CD4 Tcm/naive cells	-1.66753	4.23996	-6.10716	8.47571e-06	9.6996e-05	4.8453e-05
MDM2	CD4 Tcm/naive cells	1.66781	5.44699	6.10318	8.54528e-06	9.76954e-05	4.87994e-05
F2R	CD4 Tcm/naive cells	3.0726	2.19932	6.09881	8.62238e-06	9.84793e-05	4.91856e-05
JPT1	CD4 Tcm/naive cells	-2.28456	6.58309	-6.09684	8.65743e-06	9.87819e-05	4.93652e-05
PRKAR1A	CD4 Tcm/naive cells	1.50779	5.25777	6.09516	8.68735e-06	9.90255e-05	4.95155e-05
ZNF92	CD4 Tcm/naive cells	1.38441	5.2588	6.09436	8.70168e-06	9.90283e-05	4.95858e-05
MATR3	CD4 Tcm/naive cells	1.20286	8.72686	6.09419	8.70475e-06	9.90283e-05	4.95988e-05
ZNF649	CD4 Tcm/naive cells	1.03736	3.3657	6.08964	8.78661e-06	9.98301e-05	5.00127e-05
SMPD4	CD4 Tcm/naive cells	1.13429	5.16907	6.08931	8.79252e-06	9.98301e-05	5.00415e-05
VAMP2	CD4 Tcm/naive cells	0.922383	9.17179	6.08286	8.91006e-06	0.000101065	5.06462e-05
ST8SIA4	CD4 Tcm/naive cells	1.01004	5.29036	6.07861	8.98838e-06	0.000101854	5.10448e-05
TCERG1	CD4 Tcm/naive cells	1.45761	6.70258	6.07273	9.09775e-06	0.000102992	5.15979e-05
DDAH2	CD4 Tcm/naive cells	-2.13489	3.75398	-6.07135	9.1237e-06	0.000103185	5.17263e-05
AKR7A2	CD4 Tcm/naive cells	-1.59618	6.11721	-6.06711	9.20377e-06	0.000103897	5.21163e-05
ZNF559	CD4 Tcm/naive cells	-1.55029	3.54864	-6.06706	9.20466e-06	0.000103897	5.2119e-05
HDHD3	CD4 Tcm/naive cells	-0.979546	4.9254	-6.06533	9.23757e-06	0.000103951	5.2284e-05
AZIN1	CD4 Tcm/naive cells	1.44342	6.29031	6.06504	9.24305e-06	0.000103951	5.23079e-05
CHIC2	CD4 Tcm/naive cells	1.72273	6.80012	6.06497	9.24444e-06	0.000103951	5.23105e-05
MRPL44	CD4 Tcm/naive cells	1.55152	5.77206	6.06491	9.24552e-06	0.000103951	5.23124e-05
GALE	CD4 Tcm/naive cells	-2.75461	2.6704	-6.06406	9.26183e-06	0.000104033	5.23975e-05
PMF1	CD4 Tcm/naive cells	-0.751317	6.10795	-6.05957	9.34783e-06	0.000104897	5.2817e-05
ZNF638	CD4 Tcm/naive cells	0.956462	7.02681	6.05874	9.36389e-06	0.000104976	5.28958e-05
TNFSF12	CD4 Tcm/naive cells	-1.35065	6.92355	-6.05702	9.39717e-06	0.000105232	5.30694e-05
TRIO	CD4 Tcm/naive cells	3.27419	1.34713	6.05662	9.40496e-06	0.000105232	5.31062e-05
TXNL1	CD4 Tcm/naive cells	0.746005	7.25015	6.05248	9.48541e-06	0.000106029	5.35193e-05
TPM3P9	CD4 Tcm/naive cells	-1.55264	3.02561	-6.04794	9.57481e-06	0.000106768	5.39807e-05
FASTKD1	CD4 Tcm/naive cells	-1.84928	3.59389	-6.04778	9.57796e-06	0.000106768	5.39878e-05
NOTCH2	CD4 Tcm/naive cells	-1.02958	4.62067	-6.04732	9.58692e-06	0.000106768	5.40334e-05
ERMAP	CD4 Tcm/naive cells	1.08324	2.66563	6.04725	9.58846e-06	0.000106768	5.40372e-05
TRAV24	CD4 Tcm/naive cells	-2.05557	2.29084	-6.04592	9.61465e-06	0.000106956	5.41775e-05
TRBV5-4	CD4 Tcm/naive cells	-2.06229	6.11989	-6.04492	9.63452e-06	0.000107074	5.42821e-05
WDR25	CD4 Tcm/naive cells	-1.53372	2.8678	-6.04291	9.67468e-06	0.000107417	5.44862e-05
NIT1	CD4 Tcm/naive cells	-1.47942	4.70432	-6.04144	9.70407e-06	0.000107623	5.463e-05
POLR3GL	CD4 Tcm/naive cells	-1.1848	7.27021	-6.04104	9.71193e-06	0.000107623	5.46689e-05
PI4KAP2	CD4 Tcm/naive cells	1.56367	2.23891	6.03867	9.75971e-06	0.000107988	5.49081e-05
CNOT9	CD4 Tcm/naive cells	1.31313	5.51475	6.03848	9.76355e-06	0.000107988	5.49251e-05
RIT1	CD4 Tcm/naive cells	1.10353	4.3267	6.03759	9.78145e-06	0.000107992	5.50131e-05
RING1	CD4 Tcm/naive cells	-1.18757	5.71813	-6.03753	9.78258e-06	0.000107992	5.50151e-05
WNT7A	CD4 Tcm/naive cells	1.7784	4.38006	6.03566	9.82041e-06	0.000108306	5.52123e-05
SLC40A1	CD4 Tcm/naive cells	-1.85846	7.3597	-6.03516	9.83059e-06	0.000108315	5.5267e-05
HLA-DPB1	CD4 Tcm/naive cells	1.76556	6.40324	6.03458	9.84239e-06	0.000108341	5.53234e-05
CLSTN3	CD4 Tcm/naive cells	-1.92119	3.40365	-6.03387	9.85681e-06	0.000108397	5.53895e-05
TXLNA	CD4 Tcm/naive cells	-2.10212	3.8453	-6.03204	9.89409e-06	0.000108703	5.55865e-05
MMAB	CD4 Tcm/naive cells	-1.13772	4.54852	-6.0308	9.9196e-06	0.000108878	5.57147e-05
ZFP91	CD4 Tcm/naive cells	1.44639	5.67695	6.03034	9.92889e-06	0.000108878	5.57619e-05
AP4M1	CD4 Tcm/naive cells	-1.76344	2.05757	-6.02953	9.94548e-06	0.000108957	5.5845e-05
ZFTRAF1	CD4 Tcm/naive cells	-3.87548	2.50265	-6.02724	9.99266e-06	0.00010937	5.60822e-05
DDIT4	CD4 Tcm/naive cells	2.25994	8.21077	6.02608	1.00166e-05	0.000109528	5.62039e-05
RNPC3	CD4 Tcm/naive cells	1.28731	6.12941	6.02511	1.00367e-05	0.000109644	5.63065e-05
RAB1B	CD4 Tcm/naive cells	-1.98198	6.30612	-6.02423	1.00551e-05	0.000109741	5.63943e-05
PPM1A	CD4 Tcm/naive cells	1.68589	5.41243	6.02146	1.01128e-05	0.00011024	5.66798e-05
NTNG2	CD4 Tcm/naive cells	-1.70377	2.25656	-6.02112	1.01199e-05	0.00011024	5.67123e-05
FIGNL1	CD4 Tcm/naive cells	1.13792	3.41811	6.01621	1.0223e-05	0.000111258	5.72102e-05
CHEK2	CD4 Tcm/naive cells	-2.20894	2.63194	-6.01313	1.02883e-05	0.000111863	5.75394e-05
SARDH	CD4 Tcm/naive cells	-1.92942	3.88919	-6.0108	1.03381e-05	0.000112299	5.77923e-05
GRB2	CD4 Tcm/naive cells	0.614178	7.53724	6.0098	1.03595e-05	0.000112425	5.78987e-05
ASH1L-AS1	CD4 Tcm/naive cells	1.9827	4.35799	6.00831	1.03914e-05	0.000112666	5.80538e-05
ENSG00000273175	CD4 Tcm/naive cells	1.08597	3.21765	6.00765	1.04055e-05	0.000112707	5.81275e-05
ETF1	CD4 Tcm/naive cells	1.9542	5.76959	6.00723	1.04147e-05	0.000112707	5.81707e-05
HNRNPA0	CD4 Tcm/naive cells	1.14027	8.63676	6.00648	1.04307e-05	0.000112775	5.82526e-05
LAIR1	CD4 Tcm/naive cells	-2.71399	4.64629	-6.00578	1.04459e-05	0.000112819	5.83344e-05
CCR6	CD4 Tcm/naive cells	2.18057	5.22439	6.00539	1.04544e-05	0.000112819	5.83665e-05
MCM4	CD4 Tcm/naive cells	1.23536	2.99916	6.00373	1.04904e-05	0.000113102	5.85386e-05
GOLT1B	CD4 Tcm/naive cells	1.80252	5.73791	5.99729	1.06311e-05	0.000114512	5.92231e-05
EZH2	CD4 Tcm/naive cells	1.27162	3.70771	5.99616	1.06558e-05	0.000114666	5.93397e-05
RNF215	CD4 Tcm/naive cells	-1.46522	1.94551	-5.99574	1.06652e-05	0.000114666	5.93815e-05
GPN1	CD4 Tcm/naive cells	0.804703	4.90753	5.99444	1.06938e-05	0.000114867	5.9525e-05
FDPS	CD4 Tcm/naive cells	-1.25691	6.04645	-5.99364	1.07116e-05	0.00011495	5.96103e-05
FCRL6	CD4 Tcm/naive cells	5.14619	0.621272	5.99306	1.07245e-05	0.000114983	5.96719e-05
STK39	CD4 Tcm/naive cells	-1.07354	5.46213	-5.99253	1.07362e-05	0.000115	5.97207e-05
DNAJC24	CD4 Tcm/naive cells	0.816395	4.58916	5.99083	1.07742e-05	0.0001153	5.99213e-05
MED11	CD4 Tcm/naive cells	-2.79474	4.79358	-5.98882	1.08189e-05	0.000115672	6.01326e-05
CRTC2	CD4 Tcm/naive cells	0.917017	5.86901	5.98341	1.09409e-05	0.000116869	6.07487e-05
FHOD1	CD4 Tcm/naive cells	-1.79102	3.35544	-5.98189	1.09754e-05	0.000117129	6.09158e-05
FBXO5	CD4 Tcm/naive cells	-1.47678	2.45879	-5.98027	1.10123e-05	0.000117414	6.11071e-05
MIA3	CD4 Tcm/naive cells	1.03665	6.55662	5.97903	1.10407e-05	0.000117607	6.12369e-05
ZKSCAN4	CD4 Tcm/naive cells	-1.08486	2.09949	-5.97651	1.10983e-05	0.000118069	6.14911e-05
EPS8L2	CD4 Tcm/naive cells	-1.53559	4.77748	-5.9759	1.11125e-05	0.000118069	6.15589e-05
ATAT1	CD4 Tcm/naive cells	-1.77892	2.45946	-5.97518	1.11291e-05	0.000118069	6.16321e-05
ZDHHC6	CD4 Tcm/naive cells	0.989762	5.86795	5.97516	1.11295e-05	0.000118069	6.16321e-05
DHX9-AS1	CD4 Tcm/naive cells	1.87115	2.38856	5.97479	1.11379e-05	0.000118069	6.16614e-05
DDX11	CD4 Tcm/naive cells	3.36322	2.22461	5.97447	1.11454e-05	0.000118069	6.16972e-05
ATP5F1A	CD4 Tcm/naive cells	0.763676	8.64527	5.96569	1.13501e-05	0.000120128	6.26918e-05
ENSG00000286797	CD4 Tcm/naive cells	3.83646	0.702639	5.96504	1.13653e-05	0.000120179	6.27616e-05
JMJD6	CD4 Tcm/naive cells	1.49257	4.8714	5.96199	1.14375e-05	0.000120831	6.31211e-05
TRBV23-1	CD4 Tcm/naive cells	-1.85199	3.03351	-5.96081	1.14656e-05	0.000120927	6.32537e-05
LACTB2	CD4 Tcm/naive cells	-2.2417	4.02274	-5.96073	1.14675e-05	0.000120927	6.32586e-05
TMEM41A	CD4 Tcm/naive cells	0.848392	4.63267	5.95258	1.16629e-05	0.000122796	6.4212e-05
ZNF444	CD4 Tcm/naive cells	-1.35044	4.50853	-5.95245	1.1666e-05	0.000122796	6.42203e-05
OSTF1	CD4 Tcm/naive cells	-1.63389	7.3963	-5.94949	1.17379e-05	0.000123441	6.45703e-05
ANKRD18A	CD4 Tcm/naive cells	1.72232	2.13112	5.94726	1.17925e-05	0.000123879	6.48366e-05
ENSG00000289515	CD4 Tcm/naive cells	2.01568	1.66398	5.94691	1.18011e-05	0.000123879	6.48811e-05
CCT5	CD4 Tcm/naive cells	-2.20873	6.54558	-5.94614	1.18198e-05	0.000123963	6.49724e-05
DDX59	CD4 Tcm/naive cells	-0.804454	4.94465	-5.94043	1.19608e-05	0.000125328	6.56668e-05
OAS1	CD4 Tcm/naive cells	-3.72985	4.17811	-5.93934	1.1988e-05	0.000125499	6.58058e-05
SYS1	CD4 Tcm/naive cells	1.04114	5.93225	5.9388	1.20014e-05	0.000125526	6.5875e-05
MGAT5	CD4 Tcm/naive cells	1.82167	5.7333	5.9367	1.20539e-05	0.00012596	6.61311e-05
ANAPC10	CD4 Tcm/naive cells	1.02679	4.70953	5.93539	1.20866e-05	0.000126188	6.62792e-05
CCDC30	CD4 Tcm/naive cells	-2.41699	2.31923	-5.92925	1.22419e-05	0.000127694	6.6992e-05
APRG1	CD4 Tcm/naive cells	2.21815	1.60308	5.92824	1.22675e-05	0.000127846	6.7107e-05
CARMIL1	CD4 Tcm/naive cells	-2.00652	3.89292	-5.92475	1.23569e-05	0.000128661	6.75205e-05
S100A9	CD4 Tcm/naive cells	-2.61274	4.96238	-5.91977	1.24856e-05	0.00012982	6.81669e-05
SMIM7	CD4 Tcm/naive cells	-1.24679	5.92158	-5.91957	1.24907e-05	0.00012982	6.81799e-05
ENSG00000289341	CD4 Tcm/naive cells	1.25683	6.47356	5.91821	1.2526e-05	0.00013007	6.83579e-05
SHC1	CD4 Tcm/naive cells	-1.43206	5.01563	-5.91662	1.25676e-05	0.000130384	6.85517e-05
PPP1R18	CD4 Tcm/naive cells	-1.7888	7.30199	-5.91407	1.26345e-05	0.000130961	6.88743e-05
C2orf76	CD4 Tcm/naive cells	-0.979706	3.74516	-5.91162	1.26989e-05	0.00013151	6.91923e-05
RTN4	CD4 Tcm/naive cells	0.794947	7.3009	5.91072	1.27226e-05	0.000131638	6.93066e-05
TMEM216	CD4 Tcm/naive cells	-2.63253	4.45811	-5.9083	1.27868e-05	0.000132168	6.96227e-05
RC3H1	CD4 Tcm/naive cells	1.47016	6.01272	5.90793	1.27967e-05	0.000132168	6.96644e-05
ZBTB18	CD4 Tcm/naive cells	1.79108	3.69664	5.90645	1.28361e-05	0.000132456	6.98666e-05
SSR2	CD4 Tcm/naive cells	0.798164	9.65985	5.90461	1.28855e-05	0.000132732	7.00976e-05
PANK4	CD4 Tcm/naive cells	-1.79092	3.72401	-5.9046	1.28858e-05	0.000132732	7.00976e-05
AFDN	CD4 Tcm/naive cells	-1.38828	3.41873	-5.9015	1.29691e-05	0.000133471	7.04954e-05
ATP1A1	CD4 Tcm/naive cells	-1.03299	8.05858	-5.89786	1.30677e-05	0.000134366	7.09666e-05
BUD31	CD4 Tcm/naive cells	1.33823	6.35925	5.89339	1.31898e-05	0.000135501	7.15643e-05
ENSG00000291078	CD4 Tcm/naive cells	1.78295	3.37042	5.89195	1.32296e-05	0.000135788	7.17674e-05
GATB	CD4 Tcm/naive cells	-1.37965	3.34553	-5.88976	1.329e-05	0.000136243	7.20481e-05
HMGB2	CD4 Tcm/naive cells	0.898086	7.55468	5.88928	1.33032e-05	0.000136243	7.21074e-05
TRIM8	CD4 Tcm/naive cells	0.820105	6.04797	5.88876	1.33177e-05	0.000136243	7.217e-05
ZNF317	CD4 Tcm/naive cells	1.6113	3.96542	5.88864	1.33211e-05	0.000136243	7.21848e-05
ZNF614	CD4 Tcm/naive cells	2.01815	3.47713	5.88768	1.33479e-05	0.000136397	7.2293e-05
ZNF692	CD4 Tcm/naive cells	-1.49725	4.10112	-5.88661	1.33777e-05	0.00013658	7.24449e-05
TRMT112	CD4 Tcm/naive cells	-1.87991	7.99252	-5.88507	1.34206e-05	0.000136731	7.26551e-05
PCSK5	CD4 Tcm/naive cells	-0.947587	4.72944	-5.88487	1.34261e-05	0.000136731	7.26758e-05
CEP63	CD4 Tcm/naive cells	-0.864404	2.95539	-5.88481	1.34279e-05	0.000136731	7.26824e-05
KLC2	CD4 Tcm/naive cells	-1.68342	3.49722	-5.88261	1.34895e-05	0.000137237	7.29683e-05
ZBTB2	CD4 Tcm/naive cells	0.770785	4.72168	5.88002	1.35626e-05	0.000137859	7.33064e-05
ARIH2	CD4 Tcm/naive cells	1.1056	6.75573	5.87554	1.36898e-05	0.000139029	7.39141e-05
USF3	CD4 Tcm/naive cells	1.4427	5.45697	5.87402	1.37331e-05	0.000139346	7.4122e-05
NOL12	CD4 Tcm/naive cells	-0.875878	5.49641	-5.87321	1.37565e-05	0.000139461	7.42288e-05
MRPL10	CD4 Tcm/naive cells	1.38477	5.71558	5.87031	1.38398e-05	0.000140038	7.46108e-05
UBE2J1	CD4 Tcm/naive cells	1.06719	6.40714	5.87014	1.38447e-05	0.000140038	7.46318e-05
ZNF282	CD4 Tcm/naive cells	-1.21824	2.80658	-5.86989	1.38519e-05	0.000140038	7.46602e-05
RBM19	CD4 Tcm/naive cells	0.907726	4.7629	5.86955	1.38619e-05	0.000140038	7.47075e-05
AHCYL1	CD4 Tcm/naive cells	-1.88027	5.18036	-5.86648	1.3951e-05	0.000140815	7.51162e-05
PPM1B	CD4 Tcm/naive cells	1.3555	6.49353	5.86482	1.39993e-05	0.000141178	7.53208e-05
RAB34	CD4 Tcm/naive cells	-1.69883	3.2989	-5.86183	1.40868e-05	0.000141938	7.5736e-05
DNAJB4	CD4 Tcm/naive cells	1.40768	3.05969	5.86106	1.41094e-05	0.000142041	7.58478e-05
POGLUT3	CD4 Tcm/naive cells	-1.46124	3.29317	-5.86009	1.4138e-05	0.000142206	7.59857e-05
SESTD1	CD4 Tcm/naive cells	-2.95959	2.31313	-5.85838	1.41887e-05	0.00014259	7.62314e-05
FMO4	CD4 Tcm/naive cells	-1.71409	2.13716	-5.8577	1.42087e-05	0.000142667	7.63258e-05
NDC1	CD4 Tcm/naive cells	-0.997207	3.76429	-5.85588	1.42629e-05	0.000143088	7.65776e-05
LCMT2	CD4 Tcm/naive cells	-1.43238	1.89191	-5.84996	1.44403e-05	0.000144741	7.74689e-05
CMTR1	CD4 Tcm/naive cells	0.910205	4.77734	5.84664	1.45408e-05	0.000145622	7.79322e-05
DFFB	CD4 Tcm/naive cells	-2.21873	2.80218	-5.84431	1.46115e-05	0.000146203	7.8274e-05
HIBCH	CD4 Tcm/naive cells	-1.43037	4.77812	-5.83886	1.47789e-05	0.000147743	7.90386e-05
TMEM241	CD4 Tcm/naive cells	-1.59919	1.83121	-5.83847	1.47909e-05	0.000147743	7.90861e-05
GCHFR	CD4 Tcm/naive cells	0.99389	6.13575	5.83448	1.49148e-05	0.000148852	7.96699e-05
TGS1	CD4 Tcm/naive cells	1.28582	6.20445	5.83355	1.49436e-05	0.000149011	7.98e-05
NPIPB4	CD4 Tcm/naive cells	-2.53246	3.49755	-5.83262	1.49729e-05	0.000149174	7.99325e-05
DNAJC21	CD4 Tcm/naive cells	0.611908	6.5931	5.8317	1.50017e-05	0.000149331	8.00722e-05
NIFK	CD4 Tcm/naive cells	0.98743	6.67224	5.82693	1.51521e-05	0.000150695	8.07509e-05
PGM1	CD4 Tcm/naive cells	-1.14793	5.18576	-5.82653	1.51647e-05	0.000150695	8.08113e-05
KIAA0586	CD4 Tcm/naive cells	-0.943021	5.49046	-5.82599	1.51818e-05	0.000150734	8.08881e-05
MB21D2	CD4 Tcm/naive cells	-2.73646	3.12983	-5.82212	1.53052e-05	0.000151829	8.14755e-05
NUDT15	CD4 Tcm/naive cells	-1.28195	3.84753	-5.82163	1.5321e-05	0.000151855	8.15465e-05
SDHAP4	CD4 Tcm/naive cells	1.75051	3.60759	5.821	1.5341e-05	0.000151859	8.1639e-05
ANKRA2	CD4 Tcm/naive cells	0.941505	5.36945	5.8208	1.53477e-05	0.000151859	8.1671e-05
CXCR4	CD4 Tcm/naive cells	2.17686	8.60964	5.82015	1.53682e-05	0.000151932	8.17736e-05
RRP9	CD4 Tcm/naive cells	-1.39337	4.09655	-5.81564	1.55141e-05	0.000153243	8.24829e-05
BNIP3	CD4 Tcm/naive cells	-0.812705	6.18805	-5.81201	1.56324e-05	0.00015428	8.30516e-05
RASA2	CD4 Tcm/naive cells	1.62377	7.69473	5.81135	1.56541e-05	0.000154362	8.31477e-05
BRIX1	CD4 Tcm/naive cells	1.29399	6.11097	5.80897	1.5732e-05	0.000154998	8.35203e-05
GSK3B	CD4 Tcm/naive cells	1.00043	6.67649	5.80811	1.57604e-05	0.000155145	8.36568e-05
PTAR1	CD4 Tcm/naive cells	1.44797	5.97771	5.80637	1.58181e-05	0.000155581	8.39241e-05
TMIGD2	CD4 Tcm/naive cells	-0.91044	6.18917	-5.80445	1.58817e-05	0.000155996	8.42289e-05
PRMT1	CD4 Tcm/naive cells	-2.41354	6.89273	-5.80428	1.58873e-05	0.000155996	8.42555e-05
ENSG00000287839	CD4 Tcm/naive cells	1.12734	3.34285	5.80336	1.59179e-05	0.000156163	8.43924e-05
EOLA2	CD4 Tcm/naive cells	-1.07665	4.17059	-5.80109	1.59938e-05	0.000156775	8.4741e-05
LEPROTL1	CD4 Tcm/naive cells	1.51617	9.5907	5.79985	1.60353e-05	0.000157048	8.49319e-05
PGGHG	CD4 Tcm/naive cells	-1.15555	5.38218	-5.7979	1.6101e-05	0.000157433	8.52544e-05
ENSG00000286162	CD4 Tcm/naive cells	1.60036	3.80136	5.79787	1.61019e-05	0.000157433	8.52558e-05
CTLA4	CD4 Tcm/naive cells	1.34382	4.75401	5.79636	1.61529e-05	0.000157798	8.55076e-05
RPTOR	CD4 Tcm/naive cells	-1.02858	5.32138	-5.79563	1.61778e-05	0.000157908	8.56321e-05
CCDC115	CD4 Tcm/naive cells	-0.933088	6.14865	-5.79458	1.62134e-05	0.000158122	8.57808e-05
ARFRP1	CD4 Tcm/naive cells	-2.19112	5.80277	-5.79277	1.62751e-05	0.000158589	8.60741e-05
PPP2R2D	CD4 Tcm/naive cells	1.50708	6.33503	5.79215	1.62963e-05	0.000158662	8.61607e-05
NISCH	CD4 Tcm/naive cells	0.832824	4.96988	5.7854	1.65284e-05	0.000160786	8.7266e-05
ENSG00000237126	CD4 Tcm/naive cells	-2.3219	2.37713	-5.78122	1.66737e-05	0.000162063	8.79361e-05
TRMT2B	CD4 Tcm/naive cells	0.659931	5.11052	5.77774	1.67958e-05	0.000163113	8.85207e-05
TMEM186	CD4 Tcm/naive cells	-2.04338	2.93993	-5.77605	1.68555e-05	0.000163555	8.87974e-05
AARS1	CD4 Tcm/naive cells	-1.45778	4.88902	-5.77556	1.68728e-05	0.000163585	8.88716e-05
LGALS2	CD4 Tcm/naive cells	-4.28805	0.861328	-5.77443	1.6913e-05	0.000163838	8.90504e-05
CSF1	CD4 Tcm/naive cells	-2.61121	1.76857	-5.77149	1.70175e-05	0.000164712	8.95377e-05
MEGF6	CD4 Tcm/naive cells	1.10371	3.71078	5.7707	1.70455e-05	0.000164845	8.96776e-05
ARPC1B	CD4 Tcm/naive cells	-2.41224	9.50852	-5.7692	1.70994e-05	0.000165227	8.99421e-05
ANK1	CD4 Tcm/naive cells	2.27278	2.12956	5.766	1.72147e-05	0.000166142	9.04913e-05
PITPNC1	CD4 Tcm/naive cells	-0.665032	7.65431	-5.76577	1.72228e-05	0.000166142	9.05263e-05
CHCHD4	CD4 Tcm/naive cells	-1.96804	3.49046	-5.7648	1.7258e-05	0.000166343	9.06849e-05
ADI1	CD4 Tcm/naive cells	-2.23431	6.61777	-5.76311	1.73193e-05	0.000166794	9.09567e-05
AREG	CD4 Tcm/naive cells	2.92649	5.71166	5.76136	1.73832e-05	0.00016727	9.12487e-05
YOD1	CD4 Tcm/naive cells	2.74837	2.50697	5.75967	1.74447e-05	0.000167697	9.15232e-05
ZNF526	CD4 Tcm/naive cells	-1.42093	2.72472	-5.75915	1.74639e-05	0.000167697	9.16125e-05
RIOX2	CD4 Tcm/naive cells	-1.97504	4.75161	-5.75895	1.74712e-05	0.000167697	9.16417e-05
ENSG00000269388	CD4 Tcm/naive cells	-2.65384	1.82501	-5.75786	1.75114e-05	0.000167944	9.18301e-05
NCSTN	CD4 Tcm/naive cells	-1.20413	4.9064	-5.75727	1.75329e-05	0.000168011	9.19242e-05
TNFAIP8L1	CD4 Tcm/naive cells	-1.27582	4.18797	-5.75647	1.75625e-05	0.000168153	9.20674e-05
LEF1-AS1	CD4 Tcm/naive cells	-0.738789	5.45548	-5.75584	1.75856e-05	0.000168153	9.21772e-05
ELF2	CD4 Tcm/naive cells	1.5276	6.77757	5.75568	1.75915e-05	0.000168153	9.22041e-05
PNPLA7	CD4 Tcm/naive cells	-1.39855	2.86337	-5.74981	1.78099e-05	0.0001701	9.32355e-05
EIF3M	CD4 Tcm/naive cells	0.869903	8.42348	5.74664	1.79289e-05	0.000171095	9.37951e-05
CCNL1	CD4 Tcm/naive cells	1.85609	7.55864	5.74476	1.79998e-05	0.00017163	9.41073e-05
IKZF3	CD4 Tcm/naive cells	0.989821	6.58495	5.74343	1.805e-05	0.000171967	9.4354e-05
SAMSN1	CD4 Tcm/naive cells	1.50058	6.08028	5.74199	1.81047e-05	0.000172296	9.45921e-05
PLEKHO1	CD4 Tcm/naive cells	1.05027	6.4035	5.74174	1.81145e-05	0.000172296	9.46352e-05
TXNDC15	CD4 Tcm/naive cells	-1.18725	4.75039	-5.73972	1.81913e-05	0.000172885	9.49928e-05
RTF1	CD4 Tcm/naive cells	0.988409	6.4323	5.73845	1.824e-05	0.000173205	9.51993e-05
CERS2	CD4 Tcm/naive cells	-1.56747	5.84915	-5.73759	1.8273e-05	0.000173376	9.53357e-05
ENSG00000285801	CD4 Tcm/naive cells	-1.53134	1.95564	-5.73636	1.83203e-05	0.000173559	9.55464e-05
NDUFS6	CD4 Tcm/naive cells	-0.97024	6.65478	-5.73631	1.83224e-05	0.000173559	9.55536e-05
OAT	CD4 Tcm/naive cells	-1.26035	4.70928	-5.73383	1.84182e-05	0.000174323	9.59849e-05
ATG14	CD4 Tcm/naive cells	1.87926	5.21221	5.73008	1.85637e-05	0.000175557	9.66583e-05
ABI1	CD4 Tcm/naive cells	0.669909	6.77477	5.72952	1.85856e-05	0.00017562	9.67524e-05
FBXO21	CD4 Tcm/naive cells	1.38432	6.30183	5.72757	1.86621e-05	0.000176199	9.70981e-05
FTH1	CD4 Tcm/naive cells	1.09313	12.0447	5.71925	1.89914e-05	0.000179161	9.86549e-05
FAU	CD4 Tcm/naive cells	1.04781	13.0432	5.71666	1.90954e-05	0.000179995	9.91291e-05
MTHFD2L	CD4 Tcm/naive cells	1.28702	4.51504	5.715	1.9162e-05	0.000180476	9.94339e-05
ZC3H15	CD4 Tcm/naive cells	1.32986	7.86035	5.71218	1.9276e-05	0.000181276	9.99507e-05
UTY	CD4 Tcm/naive cells	2.08327	1.51287	5.71171	1.92953e-05	0.000181276	0.000100031
WDR4	CD4 Tcm/naive cells	-1.01419	3.22598	-5.71168	1.92965e-05	0.000181276	0.000100032
MTM1	CD4 Tcm/naive cells	0.987586	5.27201	5.71135	1.93098e-05	0.000181276	0.000100088
PTK2B	CD4 Tcm/naive cells	-0.906129	5.7991	-5.70802	1.94458e-05	0.000182405	0.000100712
RETREG1	CD4 Tcm/naive cells	0.746827	6.45061	5.70747	1.94684e-05	0.000182469	0.000100822
ALOX12P2	CD4 Tcm/naive cells	-1.35014	2.74215	-5.70588	1.95335e-05	0.000182793	0.000101096
ASB8	CD4 Tcm/naive cells	0.945252	5.84836	5.70585	1.95347e-05	0.000182793	0.000101098
MEPCE	CD4 Tcm/naive cells	-0.849633	4.08287	-5.70528	1.95582e-05	0.000182865	0.000101203
TPD52	CD4 Tcm/naive cells	1.04082	5.39624	5.70401	1.96108e-05	0.000183209	0.000101443
RUSC1	CD4 Tcm/naive cells	-0.965965	4.30949	-5.70009	1.97732e-05	0.000184577	0.000102181
LINC00324	CD4 Tcm/naive cells	-2.99266	3.84033	-5.69687	1.99079e-05	0.000185684	0.0001028
TRIM59	CD4 Tcm/naive cells	0.698095	5.42849	5.69511	1.99819e-05	0.000186224	0.000103118
PUS7	CD4 Tcm/naive cells	-1.20895	3.08983	-5.69269	2.00837e-05	0.000186994	0.000103584
ABI2	CD4 Tcm/naive cells	0.930507	4.63709	5.69238	2.00969e-05	0.000186994	0.000103639
ATAD2	CD4 Tcm/naive cells	2.30856	4.72148	5.69165	2.01279e-05	0.000187131	0.000103777
RNF123	CD4 Tcm/naive cells	-1.18918	2.95752	-5.69057	2.0174e-05	0.000187408	0.00010395
EML3	CD4 Tcm/naive cells	-0.790212	5.6058	-5.69019	2.01902e-05	0.000187408	0.000104017
PFDN6	CD4 Tcm/naive cells	-1.46326	5.43385	-5.68836	2.02681e-05	0.000187981	0.000104388
PAX8	CD4 Tcm/naive cells	2.93706	1.20639	5.68625	2.03584e-05	0.000188667	0.000104819
DENND2D	CD4 Tcm/naive cells	-1.90759	7.07837	-5.68554	2.03889e-05	0.000188797	0.000104967
ENSG00000241525	CD4 Tcm/naive cells	-1.53923	2.93604	-5.68511	2.04076e-05	0.000188819	0.000105044
SCO2	CD4 Tcm/naive cells	-1.53652	4.07077	-5.68459	2.04298e-05	0.000188873	0.000105138
REEP4	CD4 Tcm/naive cells	-1.18252	3.50695	-5.68398	2.04562e-05	0.000188967	0.000105257
METTL13	CD4 Tcm/naive cells	-2.49461	3.86026	-5.68213	2.05359e-05	0.000189551	0.000105615
GPCPD1	CD4 Tcm/naive cells	1.51913	6.80138	5.67997	2.06296e-05	0.000190145	0.000106052
TCAF1	CD4 Tcm/naive cells	0.884905	3.777	5.67987	2.0634e-05	0.000190145	0.000106067
DESI2	CD4 Tcm/naive cells	0.950925	5.08051	5.67951	2.06497e-05	0.000190145	0.000106139
NKG7	CD4 Tcm/naive cells	3.66775	5.78361	5.67884	2.0679e-05	0.000190263	0.000106267
DUSP4	CD4 Tcm/naive cells	3.7598	2.28093	5.67552	2.08242e-05	0.000191446	0.000106947
YIPF5	CD4 Tcm/naive cells	1.34635	5.94363	5.67427	2.08792e-05	0.0001918	0.000107199
FEM1B	CD4 Tcm/naive cells	1.7406	5.65267	5.67163	2.09958e-05	0.000192647	0.000107727
EDC3	CD4 Tcm/naive cells	-1.14004	3.68785	-5.67143	2.10049e-05	0.000192647	0.000107769
STXBP5-AS1	CD4 Tcm/naive cells	2.3278	1.37635	5.66915	2.11063e-05	0.000193424	0.000108232
RCOR3	CD4 Tcm/naive cells	0.953971	5.23065	5.66612	2.12413e-05	0.000194507	0.000108857
KCNA2	CD4 Tcm/naive cells	-1.70786	1.71841	-5.66523	2.12816e-05	0.000194621	0.00010905
PACSIN2	CD4 Tcm/naive cells	-1.0333	5.38958	-5.6651	2.12875e-05	0.000194621	0.000109071
LINC00649	CD4 Tcm/naive cells	-1.12249	5.07074	-5.66412	2.13313e-05	0.000194753	0.000109272
DHX33	CD4 Tcm/naive cells	-1.34572	3.08833	-5.66374	2.13485e-05	0.000194753	0.000109349
TRIM11	CD4 Tcm/naive cells	-0.873359	4.59435	-5.66365	2.13525e-05	0.000194753	0.000109364
TTC33	CD4 Tcm/naive cells	1.32385	4.7451	5.66199	2.14275e-05	0.000195283	0.000109712
SLC25A12	CD4 Tcm/naive cells	-0.808144	4.98719	-5.66072	2.14849e-05	0.000195652	0.000109934
ENSG00000251661	CD4 Tcm/naive cells	1.56073	5.22557	5.65932	2.15484e-05	0.000196075	0.000110228
PIAS2	CD4 Tcm/naive cells	1.38925	4.67166	5.65741	2.16356e-05	0.000196713	0.000110641
IL6ST	CD4 Tcm/naive cells	1.64437	7.72142	5.65477	2.17567e-05	0.000197659	0.000111197
BBS12	CD4 Tcm/naive cells	1.84287	1.96934	5.65023	2.19664e-05	0.000199407	0.000112128
HLA-DRA	CD4 Tcm/naive cells	2.2957	4.66142	5.64958	2.19963e-05	0.000199522	0.000112251
CBX1	CD4 Tcm/naive cells	-2.68762	4.9148	-5.64568	2.21783e-05	0.000200974	0.000113051
ATP5MF	CD4 Tcm/naive cells	-2.32979	7.74884	-5.64541	2.21912e-05	0.000200974	0.000113102
NUP107-DT	CD4 Tcm/naive cells	-2.0855	2.41388	-5.64442	2.22377e-05	0.000201237	0.00011333
OGFOD2	CD4 Tcm/naive cells	-1.0324	3.91356	-5.6428	2.23137e-05	0.000201767	0.000113662
SNX18	CD4 Tcm/naive cells	-1.73164	3.9942	-5.64127	2.23859e-05	0.000202234	0.000113992
PPP4R2	CD4 Tcm/naive cells	0.641467	6.60996	5.64066	2.2415e-05	0.000202234	0.000114112
RDH11	CD4 Tcm/naive cells	-1.26311	5.38791	-5.6406	2.24179e-05	0.000202234	0.000114118
RRAGC	CD4 Tcm/naive cells	0.794105	5.1509	5.64003	2.24447e-05	0.000202318	0.000114231
MRPS25	CD4 Tcm/naive cells	-0.654005	5.65008	-5.63959	2.24659e-05	0.000202351	0.000114319
TSC2	CD4 Tcm/naive cells	-1.09193	4.17672	-5.63799	2.2542e-05	0.000202878	0.000114665
TRBV19	CD4 Tcm/naive cells	-1.678	7.29637	-5.63675	2.26013e-05	0.000203253	0.000114953
C9orf78	CD4 Tcm/naive cells	1.06838	8.11196	5.63287	2.27873e-05	0.0002047	0.000115763
TMEM42	CD4 Tcm/naive cells	-0.973534	4.79889	-5.63265	2.27977e-05	0.0002047	0.000115806
TATDN1	CD4 Tcm/naive cells	0.808021	6.28148	5.63097	2.28788e-05	0.000205258	0.000116185
HIF1A	CD4 Tcm/naive cells	1.79304	6.87825	5.63042	2.29057e-05	0.000205258	0.000116307
ACOT4	CD4 Tcm/naive cells	2.06397	1.98983	5.63027	2.2913e-05	0.000205258	0.00011633
LRRC37A2	CD4 Tcm/naive cells	-2.04703	2.59734	-5.6289	2.29795e-05	0.000205456	0.000116626
NCF2	CD4 Tcm/naive cells	-2.51089	2.56043	-5.62889	2.29797e-05	0.000205456	0.000116626
TUBGCP5	CD4 Tcm/naive cells	1.2077	4.38999	5.62871	2.29885e-05	0.000205456	0.000116661
DHRS3	CD4 Tcm/naive cells	1.67724	5.66121	5.62768	2.30388e-05	0.000205746	0.000116879
MTAP	CD4 Tcm/naive cells	-1.07207	5.79841	-5.62633	2.31047e-05	0.000206175	0.00011717
MPZL1	CD4 Tcm/naive cells	-3.16962	2.07025	-5.6236	2.32384e-05	0.000207208	0.000117757
EIF4E3	CD4 Tcm/naive cells	-1.03822	6.41692	-5.62288	2.32737e-05	0.00020722	0.000117917
ACTL6A	CD4 Tcm/naive cells	-1.40904	4.8347	-5.62284	2.32756e-05	0.00020722	0.000117922
KLHL9	CD4 Tcm/naive cells	0.972615	5.87078	5.6205	2.33913e-05	0.000208089	0.000118465
LRIG2	CD4 Tcm/naive cells	1.28576	3.71235	5.61908	2.34617e-05	0.000208554	0.000118782
POLR3C	CD4 Tcm/naive cells	0.563564	5.23594	5.61494	2.36684e-05	0.00021023	0.000119708
ENSG00000231731	CD4 Tcm/naive cells	1.97065	1.91504	5.61168	2.38324e-05	0.000211524	0.000120464
SLC27A1	CD4 Tcm/naive cells	-1.2103	2.66161	-5.6109	2.38716e-05	0.000211709	0.000120637
DYNC1LI1	CD4 Tcm/naive cells	0.691929	5.45796	5.60864	2.3986e-05	0.00021256	0.000121142
ENSG00000228162	CD4 Tcm/naive cells	-2.37701	1.88698	-5.60741	2.40488e-05	0.000212889	0.00012143
PRPF4B	CD4 Tcm/naive cells	1.20255	7.12456	5.60715	2.40617e-05	0.000212889	0.00012148
RUVBL1	CD4 Tcm/naive cells	-2.08782	5.2743	-5.60683	2.40784e-05	0.000212889	0.00012156
PPP1CA	CD4 Tcm/naive cells	-2.21413	8.16843	-5.60565	2.41385e-05	0.000213257	0.000121819
RHBDD3	CD4 Tcm/naive cells	-1.62189	2.39466	-5.60452	2.41964e-05	0.000213606	0.000122081
TTC14	CD4 Tcm/naive cells	1.07075	6.39076	5.60343	2.42523e-05	0.00021377	0.000122319
SMC5	CD4 Tcm/naive cells	0.826743	6.39145	5.60332	2.42579e-05	0.00021377	0.000122335
TMCO4	CD4 Tcm/naive cells	-1.43903	3.89825	-5.60307	2.42706e-05	0.00021377	0.000122386
EIF2B2	CD4 Tcm/naive cells	-0.726123	4.54979	-5.59774	2.45465e-05	0.000216035	0.000123663
PHF13	CD4 Tcm/naive cells	-2.28924	2.50163	-5.59688	2.45913e-05	0.000216265	0.000123858
YEATS4	CD4 Tcm/naive cells	-0.922157	5.82303	-5.59515	2.46812e-05	0.000216891	0.000124266
SHQ1	CD4 Tcm/naive cells	-1.68285	3.82914	-5.59324	2.47814e-05	0.000217605	0.000124695
ZSCAN5A	CD4 Tcm/naive cells	1.12124	2.99978	5.59179	2.48578e-05	0.00021811	0.000125034
GMDS	CD4 Tcm/naive cells	-0.938418	5.5184	-5.58797	2.50599e-05	0.000219717	0.000125944
VAMP4	CD4 Tcm/naive cells	0.784642	5.80799	5.58747	2.50863e-05	0.000219781	0.000126051
OSGIN2	CD4 Tcm/naive cells	2.09396	4.24467	5.58444	2.52481e-05	0.000221031	0.000126778
MIEN1	CD4 Tcm/naive cells	-1.03904	6.58261	-5.58366	2.52899e-05	0.00022123	0.000126973
SDCBP	CD4 Tcm/naive cells	1.33664	7.45429	5.58262	2.53459e-05	0.000221551	0.000127218
TAF5L	CD4 Tcm/naive cells	0.875777	3.86516	5.58112	2.54267e-05	0.000222089	0.000127567
HAUS6	CD4 Tcm/naive cells	1.31648	4.57316	5.57966	2.55053e-05	0.000222572	0.000127915
TSSC4	CD4 Tcm/naive cells	-0.867986	5.78839	-5.57938	2.55205e-05	0.000222572	0.000127975
MT1E	CD4 Tcm/naive cells	3.21409	3.26061	5.57879	2.55525e-05	0.000222682	0.00012812
MYPOP	CD4 Tcm/naive cells	-1.44505	3.44354	-5.57707	2.56459e-05	0.000223293	0.000128527
C11orf68	CD4 Tcm/naive cells	-1.21803	5.43754	-5.57679	2.56612e-05	0.000223293	0.000128573
TRBC1	CD4 Tcm/naive cells	-1.73802	8.10538	-5.57625	2.56904e-05	0.000223379	0.000128698
ZC3HC1	CD4 Tcm/naive cells	0.766716	3.91765	5.57308	2.58639e-05	0.000224718	0.000129453
LINC01619	CD4 Tcm/naive cells	2.08946	6.95072	5.57216	2.59142e-05	0.000224986	0.000129674
MPI	CD4 Tcm/naive cells	-1.34866	5.3294	-5.57118	2.59683e-05	0.000225123	0.000129916
ALOX5	CD4 Tcm/naive cells	-2.47204	3.09633	-5.57117	2.5969e-05	0.000225123	0.000129916
WWP1	CD4 Tcm/naive cells	0.841698	6.89198	5.56969	2.60505e-05	0.000225661	0.000130257
ZNF827	CD4 Tcm/naive cells	1.96713	3.32226	5.56922	2.60765e-05	0.000225716	0.000130376
ZNF512	CD4 Tcm/naive cells	-1.26752	5.0386	-5.56862	2.61098e-05	0.000225835	0.000130517
ZNF182	CD4 Tcm/naive cells	-1.78763	2.09721	-5.56776	2.61574e-05	0.000226078	0.000130728
SRP14-DT	CD4 Tcm/naive cells	-1.48247	4.05551	-5.56716	2.61909e-05	0.000226198	0.00013087
ERMARD	CD4 Tcm/naive cells	0.974101	3.90204	5.56548	2.62842e-05	0.000226782	0.000131283
CCR2	CD4 Tcm/naive cells	-3.19103	1.52635	-5.56505	2.63085e-05	0.000226782	0.000131389
TIAM1	CD4 Tcm/naive cells	-0.905452	5.90139	-5.56489	2.63175e-05	0.000226782	0.000131429
COPS2	CD4 Tcm/naive cells	1.44824	7.14396	5.56099	2.65359e-05	0.000228493	0.000132424
ENSG00000257277	CD4 Tcm/naive cells	1.4079	3.66166	5.56062	2.65567e-05	0.000228502	0.000132501
CLDND1	CD4 Tcm/naive cells	1.50751	7.38831	5.56019	2.65811e-05	0.000228542	0.000132609
PDZD8	CD4 Tcm/naive cells	2.03466	4.98036	5.55734	2.67427e-05	0.00022976	0.000133354
SHISA5	CD4 Tcm/naive cells	-1.39361	7.72879	-5.5566	2.67845e-05	0.000229949	0.000133536
MFSD3	CD4 Tcm/naive cells	-1.43418	3.19391	-5.55092	2.71099e-05	0.000232569	0.000135013
SMUG1	CD4 Tcm/naive cells	-3.01004	3.21456	-5.54948	2.7193e-05	0.000233109	0.000135362
CCDC61	CD4 Tcm/naive cells	-2.1657	4.14809	-5.54766	2.72983e-05	0.000233838	0.000135848
TMEM179B	CD4 Tcm/naive cells	-1.4704	6.52085	-5.54713	2.7329e-05	0.000233883	0.000135979
ACOT7	CD4 Tcm/naive cells	-1.35135	3.64554	-5.54681	2.73474e-05	0.000233883	0.000136066
CCNI2	CD4 Tcm/naive cells	-1.57243	1.61197	-5.54652	2.73643e-05	0.000233883	0.000136128
MED26	CD4 Tcm/naive cells	2.09942	3.30519	5.54452	2.74808e-05	0.000234705	0.00013662
MEAK7	CD4 Tcm/naive cells	-1.21585	2.60794	-5.54416	2.75017e-05	0.000234709	0.000136702
ANAPC5	CD4 Tcm/naive cells	-0.616034	7.12306	-5.54265	2.75903e-05	0.00023513	0.000137105
BMI1	CD4 Tcm/naive cells	0.869424	6.05963	5.54263	2.75917e-05	0.00023513	0.000137106
MED29	CD4 Tcm/naive cells	-1.02477	5.09214	-5.54185	2.76374e-05	0.000235346	0.00013729
RAD51D	CD4 Tcm/naive cells	-1.29975	3.15527	-5.53956	2.7772e-05	0.000236318	0.000137909
AMIGO1	CD4 Tcm/naive cells	-1.29279	3.55671	-5.5389	2.78111e-05	0.000236476	0.000138075
LINC00467	CD4 Tcm/naive cells	1.17951	2.55384	5.53719	2.79126e-05	0.000237165	0.000138524
TMEM223	CD4 Tcm/naive cells	-0.919955	5.37819	-5.53627	2.79667e-05	0.000237331	0.000138754
CCDC66	CD4 Tcm/naive cells	0.908039	6.40717	5.53616	2.79733e-05	0.000237331	0.000138776
MX1	CD4 Tcm/naive cells	-1.76877	6.25306	-5.53474	2.80584e-05	0.000237738	0.000139121
TRAPPC1	CD4 Tcm/naive cells	-1.77724	8.09094	-5.53467	2.80624e-05	0.000237738	0.000139135
MAP3K2	CD4 Tcm/naive cells	1.38205	6.78278	5.53377	2.81161e-05	0.000238018	0.000139374
ZFP36L1	CD4 Tcm/naive cells	1.42609	8.37421	5.5314	2.8258e-05	0.000239044	0.000140027
ZFP69	CD4 Tcm/naive cells	-1.49209	2.19968	-5.52739	2.85001e-05	0.000240915	0.000141098
FBXL16	CD4 Tcm/naive cells	-1.2441	5.37125	-5.52596	2.85868e-05	0.000241471	0.000141466
FDXR	CD4 Tcm/naive cells	-1.8841	2.59009	-5.52517	2.86353e-05	0.000241704	0.000141688
CEP89	CD4 Tcm/naive cells	-2.35074	3.0185	-5.52416	2.86969e-05	0.000242047	0.000141971
AP4B1	CD4 Tcm/naive cells	-0.879591	3.99039	-5.52365	2.8728e-05	0.000242069	0.000142102
CARMIL2	CD4 Tcm/naive cells	-1.08362	5.18073	-5.52343	2.87413e-05	0.000242069	0.000142157
DCBLD1	CD4 Tcm/naive cells	1.80326	3.35533	5.5226	2.87918e-05	0.000242317	0.000142355
SERPINB9P1	CD4 Tcm/naive cells	-1.7494	2.5721	-5.52049	2.89216e-05	0.000243017	0.000142914
ENO3	CD4 Tcm/naive cells	-0.9279	2.64176	-5.5202	2.89395e-05	0.000243017	0.000142984
CD200	CD4 Tcm/naive cells	2.51074	2.44842	5.51963	2.89744e-05	0.000243017	0.000143122
ZFP64	CD4 Tcm/naive cells	-1.19507	3.65109	-5.51955	2.89797e-05	0.000243017	0.000143143
LETMD1	CD4 Tcm/naive cells	0.915611	7.18989	5.51943	2.89867e-05	0.000243017	0.00014316
BAG3	CD4 Tcm/naive cells	1.58791	6.01696	5.51912	2.90058e-05	0.000243017	0.000143249
GSTP1	CD4 Tcm/naive cells	-0.908198	7.8073	-5.51873	2.90303e-05	0.000243017	0.000143346
PTPN18	CD4 Tcm/naive cells	0.811352	6.0897	5.51852	2.90434e-05	0.000243017	0.000143396
H2AC25	CD4 Tcm/naive cells	-1.02485	4.45675	-5.51682	2.91481e-05	0.000243701	0.000143855
GNAI2	CD4 Tcm/naive cells	-0.887287	8.6247	-5.51652	2.91673e-05	0.000243701	0.00014393
RGS2	CD4 Tcm/naive cells	1.88362	3.60693	5.51292	2.93913e-05	0.000245395	0.000144923
SDCBP2-AS1	CD4 Tcm/naive cells	-0.860508	3.75771	-5.51028	2.95571e-05	0.000246601	0.000145672
ENSG00000267787	CD4 Tcm/naive cells	-2.19959	3.13786	-5.50846	2.96721e-05	0.000247382	0.000146181
LINC03072	CD4 Tcm/naive cells	-2.10796	1.72349	-5.50644	2.98e-05	0.000248124	0.00014673
NAB1	CD4 Tcm/naive cells	1.19462	3.64398	5.50637	2.98044e-05	0.000248124	0.000146746
TRBV6-6	CD4 Tcm/naive cells	-1.59272	6.12871	-5.50603	2.98255e-05	0.000248124	0.000146833
TULP4	CD4 Tcm/naive cells	1.20389	5.36417	5.50501	2.98903e-05	0.000248483	0.00014709
TAF2	CD4 Tcm/naive cells	1.21048	4.98517	5.50408	2.99496e-05	0.000248679	0.000147351
CAPN7	CD4 Tcm/naive cells	2.07234	6.51163	5.50397	2.99569e-05	0.000248679	0.000147381
MOSPD2	CD4 Tcm/naive cells	-1.08784	3.81065	-5.50332	2.99982e-05	0.000248763	0.000147572
NUP54	CD4 Tcm/naive cells	1.3612	5.65041	5.50314	3.00101e-05	0.000248763	0.000147625
PSMG2	CD4 Tcm/naive cells	0.864616	6.99248	5.50218	3.00711e-05	0.00024909	0.00014789
ANKHD1-DT	CD4 Tcm/naive cells	-1.2561	2.96621	-5.50182	3.00941e-05	0.000249102	0.00014798
TMEM39B	CD4 Tcm/naive cells	-1.96932	4.00842	-5.5005	3.0179e-05	0.000249519	0.000148309
TNFRSF10A-DT	CD4 Tcm/naive cells	-2.70021	2.61806	-5.50006	3.02076e-05	0.000249519	0.000148403
CHCHD1	CD4 Tcm/naive cells	-1.22858	5.0305	-5.50003	3.02093e-05	0.000249519	0.000148406
ENSG00000289339	CD4 Tcm/naive cells	-2.17303	3.45901	-5.49963	3.0235e-05	0.000249552	0.000148515
NEK4	CD4 Tcm/naive cells	-1.59758	3.78892	-5.49919	3.02634e-05	0.000249609	0.000148637
UCK1	CD4 Tcm/naive cells	0.673137	4.69102	5.49503	3.05328e-05	0.000251413	0.000149852
WAC	CD4 Tcm/naive cells	1.19288	7.16305	5.49498	3.05359e-05	0.000251413	0.000149857
CYBC1	CD4 Tcm/naive cells	-2.39975	6.40697	-5.49472	3.05533e-05	0.000251413	0.000149937
ZNF658	CD4 Tcm/naive cells	-1.51846	2.6387	-5.49447	3.05693e-05	0.000251413	0.000150009
TRBV3-1	CD4 Tcm/naive cells	-1.39101	7.04773	-5.49118	3.07846e-05	0.000253003	0.000150935
TFIP11	CD4 Tcm/naive cells	1.20461	5.03843	5.49078	3.08107e-05	0.000253037	0.000151057
RBMS3	CD4 Tcm/naive cells	-2.26066	1.59106	-5.48817	3.09828e-05	0.000254271	0.000151806
DIRC3	CD4 Tcm/naive cells	-2.19204	2.66562	-5.48762	3.10187e-05	0.000254384	0.000151952
MAP3K12	CD4 Tcm/naive cells	-0.857185	4.01454	-5.48691	3.1066e-05	0.000254591	0.000152161
FARS2	CD4 Tcm/naive cells	-0.719395	5.5926	-5.48362	3.12844e-05	0.00025579	0.000153127
PRPF40B	CD4 Tcm/naive cells	-1.42202	2.81719	-5.48329	3.13069e-05	0.00025579	0.000153231
CHD4	CD4 Tcm/naive cells	-0.889607	5.83344	-5.48315	3.13161e-05	0.00025579	0.00015327
PRKCA-AS1	CD4 Tcm/naive cells	-1.32113	3.95402	-5.48308	3.13203e-05	0.00025579	0.000153279
FKBP4	CD4 Tcm/naive cells	-1.93545	5.23255	-5.48304	3.13231e-05	0.00025579	0.00015328
NCOR2	CD4 Tcm/naive cells	0.931833	5.49049	5.4818	3.14064e-05	0.000256289	0.000153622
SPACA9	CD4 Tcm/naive cells	-1.2671	2.65766	-5.48126	3.14423e-05	0.000256401	0.000153785
MIR29B2CHG	CD4 Tcm/naive cells	1.33743	3.73003	5.47927	3.15764e-05	0.000257313	0.000154396
SRP14	CD4 Tcm/naive cells	0.810701	9.83814	5.47848	3.16294e-05	0.000257563	0.000154602
TNK1	CD4 Tcm/naive cells	-1.29854	2.88649	-5.47606	3.1793e-05	0.000258713	0.000155324
OS9	CD4 Tcm/naive cells	-0.596694	6.68255	-5.47507	3.18602e-05	0.000259078	0.000155622
ARMC5	CD4 Tcm/naive cells	-1.30906	2.77658	-5.47212	3.20614e-05	0.00026053	0.000156494
TOMM70	CD4 Tcm/naive cells	0.859506	5.69615	5.47087	3.21467e-05	0.000260884	0.000156874
LMO7	CD4 Tcm/naive cells	1.15185	4.53101	5.47049	3.21733e-05	0.000260884	0.000156973
ATXN7L2	CD4 Tcm/naive cells	-1.27549	3.12579	-5.47046	3.21748e-05	0.000260884	0.000156975
ECPAS	CD4 Tcm/naive cells	0.828522	5.27607	5.46985	3.22173e-05	0.000260884	0.000157157
BYSL	CD4 Tcm/naive cells	-2.26644	1.44871	-5.46962	3.22328e-05	0.000260884	0.00015722
ZBTB7B	CD4 Tcm/naive cells	-1.95747	4.15449	-5.46921	3.22611e-05	0.000260884	0.000157328
S100A8	CD4 Tcm/naive cells	-3.28505	5.19544	-5.46918	3.22632e-05	0.000260884	0.000157332
STRAP	CD4 Tcm/naive cells	1.08591	7.41371	5.4688	3.22892e-05	0.000260912	0.000157446
CCNT2	CD4 Tcm/naive cells	1.27051	5.81577	5.46713	3.24047e-05	0.000261662	0.00015796
ENSG00000242861	CD4 Tcm/naive cells	-0.940094	3.53369	-5.46449	3.25873e-05	0.000262953	0.000158794
MTR	CD4 Tcm/naive cells	1.04319	5.97373	5.46191	3.27677e-05	0.000264224	0.000159586
AP2S1	CD4 Tcm/naive cells	-1.29197	7.11487	-5.46055	3.28629e-05	0.000264807	0.000159988
NCAPG2	CD4 Tcm/naive cells	2.34027	2.62639	5.45935	3.29473e-05	0.000265301	0.000160354
PI4KA	CD4 Tcm/naive cells	-0.737756	5.55919	-5.45793	3.30469e-05	0.000265918	0.000160762
HCG11	CD4 Tcm/naive cells	-2.6673	2.45369	-5.45518	3.32421e-05	0.0002672	0.000161626
NBPF9	CD4 Tcm/naive cells	-1.24464	3.76011	-5.45503	3.32525e-05	0.0002672	0.000161664
USP18	CD4 Tcm/naive cells	-2.5833	2.68426	-5.45439	3.32979e-05	0.000267379	0.000161866
SCCPDH	CD4 Tcm/naive cells	-1.89762	3.56378	-5.45405	3.33219e-05	0.000267386	0.000161963
FXYD5	CD4 Tcm/naive cells	0.778584	11.204	5.45069	3.3562e-05	0.000269125	0.000163047
RENBP	CD4 Tcm/naive cells	-1.34759	3.1119	-5.44978	3.36271e-05	0.00026946	0.0001633
RGS10	CD4 Tcm/naive cells	0.784745	8.95414	5.44603	3.38979e-05	0.000271442	0.000164468
WDR48	CD4 Tcm/naive cells	1.4775	5.70639	5.43767	3.45087e-05	0.000276141	0.000167061
RAB11B-AS1	CD4 Tcm/naive cells	-1.46517	2.83792	-5.43602	3.46312e-05	0.00027693	0.000167577
MHENCR	CD4 Tcm/naive cells	1.37492	6.7731	5.43546	3.4672e-05	0.000277064	0.000167761
CLP1	CD4 Tcm/naive cells	2.52179	3.54091	5.43404	3.47781e-05	0.00027772	0.000168216
BCR	CD4 Tcm/naive cells	-0.815641	5.12489	-5.43282	3.48686e-05	0.00027825	0.000168588
FAM91A1	CD4 Tcm/naive cells	1.98184	4.06084	5.42936	3.51273e-05	0.000280121	0.000169727
TMEM187	CD4 Tcm/naive cells	-2.20736	3.66379	-5.42699	3.53062e-05	0.000281353	0.000170466
DUSP10	CD4 Tcm/naive cells	2.88502	3.21373	5.42406	3.55283e-05	0.000282928	0.000171426
CYSLTR1	CD4 Tcm/naive cells	-1.34523	5.53333	-5.42357	3.55652e-05	0.000283026	0.000171577
ENSG00000290823	CD4 Tcm/naive cells	-0.965165	2.81271	-5.42282	3.56222e-05	0.000283238	0.000171819
MSRB2	CD4 Tcm/naive cells	-2.30102	4.47379	-5.42258	3.56408e-05	0.000283238	0.000171902
ILF3-DT	CD4 Tcm/naive cells	-0.9376	6.8633	-5.42197	3.5687e-05	0.00028341	0.000172094
TTF2	CD4 Tcm/naive cells	1.3082	4.30394	5.4214	3.5731e-05	0.000283565	0.000172271
ITGB2-AS1	CD4 Tcm/naive cells	-1.03536	6.52254	-5.42001	3.58367e-05	0.000284208	0.00017272
DHX16	CD4 Tcm/naive cells	-1.04417	4.33726	-5.41844	3.59575e-05	0.000284969	0.000173256
TMEM39A	CD4 Tcm/naive cells	1.93107	4.1932	5.41795	3.59956e-05	0.000284969	0.000173406
WBP11	CD4 Tcm/naive cells	1.20038	6.72083	5.41758	3.60237e-05	0.000284969	0.000173514
CACNA2D4	CD4 Tcm/naive cells	1.26734	3.68632	5.41748	3.60315e-05	0.000284969	0.000173545
SPATC1L	CD4 Tcm/naive cells	-5.1036	3.86283	-5.41593	3.61512e-05	0.00028572	0.000174054
PDF	CD4 Tcm/naive cells	-2.20856	3.61615	-5.41407	3.62956e-05	0.000286666	0.000174682
PKD2L2-DT	CD4 Tcm/naive cells	1.57983	2.77713	5.4137	3.63245e-05	0.000286698	0.000174794
LINC01871	CD4 Tcm/naive cells	-3.46596	3.81406	-5.41099	3.65356e-05	0.000288167	0.000175648
ZNF675	CD4 Tcm/naive cells	1.16885	5.14284	5.41002	3.66112e-05	0.000288485	0.000175937
FNDC10	CD4 Tcm/naive cells	-2.68903	3.21816	-5.40984	3.66258e-05	0.000288485	0.000175987
IL7R	CD4 Tcm/naive cells	1.09599	10.924	5.40892	3.66978e-05	0.000288779	0.000176319
POMC	CD4 Tcm/naive cells	1.58978	4.3341	5.40828	3.67481e-05	0.000288779	0.000176526
TOLLIP-DT	CD4 Tcm/naive cells	1.37369	3.10822	5.40818	3.67562e-05	0.000288779	0.000176552
TTC32	CD4 Tcm/naive cells	1.18782	6.02115	5.40809	3.67633e-05	0.000288779	0.000176579
ALDOC	CD4 Tcm/naive cells	-1.8868	3.97315	-5.40776	3.67887e-05	0.000288782	0.000176694
PSMC3	CD4 Tcm/naive cells	-0.818122	6.44287	-5.40709	3.68417e-05	0.000289002	0.000176935
UROD	CD4 Tcm/naive cells	-1.11849	5.63722	-5.40563	3.69568e-05	0.000289708	0.000177434
GPR180	CD4 Tcm/naive cells	-1.11414	3.37541	-5.40464	3.70354e-05	0.000290127	0.000177756
ZSWIM1	CD4 Tcm/naive cells	-2.05798	2.25622	-5.40264	3.71949e-05	0.00029115	0.000178439
KAT5	CD4 Tcm/naive cells	-1.38959	4.17859	-5.40237	3.72163e-05	0.00029115	0.000178515
PRDM2	CD4 Tcm/naive cells	1.34819	6.66755	5.40079	3.73419e-05	0.000291767	0.000179069
BAG6	CD4 Tcm/naive cells	-1.07878	6.38424	-5.40075	3.73457e-05	0.000291767	0.000179081
WDR73	CD4 Tcm/naive cells	-0.828943	3.67764	-5.40017	3.73919e-05	0.00029193	0.000179268
FN3K	CD4 Tcm/naive cells	-1.49895	3.25974	-5.39658	3.76803e-05	0.000293983	0.00018046
MTRF1L	CD4 Tcm/naive cells	2.15702	3.23062	5.3945	3.78486e-05	0.000295097	0.000181206
UBXN8	CD4 Tcm/naive cells	-2.0678	2.62318	-5.39372	3.7912e-05	0.000295234	0.000181475
ABR	CD4 Tcm/naive cells	-0.946484	4.37133	-5.39365	3.79174e-05	0.000295234	0.00018148
CHRM3-AS2	CD4 Tcm/naive cells	-1.41791	5.78277	-5.39334	3.7943e-05	0.000295235	0.000181575
PRDX5	CD4 Tcm/naive cells	-0.91857	7.61394	-5.39189	3.80609e-05	0.000295796	0.000182076
LAMTOR2	CD4 Tcm/naive cells	-1.53989	6.13688	-5.39182	3.80665e-05	0.000295796	0.000182092
PRMT7	CD4 Tcm/naive cells	-0.896943	4.75687	-5.39115	3.81213e-05	0.000295935	0.000182302
KCTD6	CD4 Tcm/naive cells	-1.64252	3.57755	-5.39098	3.81355e-05	0.000295935	0.000182363
UBXN4	CD4 Tcm/naive cells	0.581692	8.03328	5.38889	3.83062e-05	0.000297059	0.000183109
SNAI3-AS1	CD4 Tcm/naive cells	-1.75712	1.75069	-5.38835	3.83508e-05	0.000297082	0.00018328
RNPEPL1	CD4 Tcm/naive cells	-0.852189	7.40037	-5.38823	3.83605e-05	0.000297082	0.00018332
ZNF672	CD4 Tcm/naive cells	-2.02762	3.28865	-5.38464	3.8657e-05	0.000299177	0.000184588
HIPK2	CD4 Tcm/naive cells	1.17434	5.6912	5.38426	3.86881e-05	0.000299218	0.00018473
DEF8	CD4 Tcm/naive cells	1.11741	4.61055	5.38359	3.87436e-05	0.000299446	0.000184967
DNAJC17	CD4 Tcm/naive cells	-1.29688	4.24142	-5.37843	3.91748e-05	0.000302388	0.000186789
GRAP2	CD4 Tcm/naive cells	-1.06603	6.23909	-5.37825	3.91905e-05	0.000302388	0.00018685
POGK	CD4 Tcm/naive cells	-0.796981	5.05499	-5.3781	3.92029e-05	0.000302388	0.000186896
TPD52L2	CD4 Tcm/naive cells	-1.13996	5.29757	-5.37712	3.9285e-05	0.000302695	0.000187243
AIG1	CD4 Tcm/naive cells	0.779315	5.06809	5.377	3.92951e-05	0.000302695	0.000187277
CCDC163	CD4 Tcm/naive cells	-3.08008	1.69239	-5.37601	3.93785e-05	0.000303136	0.000187603
DCAF16	CD4 Tcm/naive cells	1.16315	5.56369	5.37361	3.95819e-05	0.000304293	0.000188435
BRAP	CD4 Tcm/naive cells	1.37462	4.68087	5.37327	3.96106e-05	0.000304293	0.000188536
ERCC2	CD4 Tcm/naive cells	-1.48428	3.37231	-5.37305	3.96295e-05	0.000304293	0.000188603
ENSG00000254538	CD4 Tcm/naive cells	-1.09883	2.53733	-5.373	3.96342e-05	0.000304293	0.000188603
PBX2	CD4 Tcm/naive cells	-0.753634	5.66635	-5.37072	3.98286e-05	0.000305283	0.000189472
ARHGEF2	CD4 Tcm/naive cells	-1.34462	5.63312	-5.37067	3.98321e-05	0.000305283	0.000189482
RAB3IP	CD4 Tcm/naive cells	0.760245	4.78061	5.37055	3.98424e-05	0.000305283	0.000189524
DUSP3	CD4 Tcm/naive cells	-1.96729	2.1193	-5.3689	3.99837e-05	0.000306162	0.000190116
TNFRSF4	CD4 Tcm/naive cells	-2.37932	5.4896	-5.36725	4.01257e-05	0.000307045	0.000190684
MON1A	CD4 Tcm/naive cells	-3.43461	2.65868	-5.3654	4.02855e-05	0.000308064	0.000191347
RBM27	CD4 Tcm/naive cells	1.12886	6.69207	5.36469	4.03465e-05	0.000308327	0.0001916
ZBTB41	CD4 Tcm/naive cells	1.24943	3.97976	5.36406	4.04013e-05	0.000308522	0.000191831
CHMP7	CD4 Tcm/naive cells	1.12359	6.76618	5.36378	4.04255e-05	0.000308522	0.000191924
AFG3L1P	CD4 Tcm/naive cells	0.943748	3.91417	5.36254	4.05335e-05	0.000309141	0.000192378
MAPK13	CD4 Tcm/naive cells	-0.692066	5.03935	-5.36132	4.06398e-05	0.000309748	0.000192802
PER1	CD4 Tcm/naive cells	3.04974	5.96255	5.36052	4.07096e-05	0.000310075	0.000193082
KDF1	CD4 Tcm/naive cells	1.41671	2.59382	5.35872	4.08671e-05	0.000310958	0.000193741
RAB9A	CD4 Tcm/naive cells	1.58313	5.36202	5.35858	4.08794e-05	0.000310958	0.000193785
SLC35D2	CD4 Tcm/naive cells	1.05932	5.79056	5.35764	4.09622e-05	0.000311383	0.00019414
MAST4	CD4 Tcm/naive cells	-0.808003	5.10887	-5.35445	4.12434e-05	0.000312974	0.00019528
USF1	CD4 Tcm/naive cells	0.964258	4.30439	5.35421	4.12647e-05	0.000312974	0.000195373
DYNC2H1	CD4 Tcm/naive cells	1.63155	2.08006	5.35407	4.1277e-05	0.000312974	0.00019541
MSMO1	CD4 Tcm/naive cells	1.05571	4.55338	5.35404	4.128e-05	0.000312974	0.000195416
NAPB	CD4 Tcm/naive cells	1.11123	2.77649	5.35341	4.13353e-05	0.000313188	0.000195641
PANK3	CD4 Tcm/naive cells	1.01239	4.28154	5.35285	4.13848e-05	0.000313332	0.000195831
SPON2	CD4 Tcm/naive cells	1.81672	3.76815	5.35259	4.14086e-05	0.000313332	0.000195913
AGBL2	CD4 Tcm/naive cells	-1.38449	2.05156	-5.35221	4.14425e-05	0.000313383	0.000196052
SETMAR	CD4 Tcm/naive cells	1.09864	2.86785	5.34962	4.16733e-05	0.000314922	0.000197017
HAUS3	CD4 Tcm/naive cells	2.16345	6.10524	5.34634	4.19675e-05	0.000316938	0.000198249
SAMD8	CD4 Tcm/naive cells	1.81323	4.75074	5.34417	4.21637e-05	0.000318186	0.000199018
CSTF3	CD4 Tcm/naive cells	-1.57116	4.45339	-5.3437	4.22062e-05	0.000318186	0.000199196
VDAC2P5	CD4 Tcm/naive cells	0.824096	3.18011	5.3436	4.22154e-05	0.000318186	0.000199232
MYCBP	CD4 Tcm/naive cells	-2.26708	5.11734	-5.34328	4.22447e-05	0.000318199	0.000199333
DEXI	CD4 Tcm/naive cells	-1.58524	5.16309	-5.34184	4.23755e-05	0.000318976	0.000199859
EFHD1	CD4 Tcm/naive cells	-2.3885	1.82921	-5.34115	4.24383e-05	0.000319241	0.000200095
CETN3	CD4 Tcm/naive cells	-1.51566	3.28197	-5.34023	4.25221e-05	0.000319663	0.000200415
IL32	CD4 Tcm/naive cells	-2.44681	11.0275	-5.33937	4.26012e-05	0.000320049	0.000200734
LINC00092	CD4 Tcm/naive cells	-2.08293	1.87401	-5.33771	4.27533e-05	0.000320984	0.000201383
COA1	CD4 Tcm/naive cells	0.845407	6.04041	5.33625	4.28878e-05	0.000321784	0.000201955
TMEM250	CD4 Tcm/naive cells	-4.79286	4.63067	-5.33572	4.29362e-05	0.000321938	0.000202114
FAM200A	CD4 Tcm/naive cells	-1.49664	3.3718	-5.33382	4.31117e-05	0.000322999	0.000202864
CCDC57	CD4 Tcm/naive cells	0.822415	6.32682	5.33356	4.31365e-05	0.000322999	0.000202958
ING4	CD4 Tcm/naive cells	-1.38698	5.23808	-5.33328	4.31617e-05	0.000322999	0.000203053
PCBP1	CD4 Tcm/naive cells	-0.773056	9.74429	-5.3323	4.32526e-05	0.000323271	0.000203403
HADHB	CD4 Tcm/naive cells	-0.730763	6.03487	-5.33229	4.3254e-05	0.000323271	0.000203403
CYB5D2	CD4 Tcm/naive cells	-0.871807	3.76304	-5.33034	4.34354e-05	0.000324417	0.000204179
SLC25A11	CD4 Tcm/naive cells	-2.07736	5.35049	-5.32975	4.34903e-05	0.000324617	0.000204391
CDC25B	CD4 Tcm/naive cells	-1.11118	7.31777	-5.32941	4.35227e-05	0.000324649	0.000204536
MCM6	CD4 Tcm/naive cells	1.75046	4.45859	5.32886	4.35739e-05	0.000324821	0.000204723
NEPRO	CD4 Tcm/naive cells	0.876418	5.56655	5.3237	4.40602e-05	0.000328069	0.000206743
KIF13B	CD4 Tcm/naive cells	1.27223	4.51428	5.32363	4.40665e-05	0.000328069	0.000206764
KRBOX4	CD4 Tcm/naive cells	0.679715	4.62132	5.32256	4.41678e-05	0.000328439	0.000207157
LAPTM5	CD4 Tcm/naive cells	0.80613	10.1381	5.32251	4.4173e-05	0.000328439	0.000207171
PCBP2	CD4 Tcm/naive cells	0.823206	8.7689	5.31346	4.5041e-05	0.000334677	0.000210672
APBA2	CD4 Tcm/naive cells	1.32772	6.03125	5.31169	4.52133e-05	0.000335742	0.000211367
SMAP2	CD4 Tcm/naive cells	0.947936	8.58843	5.31061	4.53182e-05	0.000336182	0.00021181
SBDSP1	CD4 Tcm/naive cells	2.06151	6.30042	5.31048	4.53309e-05	0.000336182	0.000211853
SNHG1	CD4 Tcm/naive cells	1.75419	6.19699	5.30992	4.53858e-05	0.000336374	0.00021207
ANKRD36C	CD4 Tcm/naive cells	1.45226	5.36895	5.30925	4.54512e-05	0.000336642	0.000212344
ZBTB1	CD4 Tcm/naive cells	1.10535	6.61614	5.30852	4.55223e-05	0.000336953	0.000212636
ENSG00000235419	CD4 Tcm/naive cells	-2.14322	1.95065	-5.30762	4.56103e-05	0.000337388	0.000213
PPP1R9B	CD4 Tcm/naive cells	-1.32072	3.53984	-5.30653	4.57176e-05	0.000337965	0.000213444
ZNF518B	CD4 Tcm/naive cells	0.831192	5.14343	5.30607	4.57631e-05	0.000338085	0.000213641
ENSG00000289406	CD4 Tcm/naive cells	-1.2226	2.14603	-5.30548	4.58214e-05	0.000338272	0.000213881
BTLA	CD4 Tcm/naive cells	-1.49835	4.14392	-5.30522	4.5847e-05	0.000338272	0.000213993
RIMKLB	CD4 Tcm/naive cells	1.29825	3.1784	5.3047	4.58982e-05	0.000338433	0.000214207
DDX5	CD4 Tcm/naive cells	0.673628	10.1773	5.30379	4.59885e-05	0.000338785	0.000214589
FDX1	CD4 Tcm/naive cells	0.913157	6.46426	5.30356	4.60106e-05	0.000338785	0.000214676
DSTYK	CD4 Tcm/naive cells	1.47848	4.4381	5.30333	4.60339e-05	0.000338785	0.000214777
TMEM18	CD4 Tcm/naive cells	-0.857209	6.12967	-5.3025	4.61164e-05	0.000339176	0.000215105
SELPLG	CD4 Tcm/naive cells	-2.66265	7.92102	-5.30172	4.61934e-05	0.000339526	0.000215392
ZBTB4	CD4 Tcm/naive cells	-0.724611	5.39087	-5.30121	4.62449e-05	0.000339688	0.000215574
MGMT	CD4 Tcm/naive cells	-1.11709	6.42783	-5.30029	4.63362e-05	0.000340143	0.000215921
NUDT8	CD4 Tcm/naive cells	-1.5318	2.89788	-5.29957	4.64076e-05	0.000340397	0.00021619
POMT1	CD4 Tcm/naive cells	0.780555	4.01125	5.29935	4.64298e-05	0.000340397	0.000216276
CMPK1	CD4 Tcm/naive cells	0.663336	8.34378	5.29901	4.64644e-05	0.000340435	0.000216405
UBE2D3	CD4 Tcm/naive cells	1.08703	9.07372	5.29831	4.65339e-05	0.000340727	0.000216696
IPP	CD4 Tcm/naive cells	0.596345	4.2212	5.29455	4.69121e-05	0.000343279	0.000218295
AP1AR	CD4 Tcm/naive cells	-1.56388	4.58663	-5.2913	4.72415e-05	0.000345471	0.000219713
NOP16	CD4 Tcm/naive cells	-0.838596	4.60716	-5.28696	4.76853e-05	0.000348495	0.000221579
AGTPBP1	CD4 Tcm/naive cells	1.25903	6.41212	5.28569	4.78157e-05	0.000349227	0.000222094
DDX6	CD4 Tcm/naive cells	1.52221	8.23527	5.28516	4.78708e-05	0.000349364	0.000222308
ZNF492	CD4 Tcm/naive cells	2.72216	1.83581	5.28459	4.793e-05	0.000349364	0.000222558
EDRF1	CD4 Tcm/naive cells	1.12688	5.47399	5.28453	4.79358e-05	0.000349364	0.000222577
CCDC59	CD4 Tcm/naive cells	1.44205	7.0208	5.28434	4.79554e-05	0.000349364	0.000222652
MAP3K7CL	CD4 Tcm/naive cells	2.27135	3.31865	5.28322	4.80708e-05	0.000349983	0.000223096
DNAJB9	CD4 Tcm/naive cells	1.50022	6.17498	5.28291	4.81037e-05	0.000350002	0.00022324
SLC35A5	CD4 Tcm/naive cells	-1.77511	3.65356	-5.28243	4.81528e-05	0.000350139	0.000223452
MAK16	CD4 Tcm/naive cells	1.22142	4.3817	5.28177	4.82212e-05	0.000350416	0.000223728
CHMP2B	CD4 Tcm/naive cells	0.716653	5.91399	5.28107	4.82943e-05	0.000350708	0.000224037
RFC1	CD4 Tcm/naive cells	0.860347	6.62938	5.2808	4.83222e-05	0.000350708	0.000224131
HAGHL	CD4 Tcm/naive cells	-1.07841	3.04873	-5.27933	4.84758e-05	0.000351602	0.000224725
BRPF3-AS1	CD4 Tcm/naive cells	-2.02731	2.07275	-5.27898	4.85129e-05	0.00035165	0.000224872
PIGO	CD4 Tcm/naive cells	-1.31643	3.53382	-5.27821	4.85928e-05	0.000352008	0.000225209
CCSER2	CD4 Tcm/naive cells	1.35469	7.23161	5.27759	4.86584e-05	0.000352263	0.000225488
UBE2D2	CD4 Tcm/naive cells	0.648096	9.12952	5.27726	4.86927e-05	0.00035229	0.000225605
ENSG00000257386	CD4 Tcm/naive cells	2.2275	2.21658	5.27553	4.8875e-05	0.000353387	0.000226349
SVIL	CD4 Tcm/naive cells	-0.860513	5.57669	-5.2735	4.90886e-05	0.000354455	0.000227211
IPO9	CD4 Tcm/naive cells	-0.752177	4.68382	-5.27291	4.91518e-05	0.000354455	0.000227462
FHIP1B	CD4 Tcm/naive cells	-0.784754	4.16348	-5.27274	4.91692e-05	0.000354455	0.000227526
APPL2	CD4 Tcm/naive cells	1.19706	4.98095	5.27272	4.91719e-05	0.000354455	0.000227529
PPP1R2	CD4 Tcm/naive cells	0.961088	8.61563	5.27268	4.91761e-05	0.000354455	0.00022754
THAP3	CD4 Tcm/naive cells	0.703377	4.01039	5.27169	4.9281e-05	0.000354989	0.000227975
LRRIQ3	CD4 Tcm/naive cells	-2.28708	1.86002	-5.27064	4.9393e-05	0.000355329	0.000228459
HTRA2	CD4 Tcm/naive cells	-1.35202	4.65461	-5.27044	4.9414e-05	0.000355329	0.000228533
GPR183	CD4 Tcm/naive cells	0.918474	7.56479	5.27038	4.94205e-05	0.000355329	0.000228544
SARM1	CD4 Tcm/naive cells	-0.91067	3.99648	-5.26604	4.98853e-05	0.000358447	0.000230463
GTPBP3	CD4 Tcm/naive cells	-0.735758	4.31239	-5.26575	4.99162e-05	0.000358447	0.000230572
LINC00243	CD4 Tcm/naive cells	-1.57869	4.56319	-5.26513	4.99827e-05	0.000358701	0.000230853
TRMT13	CD4 Tcm/naive cells	-0.795647	4.29509	-5.26381	5.01253e-05	0.000359501	0.000231392
ENDOV	CD4 Tcm/naive cells	-1.29079	3.14013	-5.26269	5.02471e-05	0.000360151	0.000231911
CAMK4	CD4 Tcm/naive cells	0.946948	8.81488	5.26087	5.0444e-05	0.000361338	0.00023276
FN3KRP	CD4 Tcm/naive cells	-1.37892	4.92841	-5.26031	5.0505e-05	0.000361551	0.000232981
C12orf29	CD4 Tcm/naive cells	0.982837	4.531	5.25865	5.06865e-05	0.000362625	0.000233672
DCTN6	CD4 Tcm/naive cells	1.72015	4.10988	5.25743	5.08194e-05	0.000363351	0.000234215
MKNK2	CD4 Tcm/naive cells	-0.892936	7.01784	-5.2536	5.12417e-05	0.000366143	0.000235909
LINC02422	CD4 Tcm/naive cells	1.46098	1.81549	5.2524	5.13741e-05	0.000366819	0.000236388
PTPMT1	CD4 Tcm/naive cells	0.906962	5.96123	5.25217	5.13998e-05	0.000366819	0.000236471
CENPK	CD4 Tcm/naive cells	2.06959	5.94896	5.24808	5.18552e-05	0.00036984	0.000238329
ZNF248	CD4 Tcm/naive cells	-1.16323	3.7227	-5.24765	5.19038e-05	0.000369945	0.000238544
BCAT2	CD4 Tcm/naive cells	-1.90826	4.61697	-5.24738	5.19338e-05	0.000369945	0.000238655
PARP2	CD4 Tcm/naive cells	0.878248	3.57292	5.24699	5.19774e-05	0.000370026	0.000238802
CENPC	CD4 Tcm/naive cells	1.60713	6.96815	5.24542	5.21539e-05	0.000371054	0.000239569
PRICKLE3	CD4 Tcm/naive cells	-2.45769	2.46281	-5.24409	5.23039e-05	0.00037176	0.000240161
DAXX	CD4 Tcm/naive cells	-1.94228	5.88903	-5.24397	5.23174e-05	0.00037176	0.000240214
TMBIM1	CD4 Tcm/naive cells	-1.24888	6.39345	-5.23946	5.28303e-05	0.000375173	0.000242346
ENSG00000226396	CD4 Tcm/naive cells	2.21539	2.10164	5.23821	5.29725e-05	0.000375951	0.000242871
NHLRC4	CD4 Tcm/naive cells	-4.068	1.41977	-5.23692	5.31204e-05	0.000376508	0.00024348
ARL6IP6	CD4 Tcm/naive cells	-1.27692	5.51579	-5.2367	5.3146e-05	0.000376508	0.000243562
VIRMA	CD4 Tcm/naive cells	1.28914	5.99495	5.23667	5.31487e-05	0.000376508	0.000243565
DHX38	CD4 Tcm/naive cells	0.801074	4.63763	5.23577	5.32529e-05	0.000376795	0.000243998
TUBG2	CD4 Tcm/naive cells	-1.30203	2.68333	-5.23571	5.32597e-05	0.000376795	0.000244015
TMEM167B	CD4 Tcm/naive cells	1.12603	5.37559	5.23547	5.3287e-05	0.000376795	0.000244128
KCTD12	CD4 Tcm/naive cells	-2.37267	1.78276	-5.23344	5.35205e-05	0.000378214	0.000245044
BCL2L14	CD4 Tcm/naive cells	-1.7534	2.02821	-5.23192	5.36972e-05	0.00037912	0.000245745
RPP14	CD4 Tcm/naive cells	1.96208	3.31393	5.23152	5.37432e-05	0.00037912	0.000245938
KLRD1	CD4 Tcm/naive cells	3.88614	2.63758	5.23122	5.37784e-05	0.00037912	0.000246088
ARNT	CD4 Tcm/naive cells	-0.755151	4.87444	-5.23121	5.378e-05	0.00037912	0.000246088
S100A6	CD4 Tcm/naive cells	-1.11676	10.2	-5.23068	5.38408e-05	0.000379291	0.000246324
ENSG00000272449	CD4 Tcm/naive cells	-1.42983	4.43132	-5.23016	5.39019e-05	0.000379291	0.000246569
ENSG00000289398	CD4 Tcm/naive cells	-1.79158	2.7534	-5.23015	5.39029e-05	0.000379291	0.000246569
MAGT1	CD4 Tcm/naive cells	0.773491	5.46801	5.22899	5.40383e-05	0.000380012	0.000247025
AAAS	CD4 Tcm/naive cells	-1.27408	4.55034	-5.22727	5.42395e-05	0.000381195	0.000247773
SLC22A23	CD4 Tcm/naive cells	-1.472	2.94254	-5.22656	5.43227e-05	0.000381548	0.000248106
FAM216A	CD4 Tcm/naive cells	-1.09973	3.43874	-5.22542	5.44561e-05	0.000382252	0.000248626
VWA5A	CD4 Tcm/naive cells	-2.23067	2.76354	-5.22126	5.49477e-05	0.000385279	0.000250668
SYNGR2	CD4 Tcm/naive cells	-1.2914	7.54928	-5.22121	5.49541e-05	0.000385279	0.000250689
SLC35E1	CD4 Tcm/naive cells	0.758522	4.32116	5.21747	5.54e-05	0.000388169	0.000252584
GRIP1	CD4 Tcm/naive cells	-2.13936	2.27872	-5.21648	5.55185e-05	0.000388764	0.000253056
MZT2B	CD4 Tcm/naive cells	1.05992	9.15503	5.21568	5.56151e-05	0.000389113	0.000253426
CCNJ	CD4 Tcm/naive cells	1.92102	1.91654	5.21551	5.56358e-05	0.000389113	0.000253493
FTSJ1	CD4 Tcm/naive cells	-0.968577	5.59817	-5.21448	5.57592e-05	0.000389587	0.000254018
COPG1	CD4 Tcm/naive cells	-0.827565	5.30065	-5.21438	5.57709e-05	0.000389587	0.000254062
LAX1	CD4 Tcm/naive cells	1.06232	4.13343	5.21267	5.59776e-05	0.000390794	0.000254873
MARCHF9	CD4 Tcm/naive cells	-0.997026	6.19264	-5.2089	5.64362e-05	0.000393744	0.000256671
SDCCAG8	CD4 Tcm/naive cells	-0.578587	5.79596	-5.20864	5.64684e-05	0.000393744	0.000256789
DENND10	CD4 Tcm/naive cells	0.92434	5.12571	5.2072	5.66438e-05	0.000394729	0.000257474
RNASEH1	CD4 Tcm/naive cells	1.34853	5.68357	5.20499	5.69156e-05	0.000396384	0.000258521
ZDHHC9	CD4 Tcm/naive cells	-1.51086	1.73102	-5.20251	5.72223e-05	0.000398279	0.000259722
ENSG00000260651	CD4 Tcm/naive cells	1.71331	2.43179	5.20133	5.73684e-05	0.000399056	0.000260303
MRTFB	CD4 Tcm/naive cells	1.01616	4.94697	5.19985	5.7552e-05	0.000400092	0.00026107
SPINT1	CD4 Tcm/naive cells	-2.3516	1.9845	-5.19908	5.76477e-05	0.000400516	0.000261476
MOV10	CD4 Tcm/naive cells	-0.833963	4.21828	-5.19842	5.77297e-05	0.000400845	0.000261791
CRELD1	CD4 Tcm/naive cells	-1.15695	4.73625	-5.19775	5.78142e-05	0.000401118	0.000262126
TMX2	CD4 Tcm/naive cells	-0.650955	5.69298	-5.19723	5.78789e-05	0.000401118	0.0002624
CLIP1	CD4 Tcm/naive cells	0.702794	6.12436	5.19685	5.79264e-05	0.000401118	0.000262568
ADAMTS10	CD4 Tcm/naive cells	0.909682	2.97851	5.19634	5.79901e-05	0.000401118	0.000262819
PMM1	CD4 Tcm/naive cells	0.590505	5.54027	5.19626	5.80012e-05	0.000401118	0.00026285
GPR89B	CD4 Tcm/naive cells	1.21095	3.68792	5.19619	5.80093e-05	0.000401118	0.000262877
AP3S1	CD4 Tcm/naive cells	0.569601	6.41307	5.19597	5.80376e-05	0.000401118	0.000262996
SF1	CD4 Tcm/naive cells	1.18671	9.28294	5.19574	5.80663e-05	0.000401118	0.000263097
PIK3CA	CD4 Tcm/naive cells	2.14405	6.02763	5.19562	5.80817e-05	0.000401118	0.000263157
PSMC4	CD4 Tcm/naive cells	-1.16886	6.21444	-5.19489	5.81733e-05	0.000401511	0.000263525
ARRDC2	CD4 Tcm/naive cells	1.384	6.40018	5.19368	5.83259e-05	0.000402323	0.00026412
ST3GAL2	CD4 Tcm/naive cells	-0.783757	3.57042	-5.19174	5.85712e-05	0.00040373	0.000265106
ADAM15	CD4 Tcm/naive cells	-1.17449	3.65493	-5.19141	5.8613e-05	0.00040373	0.000265266
ACAT1	CD4 Tcm/naive cells	-1.18234	4.95458	-5.19124	5.86347e-05	0.00040373	0.000265336
ENSG00000291131	CD4 Tcm/naive cells	-1.2381	3.38257	-5.1904	5.87408e-05	0.000404219	0.000265751
BEX5	CD4 Tcm/naive cells	1.52964	4.20753	5.18935	5.88742e-05	0.000404896	0.000266265
AFF4	CD4 Tcm/naive cells	1.29029	6.63623	5.18861	5.89687e-05	0.000405209	0.000266605
MAP3K9	CD4 Tcm/naive cells	1.95648	1.86578	5.18845	5.89899e-05	0.000405209	0.000266682
PGK1	CD4 Tcm/naive cells	-0.909072	8.79655	-5.1875	5.91104e-05	0.000405796	0.000267159
MAP3K2-DT	CD4 Tcm/naive cells	-2.32235	2.54007	-5.1865	5.92386e-05	0.000406434	0.000267661
NUDT22	CD4 Tcm/naive cells	-1.18594	5.66924	-5.18608	5.92931e-05	0.000406566	0.000267888
SIRT5	CD4 Tcm/naive cells	-1.62139	4.13789	-5.18472	5.94672e-05	0.00040744	0.000268567
CHI3L2	CD4 Tcm/naive cells	-1.54599	4.65048	-5.18454	5.94911e-05	0.00040744	0.000268666
TSPAN4	CD4 Tcm/naive cells	-1.92285	2.11685	-5.18384	5.95805e-05	0.000407719	0.000268991
AKR1A1	CD4 Tcm/naive cells	-0.928512	6.44991	-5.18344	5.96324e-05	0.000407719	0.000269162
MESD	CD4 Tcm/naive cells	-0.995075	6.4799	-5.1834	5.96378e-05	0.000407719	0.000269172
SOCS2	CD4 Tcm/naive cells	-2.29238	5.12209	-5.18313	5.96733e-05	0.000407721	0.000269323
MAL	CD4 Tcm/naive cells	-0.689252	8.94255	-5.18022	6.00493e-05	0.000409996	0.000270824
MALT1	CD4 Tcm/naive cells	1.08171	7.3218	5.17978	6.01075e-05	0.000409996	0.000271057
E2F6	CD4 Tcm/naive cells	-1.22863	2.12866	-5.17974	6.01128e-05	0.000409996	0.000271071
ZFC3H1	CD4 Tcm/naive cells	1.00808	6.779	5.17682	6.04939e-05	0.000412351	0.000272573
ENSG00000291117	CD4 Tcm/naive cells	1.6112	2.52036	5.17612	6.05859e-05	0.000412716	0.000272952
TANK	CD4 Tcm/naive cells	0.968612	6.25773	5.17587	6.06189e-05	0.000412716	0.000273067
PSMD14-DT	CD4 Tcm/naive cells	2.27396	2.07552	5.17503	6.07282e-05	0.000413217	0.00027352
DDX1	CD4 Tcm/naive cells	0.984267	5.16158	5.1729	6.10103e-05	0.000414891	0.000274691
OSBPL8	CD4 Tcm/naive cells	1.07199	7.89646	5.17219	6.11035e-05	0.000415281	0.000275052
MED30	CD4 Tcm/naive cells	1.28275	6.57882	5.17133	6.12173e-05	0.000415809	0.000275524
PRDX6-AS1	CD4 Tcm/naive cells	1.13511	4.43601	5.17094	6.1269e-05	0.000415916	0.000275707
CPNE2	CD4 Tcm/naive cells	-1.90068	3.40265	-5.16899	6.15289e-05	0.000417435	0.000276767
MIR3667HG	CD4 Tcm/naive cells	-1.37247	4.23437	-5.16819	6.16353e-05	0.000417911	0.000277195
TALDO1	CD4 Tcm/naive cells	-1.5249	7.50702	-5.16679	6.1823e-05	0.000418938	0.000277869
MCPH1	CD4 Tcm/naive cells	0.788304	5.50107	5.1641	6.21847e-05	0.000421142	0.000279284
RNF11	CD4 Tcm/naive cells	0.864405	6.38839	5.16382	6.22218e-05	0.000421146	0.00027939
CAMLG	CD4 Tcm/naive cells	1.26166	6.92505	5.16341	6.22775e-05	0.000421276	0.00027957
NQO2	CD4 Tcm/naive cells	-1.71632	4.68859	-5.16257	6.239e-05	0.000421609	0.000279954
NT5E	CD4 Tcm/naive cells	-2.00057	3.25983	-5.16241	6.24126e-05	0.000421609	0.000280036
TRIP6	CD4 Tcm/naive cells	-1.28775	2.47373	-5.16223	6.24362e-05	0.000421609	0.000280121
ABHD5	CD4 Tcm/naive cells	-0.890853	3.30955	-5.16078	6.26329e-05	0.0004225	0.000280923
KIAA0930	CD4 Tcm/naive cells	-1.49913	3.00024	-5.16072	6.26413e-05	0.0004225	0.000280941
PTPN6	CD4 Tcm/naive cells	-1.46896	7.1258	-5.15991	6.27513e-05	0.000422994	0.000281383
APEX2	CD4 Tcm/naive cells	-1.20796	3.80947	-5.15939	6.28217e-05	0.000423222	0.000281669
SP140L	CD4 Tcm/naive cells	0.78235	6.87116	5.15909	6.28628e-05	0.000423252	0.000281812
CCDC25	CD4 Tcm/naive cells	0.666525	6.44268	5.1577	6.30526e-05	0.000424282	0.000282552
EMB	CD4 Tcm/naive cells	0.745662	7.65119	5.1568	6.31764e-05	0.000424868	0.000283015
SMYD2	CD4 Tcm/naive cells	-0.992734	5.73189	-5.15471	6.34624e-05	0.000426543	0.000284154
STIP1	CD4 Tcm/naive cells	-1.85101	5.35545	-5.15441	6.35037e-05	0.000426572	0.000284318
TTC28-AS1	CD4 Tcm/naive cells	-0.815647	5.76855	-5.15147	6.39099e-05	0.000428837	0.000285952
RAB29	CD4 Tcm/naive cells	-1.39494	5.61869	-5.15143	6.39152e-05	0.000428837	0.000285955
NXPE3	CD4 Tcm/naive cells	0.874338	5.473	5.14812	6.43767e-05	0.000431683	0.000287834
CHPF2	CD4 Tcm/naive cells	-0.724202	4.31076	-5.1469	6.45468e-05	0.000432572	0.000288574
TENT2	CD4 Tcm/naive cells	1.30777	6.45055	5.1463	6.46307e-05	0.000432755	0.000288898
RITA1	CD4 Tcm/naive cells	-2.87993	3.45539	-5.14617	6.46491e-05	0.000432755	0.000288959
CNOT4	CD4 Tcm/naive cells	0.72624	6.53328	5.14539	6.47581e-05	0.000433032	0.000289411
ZNF395	CD4 Tcm/naive cells	1.27471	4.0387	5.14534	6.47654e-05	0.000433032	0.000289417
IMPG2	CD4 Tcm/naive cells	1.27985	1.90528	5.14443	6.48933e-05	0.000433516	0.000289884
MRPL16	CD4 Tcm/naive cells	-0.796007	6.1931	-5.14429	6.49129e-05	0.000433516	0.000289961
ABHD10	CD4 Tcm/naive cells	1.42755	5.10525	5.14391	6.49664e-05	0.000433623	0.00029017
ENSG00000290073	CD4 Tcm/naive cells	1.47085	4.0709	5.14262	6.51495e-05	0.000434593	0.000290862
GADD45A	CD4 Tcm/naive cells	1.93975	4.5078	5.14121	6.53487e-05	0.000435671	0.000291679
COX4I1	CD4 Tcm/naive cells	0.85912	11.1989	5.14009	6.55076e-05	0.000436478	0.000292304
PJA2	CD4 Tcm/naive cells	1.30511	6.79352	5.13972	6.55604e-05	0.000436578	0.000292529
C19orf12	CD4 Tcm/naive cells	-1.27492	5.30339	-5.13835	6.57552e-05	0.000437622	0.000293304
SARS1	CD4 Tcm/naive cells	-0.963242	6.36279	-5.13793	6.5815e-05	0.000437768	0.000293518
CIB2	CD4 Tcm/naive cells	1.64056	2.10635	5.13689	6.59641e-05	0.000438507	0.000294078
TWF1	CD4 Tcm/naive cells	1.48945	4.43734	5.13555	6.61562e-05	0.000439531	0.000294882
TRAP1	CD4 Tcm/naive cells	-0.902082	5.59266	-5.13415	6.63575e-05	0.000440615	0.00029561
PRXL2C	CD4 Tcm/naive cells	1.23239	4.96424	5.1335	6.64505e-05	0.000440979	0.000295983
ENSG00000290048	CD4 Tcm/naive cells	1.85364	5.01363	5.13266	6.6572e-05	0.000441532	0.000296492
C19orf48P	CD4 Tcm/naive cells	1.01825	4.75016	5.13207	6.66572e-05	0.000441843	0.000296829
TGIF2	CD4 Tcm/naive cells	-0.589007	4.98369	-5.13087	6.68307e-05	0.000442739	0.000297485
ZNF420	CD4 Tcm/naive cells	-0.908362	3.68638	-5.12963	6.70122e-05	0.000443687	0.000298138
CCDC9	CD4 Tcm/naive cells	-1.44483	4.10286	-5.12891	6.71159e-05	0.000444119	0.00029852
THEM6	CD4 Tcm/naive cells	-2.17054	3.99306	-5.12659	6.74553e-05	0.000446109	0.00029988
MGME1	CD4 Tcm/naive cells	-1.20113	3.24485	-5.12488	6.77056e-05	0.000447508	0.000300854
OSBPL7	CD4 Tcm/naive cells	-0.890562	3.78975	-5.12289	6.79989e-05	0.00044919	0.000302028
SEC31A	CD4 Tcm/naive cells	-0.59727	6.58384	-5.12125	6.82425e-05	0.000450541	0.000302938
ENSG00000291124	CD4 Tcm/naive cells	1.29951	2.57095	5.12088	6.82972e-05	0.000450563	0.000303159
ZNF622	CD4 Tcm/naive cells	1.04771	5.58825	5.1207	6.83238e-05	0.000450563	0.000303255
CCT7	CD4 Tcm/naive cells	-1.09046	7.56307	-5.1196	6.84868e-05	0.000451379	0.000303871
GABARAPL1	CD4 Tcm/naive cells	2.51274	4.5507	5.11903	6.85717e-05	0.000451598	0.000304226
MMADHC	CD4 Tcm/naive cells	0.811905	6.94735	5.11885	6.85982e-05	0.000451598	0.000304322
DDX20	CD4 Tcm/naive cells	1.51137	4.5804	5.11852	6.8647e-05	0.000451662	0.000304506
RNMT	CD4 Tcm/naive cells	1.67872	7.14905	5.11703	6.88704e-05	0.000452874	0.000305443
ENSG00000284968	CD4 Tcm/naive cells	1.48178	1.75533	5.11367	6.93747e-05	0.00045593	0.000307471
CENATAC-DT	CD4 Tcm/naive cells	-1.64089	2.09426	-5.11319	6.94466e-05	0.000456143	0.000307747
GTPBP2	CD4 Tcm/naive cells	-1.15658	3.01409	-5.11262	6.95336e-05	0.000456455	0.000308088
ENSG00000233850	CD4 Tcm/naive cells	-1.22361	5.06717	-5.11231	6.95797e-05	0.000456498	0.00030826
ATP8B2	CD4 Tcm/naive cells	-1.24928	6.11164	-5.11171	6.96705e-05	0.000456706	0.000308607
SHOC2	CD4 Tcm/naive cells	0.962439	6.11693	5.11158	6.96905e-05	0.000456706	0.000308674
IPO4	CD4 Tcm/naive cells	-1.2999	3.73398	-5.11051	6.98527e-05	0.00045751	0.000309327
SNN	CD4 Tcm/naive cells	1.64633	5.42473	5.10931	7.00346e-05	0.000458441	0.000310033
CEP126	CD4 Tcm/naive cells	2.29207	2.1108	5.10845	7.01654e-05	0.000459037	0.000310544
COG7	CD4 Tcm/naive cells	-1.02878	3.78598	-5.10729	7.03438e-05	0.00045983	0.000311162
TMEM263-DT	CD4 Tcm/naive cells	-2.31183	1.72133	-5.10714	7.03663e-05	0.00045983	0.000311236
ZEB1-AS1	CD4 Tcm/naive cells	-1.27148	2.6648	-5.106	7.054e-05	0.000460524	0.000311916
KAT6A	CD4 Tcm/naive cells	1.45377	6.88267	5.10592	7.05522e-05	0.000460524	0.000311959
PSMD7	CD4 Tcm/naive cells	1.42968	7.42529	5.10537	7.06375e-05	0.00046082	0.000312281
DCTPP1	CD4 Tcm/naive cells	-1.80561	5.13205	-5.10012	7.14473e-05	0.000465839	0.000315392
RBM14	CD4 Tcm/naive cells	-1.26099	4.73667	-5.09867	7.16737e-05	0.000467052	0.000316257
ACBD4	CD4 Tcm/naive cells	-0.902948	3.54698	-5.09811	7.17604e-05	0.000467353	0.000316606
ZNF30	CD4 Tcm/naive cells	-2.26879	2.01822	-5.09748	7.18583e-05	0.000467515	0.000316982
ENSG00000290835	CD4 Tcm/naive cells	1.27618	3.42474	5.09737	7.18769e-05	0.000467515	0.000317053
MAD2L1-DT	CD4 Tcm/naive cells	1.54253	1.93452	5.09718	7.19066e-05	0.000467515	0.000317162
UBL4A	CD4 Tcm/naive cells	-1.5106	5.1471	-5.09672	7.19778e-05	0.000467714	0.000317408
FGD3	CD4 Tcm/naive cells	-0.971574	6.82521	-5.09487	7.22687e-05	0.00046934	0.000318578
ERCC4	CD4 Tcm/naive cells	0.821924	4.3751	5.09437	7.23464e-05	0.00046958	0.000318876
RPUSD2	CD4 Tcm/naive cells	1.28534	4.89675	5.09233	7.26674e-05	0.000471234	0.000320144
CHMP6	CD4 Tcm/naive cells	-1.86788	5.05515	-5.09224	7.26827e-05	0.000471234	0.0003202
SS18L2	CD4 Tcm/naive cells	0.567988	6.68992	5.08833	7.33037e-05	0.000474993	0.000322594
STAT5B	CD4 Tcm/naive cells	-0.558188	6.73057	-5.08688	7.35348e-05	0.000476223	0.000323429
MTCP1	CD4 Tcm/naive cells	1.48351	2.92391	5.08582	7.37049e-05	0.000476912	0.00032412
IGSF9B	CD4 Tcm/naive cells	-1.59919	2.61327	-5.0857	7.37238e-05	0.000476912	0.000324169
TXN	CD4 Tcm/naive cells	-1.03374	7.52478	-5.08541	7.37706e-05	0.000476948	0.000324351
LINC00869	CD4 Tcm/naive cells	1.34215	7.7889	5.08485	7.38603e-05	0.000477261	0.000324666
ZFR	CD4 Tcm/naive cells	1.25633	6.86738	5.08441	7.39303e-05	0.000477446	0.000324923
MIOS	CD4 Tcm/naive cells	1.24106	4.94668	5.08377	7.4033e-05	0.000477725	0.000325322
ENSG00000285280	CD4 Tcm/naive cells	1.71324	2.47052	5.08363	7.40562e-05	0.000477725	0.000325401
PPP3CC	CD4 Tcm/naive cells	0.79966	7.24921	5.08212	7.42999e-05	0.000479029	0.000326288
RANGRF	CD4 Tcm/naive cells	-0.913749	6.13847	-5.08114	7.44587e-05	0.000479785	0.000326905
MARCHF6	CD4 Tcm/naive cells	1.40827	6.50164	5.07996	7.46504e-05	0.000480745	0.000327666
SECISBP2L	CD4 Tcm/naive cells	0.960184	6.31459	5.07971	7.46909e-05	0.000480745	0.000327821
KDM3B	CD4 Tcm/naive cells	1.08612	5.69841	5.079	7.48065e-05	0.000480984	0.000328247
C1orf112	CD4 Tcm/naive cells	-1.16925	4.34629	-5.07897	7.48113e-05	0.000480984	0.000328257
USP21	CD4 Tcm/naive cells	-0.73309	4.32249	-5.07813	7.49479e-05	0.000481593	0.00032874
ZNF232	CD4 Tcm/naive cells	-2.68901	2.50386	-5.07733	7.50784e-05	0.000482164	0.000329232
ENTPD3-AS1	CD4 Tcm/naive cells	-1.82782	3.48838	-5.07664	7.51916e-05	0.000482622	0.000329682
CEP135	CD4 Tcm/naive cells	0.613412	5.59805	5.07537	7.53984e-05	0.000483681	0.000330531
VILL	CD4 Tcm/naive cells	0.941213	4.45995	5.07478	7.54962e-05	0.000484039	0.000330913
ENSG00000286035	CD4 Tcm/naive cells	1.68981	1.68737	5.0745	7.55424e-05	0.000484066	0.000331069
C1orf162	CD4 Tcm/naive cells	-1.87884	7.69887	-5.07365	7.56813e-05	0.000484688	0.000331619
RBM4B	CD4 Tcm/naive cells	-1.04594	3.13907	-5.07106	7.6109e-05	0.000486894	0.000333248
BTG1	CD4 Tcm/naive cells	1.13238	11.3593	5.07059	7.61872e-05	0.000486894	0.000333567
MAGI3	CD4 Tcm/naive cells	1.12142	3.9166	5.07047	7.62078e-05	0.000486894	0.000333634
DANCR	CD4 Tcm/naive cells	0.840779	7.4776	5.07026	7.62421e-05	0.000486894	0.000333737
NENF	CD4 Tcm/naive cells	0.737764	7.13938	5.07017	7.62573e-05	0.000486894	0.000333792
CHMP4B	CD4 Tcm/naive cells	0.819071	5.36345	5.06987	7.63071e-05	0.000486894	0.000333957
PLCG1	CD4 Tcm/naive cells	-0.781185	6.45277	-5.06979	7.6321e-05	0.000486894	0.000333989
VPS13A	CD4 Tcm/naive cells	0.921651	5.84511	5.06578	7.69889e-05	0.000490884	0.000336499
OSBPL5	CD4 Tcm/naive cells	3.29513	1.30145	5.06454	7.71974e-05	0.000491942	0.000337327
ARRDC3	CD4 Tcm/naive cells	1.46277	4.96235	5.06396	7.72948e-05	0.000492291	0.000337694
CATSPER2	CD4 Tcm/naive cells	-2.38356	1.23095	-5.06196	7.76321e-05	0.000494166	0.000338989
EPSTI1	CD4 Tcm/naive cells	1.64404	5.68894	5.06059	7.78641e-05	0.00049537	0.000339848
SETD7	CD4 Tcm/naive cells	2.55547	3.64674	5.05966	7.80229e-05	0.000496107	0.000340457
ATXN1-AS1	CD4 Tcm/naive cells	2.24015	2.4231	5.05849	7.82207e-05	0.000497091	0.000341202
C18orf21	CD4 Tcm/naive cells	1.34563	5.13467	5.05799	7.8306e-05	0.000497308	0.000341514
NHERF2	CD4 Tcm/naive cells	-2.23453	2.27521	-5.05779	7.8341e-05	0.000497308	0.000341631
STAM	CD4 Tcm/naive cells	1.45901	5.53814	5.05601	7.86444e-05	0.00049896	0.000342762
ZRANB3	CD4 Tcm/naive cells	-0.894879	3.91246	-5.05312	7.9141e-05	0.00050164	0.00034465
TCEA2	CD4 Tcm/naive cells	-0.911334	5.60711	-5.05305	7.91537e-05	0.00050164	0.000344693
HNRNPDL	CD4 Tcm/naive cells	0.826476	9.86138	5.05277	7.92017e-05	0.000501646	0.000344878
LINC01725	CD4 Tcm/naive cells	-1.4073	3.41059	-5.05254	7.92415e-05	0.000501646	0.000345003
MFSD14A	CD4 Tcm/naive cells	1.74109	6.54091	5.0517	7.93863e-05	0.000502287	0.000345525
TRIB2	CD4 Tcm/naive cells	-0.700257	6.25508	-5.05061	7.95766e-05	0.000503215	0.000346209
LPAR2	CD4 Tcm/naive cells	1.45688	5.5055	5.04961	7.97491e-05	0.00050403	0.000346911
IST1	CD4 Tcm/naive cells	1.08776	6.13919	5.0464	8.03095e-05	0.000507192	0.000349069
ATG4C	CD4 Tcm/naive cells	-2.28467	3.72145	-5.04624	8.03372e-05	0.000507192	0.000349177
DCXR	CD4 Tcm/naive cells	-1.40253	7.57751	-5.04533	8.04966e-05	0.00050792	0.000349833
ENSG00000249806	CD4 Tcm/naive cells	-2.12215	6.01025	-5.04433	8.06717e-05	0.000508747	0.000350509
RBSN	CD4 Tcm/naive cells	1.58908	4.79732	5.04335	8.08454e-05	0.000509564	0.000351141
AASDH	CD4 Tcm/naive cells	-0.826011	4.39363	-5.0424	8.10118e-05	0.000510335	0.000351729
BAHD1	CD4 Tcm/naive cells	-0.829171	4.0865	-5.03718	8.19393e-05	0.000515896	0.000355336
FIP1L1	CD4 Tcm/naive cells	0.513529	6.60249	5.03646	8.20675e-05	0.000516421	0.000355879
PI16	CD4 Tcm/naive cells	-3.3147	4.34374	-5.03586	8.21756e-05	0.00051682	0.000356336
ESCO1	CD4 Tcm/naive cells	0.764819	5.60336	5.03552	8.2236e-05	0.000516918	0.000356561
LINC00886	CD4 Tcm/naive cells	-1.78777	1.92423	-5.03496	8.23359e-05	0.000517001	0.000356969
SMC6	CD4 Tcm/naive cells	-1.05384	4.83028	-5.03489	8.2349e-05	0.000517001	0.000356999
TRNAU1AP	CD4 Tcm/naive cells	-0.815679	5.21355	-5.0347	8.23835e-05	0.000517001	0.000357113
CTBP1-DT	CD4 Tcm/naive cells	1.50186	4.74082	5.03354	8.25918e-05	0.000517927	0.000357867
FRS2	CD4 Tcm/naive cells	1.48337	4.46877	5.03338	8.26208e-05	0.000517927	0.000357968
NBPF3	CD4 Tcm/naive cells	1.43983	2.92952	5.03305	8.26794e-05	0.000518014	0.000358185
ENOSF1	CD4 Tcm/naive cells	-0.906541	5.37386	-5.03257	8.2766e-05	0.000518275	0.00035851
IFITM3P6	CD4 Tcm/naive cells	1.24926	3.14398	5.03191	8.28857e-05	0.000518743	0.000358954
ENSG00000271893	CD4 Tcm/naive cells	-2.31051	1.47184	-5.03154	8.29534e-05	0.000518886	0.000359185
ZFP90	CD4 Tcm/naive cells	0.672217	5.33999	5.03064	8.31165e-05	0.000519624	0.000359853
PLEKHA1	CD4 Tcm/naive cells	0.674366	6.22846	5.02972	8.32834e-05	0.000520386	0.000360488
SLC41A3	CD4 Tcm/naive cells	0.583176	5.38068	5.02701	8.37765e-05	0.000523184	0.000362409
RP2	CD4 Tcm/naive cells	1.1137	3.24969	5.02561	8.40326e-05	0.000524496	0.000363404
CWF19L1	CD4 Tcm/naive cells	1.23657	5.20898	5.02537	8.40774e-05	0.000524496	0.000363572
LINC02964	CD4 Tcm/naive cells	-1.0505	4.01083	-5.0191	8.52344e-05	0.000531357	0.000367811
PIK3CD	CD4 Tcm/naive cells	-0.616025	7.10877	-5.01891	8.52693e-05	0.000531357	0.000367949
CAP1	CD4 Tcm/naive cells	-1.09789	8.07888	-5.01821	8.54002e-05	0.000531886	0.000368452
METRNL	CD4 Tcm/naive cells	1.90094	1.70971	5.01632	8.57529e-05	0.000533794	0.000369818
CFAP44	CD4 Tcm/naive cells	-2.58589	2.22185	-5.01588	8.58354e-05	0.00053402	0.000370136
HLA-V	CD4 Tcm/naive cells	5.48857	0.191971	5.01367	8.62503e-05	0.000536313	0.000371707
CPEB2	CD4 Tcm/naive cells	1.09336	3.27875	5.00995	8.69542e-05	0.000540398	0.000374468
MAP2K6	CD4 Tcm/naive cells	-1.56661	4.44268	-5.0073	8.74569e-05	0.00054323	0.000376387
LINC00299	CD4 Tcm/naive cells	2.2981	1.54832	5.00642	8.76262e-05	0.000543989	0.000377049
UQCC2	CD4 Tcm/naive cells	-2.09449	5.74322	-5.00613	8.76806e-05	0.000544034	0.000377206
ABRAXAS2	CD4 Tcm/naive cells	0.887141	4.83238	5.00517	8.78662e-05	0.000544893	0.000377927
NUDCD1	CD4 Tcm/naive cells	-2.36828	4.13211	-5.0041	8.80712e-05	0.000545871	0.000378691
SDHC	CD4 Tcm/naive cells	-1.25053	6.88229	-5.00146	8.85808e-05	0.000548735	0.000380607
ZNF208	CD4 Tcm/naive cells	1.40555	3.27397	5.00113	8.86431e-05	0.000548827	0.000380861
KDM1B	CD4 Tcm/naive cells	-0.967584	3.5613	-5.00081	8.8706e-05	0.000548922	0.000381106
LRRC45	CD4 Tcm/naive cells	-1.03253	3.40568	-4.9991	8.90367e-05	0.000550673	0.000382368
MGAT4A	CD4 Tcm/naive cells	1.3828	8.76815	4.99717	8.94133e-05	0.000552706	0.000383814
PHC2	CD4 Tcm/naive cells	1.03787	5.61016	4.99624	8.95949e-05	0.000553021	0.000384488
DBI	CD4 Tcm/naive cells	-1.20225	7.52207	-4.99622	8.95984e-05	0.000553021	0.00038449
RBM12B	CD4 Tcm/naive cells	-0.89265	4.01282	-4.99618	8.96079e-05	0.000553021	0.000384517
CD79A	CD4 Tcm/naive cells	-1.98966	2.86497	-4.99553	8.9734e-05	0.000553222	0.000385005
ENSG00000261840	CD4 Tcm/naive cells	1.72886	2.39655	4.99532	8.97761e-05	0.000553222	0.000385122
NDUFB7	CD4 Tcm/naive cells	-1.14673	7.1625	-4.99528	8.97842e-05	0.000553222	0.000385141
CYLD-AS1	CD4 Tcm/naive cells	-1.33292	1.96277	-4.9944	8.99568e-05	0.000553936	0.000385789
RSAD2	CD4 Tcm/naive cells	-1.95342	3.01263	-4.9942	8.99959e-05	0.000553936	0.000385917
ZBTB26	CD4 Tcm/naive cells	1.70287	2.39396	4.98944	9.09356e-05	0.000559421	0.000389571
PSMA7	CD4 Tcm/naive cells	-0.724435	8.45614	-4.98882	9.10584e-05	0.000559878	0.000390017
C1GALT1C1	CD4 Tcm/naive cells	-1.44272	4.60196	-4.98849	9.1126e-05	0.000559996	0.000390267
SNX13	CD4 Tcm/naive cells	1.40497	5.02494	4.98622	9.15785e-05	0.000562458	0.000392003
TNFAIP1	CD4 Tcm/naive cells	-1.06178	3.10229	-4.98577	9.16685e-05	0.000562458	0.000392339
ETV7	CD4 Tcm/naive cells	-2.96779	1.46803	-4.98575	9.16729e-05	0.000562458	0.00039234
CENPV	CD4 Tcm/naive cells	1.02246	4.64383	4.98409	9.20058e-05	0.000564201	0.000393521
B4GALT1	CD4 Tcm/naive cells	1.14538	5.49883	4.98368	9.20879e-05	0.000564405	0.000393819
CNOT1	CD4 Tcm/naive cells	1.01193	6.37205	4.98341	9.21423e-05	0.000564439	0.000394024
CDK7	CD4 Tcm/naive cells	1.27034	4.25191	4.98082	9.26644e-05	0.000567336	0.00039604
SHPK	CD4 Tcm/naive cells	-1.46961	2.31434	-4.97889	9.30573e-05	0.000569191	0.000397542
PRKD2	CD4 Tcm/naive cells	-0.568175	5.67053	-4.97884	9.3066e-05	0.000569191	0.000397566
KIAA1143	CD4 Tcm/naive cells	0.69399	5.42256	4.97686	9.34694e-05	0.000571356	0.00039918
DYNC1I2	CD4 Tcm/naive cells	-1.43761	4.50006	-4.97633	9.35792e-05	0.000571721	0.000399594
ZNF736	CD4 Tcm/naive cells	1.07637	4.31804	4.97609	9.36282e-05	0.000571721	0.000399776
TFCP2	CD4 Tcm/naive cells	-1.17804	4.31408	-4.97463	9.39264e-05	0.000573239	0.000400939
MRPL51	CD4 Tcm/naive cells	-1.69538	6.41059	-4.97423	9.40101e-05	0.000573447	0.000401242
PPP2R3B	CD4 Tcm/naive cells	-1.77306	3.93191	-4.97261	9.43426e-05	0.000575171	0.000402482
PDIA5	CD4 Tcm/naive cells	-1.86628	1.96904	-4.97191	9.44875e-05	0.000575727	0.000403017
ENSG00000289614	CD4 Tcm/naive cells	1.32054	7.71444	4.97169	9.45335e-05	0.000575727	0.0004032
EIF1B	CD4 Tcm/naive cells	1.75288	7.40504	4.97017	9.48473e-05	0.000577334	0.000404248
MFSD13A	CD4 Tcm/naive cells	-1.46304	2.13314	-4.96974	9.49373e-05	0.000577577	0.000404591
WDR46	CD4 Tcm/naive cells	-2.40171	5.31214	-4.96872	9.51483e-05	0.000578556	0.000405351
MIR4458HG	CD4 Tcm/naive cells	1.65333	1.82869	4.96685	9.55375e-05	0.000580617	0.000406773
ICE1	CD4 Tcm/naive cells	0.842894	6.42776	4.96592	9.57335e-05	0.000581463	0.00040751
SLC52A2	CD4 Tcm/naive cells	-2.21158	4.83067	-4.96571	9.57774e-05	0.000581463	0.00040767
PPP1R15B	CD4 Tcm/naive cells	1.44566	5.08234	4.96526	9.58711e-05	0.000581726	0.000407999
BLTP3B	CD4 Tcm/naive cells	1.15327	4.87054	4.9634	9.62612e-05	0.000583786	0.000409498
ZRSR2	CD4 Tcm/naive cells	0.8021	5.92886	4.96182	9.65955e-05	0.000585506	0.000410662
ETFRF1	CD4 Tcm/naive cells	0.748417	6.06641	4.96122	9.67217e-05	0.000585963	0.0004111
GAA	CD4 Tcm/naive cells	-1.11473	3.59562	-4.96083	9.68047e-05	0.000586158	0.000411411
ENSG00000259972	CD4 Tcm/naive cells	-1.28557	2.20795	-4.95974	9.70356e-05	0.000587249	0.00041228
BIK	CD4 Tcm/naive cells	-1.46916	2.35153	-4.95917	9.71575e-05	0.000587336	0.000412699
SRA1	CD4 Tcm/naive cells	-1.04402	5.81791	-4.95904	9.71851e-05	0.000587336	0.000412774
ENSG00000288930	CD4 Tcm/naive cells	-2.75046	1.37671	-4.95888	9.72183e-05	0.000587336	0.000412887
WHAMM	CD4 Tcm/naive cells	2.53733	6.74552	4.95858	9.72826e-05	0.000587336	0.000413132
SIAE	CD4 Tcm/naive cells	-1.25375	2.53563	-4.95848	9.73044e-05	0.000587336	0.000413211
CD47	CD4 Tcm/naive cells	0.673176	7.91334	4.95669	9.76848e-05	0.000589324	0.000414588
ZNF181	CD4 Tcm/naive cells	-2.96339	3.61782	-4.95223	9.86424e-05	0.00059479	0.000418281
C3orf14	CD4 Tcm/naive cells	1.82254	2.37815	4.9512	9.88653e-05	0.000595728	0.000419169
EXT2	CD4 Tcm/naive cells	-1.20426	4.16346	-4.95104	9.89011e-05	0.000595728	0.000419292
ZFAND2A-DT	CD4 Tcm/naive cells	1.6725	3.11306	4.94948	9.92386e-05	0.00059745	0.000420609
RNF31	CD4 Tcm/naive cells	-0.886244	4.28601	-4.94636	9.99191e-05	0.000600961	0.000423163
C3orf38	CD4 Tcm/naive cells	1.2679	5.41993	4.94632	9.9926e-05	0.000600961	0.000423168
MTPAP	CD4 Tcm/naive cells	1.757	2.84585	4.94353	0.00010054	0.000604336	0.000425458
TCEAL3	CD4 Tcm/naive cells	1.06188	4.72105	4.94032	0.000101249	0.000608185	0.000428068
ACAA1	CD4 Tcm/naive cells	-0.786363	6.30183	-4.94014	0.000101288	0.000608185	0.000428218
MTURN	CD4 Tcm/naive cells	1.26021	4.22469	4.93991	0.000101338	0.000608185	0.000428386
ILVBL	CD4 Tcm/naive cells	-1.62844	4.28788	-4.93926	0.000101484	0.000608745	0.000428902
CPQ	CD4 Tcm/naive cells	0.625084	5.91562	4.93897	0.000101547	0.000608805	0.000429138
CEBPZOS	CD4 Tcm/naive cells	0.604675	6.22552	4.93814	0.000101733	0.000609443	0.000429868
ADD3	CD4 Tcm/naive cells	-0.548031	8.62115	-4.93802	0.000101759	0.000609443	0.000429937
ENSG00000249456	CD4 Tcm/naive cells	1.18928	3.72212	4.93654	0.000102089	0.000611106	0.000431169
RBM3	CD4 Tcm/naive cells	1.10503	8.96322	4.93287	0.000102913	0.000615717	0.000434313
ZNF852	CD4 Tcm/naive cells	1.05232	4.65476	4.9315	0.000103222	0.000617249	0.000435497
POLD1	CD4 Tcm/naive cells	-1.07183	4.08425	-4.93037	0.000103479	0.000618461	0.000436402
LSM14B	CD4 Tcm/naive cells	-1.06913	5.20162	-4.92971	0.000103629	0.000619038	0.000436976
RWDD1	CD4 Tcm/naive cells	0.920105	8.23514	4.9289	0.000103812	0.00061963	0.000437675
LIMK2	CD4 Tcm/naive cells	-0.909682	3.92957	-4.9288	0.000103835	0.00061963	0.000437726
ILK	CD4 Tcm/naive cells	-1.8491	5.76351	-4.92801	0.000104015	0.00062038	0.000438395
OSBPL2	CD4 Tcm/naive cells	0.603938	4.41292	4.92688	0.000104272	0.000621548	0.000439318
GSPT1	CD4 Tcm/naive cells	1.47963	7.54729	4.92668	0.000104318	0.000621548	0.000439481
MTX3	CD4 Tcm/naive cells	1.83002	4.38349	4.92636	0.00010439	0.000621654	0.000439739
ENSG00000279529	CD4 Tcm/naive cells	1.61112	2.61573	4.92549	0.000104589	0.000622015	0.000440503
NAAA	CD4 Tcm/naive cells	-1.17152	6.53089	-4.92545	0.000104599	0.000622015	0.000440518
MRPL24	CD4 Tcm/naive cells	-1.60574	6.01522	-4.92539	0.000104612	0.000622015	0.000440556
BCKDK	CD4 Tcm/naive cells	-2.17287	3.8088	-4.9245	0.000104817	0.000622916	0.000441362
TMEM109	CD4 Tcm/naive cells	-1.24268	6.5647	-4.92348	0.000105053	0.000623993	0.000442188
PHF1	CD4 Tcm/naive cells	0.891951	6.90324	4.92165	0.000105473	0.000626169	0.000443748
HPF1	CD4 Tcm/naive cells	-1.81935	4.83343	-4.92038	0.000105768	0.000627471	0.000444807
ST6GALNAC1	CD4 Tcm/naive cells	-2.17937	3.70808	-4.92023	0.000105801	0.000627471	0.000444919
BDH1	CD4 Tcm/naive cells	-0.912233	4.58452	-4.91962	0.000105944	0.000627843	0.000445416
DYNLT1	CD4 Tcm/naive cells	1.71834	7.55093	4.9195	0.000105973	0.000627843	0.000445505
CTDSP2	CD4 Tcm/naive cells	-0.73571	6.16256	-4.91728	0.000106488	0.00063031	0.000447387
PRKCH	CD4 Tcm/naive cells	0.847034	8.16485	4.91724	0.000106498	0.00063031	0.000447413
VAT1	CD4 Tcm/naive cells	-0.921419	5.48184	-4.91406	0.000107243	0.000634392	0.000450249
TADA3	CD4 Tcm/naive cells	-0.986705	6.34234	-4.91336	0.000107406	0.000635032	0.000450802
JOSD1	CD4 Tcm/naive cells	1.48525	5.31267	4.91211	0.000107701	0.000636181	0.000451932
ZNF3	CD4 Tcm/naive cells	1.32909	3.82962	4.91207	0.000107711	0.000636181	0.000451958
ANKRD55	CD4 Tcm/naive cells	1.04732	5.67032	4.91122	0.000107912	0.000637047	0.000452669
ZC3H10	CD4 Tcm/naive cells	-2.18274	1.05063	-4.90871	0.000108507	0.000640229	0.000454933
ZNF234	CD4 Tcm/naive cells	-1.69405	2.77407	-4.90732	0.000108838	0.000641854	0.000456167
CDK5R1	CD4 Tcm/naive cells	3.26358	3.95446	4.90688	0.000108944	0.000642129	0.000456536
RAB21	CD4 Tcm/naive cells	1.40755	6.41468	4.90666	0.000108996	0.000642129	0.000456706
ZNF821	CD4 Tcm/naive cells	1.25435	3.95823	4.90403	0.000109627	0.000645519	0.000459105
ENSG00000267364	CD4 Tcm/naive cells	-1.99932	4.08321	-4.90372	0.0001097	0.000645617	0.000459378
ENSG00000287387	CD4 Tcm/naive cells	2.40213	3.06469	4.90203	0.000110107	0.000647686	0.000460937
ASB1	CD4 Tcm/naive cells	0.997235	4.42949	4.89886	0.000110875	0.000651872	0.000463881
WDR77	CD4 Tcm/naive cells	-1.7	5.08541	-4.8975	0.000111206	0.000653484	0.000465156
PPAN	CD4 Tcm/naive cells	-1.02672	5.44289	-4.89682	0.000111373	0.000654069	0.000465791
DMAP1	CD4 Tcm/naive cells	-0.711204	5.28864	-4.89659	0.000111429	0.000654069	0.000465932
ENSG00000266947	CD4 Tcm/naive cells	-1.14339	4.11414	-4.89633	0.000111492	0.000654069	0.000466163
SLC2A3	CD4 Tcm/naive cells	-1.62848	8.21544	-4.89613	0.000111541	0.000654069	0.000466337
ENSG00000243305	CD4 Tcm/naive cells	-2.04775	3.38285	-4.89594	0.000111589	0.000654069	0.000466522
CCDC77	CD4 Tcm/naive cells	0.755559	3.29063	4.89497	0.000111825	0.000655124	0.000467439
SCMH1	CD4 Tcm/naive cells	1.06319	5.11712	4.89384	0.000112103	0.000656417	0.000468308
AHSA1	CD4 Tcm/naive cells	-1.6003	5.59919	-4.89276	0.000112368	0.000657636	0.000469262
TENT4A	CD4 Tcm/naive cells	-0.971288	3.47636	-4.89096	0.000112815	0.000659915	0.000470812
TLK1	CD4 Tcm/naive cells	0.817234	7.57163	4.88973	0.000113119	0.000661361	0.000471944
RBM47	CD4 Tcm/naive cells	-2.22545	1.6454	-4.88812	0.000113519	0.000663362	0.000473355
ALDH18A1	CD4 Tcm/naive cells	-0.997012	4.48902	-4.88574	0.000114113	0.000666322	0.000475561
FAM76B	CD4 Tcm/naive cells	1.1997	5.80803	4.88563	0.000114141	0.000666322	0.000475663
UCKL1	CD4 Tcm/naive cells	-0.88649	5.47583	-4.88379	0.000114601	0.000668671	0.000477438
HMGN5	CD4 Tcm/naive cells	1.23107	2.68783	4.88247	0.000114934	0.000670014	0.000478679
AIRE	CD4 Tcm/naive cells	-1.90063	1.61962	-4.88242	0.000114947	0.000670014	0.000478704
RUFY3	CD4 Tcm/naive cells	0.792785	4.27487	4.87985	0.000115598	0.000673465	0.000481107
TUBB	CD4 Tcm/naive cells	-0.729909	8.44244	-4.87897	0.000115822	0.000674128	0.000481891
USP44	CD4 Tcm/naive cells	-1.44062	2.86417	-4.87894	0.000115828	0.000674128	0.000481891
BOLA3	CD4 Tcm/naive cells	-1.29594	6.08429	-4.87642	0.000116471	0.000677527	0.000484354
PRKXP1	CD4 Tcm/naive cells	-2.31608	1.57312	-4.87582	0.000116623	0.00067807	0.00048489
SEC22C	CD4 Tcm/naive cells	0.660609	5.35446	4.87529	0.000116759	0.000678376	0.000485422
ELL2	CD4 Tcm/naive cells	2.48079	4.67149	4.87516	0.000116793	0.000678376	0.000485549
ANKLE2	CD4 Tcm/naive cells	1.05129	6.37862	4.87242	0.000117498	0.000682124	0.000488152
METTL16	CD4 Tcm/naive cells	1.15129	6.07173	4.8711	0.000117839	0.000683762	0.000489423
SLC16A1-AS1	CD4 Tcm/naive cells	-0.840077	3.93282	-4.86923	0.000118325	0.000686236	0.000491163
FBXO25	CD4 Tcm/naive cells	0.866846	4.21933	4.86877	0.000118442	0.000686573	0.000491537
RAB3A	CD4 Tcm/naive cells	-1.36143	2.84392	-4.86851	0.00011851	0.000686619	0.000491767
WDR18	CD4 Tcm/naive cells	-2.04986	4.95552	-4.86793	0.000118662	0.000687033	0.000492351
ORAI1	CD4 Tcm/naive cells	-1.11524	7.35552	-4.86769	0.000118724	0.000687033	0.000492576
ENSG00000286786	CD4 Tcm/naive cells	-1.36404	2.18598	-4.86756	0.00011876	0.000687033	0.00049269
KLHL22	CD4 Tcm/naive cells	-0.94682	5.02298	-4.86667	0.000118989	0.000688017	0.000493479
EMC8	CD4 Tcm/naive cells	-1.12837	4.77236	-4.86359	0.000119798	0.000692346	0.000496387
ENSG00000267469	CD4 Tcm/naive cells	1.56049	3.09617	4.8623	0.000120139	0.00069397	0.000497665
[truncated: 9,548 more rows]

## Sheet: CD4_Tem_cells_LUAD_vs_LUSC
	cluster_id	logFC	AveExpr	t	p_val	p_adj.loc	p_adj.glb
ERAP2	CD4 Tem cells	13.6449	6.18555	46.3611	8.37551e-21	8.25825e-17	5.22732e-16
DOK6	CD4 Tem cells	-10.0215	2.35614	-30.285	2.21293e-17	1.09097e-13	5.87715e-14
ZNF512B	CD4 Tem cells	-4.66701	3.7683	-27.997	9.36094e-17	3.07663e-13	1.37467e-13
LINS1	CD4 Tem cells	-3.70458	5.76776	-26.213	3.12369e-16	5.88662e-13	2.867e-13
SUSD1	CD4 Tem cells	-5.70752	3.67585	-26.0296	3.55101e-16	5.88662e-13	3.07385e-13
FRG1BP	CD4 Tem cells	-4.54666	4.67579	-26.0172	3.58212e-16	5.88662e-13	3.07385e-13
GGACT	CD4 Tem cells	-5.27957	3.25318	-25.4326	5.42411e-16	7.64024e-13	4.17937e-13
LINC01891	CD4 Tem cells	-7.06813	3.21261	-25.0562	7.1189e-16	8.38226e-13	4.98187e-13
OLFM2	CD4 Tem cells	-6.92568	2.95083	-24.9572	7.65115e-16	8.38226e-13	5.21884e-13
ENSG00000291130	CD4 Tem cells	-8.846	2.22182	-24.7515	8.89659e-16	8.77204e-13	5.81418e-13
DSN1	CD4 Tem cells	4.78898	3.16594	23.7943	1.82344e-15	1.63446e-12	9.64444e-13
MAST4	CD4 Tem cells	-4.1215	4.99053	-23.5331	2.22848e-15	1.83106e-12	1.07375e-12
SRXN1	CD4 Tem cells	-6.27658	3.25843	-23.358	2.55197e-15	1.93557e-12	1.1296e-12
KLF9	CD4 Tem cells	7.91048	7.00563	23.226	2.82863e-15	1.95074e-12	1.19875e-12
LPIN2	CD4 Tem cells	4.14549	6.88436	23.1646	2.96765e-15	1.95074e-12	1.23891e-12
ATXN1-AS1	CD4 Tem cells	6.15532	2.87143	22.9321	3.56353e-15	2.02139e-12	1.36866e-12
SLC39A3	CD4 Tem cells	-4.69892	4.75245	-22.9217	3.5929e-15	2.02139e-12	1.37571e-12
CYTH3	CD4 Tem cells	3.70381	3.18812	22.888	3.69016e-15	2.02139e-12	1.40433e-12
GTSF1	CD4 Tem cells	-6.24022	3.40371	-22.028	7.38257e-15	3.83117e-12	2.30958e-12
HLA-C	CD4 Tem cells	3.6302	12.0922	21.9583	7.81802e-15	3.85428e-12	2.40409e-12
MB21D2	CD4 Tem cells	-6.71999	4.20087	-21.6349	1.02217e-14	4.4483e-12	2.90581e-12
GZMH	CD4 Tem cells	17.777	2.43304	21.6221	1.03314e-14	4.4483e-12	2.91766e-12
CHRAC1	CD4 Tem cells	3.41146	6.36933	21.6169	1.03764e-14	4.4483e-12	2.91837e-12
DCAF4	CD4 Tem cells	3.99992	3.54806	21.498	1.14632e-14	4.50308e-12	3.13102e-12
C3orf18	CD4 Tem cells	-5.89279	3.01502	-21.4322	1.21149e-14	4.50308e-12	3.28747e-12
HLA-G	CD4 Tem cells	15.8584	2.84456	21.4117	1.23263e-14	4.50308e-12	3.3244e-12
PHLDB2	CD4 Tem cells	6.64371	3.07359	21.4112	1.23309e-14	4.50308e-12	3.3244e-12
CENATAC	CD4 Tem cells	3.98103	3.97292	21.3225	1.32903e-14	4.58498e-12	3.52219e-12
CENPN	CD4 Tem cells	6.94867	2.78655	21.2987	1.35606e-14	4.58498e-12	3.55606e-12
PZP	CD4 Tem cells	-4.59587	4.12513	-21.2653	1.39502e-14	4.58498e-12	3.62947e-12
HLA-DMA	CD4 Tem cells	-6.58169	3.74411	-21.199	1.47588e-14	4.69426e-12	3.78286e-12
FAM24B	CD4 Tem cells	6.48247	4.23357	20.8244	2.03505e-14	6.27049e-12	4.69543e-12
TTPAL	CD4 Tem cells	-5.72134	2.83391	-20.7876	2.10076e-14	6.2768e-12	4.81146e-12
MTMR9	CD4 Tem cells	5.24968	3.27932	20.7448	2.18017e-14	6.32248e-12	4.93002e-12
PIM2	CD4 Tem cells	-4.78063	6.97746	-20.6923	2.28206e-14	6.42888e-12	5.1233e-12
TBC1D4	CD4 Tem cells	-2.71471	5.69044	-20.6056	2.46098e-14	6.63119e-12	5.37984e-12
PLPP1	CD4 Tem cells	-3.15039	4.61963	-20.593	2.48838e-14	6.63119e-12	5.42075e-12
FBXO2	CD4 Tem cells	-9.19884	2.25089	-20.5274	2.63522e-14	6.83771e-12	5.65187e-12
DLG3	CD4 Tem cells	4.57304	3.56989	20.4468	2.82859e-14	7.15125e-12	5.9427e-12
EPHA1	CD4 Tem cells	-8.00667	3.07795	-20.3796	3.00099e-14	7.39745e-12	6.21221e-12
LUZP1	CD4 Tem cells	3.8195	4.85572	20.2517	3.36049e-14	8.08158e-12	6.79855e-12
STX18	CD4 Tem cells	4.1406	4.77395	20.1508	3.67584e-14	8.62947e-12	7.26002e-12
HLA-H	CD4 Tem cells	14.8205	5.08634	19.9789	4.28698e-14	9.83013e-12	8.09557e-12
PRANCR	CD4 Tem cells	5.60178	5.54283	19.8973	4.61364e-14	1.03387e-11	8.45237e-12
ZFAND1	CD4 Tem cells	2.84243	6.63274	19.8245	4.92735e-14	1.07964e-11	8.73652e-12
HLA-B	CD4 Tem cells	-4.03813	12.7491	-19.7996	5.03939e-14	1.08018e-11	8.8847e-12
HOXB2	CD4 Tem cells	-4.38356	4.95043	-19.7427	5.30657e-14	1.11325e-11	9.18706e-12
LINC02520	CD4 Tem cells	-6.91529	3.28581	-19.547	6.34349e-14	1.28132e-11	1.03641e-11
GOSR1	CD4 Tem cells	4.07486	5.88582	19.5429	6.3676e-14	1.28132e-11	1.03764e-11
NFIL3	CD4 Tem cells	9.2517	3.6396	19.4927	6.66745e-14	1.31482e-11	1.07527e-11
CTDSP2	CD4 Tem cells	-4.17722	5.87328	-19.4124	7.17872e-14	1.3363e-11	1.14322e-11
INSIG1	CD4 Tem cells	5.20732	5.6054	19.4074	7.21192e-14	1.3363e-11	1.14322e-11
STEEP1	CD4 Tem cells	4.82765	3.40653	19.4029	7.24223e-14	1.3363e-11	1.14431e-11
TRUB1	CD4 Tem cells	4.56677	3.77169	19.3915	7.31848e-14	1.3363e-11	1.15344e-11
ENSG00000290109	CD4 Tem cells	-7.74935	3.13874	-19.3333	7.72286e-14	1.3845e-11	1.19849e-11
CCDC9	CD4 Tem cells	-4.82781	3.95043	-19.2963	7.99281e-14	1.40731e-11	1.22869e-11
PALM2AKAP2	CD4 Tem cells	-5.11037	3.832	-19.2363	8.45067e-14	1.45193e-11	1.28061e-11
SNTB1	CD4 Tem cells	-3.9811	4.27626	-19.2134	8.63262e-14	1.45193e-11	1.29826e-11
POLR3F	CD4 Tem cells	5.26661	4.07931	19.2065	8.68802e-14	1.45193e-11	1.30189e-11
TRBV10-2	CD4 Tem cells	-12.9478	2.85337	-19.1607	9.06676e-14	1.48997e-11	1.34253e-11
CYB561D2	CD4 Tem cells	-5.35017	5.61478	-19.1191	9.42643e-14	1.52134e-11	1.38429e-11
ENSG00000272256	CD4 Tem cells	5.36021	6.22451	19.1033	9.56622e-14	1.52134e-11	1.3966e-11
ENSG00000290073	CD4 Tem cells	6.04146	3.71165	19.012	1.04211e-13	1.63099e-11	1.49346e-11
AUTS2	CD4 Tem cells	6.3497	5.41813	18.9893	1.06462e-13	1.64017e-11	1.5176e-11
SCARB2	CD4 Tem cells	3.8755	4.03852	18.9293	1.12655e-13	1.69183e-11	1.58178e-11
ENSG00000291018	CD4 Tem cells	13.3778	1.53587	18.9238	1.13246e-13	1.69183e-11	1.58473e-11
RIPK3	CD4 Tem cells	-5.2639	3.71088	-18.8943	1.16442e-13	1.7136e-11	1.61497e-11
PLEC	CD4 Tem cells	-3.11903	6.78735	-18.7886	1.287e-13	1.83929e-11	1.74068e-11
GEMIN5	CD4 Tem cells	-4.0302	3.61506	-18.7885	1.28713e-13	1.83929e-11	1.74068e-11
YEATS2	CD4 Tem cells	3.20849	4.36454	18.6778	1.43036e-13	2.01016e-11	1.86565e-11
TIGIT	CD4 Tem cells	-6.96594	4.80455	-18.6653	1.44748e-13	2.01016e-11	1.88323e-11
IPO4	CD4 Tem cells	-4.74113	3.84188	-18.6143	1.51979e-13	2.0482e-11	1.9497e-11
KIF1C	CD4 Tem cells	-4.65295	3.77809	-18.6013	1.53896e-13	2.0482e-11	1.9642e-11
TRIM59	CD4 Tem cells	2.60101	5.60103	18.5914	1.55354e-13	2.0482e-11	1.98079e-11
PSD4	CD4 Tem cells	-4.28576	5.03949	-18.5885	1.55796e-13	2.0482e-11	1.98238e-11
SAV1	CD4 Tem cells	5.40816	3.81716	18.4955	1.70362e-13	2.17702e-11	2.122e-11
NAGLU	CD4 Tem cells	-3.45289	3.76072	-18.4849	1.72108e-13	2.17702e-11	2.13476e-11
ALDH1B1	CD4 Tem cells	-11.6935	2.25194	-18.4842	1.72218e-13	2.17702e-11	2.13476e-11
PHF23	CD4 Tem cells	-8.95839	3.47543	-18.4608	1.76155e-13	2.1986e-11	2.17492e-11
POLR2H	CD4 Tem cells	-3.28438	5.61903	-18.4462	1.78656e-13	2.20194e-11	2.18848e-11
KCTD18	CD4 Tem cells	3.91204	4.80482	18.4317	1.81178e-13	2.20545e-11	2.21069e-11
ZNF575	CD4 Tem cells	-5.3496	3.65882	-18.412	1.8466e-13	2.22042e-11	2.24054e-11
FOXP3	CD4 Tem cells	-6.96034	2.4424	-18.3886	1.88896e-13	2.24399e-11	2.28137e-11
VBP1	CD4 Tem cells	-5.00336	5.92842	-18.3044	2.04982e-13	2.4061e-11	2.41384e-11
SLC22A5	CD4 Tem cells	6.45586	3.93211	18.274	2.11128e-13	2.44909e-11	2.46759e-11
TIPARP	CD4 Tem cells	8.60742	6.14433	18.2071	2.25366e-13	2.56906e-11	2.58796e-11
RIT1	CD4 Tem cells	4.04901	4.53636	18.2011	2.26681e-13	2.56906e-11	2.59384e-11
HDGFL3	CD4 Tem cells	-7.9915	4.618	-18.139	2.40902e-13	2.69919e-11	2.72154e-11
ENSG00000272092	CD4 Tem cells	3.52408	3.17351	18.1166	2.46244e-13	2.72805e-11	2.76662e-11
WHAMMP1	CD4 Tem cells	6.36349	2.63912	18.1028	2.49608e-13	2.73459e-11	2.78664e-11
MTFR1	CD4 Tem cells	-5.52996	3.54802	-18.0802	2.55222e-13	2.75621e-11	2.83685e-11
DMXL1	CD4 Tem cells	2.63078	5.3335	18.0724	2.57171e-13	2.75621e-11	2.8509e-11
MED30	CD4 Tem cells	4.5905	6.44451	18.0249	2.69511e-13	2.8574e-11	2.95101e-11
ENSG00000183308	CD4 Tem cells	7.04884	3.49117	17.9634	2.86388e-13	3.00402e-11	3.08255e-11
ERCC6L2-AS1	CD4 Tem cells	2.579	4.7216	17.9385	2.93513e-13	3.04635e-11	3.12606e-11
SREBF2-AS1	CD4 Tem cells	3.84791	3.53879	17.9237	2.97857e-13	3.05923e-11	3.15942e-11
NFKBIA	CD4 Tem cells	8.09881	9.75899	17.9107	3.01705e-13	3.06017e-11	3.18343e-11
ENSG00000259345	CD4 Tem cells	-6.66258	2.39285	-17.8987	3.05335e-13	3.06017e-11	3.21358e-11
MICA	CD4 Tem cells	-2.62667	3.72111	-17.8924	3.07258e-13	3.06017e-11	3.22232e-11
ENSG00000291100	CD4 Tem cells	-5.85664	4.52642	-17.8737	3.13014e-13	3.08632e-11	3.27234e-11
VIRMA	CD4 Tem cells	3.94535	5.91061	17.8557	3.18649e-13	3.09621e-11	3.31522e-11
FAM83G	CD4 Tem cells	-4.91034	2.81256	-17.8505	3.20298e-13	3.09621e-11	3.32343e-11
MAF1	CD4 Tem cells	-2.46893	6.6092	-17.8053	3.35067e-13	3.18477e-11	3.43668e-11
SFI1	CD4 Tem cells	2.61556	4.7289	17.8027	3.35919e-13	3.18477e-11	3.44259e-11
SPTLC1	CD4 Tem cells	3.65762	5.22312	17.7577	3.51357e-13	3.29941e-11	3.57731e-11
TRBV30	CD4 Tem cells	-5.98495	6.29439	-17.6942	3.74429e-13	3.4829e-11	3.74501e-11
CPNE1	CD4 Tem cells	-4.18965	6.61276	-17.6554	3.89283e-13	3.5581e-11	3.84734e-11
USP11	CD4 Tem cells	2.88413	4.99341	17.6542	3.89731e-13	3.5581e-11	3.84872e-11
SMDT1	CD4 Tem cells	5.79678	9.0787	17.6275	4.0035e-13	3.59724e-11	3.92883e-11
TRBV12-5	CD4 Tem cells	-7.1015	3.42348	-17.6228	4.0225e-13	3.59724e-11	3.9411e-11
THRA	CD4 Tem cells	2.86431	4.77866	17.6161	4.04963e-13	3.59724e-11	3.94915e-11
HMGCL	CD4 Tem cells	-3.15145	3.90714	-17.5664	4.25778e-13	3.74837e-11	4.11357e-11
RFXANK	CD4 Tem cells	-3.0947	5.53351	-17.4777	4.65696e-13	4.06351e-11	4.40379e-11
ZNF480	CD4 Tem cells	-4.92824	4.36627	-17.4422	4.82791e-13	4.17572e-11	4.52092e-11
RAB21	CD4 Tem cells	4.02207	6.33289	17.3928	5.0769e-13	4.35289e-11	4.69074e-11
NAP1L5	CD4 Tem cells	6.12898	3.44272	17.3738	5.17564e-13	4.3993e-11	4.75382e-11
DHRS7B	CD4 Tem cells	-5.24862	2.87672	-17.3522	5.29122e-13	4.45122e-11	4.83862e-11
ACOT4	CD4 Tem cells	5.05555	2.46187	17.3456	5.32702e-13	4.45122e-11	4.86423e-11
SMIM10L1	CD4 Tem cells	2.88449	6.31963	17.3356	5.3817e-13	4.45912e-11	4.89982e-11
SNHG16	CD4 Tem cells	3.74202	7.95819	17.2948	5.61088e-13	4.58487e-11	5.04228e-11
LIPE	CD4 Tem cells	-5.55307	3.10195	-17.2872	5.65456e-13	4.58487e-11	5.07422e-11
ZSWIM9	CD4 Tem cells	-5.25825	3.15783	-17.2821	5.68399e-13	4.58487e-11	5.09331e-11
TMEM223	CD4 Tem cells	-3.93667	5.14275	-17.276	5.71946e-13	4.58487e-11	5.11775e-11
RAB30	CD4 Tem cells	9.72357	3.46595	17.2628	5.79732e-13	4.6098e-11	5.1652e-11
SNAPC1	CD4 Tem cells	-5.51727	3.44296	-17.2178	6.07147e-13	4.7838e-11	5.34838e-11
KANSL1-AS1	CD4 Tem cells	-6.26963	5.82124	-17.202	6.17058e-13	4.7838e-11	5.40137e-11
AMIGO2	CD4 Tem cells	-4.26345	3.51394	-17.1951	6.21484e-13	4.7838e-11	5.43631e-11
NCBP1	CD4 Tem cells	3.78478	4.97257	17.194	6.22203e-13	4.7838e-11	5.43878e-11
SLC35G1	CD4 Tem cells	-6.01619	2.90131	-17.1882	6.25873e-13	4.7838e-11	5.46321e-11
TMSB4X	CD4 Tem cells	-3.51706	12.8458	-17.1613	6.43454e-13	4.88035e-11	5.58572e-11
ERCC1	CD4 Tem cells	-3.7528	5.48522	-17.1393	6.5825e-13	4.92852e-11	5.67833e-11
GRWD1	CD4 Tem cells	-2.79905	4.34543	-17.1328	6.62625e-13	4.92852e-11	5.71212e-11
ARHGAP21	CD4 Tem cells	3.48042	3.25062	17.1297	6.648e-13	4.92852e-11	5.72692e-11
ITGB2-AS1	CD4 Tem cells	-3.55405	6.13363	-17.1173	6.73324e-13	4.95446e-11	5.7685e-11
ENSG00000204894	CD4 Tem cells	17.2688	1.63354	17.0906	6.92212e-13	5.05571e-11	5.87455e-11
GPCPD1	CD4 Tem cells	5.05514	6.40835	17.0633	7.11972e-13	5.14187e-11	6.02108e-11
RBBP7	CD4 Tem cells	2.89541	6.84948	17.06	7.14439e-13	5.14187e-11	6.02846e-11
MAP1A	CD4 Tem cells	-8.71657	1.93626	-17.0488	7.22778e-13	5.1642e-11	6.09183e-11
SOCS3	CD4 Tem cells	-9.07294	6.58724	-17.0389	7.302e-13	5.17969e-11	6.12956e-11
CDK19	CD4 Tem cells	-3.93854	3.78986	-17.0187	7.45703e-13	5.20133e-11	6.23454e-11
PRDX4	CD4 Tem cells	-5.42929	5.67695	-17.0171	7.46904e-13	5.20133e-11	6.2404e-11
DHX35	CD4 Tem cells	4.02777	3.59317	17.0143	7.49076e-13	5.20133e-11	6.25436e-11
GSR	CD4 Tem cells	-3.90238	4.49437	-16.9826	7.74174e-13	5.29037e-11	6.4167e-11
ENSG00000291113	CD4 Tem cells	-3.89586	3.80581	-16.9814	7.75193e-13	5.29037e-11	6.42088e-11
PABPC1	CD4 Tem cells	3.13369	11.8319	16.9779	7.77996e-13	5.29037e-11	6.43556e-11
HINFP	CD4 Tem cells	-4.14451	3.197	-16.9345	8.13969e-13	5.40419e-11	6.67123e-11
NINJ2	CD4 Tem cells	-4.38208	4.02701	-16.9321	8.16015e-13	5.40419e-11	6.68361e-11
DYNLT3	CD4 Tem cells	2.93285	6.78534	16.93	8.17732e-13	5.40419e-11	6.6889e-11
RIPK2-DT	CD4 Tem cells	7.58027	2.75792	16.929	8.18593e-13	5.40419e-11	6.69155e-11
RPP25L	CD4 Tem cells	-6.13405	4.22273	-16.9249	8.22138e-13	5.40419e-11	6.71613e-11
SCO2	CD4 Tem cells	-6.61807	4.23222	-16.9156	8.30103e-13	5.42041e-11	6.76791e-11
GALT	CD4 Tem cells	-3.72265	6.12276	-16.904	8.40247e-13	5.45055e-11	6.82388e-11
SC5D	CD4 Tem cells	6.74701	4.31067	16.8798	8.61803e-13	5.55384e-11	6.95867e-11
ENSG00000272449	CD4 Tem cells	-2.96038	4.30454	-16.8645	8.75658e-13	5.60649e-11	7.0382e-11
C9orf64	CD4 Tem cells	-8.95164	2.18786	-16.8544	8.8495e-13	5.62942e-11	7.0946e-11
KLC2	CD4 Tem cells	-3.42836	3.58735	-16.8468	8.92012e-13	5.63797e-11	7.13747e-11
TMEM230	CD4 Tem cells	-5.3122	7.18643	-16.8222	9.15292e-13	5.74827e-11	7.28174e-11
PHLDA1	CD4 Tem cells	4.82442	4.07292	16.7805	9.56303e-13	5.91967e-11	7.57421e-11
GSTP1	CD4 Tem cells	-2.68983	8.05632	-16.7729	9.63979e-13	5.91967e-11	7.62533e-11
ELOVL5	CD4 Tem cells	1.83897	7.62082	16.7721	9.64796e-13	5.91967e-11	7.62696e-11
HAUS3	CD4 Tem cells	7.25422	5.96923	16.7637	9.73303e-13	5.91967e-11	7.67962e-11
ZBTB14	CD4 Tem cells	-2.54705	4.25701	-16.7606	9.76546e-13	5.91967e-11	7.69062e-11
CDC25B	CD4 Tem cells	-4.67344	7.46413	-16.7516	9.85838e-13	5.91967e-11	7.74899e-11
C3orf38	CD4 Tem cells	3.12656	5.16887	16.7502	9.8727e-13	5.91967e-11	7.74899e-11
ANKRD49	CD4 Tem cells	4.33844	5.40561	16.7427	9.95119e-13	5.91967e-11	7.77314e-11
CD59	CD4 Tem cells	-2.8762	5.50439	-16.7412	9.96618e-13	5.91967e-11	7.77998e-11
EIF4E3	CD4 Tem cells	-2.8261	6.75708	-16.7207	1.0184e-12	5.9315e-11	7.90366e-11
TIMM44	CD4 Tem cells	3.75036	4.01304	16.7177	1.02168e-12	5.9315e-11	7.90366e-11
SEC23B	CD4 Tem cells	-2.91902	5.06932	-16.7174	1.02196e-12	5.9315e-11	7.90366e-11
EIF4A3	CD4 Tem cells	-2.18096	5.74926	-16.7167	1.02267e-12	5.9315e-11	7.90427e-11
HDHD3	CD4 Tem cells	-3.68096	4.77242	-16.7067	1.0336e-12	5.9598e-11	7.95914e-11
ZMIZ2	CD4 Tem cells	-3.02185	4.11998	-16.6666	1.07823e-12	6.18103e-11	8.23176e-11
RHEBL1	CD4 Tem cells	4.25625	2.86291	16.6593	1.08661e-12	6.19073e-11	8.27549e-11
MAPRE1	CD4 Tem cells	3.76374	6.58393	16.6542	1.09248e-12	6.19073e-11	8.29661e-11
RRM2B	CD4 Tem cells	4.65149	3.26212	16.6362	1.11354e-12	6.274e-11	8.42403e-11
ENSG00000289398	CD4 Tem cells	-4.50758	2.69613	-16.6093	1.14563e-12	6.41812e-11	8.60938e-11
KMT5A	CD4 Tem cells	3.60284	4.53631	16.6033	1.15299e-12	6.42285e-11	8.64906e-11
ALG13	CD4 Tem cells	2.94809	5.94484	16.5576	1.21034e-12	6.70445e-11	8.96612e-11
TANGO6	CD4 Tem cells	-3.40727	4.37469	-16.5273	1.25002e-12	6.88558e-11	9.20649e-11
SMS	CD4 Tem cells	2.09999	6.10005	16.503	1.28283e-12	7.02705e-11	9.39717e-11
CDV3	CD4 Tem cells	3.02022	8.1103	16.4835	1.30981e-12	7.13521e-11	9.53885e-11
SPINK2	CD4 Tem cells	7.24627	2.40156	16.4769	1.31894e-12	7.14547e-11	9.58297e-11
RFK	CD4 Tem cells	-3.00803	4.81789	-16.4691	1.33001e-12	7.16609e-11	9.6454e-11
KLHL24	CD4 Tem cells	4.65617	6.00346	16.4555	1.34949e-12	7.23149e-11	9.75382e-11
ATG5	CD4 Tem cells	2.3868	6.22746	16.4432	1.36744e-12	7.26863e-11	9.83798e-11
ZNF200	CD4 Tem cells	-4.15817	2.99812	-16.4367	1.37694e-12	7.26863e-11	9.90063e-11
HSPA5	CD4 Tem cells	4.98308	9.14388	16.4356	1.37853e-12	7.26863e-11	9.90085e-11
ELP5	CD4 Tem cells	3.58593	5.57293	16.4297	1.38726e-12	7.27425e-11	9.94051e-11
OPA3	CD4 Tem cells	-2.71911	3.06442	-16.4249	1.39435e-12	7.27425e-11	9.97415e-11
HSDL2	CD4 Tem cells	-3.90618	4.84473	-16.4196	1.40243e-12	7.27787e-11	1.00262e-10
LDOC1	CD4 Tem cells	-3.98414	5.36859	-16.412	1.41378e-12	7.29835e-11	1.00957e-10
FLNA	CD4 Tem cells	-3.06937	8.73606	-16.3849	1.45556e-12	7.47492e-11	1.03232e-10
ZNF224	CD4 Tem cells	-4.68696	4.12762	-16.3704	1.47838e-12	7.47986e-11	1.04436e-10
PCSK1N	CD4 Tem cells	6.13523	5.98366	16.3704	1.47839e-12	7.47986e-11	1.04436e-10
NBL1	CD4 Tem cells	5.62555	5.06181	16.3698	1.47928e-12	7.47986e-11	1.0444e-10
IFNAR1	CD4 Tem cells	2.15481	6.31307	16.3431	1.52236e-12	7.65706e-11	1.06937e-10
CENPV	CD4 Tem cells	4.13843	3.83526	16.3385	1.52986e-12	7.65706e-11	1.07349e-10
PPP1R2	CD4 Tem cells	3.19459	8.39515	16.3313	1.5418e-12	7.67784e-11	1.07817e-10
UBTD2	CD4 Tem cells	-6.39537	2.28609	-16.3163	1.56689e-12	7.76359e-11	1.09144e-10
KIZ	CD4 Tem cells	3.29312	4.61398	16.3098	1.57789e-12	7.77899e-11	1.09665e-10
PRDM1	CD4 Tem cells	6.47069	7.79639	16.2905	1.61106e-12	7.86955e-11	1.11535e-10
LEMD3	CD4 Tem cells	4.27845	5.57542	16.2898	1.61234e-12	7.86955e-11	1.11563e-10
ZNF444	CD4 Tem cells	-4.60213	4.02787	-16.2814	1.62705e-12	7.86955e-11	1.12178e-10
GMPPA	CD4 Tem cells	-3.18124	4.39279	-16.2807	1.62818e-12	7.86955e-11	1.12178e-10
RFLNB	CD4 Tem cells	-3.96396	5.52079	-16.2514	1.68057e-12	8.08316e-11	1.14859e-10
JHY	CD4 Tem cells	4.70359	2.97537	16.228	1.72369e-12	8.25026e-11	1.1738e-10
PPFIBP2	CD4 Tem cells	-8.17225	2.99876	-16.1767	1.82214e-12	8.67935e-11	1.22007e-10
GNLY	CD4 Tem cells	10.5221	5.96229	16.1618	1.8519e-12	8.77871e-11	1.22958e-10
TSPYL4	CD4 Tem cells	2.91132	5.1131	16.1305	1.91594e-12	9.03882e-11	1.26671e-10
ZNF510	CD4 Tem cells	-5.79989	2.60799	-16.1192	1.93967e-12	9.10719e-11	1.27766e-10
ZNF675	CD4 Tem cells	3.88319	4.88907	16.1075	1.96451e-12	9.14073e-11	1.29049e-10
NAPA-AS1	CD4 Tem cells	4.53678	3.46619	16.1071	1.96535e-12	9.14073e-11	1.29049e-10
FARS2	CD4 Tem cells	-3.17613	5.45497	-16.0986	1.98364e-12	9.1825e-11	1.29773e-10
LINC01876	CD4 Tem cells	8.81538	2.24051	16.0897	2.00307e-12	9.22911e-11	1.30907e-10
PCIF1	CD4 Tem cells	4.20078	6.85432	16.0792	2.02604e-12	9.24432e-11	1.32062e-10
ERICH1	CD4 Tem cells	2.28192	6.52726	16.078	2.02873e-12	9.24432e-11	1.32168e-10
RBM22	CD4 Tem cells	2.48308	6.21616	16.0754	2.0345e-12	9.24432e-11	1.32383e-10
AARS1	CD4 Tem cells	-4.09333	4.31259	-16.0497	2.09233e-12	9.46348e-11	1.35316e-10
OPA1	CD4 Tem cells	4.44489	5.58224	16.0429	2.10801e-12	9.49085e-11	1.36055e-10
RNF138	CD4 Tem cells	4.61823	6.43368	16.0381	2.11912e-12	9.49752e-11	1.36631e-10
FAIM	CD4 Tem cells	-4.77401	3.0768	-16.0115	2.18157e-12	9.73318e-11	1.39935e-10
BBC3	CD4 Tem cells	4.53336	4.82479	15.996	2.21888e-12	9.85504e-11	1.416e-10
UBE4A	CD4 Tem cells	3.62041	5.96011	15.9901	2.23335e-12	9.87483e-11	1.42233e-10
PTGES3	CD4 Tem cells	2.07019	8.95226	15.9857	2.24408e-12	9.87798e-11	1.4277e-10
MIB1	CD4 Tem cells	-2.98313	5.30796	-15.9739	2.27334e-12	9.96228e-11	1.44191e-10
LHFPL5	CD4 Tem cells	-3.5497	3.14491	-15.9585	2.31208e-12	1.00872e-10	1.46202e-10
HEATR6	CD4 Tem cells	2.67651	4.34814	15.9443	2.3484e-12	1.02006e-10	1.48124e-10
GPR65	CD4 Tem cells	2.29218	6.55606	15.9381	2.3645e-12	1.02254e-10	1.48763e-10
SLC38A4-AS1	CD4 Tem cells	-7.01222	2.85147	-15.9304	2.38465e-12	1.02316e-10	1.49519e-10
PSAT1	CD4 Tem cells	-6.02311	2.38936	-15.9295	2.3871e-12	1.02316e-10	1.49572e-10
SLC25A33	CD4 Tem cells	4.25206	3.94835	15.9257	2.39706e-12	1.02316e-10	1.50055e-10
NFKBID	CD4 Tem cells	-6.52618	2.42377	-15.9163	2.42189e-12	1.0293e-10	1.51231e-10
SF3B3	CD4 Tem cells	-2.73219	5.35257	-15.8829	2.51267e-12	1.0633e-10	1.55653e-10
GSK3B	CD4 Tem cells	2.63116	6.68006	15.8529	2.5973e-12	1.09442e-10	1.5998e-10
FTCDNL1	CD4 Tem cells	4.93436	2.88656	15.8434	2.62459e-12	1.10121e-10	1.61068e-10
FZD3	CD4 Tem cells	6.92356	2.39851	15.8136	2.71252e-12	1.12919e-10	1.64843e-10
IRF5	CD4 Tem cells	-4.96459	3.1214	-15.8131	2.71417e-12	1.12919e-10	1.64863e-10
SHLD3	CD4 Tem cells	5.99711	3.0189	15.7968	2.7636e-12	1.14492e-10	1.6708e-10
MRPL34	CD4 Tem cells	-2.25231	7.19096	-15.7696	2.84819e-12	1.17503e-10	1.70924e-10
LINC00662	CD4 Tem cells	-4.8595	3.90761	-15.744	2.93026e-12	1.20385e-10	1.75259e-10
DGLUCY	CD4 Tem cells	-2.93357	5.05932	-15.7295	2.97789e-12	1.21732e-10	1.77683e-10
TBC1D15	CD4 Tem cells	5.49601	5.53823	15.7265	2.98773e-12	1.21732e-10	1.78185e-10
ANKHD1-DT	CD4 Tem cells	-4.93864	2.50813	-15.7186	3.01431e-12	1.22309e-10	1.79427e-10
CMIP	CD4 Tem cells	3.28326	5.20338	15.7136	3.03119e-12	1.2249e-10	1.8026e-10
FBXL6	CD4 Tem cells	-3.16363	4.13752	-15.709	3.0466e-12	1.2261e-10	1.80918e-10
PNRC2	CD4 Tem cells	3.00581	7.35564	15.7045	3.06174e-12	1.22719e-10	1.81471e-10
MAPKAPK3	CD4 Tem cells	-4.20985	6.01758	-15.6841	3.13239e-12	1.25042e-10	1.84607e-10
TRAF2	CD4 Tem cells	-3.3025	3.77182	-15.6804	3.1452e-12	1.25047e-10	1.85012e-10
GNE	CD4 Tem cells	4.29548	3.84646	15.6689	3.18568e-12	1.25666e-10	1.86812e-10
GSTM1	CD4 Tem cells	-22.3649	2.22932	-15.6688	3.18627e-12	1.25666e-10	1.86812e-10
TPO	CD4 Tem cells	-6.275	2.30399	-15.66	3.21752e-12	1.26393e-10	1.87938e-10
SCAMP3	CD4 Tem cells	-2.96345	5.93285	-15.6412	3.28573e-12	1.28517e-10	1.9085e-10
UBE2J1	CD4 Tem cells	4.02098	6.70082	15.6352	3.30804e-12	1.28517e-10	1.91968e-10
AP2B1	CD4 Tem cells	-2.08797	6.09425	-15.6323	3.31888e-12	1.28517e-10	1.92418e-10
LINC02694	CD4 Tem cells	-4.99144	4.31512	-15.6309	3.32373e-12	1.28517e-10	1.9252e-10
TSHZ2	CD4 Tem cells	-3.15464	5.74575	-15.5915	3.47378e-12	1.33795e-10	2.00097e-10
ACAP1	CD4 Tem cells	-1.88048	7.97251	-15.584	3.50325e-12	1.34405e-10	2.01516e-10
PCSK7	CD4 Tem cells	-2.32043	5.93232	-15.5641	3.58215e-12	1.36875e-10	2.05072e-10
DCUN1D1	CD4 Tem cells	2.65426	4.86372	15.5608	3.5954e-12	1.36875e-10	2.05585e-10
CNOT2	CD4 Tem cells	2.93277	6.96198	15.5247	3.74429e-12	1.41995e-10	2.12928e-10
MYO1F	CD4 Tem cells	-3.2079	6.40302	-15.5031	3.8364e-12	1.44931e-10	2.16783e-10
SRD5A3	CD4 Tem cells	-6.41005	3.51197	-15.4897	3.89479e-12	1.46575e-10	2.19319e-10
TRBV20-1	CD4 Tem cells	-3.08542	8.58648	-15.4829	3.92444e-12	1.46765e-10	2.20461e-10
LINC01727	CD4 Tem cells	-7.08436	2.53879	-15.4795	3.93994e-12	1.46765e-10	2.21232e-10
TRIM5	CD4 Tem cells	-4.15626	4.26806	-15.4784	3.94449e-12	1.46765e-10	2.21288e-10
A2MP1-1	CD4 Tem cells	-5.50852	2.56237	-15.475	3.95994e-12	1.46786e-10	2.21825e-10
FBXL5	CD4 Tem cells	3.11603	6.46343	15.466	4.00033e-12	1.47728e-10	2.2352e-10
B4GALT1	CD4 Tem cells	4.02725	5.91357	15.4444	4.09897e-12	1.50805e-10	2.28211e-10
C2CD2L	CD4 Tem cells	-7.02252	3.63974	-15.4354	4.14066e-12	1.51589e-10	2.3002e-10
FTSJ3	CD4 Tem cells	-4.45522	4.70345	-15.4311	4.16117e-12	1.51589e-10	2.30953e-10
ILF3-DT	CD4 Tem cells	-3.40708	6.21761	-15.4292	4.16976e-12	1.51589e-10	2.31327e-10
ERMP1	CD4 Tem cells	-4.93076	3.59882	-15.4267	4.18175e-12	1.51589e-10	2.31795e-10
CCNQ	CD4 Tem cells	-2.87457	5.91681	-15.4216	4.20593e-12	1.51906e-10	2.32713e-10
AREG	CD4 Tem cells	7.98743	5.63032	15.3952	4.33347e-12	1.55492e-10	2.38396e-10
TBC1D16	CD4 Tem cells	7.50564	2.82173	15.3945	4.33676e-12	1.55492e-10	2.38472e-10
WDR18	CD4 Tem cells	-5.02502	4.94075	-15.366	4.4795e-12	1.59326e-10	2.44919e-10
TXNDC16	CD4 Tem cells	4.05334	3.45941	15.3643	4.4879e-12	1.59326e-10	2.45115e-10
LRRC45	CD4 Tem cells	-6.37997	3.27992	-15.3635	4.49214e-12	1.59326e-10	2.4518e-10
ZFAND5	CD4 Tem cells	3.86219	6.65756	15.3513	4.55485e-12	1.60971e-10	2.48169e-10
ENSG00000288833	CD4 Tem cells	4.51384	3.79203	15.3393	4.61723e-12	1.62593e-10	2.51129e-10
MIOS	CD4 Tem cells	4.08204	4.45856	15.3223	4.70734e-12	1.65176e-10	2.54919e-10
LSM14A	CD4 Tem cells	2.56382	8.07248	15.3153	4.74505e-12	1.65706e-10	2.56147e-10
PCNA	CD4 Tem cells	-5.24245	4.90342	-15.3132	4.75607e-12	1.65706e-10	2.56557e-10
YTHDC1	CD4 Tem cells	3.70939	7.1648	15.3039	4.80677e-12	1.66883e-10	2.58621e-10
CORO2A	CD4 Tem cells	-3.3511	4.4836	-15.2901	4.88281e-12	1.68928e-10	2.62147e-10
SYTL2	CD4 Tem cells	3.93523	4.81001	15.2812	4.93286e-12	1.69245e-10	2.64266e-10
ENSG00000262879	CD4 Tem cells	-3.44413	3.91966	-15.2806	4.93642e-12	1.69245e-10	2.64343e-10
WDSUB1	CD4 Tem cells	4.38749	3.34771	15.2793	4.94346e-12	1.69245e-10	2.64606e-10
MAP3K10	CD4 Tem cells	-4.77424	2.76869	-15.2695	4.99896e-12	1.69564e-10	2.66777e-10
BTG1	CD4 Tem cells	3.89511	11.1116	15.269	5.00198e-12	1.69564e-10	2.66823e-10
NAP1L1	CD4 Tem cells	2.08143	8.88279	15.2662	5.0179e-12	1.69564e-10	2.6707e-10
GARRE1	CD4 Tem cells	4.83855	4.32936	15.2656	5.02158e-12	1.69564e-10	2.6707e-10
CARD16	CD4 Tem cells	-4.4132	6.82685	-15.2573	5.06918e-12	1.70372e-10	2.69028e-10
PLIN3	CD4 Tem cells	-2.05798	5.02378	-15.2538	5.08938e-12	1.70372e-10	2.69986e-10
LINC02964	CD4 Tem cells	-5.80354	2.91434	-15.2524	5.09733e-12	1.70372e-10	2.70293e-10
PSMD5	CD4 Tem cells	4.11183	4.67514	15.2464	5.13256e-12	1.70497e-10	2.71633e-10
RAB40C	CD4 Tem cells	-4.56761	3.37098	-15.2459	5.13566e-12	1.70497e-10	2.71633e-10
UTP23	CD4 Tem cells	3.15332	6.1384	15.2299	5.23029e-12	1.73056e-10	2.7582e-10
CHRNB1	CD4 Tem cells	-7.49676	3.58952	-15.2048	5.38244e-12	1.77179e-10	2.82293e-10
HABP4	CD4 Tem cells	3.14706	5.76306	15.1986	5.421e-12	1.77179e-10	2.83625e-10
IL2	CD4 Tem cells	10.53	1.73472	15.197	5.43123e-12	1.77179e-10	2.84017e-10
TP53INP1	CD4 Tem cells	4.45507	4.75223	15.1953	5.44185e-12	1.77179e-10	2.84334e-10
SLC44A1	CD4 Tem cells	-3.18951	4.34629	-15.1948	5.44474e-12	1.77179e-10	2.84366e-10
CSTPP1	CD4 Tem cells	-3.28837	4.36874	-15.1877	5.48943e-12	1.77473e-10	2.8634e-10
NCK1-DT	CD4 Tem cells	-7.90596	2.21357	-15.1854	5.50341e-12	1.77473e-10	2.8683e-10
SCML1	CD4 Tem cells	8.71958	2.81259	15.1847	5.50779e-12	1.77473e-10	2.86938e-10
SLC52A2	CD4 Tem cells	-5.51201	4.99543	-15.179	5.54406e-12	1.77902e-10	2.88707e-10
CCDC174	CD4 Tem cells	2.39825	5.56706	15.177	5.55717e-12	1.77902e-10	2.89269e-10
UNC93B1	CD4 Tem cells	-3.71794	4.19181	-15.1668	5.62239e-12	1.79407e-10	2.92177e-10
MIAT	CD4 Tem cells	-4.19983	3.4392	-15.1602	5.66536e-12	1.80195e-10	2.93921e-10
ANKRD52	CD4 Tem cells	-2.49205	4.06739	-15.1551	5.6984e-12	1.8056e-10	2.94899e-10
NME1	CD4 Tem cells	-3.74536	5.73566	-15.1528	5.71346e-12	1.8056e-10	2.95434e-10
ZFP36L2	CD4 Tem cells	4.70604	11.3254	15.1489	5.73918e-12	1.80589e-10	2.9615e-10
STARD4	CD4 Tem cells	4.8366	3.2487	15.1471	5.751e-12	1.80589e-10	2.96325e-10
ZNF571	CD4 Tem cells	-4.86224	2.85052	-15.1249	5.8993e-12	1.84124e-10	3.01546e-10
SMARCD3	CD4 Tem cells	3.45373	3.36589	15.1222	5.91809e-12	1.84124e-10	3.02133e-10
TNFSF12	CD4 Tem cells	-2.59356	7.34403	-15.122	5.91959e-12	1.84124e-10	3.02133e-10
C11orf68	CD4 Tem cells	-5.73999	4.86172	-15.1101	6.00121e-12	1.85658e-10	3.05379e-10
NBPF1	CD4 Tem cells	4.17909	3.39704	15.1093	6.00659e-12	1.85658e-10	3.05528e-10
SMIM8	CD4 Tem cells	-4.8382	3.93751	-15.1064	6.02646e-12	1.8569e-10	3.06165e-10
ARHGAP1	CD4 Tem cells	-1.98321	5.3282	-15.0819	6.19909e-12	1.90414e-10	3.13913e-10
PPP1R35	CD4 Tem cells	-2.13336	6.1469	-15.0701	6.28367e-12	1.92413e-10	3.17938e-10
ACVR1	CD4 Tem cells	-3.57631	5.01209	-15.0571	6.37875e-12	1.9472e-10	3.21576e-10
NUAK2	CD4 Tem cells	-7.60345	2.554	-15.0495	6.43539e-12	1.95842e-10	3.24169e-10
MSL2	CD4 Tem cells	4.36336	5.94907	15.0376	6.52412e-12	1.97932e-10	3.28506e-10
TRAPPC14	CD4 Tem cells	-2.53251	4.36162	-15.0103	6.73344e-12	2.03656e-10	3.36602e-10
ATG14	CD4 Tem cells	5.39271	5.05871	14.9982	6.82854e-12	2.059e-10	3.40266e-10
EXOC8	CD4 Tem cells	2.9259	5.20306	14.9866	6.92101e-12	2.08052e-10	3.44187e-10
RAB4B	CD4 Tem cells	-4.72132	5.55134	-14.9722	7.03753e-12	2.10912e-10	3.49424e-10
ITPRID2	CD4 Tem cells	3.69307	3.98717	14.96	7.13762e-12	2.13172e-10	3.5341e-10
IKBKB	CD4 Tem cells	-3.04243	5.04428	-14.9578	7.15619e-12	2.13172e-10	3.53908e-10
FAM133B	CD4 Tem cells	3.55569	6.10446	14.9451	7.26258e-12	2.15578e-10	3.57752e-10
NHSL2	CD4 Tem cells	-8.00824	3.97862	-14.9427	7.28255e-12	2.15578e-10	3.58594e-10
LACTB2-AS1	CD4 Tem cells	5.20444	3.35555	14.9404	7.30254e-12	2.15578e-10	3.59295e-10
PHF20	CD4 Tem cells	3.33603	7.09398	14.9307	7.38521e-12	2.17368e-10	3.62506e-10
APOBEC3G	CD4 Tem cells	-3.85247	5.94605	-14.9244	7.43911e-12	2.18302e-10	3.64292e-10
CDK2AP2	CD4 Tem cells	-8.00413	6.98138	-14.9135	7.53393e-12	2.20429e-10	3.67781e-10
CTSB	CD4 Tem cells	-2.87441	6.83547	-14.9046	7.61248e-12	2.22068e-10	3.7089e-10
PDXK	CD4 Tem cells	2.60469	5.27709	14.9008	7.64674e-12	2.2241e-10	3.72269e-10
FYTTD1	CD4 Tem cells	2.54404	6.70863	14.8837	7.80009e-12	2.26203e-10	3.76941e-10
CDADC1	CD4 Tem cells	4.40765	3.95754	14.8787	7.84586e-12	2.26863e-10	3.79006e-10
RNASEH2A	CD4 Tem cells	-6.68731	3.43737	-14.8739	7.89044e-12	2.27484e-10	3.80423e-10
SRP14-DT	CD4 Tem cells	-4.06252	3.76083	-14.856	8.05698e-12	2.31609e-10	3.86958e-10
ZNF507	CD4 Tem cells	3.19947	4.91783	14.8423	8.18653e-12	2.34649e-10	3.91973e-10
PRKAR1B	CD4 Tem cells	-2.30001	4.46402	-14.8254	8.34981e-12	2.38635e-10	3.98482e-10
EIF4A1	CD4 Tem cells	-1.63573	8.53527	-14.809	8.51228e-12	2.4238e-10	4.05394e-10
TINF2	CD4 Tem cells	-3.82056	6.0495	-14.8072	8.53002e-12	2.4238e-10	4.05774e-10
RNF19A	CD4 Tem cells	7.32446	7.14823	14.7995	8.60708e-12	2.43867e-10	4.08668e-10
PRXL2C	CD4 Tem cells	3.84191	5.70905	14.7939	8.66367e-12	2.44767e-10	4.10723e-10
TRAF3IP2	CD4 Tem cells	3.98495	4.68123	14.7911	8.69202e-12	2.44867e-10	4.11442e-10
ISCA1	CD4 Tem cells	5.01378	5.74828	14.7817	8.78854e-12	2.4688e-10	4.14596e-10
SYNE3	CD4 Tem cells	-2.00691	5.07958	-14.7763	8.8443e-12	2.47741e-10	4.16911e-10
WASHC3	CD4 Tem cells	-2.74885	6.34605	-14.7671	8.94063e-12	2.48869e-10	4.20658e-10
KLHL15	CD4 Tem cells	5.71232	3.17938	14.7647	8.96554e-12	2.48869e-10	4.21353e-10
ARL6IP6	CD4 Tem cells	-4.90622	5.69428	-14.764	8.9726e-12	2.48869e-10	4.21435e-10
ZNF514	CD4 Tem cells	-4.86901	3.29979	-14.7623	8.99084e-12	2.48869e-10	4.21907e-10
DCAF16	CD4 Tem cells	3.04112	5.23205	14.7604	9.01077e-12	2.48869e-10	4.22207e-10
ENSG00000289424	CD4 Tem cells	-6.28462	4.44102	-14.7567	9.04998e-12	2.49254e-10	4.23885e-10
WDR86-AS1	CD4 Tem cells	-4.46905	6.92802	-14.7517	9.10355e-12	2.49946e-10	4.25756e-10
DENND6A	CD4 Tem cells	4.91511	5.78225	14.7481	9.14198e-12	2.49946e-10	4.26748e-10
RRAGD	CD4 Tem cells	4.61687	4.36265	14.7473	9.15117e-12	2.49946e-10	4.26863e-10
RARG	CD4 Tem cells	-4.98817	4.31934	-14.7441	9.18523e-12	2.50183e-10	4.27653e-10
CC2D1A	CD4 Tem cells	-6.44232	3.80215	-14.7346	9.28795e-12	2.51889e-10	4.31149e-10
PAXBP1	CD4 Tem cells	3.47321	5.46486	14.7336	9.29894e-12	2.51889e-10	4.31399e-10
RNMT	CD4 Tem cells	5.22965	7.0278	14.727	9.37223e-12	2.53179e-10	4.34093e-10
SSH3	CD4 Tem cells	-5.71005	2.98128	-14.7187	9.46395e-12	2.54958e-10	4.37475e-10
ABHD3	CD4 Tem cells	-4.00683	4.98817	-14.7138	9.51871e-12	2.55734e-10	4.3937e-10
PRPF40B	CD4 Tem cells	-4.3121	2.72006	-14.711	9.54966e-12	2.55869e-10	4.40025e-10
ERP44	CD4 Tem cells	1.59217	6.62732	14.6961	9.71872e-12	2.59693e-10	4.46496e-10
TNKS	CD4 Tem cells	4.09862	5.5408	14.6726	9.99202e-12	2.66274e-10	4.56694e-10
LINC00847	CD4 Tem cells	-5.73139	3.77342	-14.6701	1.00214e-11	2.66336e-10	4.57537e-10
NOL6	CD4 Tem cells	-4.10048	2.89643	-14.6639	1.00953e-11	2.67581e-10	4.60242e-10
LASP1	CD4 Tem cells	-4.74571	5.42014	-14.6605	1.01362e-11	2.67653e-10	4.61765e-10
CISH	CD4 Tem cells	-12.861	6.31539	-14.6591	1.01523e-11	2.67653e-10	4.62319e-10
FASTKD3	CD4 Tem cells	3.75205	3.53621	14.6561	1.01885e-11	2.67889e-10	4.6364e-10
TMEM121	CD4 Tem cells	-7.41921	3.43308	-14.6406	1.03768e-11	2.71817e-10	4.69966e-10
MORC4	CD4 Tem cells	-2.91185	4.19972	-14.6393	1.0393e-11	2.71817e-10	4.70376e-10
PLGRKT	CD4 Tem cells	-2.42455	5.98292	-14.6364	1.04291e-11	2.7204e-10	4.71327e-10
OXCT1	CD4 Tem cells	3.20408	6.0678	14.6184	1.06534e-11	2.77158e-10	4.78864e-10
ZNF786	CD4 Tem cells	-4.22719	2.98206	-14.6108	1.07501e-11	2.78719e-10	4.82687e-10
FAM13A	CD4 Tem cells	-6.44489	5.38428	-14.6092	1.077e-11	2.78719e-10	4.83058e-10
PHF12	CD4 Tem cells	3.79345	5.42431	14.6067	1.08023e-11	2.78788e-10	4.84332e-10
MFSD3	CD4 Tem cells	-5.6523	2.82452	-14.6046	1.08292e-11	2.78788e-10	4.85192e-10
LEPROTL1	CD4 Tem cells	4.54045	9.17623	14.5914	1.09998e-11	2.82025e-10	4.91601e-10
SLC35D2	CD4 Tem cells	2.09764	6.25874	14.5904	1.10121e-11	2.82025e-10	4.91974e-10
CSE1L	CD4 Tem cells	-2.62012	4.49056	-14.5814	1.11306e-11	2.84321e-10	4.95495e-10
DNAJB1	CD4 Tem cells	2.94189	8.81928	14.5735	1.12362e-11	2.86277e-10	4.99483e-10
CAPN10	CD4 Tem cells	-3.36569	4.36312	-14.5575	1.14515e-11	2.9101e-10	5.07247e-10
PSMG2	CD4 Tem cells	2.18777	7.06368	14.5517	1.15304e-11	2.92261e-10	5.10198e-10
PRDM10	CD4 Tem cells	5.24775	2.60613	14.5458	1.1611e-11	2.9355e-10	5.12131e-10
HINT3	CD4 Tem cells	3.32801	4.05946	14.5367	1.17374e-11	2.95988e-10	5.16346e-10
PMAIP1	CD4 Tem cells	11.2526	5.08008	14.532	1.18037e-11	2.96308e-10	5.18066e-10
ACOT9	CD4 Tem cells	2.24912	4.91551	14.5315	1.18102e-11	2.96308e-10	5.18173e-10
HEXD	CD4 Tem cells	-2.7197	5.52359	-14.5168	1.20187e-11	3.00773e-10	5.25544e-10
RAP2C	CD4 Tem cells	4.5323	5.12738	14.5125	1.20813e-11	3.00952e-10	5.27521e-10
RBM48	CD4 Tem cells	3.33499	5.25641	14.5121	1.20869e-11	3.00952e-10	5.27521e-10
MPI	CD4 Tem cells	-4.33211	4.85563	-14.5094	1.21259e-11	3.01162e-10	5.28677e-10
NEDD1	CD4 Tem cells	3.73693	5.17952	14.5055	1.21826e-11	3.0181e-10	5.30593e-10
PSMD12	CD4 Tem cells	3.04372	6.15226	14.4973	1.23014e-11	3.03814e-10	5.34534e-10
TBC1D22A-DT	CD4 Tem cells	4.78686	6.00727	14.4957	1.23251e-11	3.03814e-10	5.3512e-10
SEC24B	CD4 Tem cells	3.53802	5.88368	14.493	1.23644e-11	3.04023e-10	5.36641e-10
FIP1L1	CD4 Tem cells	2.08875	6.51411	14.4815	1.25362e-11	3.0748e-10	5.42598e-10
RAB33A	CD4 Tem cells	5.42569	3.48473	14.4788	1.25758e-11	3.07685e-10	5.43544e-10
SNAPC2	CD4 Tem cells	-2.93756	4.83459	-14.4578	1.28958e-11	3.14734e-10	5.54688e-10
TLE2	CD4 Tem cells	3.24239	4.09455	14.4545	1.29471e-11	3.15206e-10	5.56571e-10
HUS1	CD4 Tem cells	2.89978	5.5855	14.4458	1.30821e-11	3.17057e-10	5.61539e-10
ARL17B	CD4 Tem cells	-7.64615	2.45194	-14.4455	1.30875e-11	3.17057e-10	5.61578e-10
ATP2B4	CD4 Tem cells	-3.89022	6.00044	-14.4329	1.32854e-11	3.21063e-10	5.69091e-10
SLC40A1	CD4 Tem cells	-4.57508	7.04987	-14.4286	1.33542e-11	3.21937e-10	5.71451e-10
AKNA	CD4 Tem cells	-2.27616	6.52768	-14.4143	1.35846e-11	3.2492e-10	5.79523e-10
ANXA2	CD4 Tem cells	-4.85302	7.5517	-14.4132	1.36026e-11	3.2492e-10	5.8e-10
SETD7	CD4 Tem cells	6.03375	4.40868	14.4128	1.36095e-11	3.2492e-10	5.8e-10
ARRB1	CD4 Tem cells	-6.55343	3.94342	-14.4128	1.36097e-11	3.2492e-10	5.8e-10
DLD	CD4 Tem cells	3.31021	5.52111	14.4051	1.37351e-11	3.2712e-10	5.84463e-10
DDX11	CD4 Tem cells	6.63085	2.38599	14.4018	1.37902e-11	3.27641e-10	5.85491e-10
BAG4	CD4 Tem cells	3.65236	4.78446	14.3979	1.38542e-11	3.2837e-10	5.87808e-10
ZBTB16	CD4 Tem cells	7.59705	4.20752	14.3894	1.39961e-11	3.30939e-10	5.92421e-10
RELL1	CD4 Tem cells	5.11518	5.08269	14.3774	1.42002e-11	3.34205e-10	5.9951e-10
TMEM107	CD4 Tem cells	-4.15562	4.67192	-14.3773	1.4202e-11	3.34205e-10	5.9951e-10
MED11	CD4 Tem cells	-7.93625	4.76572	-14.3724	1.42854e-11	3.34998e-10	6.02418e-10
MIS18BP1	CD4 Tem cells	2.46667	6.11992	14.3713	1.43037e-11	3.34998e-10	6.02783e-10
CEP164	CD4 Tem cells	-2.27825	4.51968	-14.3614	1.44747e-11	3.38201e-10	6.07938e-10
TENT2	CD4 Tem cells	3.93376	6.22594	14.3562	1.45663e-11	3.3869e-10	6.10668e-10
ZNF654	CD4 Tem cells	2.96615	4.88088	14.3546	1.45935e-11	3.3869e-10	6.11488e-10
JMJD6	CD4 Tem cells	4.72235	5.05852	14.3543	1.45987e-11	3.3869e-10	6.115e-10
SEC62	CD4 Tem cells	2.96133	8.02049	14.3476	1.47173e-11	3.39941e-10	6.14379e-10
SOCS2	CD4 Tem cells	-5.42067	5.35097	-14.3474	1.47216e-11	3.39941e-10	6.14379e-10
OSTF1	CD4 Tem cells	-3.58411	7.76629	-14.3391	1.48684e-11	3.42469e-10	6.19057e-10
GPX7	CD4 Tem cells	-4.67151	4.85281	-14.3373	1.49005e-11	3.42469e-10	6.20188e-10
CISD3	CD4 Tem cells	-4.70685	6.00823	-14.3291	1.50487e-11	3.4443e-10	6.25523e-10
OCEL1	CD4 Tem cells	-5.56783	4.31177	-14.327	1.50861e-11	3.4443e-10	6.26725e-10
WDTC1	CD4 Tem cells	-2.49572	4.29907	-14.3268	1.50906e-11	3.4443e-10	6.26725e-10
IKBIP	CD4 Tem cells	-3.74368	4.17036	-14.3214	1.51892e-11	3.45878e-10	6.30271e-10
PIP5K1C	CD4 Tem cells	-2.40331	4.0043	-14.3158	1.52908e-11	3.47389e-10	6.32945e-10
HKDC1	CD4 Tem cells	-5.74714	2.78795	-14.3005	1.55765e-11	3.53067e-10	6.41901e-10
BPNT2	CD4 Tem cells	2.50758	4.89678	14.2939	1.56999e-11	3.54878e-10	6.46346e-10
GBA2	CD4 Tem cells	-4.80033	3.12373	-14.2924	1.57284e-11	3.54878e-10	6.4688e-10
IFT80	CD4 Tem cells	-4.43123	3.62504	-14.2889	1.57962e-11	3.55315e-10	6.48601e-10
CDK4	CD4 Tem cells	-5.13206	5.41789	-14.2876	1.58198e-11	3.55315e-10	6.49356e-10
ESYT1	CD4 Tem cells	-7.91034	6.8118	-14.2808	1.59509e-11	3.57035e-10	6.53448e-10
MARCHF9	CD4 Tem cells	-2.09409	6.37933	-14.2799	1.59688e-11	3.57035e-10	6.53967e-10
CD84	CD4 Tem cells	-3.91784	5.27979	-14.273	1.61024e-11	3.57901e-10	6.57495e-10
PLEKHB1	CD4 Tem cells	-5.55351	4.91528	-14.272	1.61213e-11	3.57901e-10	6.58005e-10
ZNF281	CD4 Tem cells	3.7284	5.23708	14.2705	1.61514e-11	3.57901e-10	6.58475e-10
SYTL1	CD4 Tem cells	-2.79594	7.55875	-14.2704	1.61527e-11	3.57901e-10	6.58475e-10
RAI1	CD4 Tem cells	3.55886	2.97518	14.2656	1.62472e-11	3.59187e-10	6.61029e-10
TAPT1	CD4 Tem cells	3.6336	4.56027	14.2623	1.63115e-11	3.59374e-10	6.62782e-10
TMEM245	CD4 Tem cells	2.46886	5.2284	14.2614	1.63286e-11	3.59374e-10	6.63044e-10
METTL8	CD4 Tem cells	-3.03951	3.79864	-14.2591	1.63743e-11	3.59578e-10	6.64278e-10
BEX3	CD4 Tem cells	-6.30246	5.64227	-14.2498	1.6559e-11	3.61881e-10	6.70437e-10
NDUFS8	CD4 Tem cells	-2.45234	7.19765	-14.2489	1.65781e-11	3.61881e-10	6.70986e-10
JAK3	CD4 Tem cells	-2.16005	6.7172	-14.2483	1.65893e-11	3.61881e-10	6.70986e-10
B4GAT1	CD4 Tem cells	-6.81078	2.90102	-14.2384	1.67907e-11	3.65467e-10	6.77841e-10
TRBV6-1	CD4 Tem cells	-6.56665	5.90867	-14.2313	1.69357e-11	3.67811e-10	6.82247e-10
MRPS35	CD4 Tem cells	2.42927	6.63924	14.2239	1.7088e-11	3.70302e-10	6.87395e-10
TMEM38B	CD4 Tem cells	3.62594	4.26714	14.2014	1.75609e-11	3.79717e-10	7.02731e-10
MYO1C	CD4 Tem cells	-5.22145	3.27342	-14.1988	1.76146e-11	3.80044e-10	7.04268e-10
ZNF585B	CD4 Tem cells	-6.05398	2.98322	-14.1772	1.8084e-11	3.8932e-10	7.20038e-10
CCDC191	CD4 Tem cells	-4.15829	3.07383	-14.1734	1.81674e-11	3.89997e-10	7.22668e-10
SLC39A4	CD4 Tem cells	-4.91721	4.43227	-14.1722	1.81946e-11	3.89997e-10	7.23517e-10
GIHCG	CD4 Tem cells	-6.43931	3.4551	-14.1545	1.85895e-11	3.97598e-10	7.35473e-10
ANKEF1	CD4 Tem cells	-5.21445	2.65949	-14.1478	1.87416e-11	3.99984e-10	7.40553e-10
TSPYL2	CD4 Tem cells	6.77538	6.35763	14.1453	1.87998e-11	4.00001e-10	7.42617e-10
PCNP	CD4 Tem cells	2.90102	7.54627	14.1442	1.88236e-11	4.00001e-10	7.43085e-10
DHPS	CD4 Tem cells	-3.77704	6.14826	-14.14	1.89214e-11	4.00811e-10	7.4628e-10
ACAA1	CD4 Tem cells	-2.5636	6.26799	-14.139	1.8943e-11	4.00811e-10	7.46619e-10
CD2BP2	CD4 Tem cells	-3.68257	5.18507	-14.1335	1.90699e-11	4.01926e-10	7.50911e-10
SMG6	CD4 Tem cells	3.13317	5.31294	14.1332	1.90772e-11	4.01926e-10	7.5096e-10
ENSG00000276345	CD4 Tem cells	-12.0562	0.116792	-14.1252	1.92641e-11	4.04997e-10	7.56884e-10
G3BP2	CD4 Tem cells	3.38181	7.86566	14.1221	1.93379e-11	4.05684e-10	7.58869e-10
PCM1	CD4 Tem cells	2.72401	6.94406	14.1202	1.93826e-11	4.05758e-10	7.60343e-10
ENSG00000224114	CD4 Tem cells	11.2145	3.98007	14.1166	1.94678e-11	4.0668e-10	7.62728e-10
TNFSF10	CD4 Tem cells	-7.11807	6.68732	-14.1078	1.96784e-11	4.10209e-10	7.69769e-10
EIF2S3	CD4 Tem cells	2.08424	8.54023	14.101	1.98425e-11	4.12757e-10	7.73764e-10
ITGAE	CD4 Tem cells	2.7615	5.82123	14.0983	1.9908e-11	4.1278e-10	7.76076e-10
RAP1GAP2	CD4 Tem cells	-3.33481	5.23654	-14.0975	1.99273e-11	4.1278e-10	7.76345e-10
SUPT5H	CD4 Tem cells	3.52802	6.56718	14.0906	2.00959e-11	4.1468e-10	7.81487e-10
CEP295	CD4 Tem cells	4.10612	4.17478	14.0903	2.01031e-11	4.1468e-10	7.81487e-10
PTGES2	CD4 Tem cells	-2.91106	5.28539	-14.0831	2.02801e-11	4.17457e-10	7.87385e-10
PRDX2	CD4 Tem cells	-4.53546	8.41865	-14.0764	2.04471e-11	4.20018e-10	7.91761e-10
RTL8A	CD4 Tem cells	-2.53548	4.38955	-14.0594	2.08772e-11	4.27961e-10	8.05556e-10
LPAR2	CD4 Tem cells	5.32368	5.58382	14.0557	2.09722e-11	4.28499e-10	8.08721e-10
PLCG1	CD4 Tem cells	-2.77901	6.22051	-14.0549	2.09903e-11	4.28499e-10	8.09172e-10
NECTIN3	CD4 Tem cells	4.87604	3.48232	14.0399	2.13807e-11	4.35566e-10	8.21178e-10
MTAP	CD4 Tem cells	-3.35823	5.6249	-14.036	2.1484e-11	4.36768e-10	8.24638e-10
SSBP4	CD4 Tem cells	-2.11163	7.51752	-14.0323	2.15807e-11	4.3783e-10	8.27824e-10
LINC01003	CD4 Tem cells	-4.92814	4.52728	-14.0298	2.16479e-11	4.38293e-10	8.29381e-10
LINC01036	CD4 Tem cells	-5.98765	2.45613	-14.0117	2.21316e-11	4.47168e-10	8.44885e-10
TSEN34	CD4 Tem cells	-3.79613	4.53637	-14.0057	2.22963e-11	4.49574e-10	8.49548e-10
LRRC37B	CD4 Tem cells	5.13565	4.65071	13.9926	2.26587e-11	4.55847e-10	8.59421e-10
ZNF792	CD4 Tem cells	-6.30846	2.95433	-13.9911	2.26999e-11	4.55847e-10	8.6072e-10
CAPN7	CD4 Tem cells	4.35396	6.28129	13.9862	2.28376e-11	4.57046e-10	8.64893e-10
STAG2	CD4 Tem cells	2.21486	6.83088	13.9856	2.28523e-11	4.57046e-10	8.64959e-10
JPT1	CD4 Tem cells	-4.49712	7.07582	-13.9839	2.29019e-11	4.5711e-10	8.65748e-10
SLC35E1	CD4 Tem cells	4.2233	4.54223	13.9742	2.31764e-11	4.61655e-10	8.75332e-10
LINC00513	CD4 Tem cells	4.79013	4.26744	13.9592	2.36071e-11	4.68599e-10	8.88641e-10
NRIP1	CD4 Tem cells	3.29374	5.2012	13.9567	2.36811e-11	4.68599e-10	8.89909e-10
TMOD2	CD4 Tem cells	-3.93744	3.4826	-13.956	2.37002e-11	4.68599e-10	8.9e-10
SNTA1	CD4 Tem cells	3.36151	4.21313	13.9555	2.37151e-11	4.68599e-10	8.9029e-10
NUDT8	CD4 Tem cells	-4.39413	2.91671	-13.9502	2.38718e-11	4.70129e-10	8.95366e-10
B3GLCT	CD4 Tem cells	3.19705	4.51859	13.9496	2.38879e-11	4.70129e-10	8.95699e-10
ZNF92	CD4 Tem cells	3.5942	5.16792	13.9393	2.41931e-11	4.74284e-10	9.05241e-10
LRR1	CD4 Tem cells	3.75089	4.05825	13.937	2.42621e-11	4.74284e-10	9.07032e-10
CARMIL1	CD4 Tem cells	-7.17967	2.66436	-13.937	2.42628e-11	4.74284e-10	9.07032e-10
HLA-A	CD4 Tem cells	-2.24912	11.883	-13.9354	2.43097e-11	4.74284e-10	9.08242e-10
RAB37	CD4 Tem cells	-3.34386	5.00369	-13.9344	2.43395e-11	4.74284e-10	9.09069e-10
MPDU1	CD4 Tem cells	-4.72933	3.7146	-13.9312	2.44353e-11	4.75212e-10	9.10755e-10
TBC1D10C	CD4 Tem cells	-3.26211	7.56863	-13.9225	2.46982e-11	4.79378e-10	9.19926e-10
ILVBL	CD4 Tem cells	-3.52895	4.18568	-13.9115	2.50374e-11	4.84875e-10	9.29308e-10
CNOT6L	CD4 Tem cells	5.2841	6.83323	13.9101	2.50798e-11	4.84875e-10	9.30328e-10
IL2RA	CD4 Tem cells	-3.0812	4.76161	-13.8996	2.54089e-11	4.88774e-10	9.41462e-10
NIPSNAP2	CD4 Tem cells	3.06536	6.01565	13.8995	2.54101e-11	4.88774e-10	9.41462e-10
NCAPD2	CD4 Tem cells	-3.56891	4.32073	-13.8989	2.54301e-11	4.88774e-10	9.41583e-10
H6PD	CD4 Tem cells	-4.16751	3.62423	-13.8914	2.56668e-11	4.92363e-10	9.48721e-10
PANX1	CD4 Tem cells	-3.60795	3.35528	-13.8862	2.58314e-11	4.94558e-10	9.53676e-10
MSC-AS1	CD4 Tem cells	-5.69496	2.70059	-13.8823	2.5958e-11	4.96018e-10	9.57779e-10
UBL4A	CD4 Tem cells	-4.48106	5.0233	-13.8777	2.61049e-11	4.97862e-10	9.61359e-10
SRRM1	CD4 Tem cells	3.4694	8.57175	13.876	2.61582e-11	4.97915e-10	9.62326e-10
MTHFR	CD4 Tem cells	-5.35523	2.84736	-13.8721	2.62867e-11	4.99397e-10	9.65715e-10
PLIN2	CD4 Tem cells	3.7638	6.37835	13.8696	2.63667e-11	4.99683e-10	9.67713e-10
HSD17B11	CD4 Tem cells	2.09717	7.22183	13.8679	2.64216e-11	4.99683e-10	9.69225e-10
DCTN6-DT	CD4 Tem cells	6.18706	5.79822	13.866	2.64837e-11	4.99683e-10	9.70868e-10
SMARCAD1	CD4 Tem cells	2.48413	4.72667	13.8654	2.65045e-11	4.99683e-10	9.71058e-10
IL27RA	CD4 Tem cells	-3.22988	6.41902	-13.863	2.6583e-11	5.00207e-10	9.73079e-10
C1RL	CD4 Tem cells	-2.84434	4.12109	-13.8605	2.66657e-11	5.00585e-10	9.74676e-10
LYAR	CD4 Tem cells	2.49875	7.27934	13.8593	2.67047e-11	5.00585e-10	9.75244e-10
CUL5	CD4 Tem cells	3.03123	5.9646	13.8554	2.68345e-11	5.02065e-10	9.79127e-10
ENSG00000170846	CD4 Tem cells	-3.65697	5.20911	-13.8441	2.72118e-11	5.0816e-10	9.90865e-10
GEMIN7	CD4 Tem cells	-2.40128	4.3096	-13.835	2.75229e-11	5.12997e-10	9.99859e-10
AP4S1	CD4 Tem cells	-3.5075	3.47456	-13.8311	2.76552e-11	5.14492e-10	1.00357e-09
TRIM47	CD4 Tem cells	-6.86236	3.49744	-13.8278	2.77673e-11	5.14882e-10	1.00698e-09
WEE1	CD4 Tem cells	4.24754	3.44805	13.8275	2.77807e-11	5.14882e-10	1.00717e-09
PCYT2	CD4 Tem cells	-3.70941	4.55813	-13.8231	2.79316e-11	5.16708e-10	1.01117e-09
HPS5	CD4 Tem cells	-2.56623	4.02544	-13.8129	2.82877e-11	5.21926e-10	1.01993e-09
CPNE2	CD4 Tem cells	-5.60652	3.4501	-13.812	2.83195e-11	5.21926e-10	1.02078e-09
ZNF621	CD4 Tem cells	-3.98648	3.00975	-13.8096	2.84018e-11	5.22466e-10	1.02315e-09
EXOSC5	CD4 Tem cells	-5.97253	5.32166	-13.8064	2.85148e-11	5.23568e-10	1.02663e-09
AZIN1	CD4 Tem cells	3.87944	6.32623	13.7988	2.87885e-11	5.257e-10	1.03302e-09
CRELD1	CD4 Tem cells	-3.06612	4.42027	-13.7981	2.8811e-11	5.257e-10	1.03302e-09
TGFBR1	CD4 Tem cells	-4.69544	4.49474	-13.798	2.88165e-11	5.257e-10	1.03302e-09
PRR5L	CD4 Tem cells	-4.61507	3.24006	-13.7972	2.88442e-11	5.257e-10	1.03372e-09
CWC15	CD4 Tem cells	3.59941	6.83636	13.7923	2.90209e-11	5.27945e-10	1.03806e-09
DHX33	CD4 Tem cells	-2.98715	2.91924	-13.782	2.93942e-11	5.33512e-10	1.04652e-09
TG	CD4 Tem cells	7.56864	2.20602	13.7809	2.94351e-11	5.33512e-10	1.04768e-09
LINC02273	CD4 Tem cells	-5.30358	6.22176	-13.7767	2.95873e-11	5.35285e-10	1.0513e-09
RIPK2	CD4 Tem cells	8.21202	5.55678	13.7737	2.9698e-11	5.36304e-10	1.05433e-09
RIOX1	CD4 Tem cells	2.23431	5.14741	13.7705	2.9817e-11	5.37055e-10	1.05795e-09
ZBTB21	CD4 Tem cells	6.31119	3.9637	13.7697	2.98493e-11	5.37055e-10	1.0588e-09
RB1CC1	CD4 Tem cells	3.69892	6.57395	13.7682	2.9903e-11	5.37055e-10	1.0604e-09
MTX2	CD4 Tem cells	-3.81375	4.00406	-13.7612	3.01646e-11	5.4077e-10	1.06756e-09
PNRC1	CD4 Tem cells	2.82294	10.9476	13.7576	3.02998e-11	5.42206e-10	1.07123e-09
STK39	CD4 Tem cells	-2.6998	5.60895	-13.7543	3.04249e-11	5.42636e-10	1.07446e-09
DBNDD1	CD4 Tem cells	-9.8886	1.45064	-13.7541	3.04339e-11	5.42636e-10	1.07446e-09
TRIM65	CD4 Tem cells	-4.42664	3.872	-13.7509	3.05565e-11	5.43098e-10	1.07745e-09
NDUFAF6	CD4 Tem cells	4.04775	4.74381	13.7505	3.05699e-11	5.43098e-10	1.07762e-09
STMN3	CD4 Tem cells	-2.46276	6.92574	-13.745	3.07795e-11	5.44764e-10	1.08226e-09
ENSG00000265204	CD4 Tem cells	-4.39572	2.80845	-13.7446	3.0797e-11	5.44764e-10	1.08226e-09
CMC4	CD4 Tem cells	3.59108	3.48328	13.743	3.08586e-11	5.44764e-10	1.08412e-09
GALK1	CD4 Tem cells	-7.14031	3.58135	-13.7423	3.08847e-11	5.44764e-10	1.08474e-09
HMBS	CD4 Tem cells	-5.59443	3.25273	-13.7287	3.14132e-11	5.53097e-10	1.10082e-09
RAP2A	CD4 Tem cells	-2.46003	4.0505	-13.7206	3.173e-11	5.57679e-10	1.11005e-09
MBD4	CD4 Tem cells	2.1805	6.00788	13.7177	3.18467e-11	5.58734e-10	1.11277e-09
MFSD14B	CD4 Tem cells	-3.62204	4.37901	-13.707	3.22761e-11	5.65261e-10	1.12349e-09
SHKBP1	CD4 Tem cells	-4.04626	6.63586	-13.6994	3.2583e-11	5.68879e-10	1.13133e-09
TTYH2	CD4 Tem cells	-3.26619	2.83365	-13.699	3.2598e-11	5.68879e-10	1.13154e-09
PIEZO1	CD4 Tem cells	-2.46144	4.9458	-13.697	3.26831e-11	5.69356e-10	1.13388e-09
ZFP82	CD4 Tem cells	2.86223	3.0207	13.6935	3.28255e-11	5.70827e-10	1.13754e-09
SH2D3C	CD4 Tem cells	-6.56572	4.22888	-13.6907	3.29414e-11	5.71316e-10	1.14063e-09
YJU2	CD4 Tem cells	3.0054	4.55927	13.69	3.29694e-11	5.71316e-10	1.14063e-09
RBPJ	CD4 Tem cells	2.8812	5.87724	13.6794	3.34103e-11	5.7794e-10	1.15237e-09
DYNC2I1	CD4 Tem cells	2.68787	4.73248	13.67	3.38024e-11	5.83698e-10	1.16332e-09
NAAA	CD4 Tem cells	-2.83984	6.62008	-13.6664	3.3958e-11	5.8536e-10	1.16784e-09
COLGALT1	CD4 Tem cells	-2.70001	3.44364	-13.6575	3.43369e-11	5.90859e-10	1.17976e-09
ZC2HC1A	CD4 Tem cells	-3.98123	3.49146	-13.6506	3.46353e-11	5.94954e-10	1.18903e-09
RAD1	CD4 Tem cells	2.43535	4.50587	13.6398	3.51075e-11	6.02017e-10	1.20161e-09
YIPF5	CD4 Tem cells	3.44553	6.07127	13.6325	3.54312e-11	6.05208e-10	1.21036e-09
OSGIN2	CD4 Tem cells	6.72628	4.32934	13.6318	3.54617e-11	6.05208e-10	1.21107e-09
HMGCR	CD4 Tem cells	3.67428	4.22054	13.6315	3.54777e-11	6.05208e-10	1.21129e-09
KCTD7	CD4 Tem cells	-2.06118	3.89637	-13.6252	3.57599e-11	6.08969e-10	1.21892e-09
ZNF800	CD4 Tem cells	2.82155	6.69256	13.6231	3.58541e-11	6.0952e-10	1.22147e-09
LINC00963	CD4 Tem cells	3.79432	4.64759	13.6206	3.59648e-11	6.10349e-10	1.2238e-09
STAT2	CD4 Tem cells	-4.77145	4.8262	-13.616	3.61747e-11	6.12183e-10	1.22937e-09
INPP5A	CD4 Tem cells	4.42881	3.65824	13.6155	3.6197e-11	6.12183e-10	1.22979e-09
FAM76B	CD4 Tem cells	3.51346	5.63872	13.6118	3.63669e-11	6.14002e-10	1.23388e-09
PSME2	CD4 Tem cells	-4.7647	8.72725	-13.5954	3.7123e-11	6.25195e-10	1.25546e-09
ERICH6-AS1	CD4 Tem cells	3.80878	3.04155	13.5947	3.71566e-11	6.25195e-10	1.25624e-09
SGK3	CD4 Tem cells	3.4668	5.10904	13.5922	3.72744e-11	6.26108e-10	1.25988e-09
COPS2	CD4 Tem cells	4.0035	7.11585	13.5735	3.81588e-11	6.39874e-10	1.28421e-09
ANAPC10	CD4 Tem cells	2.70574	4.70676	13.571	3.82781e-11	6.40784e-10	1.2858e-09
SLC16A3	CD4 Tem cells	-4.01092	3.99631	-13.5621	3.87134e-11	6.46973e-10	1.29763e-09
MAP2K4	CD4 Tem cells	2.1848	5.45256	13.5605	3.87881e-11	6.47124e-10	1.29943e-09
TRA2B	CD4 Tem cells	3.5518	7.32758	13.5552	3.90487e-11	6.50372e-10	1.30574e-09
S1PR4	CD4 Tem cells	-3.90537	6.99211	-13.5485	3.93805e-11	6.54793e-10	1.31399e-09
DERL1	CD4 Tem cells	1.67561	6.29119	13.5385	3.9882e-11	6.62014e-10	1.32824e-09
CIR1	CD4 Tem cells	4.14521	6.58922	13.5346	4.00795e-11	6.64175e-10	1.3341e-09
SIT1	CD4 Tem cells	-4.55817	6.93824	-13.5307	4.02786e-11	6.66354e-10	1.34002e-09
BIRC2	CD4 Tem cells	4.05236	5.73301	13.5292	4.0354e-11	6.66483e-10	1.34145e-09
VAV1	CD4 Tem cells	-4.11564	5.00259	-13.5262	4.05074e-11	6.67095e-10	1.34548e-09
SUSD3	CD4 Tem cells	-4.10087	6.46352	-13.5258	4.05264e-11	6.67095e-10	1.34575e-09
FARSA	CD4 Tem cells	-4.63924	5.13122	-13.5152	4.10758e-11	6.74863e-10	1.36073e-09
MON1B	CD4 Tem cells	2.21144	4.57445	13.514	4.11351e-11	6.74863e-10	1.36234e-09
AZI2	CD4 Tem cells	2.0526	5.05503	13.5086	4.14165e-11	6.78349e-10	1.36984e-09
AGPAT5	CD4 Tem cells	3.67489	4.89791	13.5049	4.16093e-11	6.80378e-10	1.3744e-09
GCDH	CD4 Tem cells	-4.67525	4.21475	-13.5006	4.18386e-11	6.82995e-10	1.37832e-09
PORCN	CD4 Tem cells	2.27087	4.02872	13.4954	4.21142e-11	6.85646e-10	1.38521e-09
GIMAP7	CD4 Tem cells	-4.7201	9.20888	-13.4949	4.21401e-11	6.85646e-10	1.3857e-09
CDK6	CD4 Tem cells	-2.9315	6.57189	-13.4902	4.23917e-11	6.88602e-10	1.3925e-09
MOSPD2	CD4 Tem cells	-6.2852	3.36526	-13.4869	4.25697e-11	6.89626e-10	1.39724e-09
C1GALT1C1	CD4 Tem cells	-5.69462	4.46226	-13.4865	4.25946e-11	6.89626e-10	1.39769e-09
FLCN	CD4 Tem cells	-4.75887	3.3364	-13.4822	4.28265e-11	6.91026e-10	1.40346e-09
ENSG00000226824	CD4 Tem cells	2.42668	3.71978	13.4812	4.28799e-11	6.91026e-10	1.40484e-09
ALAS1	CD4 Tem cells	-4.53593	4.11115	-13.481	4.28913e-11	6.91026e-10	1.40484e-09
FKBP2	CD4 Tem cells	-3.05784	3.09267	-13.4769	4.31121e-11	6.9345e-10	1.41023e-09
TYMP	CD4 Tem cells	-3.94852	5.54404	-13.4753	4.31998e-11	6.93576e-10	1.41272e-09
A2M	CD4 Tem cells	-4.15538	3.95827	-13.472	4.33796e-11	6.93576e-10	1.41659e-09
PIK3R2	CD4 Tem cells	-4.9752	3.61209	-13.4719	4.3386e-11	6.93576e-10	1.41659e-09
BLTP1	CD4 Tem cells	3.42318	6.60806	13.4711	4.34296e-11	6.93576e-10	1.41727e-09
CLSTN3	CD4 Tem cells	-4.6306	4.56337	-13.469	4.35448e-11	6.93576e-10	1.42066e-09
LINC01619	CD4 Tem cells	5.3405	6.5838	13.4686	4.35719e-11	6.93576e-10	1.42117e-09
CCDC59	CD4 Tem cells	4.12781	6.9628	13.4678	4.36123e-11	6.93576e-10	1.42197e-09
AP2A1	CD4 Tem cells	-3.82757	4.92925	-13.4572	4.42063e-11	6.99996e-10	1.43885e-09
NF1	CD4 Tem cells	2.68304	4.65732	13.454	4.43841e-11	6.99996e-10	1.44323e-09
PDZD4	CD4 Tem cells	2.65183	3.32486	13.4539	4.43871e-11	6.99996e-10	1.44323e-09
TMEM69	CD4 Tem cells	-2.69916	4.22814	-13.4534	4.44162e-11	6.99996e-10	1.44343e-09
SARS2	CD4 Tem cells	-3.03281	3.8587	-13.452	4.44987e-11	6.99996e-10	1.44507e-09
TOMM5	CD4 Tem cells	2.64072	7.77889	13.4519	4.45025e-11	6.99996e-10	1.44507e-09
KANK1	CD4 Tem cells	-7.7456	3.17049	-13.4517	4.45129e-11	6.99996e-10	1.44507e-09
DPM1	CD4 Tem cells	3.47509	4.98355	13.4497	4.46286e-11	7.00697e-10	1.44844e-09
TRIM46	CD4 Tem cells	-3.38518	3.33399	-13.4462	4.48245e-11	7.02655e-10	1.45367e-09
LINC00892	CD4 Tem cells	-5.08206	5.43742	-13.4443	4.49359e-11	7.03283e-10	1.45539e-09
FAM185A	CD4 Tem cells	-5.62044	2.64547	-13.4248	4.60618e-11	7.19762e-10	1.48684e-09
USF3	CD4 Tem cells	3.97784	5.29506	13.4089	4.70003e-11	7.33265e-10	1.5138e-09
ARRDC2	CD4 Tem cells	4.70087	6.10113	13.4024	4.73936e-11	7.38232e-10	1.52235e-09
INTS4	CD4 Tem cells	1.8074	4.36823	13.4004	4.75135e-11	7.38932e-10	1.52352e-09
INPP4B	CD4 Tem cells	-3.3319	8.32921	-13.3964	4.77548e-11	7.41515e-10	1.52984e-09
SNAI3	CD4 Tem cells	-4.26947	4.92576	-13.3937	4.79207e-11	7.42688e-10	1.53454e-09
NUDT4	CD4 Tem cells	3.37459	5.70617	13.3927	4.7981e-11	7.42688e-10	1.53608e-09
DCAF7	CD4 Tem cells	-3.30554	6.01154	-13.389	4.82075e-11	7.44908e-10	1.54136e-09
TRPV2	CD4 Tem cells	-4.62928	5.57183	-13.3872	4.83171e-11	7.44908e-10	1.54407e-09
ARAP1	CD4 Tem cells	-3.81733	4.24888	-13.3867	4.8351e-11	7.44908e-10	1.54436e-09
TFDP2	CD4 Tem cells	2.88858	5.34673	13.3838	4.85264e-11	7.46443e-10	1.54838e-09
SPN	CD4 Tem cells	-4.84748	6.65789	-13.3784	4.8862e-11	7.50435e-10	1.55829e-09
ZC3H15	CD4 Tem cells	3.59965	7.88162	13.3756	4.90395e-11	7.5199e-10	1.56355e-09
FXR1	CD4 Tem cells	2.63398	7.03963	13.3692	4.94374e-11	7.56914e-10	1.57423e-09
NGDN	CD4 Tem cells	3.37162	5.96086	13.3594	5.00607e-11	7.63581e-10	1.59124e-09
RAB43	CD4 Tem cells	-2.35248	4.08988	-13.3571	5.0206e-11	7.63581e-10	1.59464e-09
CYB5A	CD4 Tem cells	-7.31784	5.26201	-13.3568	5.02266e-11	7.63581e-10	1.59474e-09
CHIC2	CD4 Tem cells	4.07605	6.68575	13.3567	5.02347e-11	7.63581e-10	1.59474e-09
SEL1L	CD4 Tem cells	2.89604	5.58428	13.3563	5.026e-11	7.63581e-10	1.59483e-09
SARAF	CD4 Tem cells	3.11213	10.842	13.3492	5.07153e-11	7.69312e-10	1.60713e-09
PRELID3B	CD4 Tem cells	3.76498	6.45097	13.3425	5.11503e-11	7.74719e-10	1.61968e-09
CENPB	CD4 Tem cells	-4.25785	4.21479	-13.3362	5.15672e-11	7.79835e-10	1.63081e-09
TMPO	CD4 Tem cells	1.98675	6.63559	13.3333	5.17588e-11	7.80505e-10	1.63604e-09
RC3H2	CD4 Tem cells	4.12686	5.72101	13.3329	5.17876e-11	7.80505e-10	1.63654e-09
SCRN2	CD4 Tem cells	-3.68611	4.88759	-13.3314	5.18844e-11	7.80505e-10	1.63877e-09
CIRBP	CD4 Tem cells	3.95666	9.70751	13.3307	5.19281e-11	7.80505e-10	1.63974e-09
ATP2A3	CD4 Tem cells	-1.8556	6.36379	-13.3273	5.21577e-11	7.81727e-10	1.64481e-09
ARFRP1	CD4 Tem cells	-4.48565	5.50474	-13.3271	5.2168e-11	7.81727e-10	1.64481e-09
ENSG00000255139	CD4 Tem cells	3.91388	2.79381	13.3179	5.27908e-11	7.8986e-10	1.66026e-09
MAP1LC3B	CD4 Tem cells	2.41649	7.72912	13.308	5.34577e-11	7.98626e-10	1.67701e-09
PHF2	CD4 Tem cells	2.26507	4.84801	13.3054	5.364e-11	8.00137e-10	1.68188e-09
FAM177A1	CD4 Tem cells	5.21397	7.13479	13.2982	5.4138e-11	8.06345e-10	1.69579e-09
RBM38	CD4 Tem cells	6.89685	7.65384	13.2846	5.50845e-11	8.18016e-10	1.72164e-09
DCTPP1	CD4 Tem cells	-2.90063	5.48049	-13.2846	5.50875e-11	8.18016e-10	1.72164e-09
E2F2	CD4 Tem cells	-6.54173	2.28537	-13.2796	5.54455e-11	8.22094e-10	1.73023e-09
MRPL10	CD4 Tem cells	4.23998	5.87048	13.278	5.55551e-11	8.22483e-10	1.73322e-09
CBX6	CD4 Tem cells	-3.1359	4.34185	-13.2761	5.56933e-11	8.226e-10	1.73666e-09
CLIC5	CD4 Tem cells	3.148	3.57533	13.2755	5.57353e-11	8.226e-10	1.73754e-09
SIRT5	CD4 Tem cells	-3.9701	4.04423	-13.2744	5.58133e-11	8.226e-10	1.7391e-09
ST6GAL1	CD4 Tem cells	-6.96225	5.94378	-13.2706	5.60863e-11	8.25389e-10	1.7463e-09
RELL2	CD4 Tem cells	-3.18497	3.95329	-13.2595	5.68943e-11	8.36033e-10	1.76749e-09
ACD	CD4 Tem cells	-2.91619	5.22859	-13.257	5.70724e-11	8.37401e-10	1.7717e-09
PLEKHA3	CD4 Tem cells	1.64527	5.90998	13.2557	5.71688e-11	8.37569e-10	1.77337e-09
C12orf29	CD4 Tem cells	3.34518	4.409	13.2537	5.73189e-11	8.38523e-10	1.77634e-09
PMS1	CD4 Tem cells	-4.76841	5.02337	-13.251	5.7512e-11	8.39738e-10	1.7818e-09
ACAT1	CD4 Tem cells	-3.46619	5.05001	-13.2502	5.75723e-11	8.39738e-10	1.78323e-09
ETFA	CD4 Tem cells	-2.61618	6.06848	-13.2448	5.79724e-11	8.44325e-10	1.7934e-09
PER1	CD4 Tem cells	8.54109	6.08248	13.2432	5.80951e-11	8.44863e-10	1.79617e-09
NOM1	CD4 Tem cells	2.91956	3.96187	13.2366	5.85885e-11	8.50784e-10	1.80528e-09
KIAA2013	CD4 Tem cells	-2.33997	5.11964	-13.2346	5.87408e-11	8.50821e-10	1.80863e-09
SLC9A8	CD4 Tem cells	4.51675	4.1838	13.2343	5.87636e-11	8.50821e-10	1.80863e-09
ACAD9	CD4 Tem cells	-2.54453	3.78027	-13.2271	5.9309e-11	8.56737e-10	1.823e-09
RIOK3	CD4 Tem cells	4.08633	6.58604	13.2266	5.9346e-11	8.56737e-10	1.82313e-09
NAA80	CD4 Tem cells	-3.08614	4.77366	-13.2235	5.95832e-11	8.58904e-10	1.82872e-09
NETO2	CD4 Tem cells	-4.37358	2.54839	-13.2198	5.98688e-11	8.61761e-10	1.83613e-09
DEDD2	CD4 Tem cells	2.37778	6.32635	13.2176	6.00369e-11	8.62921e-10	1.84038e-09
GFUS	CD4 Tem cells	-2.94842	5.70609	-13.2142	6.03043e-11	8.65502e-10	1.84767e-09
ARL6IP5	CD4 Tem cells	-3.04445	9.36085	-13.2082	6.07712e-11	8.70937e-10	1.86015e-09
ATOSA	CD4 Tem cells	3.95159	5.13238	13.2039	6.11126e-11	8.74557e-10	1.86802e-09
IL32	CD4 Tem cells	-6.24795	11.7284	-13.2017	6.12808e-11	8.75694e-10	1.87162e-09
RTL8C	CD4 Tem cells	-4.16644	5.09778	-13.1941	6.18837e-11	8.81887e-10	1.88709e-09
ZSCAN18	CD4 Tem cells	-3.53909	3.42222	-13.194	6.18931e-11	8.81887e-10	1.88709e-09
VAPB	CD4 Tem cells	2.60224	4.96504	13.1922	6.20351e-11	8.82461e-10	1.89044e-09
OSBPL1A	CD4 Tem cells	-4.52466	2.52099	-13.1913	6.21123e-11	8.82461e-10	1.89146e-09
RNF31	CD4 Tem cells	-3.76918	4.20996	-13.1756	6.33762e-11	8.99122e-10	1.92572e-09
OCIAD2	CD4 Tem cells	2.86314	8.00858	13.1707	6.37799e-11	9.03548e-10	1.93658e-09
WAKMAR2	CD4 Tem cells	3.75583	4.62258	13.1679	6.40122e-11	9.05539e-10	1.94269e-09
ZNF8	CD4 Tem cells	3.80974	3.20495	13.1661	6.41625e-11	9.06364e-10	1.94583e-09
COPS4	CD4 Tem cells	2.3333	5.68114	13.1578	6.48499e-11	9.14765e-10	1.96476e-09
ENSG00000285756	CD4 Tem cells	3.91898	4.42567	13.1548	6.51026e-11	9.17017e-10	1.96955e-09
ACOT13	CD4 Tem cells	-4.53887	4.2461	-13.1535	6.52192e-11	9.17072e-10	1.97212e-09
OGFRL1	CD4 Tem cells	2.68422	4.59594	13.1526	6.52925e-11	9.17072e-10	1.97243e-09
PNP	CD4 Tem cells	-4.09212	5.67534	-13.1446	6.59696e-11	9.25264e-10	1.98903e-09
ASH1L-AS1	CD4 Tem cells	2.77609	4.01935	13.1367	6.66512e-11	9.33495e-10	2.00571e-09
PICALM	CD4 Tem cells	2.60674	6.29038	13.1346	6.68252e-11	9.34606e-10	2.00949e-09
CFL1	CD4 Tem cells	-2.75257	10.7442	-13.1327	6.69923e-11	9.35615e-10	2.01354e-09
GSDMD	CD4 Tem cells	-4.94106	6.49164	-13.1266	6.75287e-11	9.40931e-10	2.02479e-09
MRPL44	CD4 Tem cells	3.35727	5.57202	13.1255	6.76243e-11	9.40931e-10	2.02668e-09
TRBV10-3	CD4 Tem cells	-5.32307	5.9079	-13.1251	6.76592e-11	9.40931e-10	2.02724e-09
FABP5	CD4 Tem cells	3.63983	3.13104	13.1229	6.78519e-11	9.42281e-10	2.03204e-09
MKNK2	CD4 Tem cells	-2.06504	7.18982	-13.121	6.80129e-11	9.43189e-10	2.03589e-09
KIAA0930	CD4 Tem cells	-4.61744	3.09758	-13.1142	6.86174e-11	9.50236e-10	2.05251e-09
TMCC1	CD4 Tem cells	2.06681	5.60476	13.1129	6.87316e-11	9.50482e-10	2.05543e-09
CSGALNACT1	CD4 Tem cells	1.93018	6.45596	13.1105	6.89509e-11	9.50968e-10	2.05879e-09
ATP6AP1	CD4 Tem cells	-3.33966	6.23527	-13.1104	6.89596e-11	9.50968e-10	2.05879e-09
CTSZ	CD4 Tem cells	-3.12565	5.84136	-13.108	6.9173e-11	9.52578e-10	2.06467e-09
KRI1	CD4 Tem cells	-2.80656	5.43011	-13.1057	6.93806e-11	9.54104e-10	2.06938e-09
TRBC1	CD4 Tem cells	-3.72413	7.97255	-13.1036	6.95714e-11	9.55395e-10	2.07458e-09
ZNF484	CD4 Tem cells	2.91667	4.9007	13.0978	7.00967e-11	9.6127e-10	2.08725e-09
PPP1R13B	CD4 Tem cells	2.95986	3.95667	13.0959	7.0265e-11	9.62239e-10	2.091e-09
REC8	CD4 Tem cells	-3.67474	2.81277	-13.0947	7.03707e-11	9.6235e-10	2.0925e-09
ENSG00000275202	CD4 Tem cells	2.85522	3.15783	13.0934	7.04945e-11	9.62429e-10	2.09551e-09
DHRS4-AS1	CD4 Tem cells	-5.14304	3.96939	-13.0925	7.05716e-11	9.62429e-10	2.09551e-09
ATG16L2	CD4 Tem cells	-2.34289	5.35986	-13.0852	7.1247e-11	9.70019e-10	2.11293e-09
FBXL16	CD4 Tem cells	-4.22068	5.75537	-13.0844	7.13249e-11	9.70019e-10	2.11424e-09
RPN2	CD4 Tem cells	-1.77199	7.58837	-13.0799	7.17366e-11	9.74274e-10	2.12342e-09
SEC14L1	CD4 Tem cells	4.38658	5.5189	13.0772	7.19885e-11	9.7635e-10	2.12936e-09
SEC63	CD4 Tem cells	2.36871	6.27776	13.065	7.31404e-11	9.90611e-10	2.15832e-09
PGRMC2	CD4 Tem cells	3.48876	5.7363	13.0589	7.37263e-11	9.97176e-10	2.17406e-09
CATSPERB	CD4 Tem cells	-5.43107	2.26766	-13.053	7.42913e-11	1.00344e-09	2.18804e-09
VPS53	CD4 Tem cells	2.33675	5.11409	13.0383	7.5725e-11	1.02141e-09	2.22355e-09
TAFAZZIN	CD4 Tem cells	-2.18492	5.85046	-13.0328	7.62708e-11	1.02643e-09	2.23852e-09
NUS1	CD4 Tem cells	3.78948	5.40309	13.0315	7.64024e-11	1.02643e-09	2.24101e-09
HERC6	CD4 Tem cells	-3.0104	4.79487	-13.0314	7.64095e-11	1.02643e-09	2.24101e-09
PDE8A	CD4 Tem cells	3.10558	5.13271	13.0259	7.69567e-11	1.03237e-09	2.25421e-09
CEBPG	CD4 Tem cells	4.63934	5.23159	13.0221	7.73413e-11	1.03612e-09	2.26302e-09
KLHL8	CD4 Tem cells	-3.00558	3.30575	-13.0152	7.80369e-11	1.04402e-09	2.28017e-09
BANF1	CD4 Tem cells	-5.70992	6.75261	-13.0097	7.86005e-11	1.04914e-09	2.29234e-09
FIGNL1	CD4 Tem cells	2.90935	3.23485	13.0078	7.87948e-11	1.04914e-09	2.29646e-09
SMU1	CD4 Tem cells	2.12394	6.11752	13.0078	7.87967e-11	1.04914e-09	2.29646e-09
C6orf47	CD4 Tem cells	-3.33453	4.46858	-13.0073	7.88449e-11	1.04914e-09	2.29732e-09
RXYLT1	CD4 Tem cells	-3.02497	4.24934	-12.9967	7.99491e-11	1.0624e-09	2.3257e-09
SNX25	CD4 Tem cells	3.68708	4.34555	12.9934	8.02941e-11	1.06554e-09	2.33519e-09
TPRA1	CD4 Tem cells	-3.84158	4.26829	-12.9915	8.0488e-11	1.06668e-09	2.33974e-09
CYB5D2	CD4 Tem cells	-2.76741	3.61312	-12.9899	8.06628e-11	1.06756e-09	2.34307e-09
LTB4R2	CD4 Tem cells	-6.63052	3.61071	-12.9858	8.10965e-11	1.07187e-09	2.35414e-09
LINC01145	CD4 Tem cells	3.80378	4.06105	12.9804	8.16656e-11	1.07689e-09	2.36735e-09
TOR1B	CD4 Tem cells	-3.61936	3.55196	-12.977	8.20327e-11	1.07689e-09	2.3753e-09
TRAV25	CD4 Tem cells	-6.03541	4.1927	-12.9768	8.20526e-11	1.07689e-09	2.3753e-09
CLK3	CD4 Tem cells	2.28421	5.69183	12.9758	8.21608e-11	1.07689e-09	2.37775e-09
RPAP1	CD4 Tem cells	-3.39418	3.22679	-12.9756	8.21767e-11	1.07689e-09	2.37775e-09
SLC35C1	CD4 Tem cells	-5.24875	3.98929	-12.9754	8.22059e-11	1.07689e-09	2.37805e-09
TMED7	CD4 Tem cells	2.54675	5.73494	12.975	8.22414e-11	1.07689e-09	2.37852e-09
IFITM3	CD4 Tem cells	16.2272	7.51842	12.9688	8.29085e-11	1.08419e-09	2.39449e-09
EPS8L2	CD4 Tem cells	-3.27925	5.26408	-12.9621	8.36442e-11	1.09236e-09	2.41183e-09
ANKRA2	CD4 Tem cells	2.32609	4.90395	12.9586	8.40311e-11	1.09596e-09	2.42131e-09
SECISBP2	CD4 Tem cells	2.63254	6.63128	12.9546	8.44701e-11	1.0985e-09	2.43115e-09
SLC25A11	CD4 Tem cells	-5.13922	5.40844	-12.9538	8.45557e-11	1.0985e-09	2.43261e-09
TMEM18	CD4 Tem cells	-2.01569	5.94704	-12.9538	8.45598e-11	1.0985e-09	2.43261e-09
TRAPPC1	CD4 Tem cells	-4.96356	8.12055	-12.9525	8.47034e-11	1.09892e-09	2.43618e-09
ARRDC3-AS1	CD4 Tem cells	3.99126	2.52707	12.9491	8.50753e-11	1.10117e-09	2.4435e-09
ADPRM	CD4 Tem cells	3.84898	4.65978	12.9489	8.51005e-11	1.10117e-09	2.44366e-09
GIPC1	CD4 Tem cells	-2.62355	5.77889	-12.9406	8.60305e-11	1.11174e-09	2.46696e-09
CHPT1	CD4 Tem cells	3.10738	5.48317	12.9391	8.61945e-11	1.11241e-09	2.47109e-09
ZNF362	CD4 Tem cells	2.94503	5.04402	12.9332	8.68715e-11	1.11946e-09	2.48932e-09
CCDC61	CD4 Tem cells	-7.16543	3.83806	-12.9323	8.69684e-11	1.11946e-09	2.49042e-09
SPHK2	CD4 Tem cells	-3.70257	2.7461	-12.9313	8.70892e-11	1.11956e-09	2.49274e-09
ABCF2	CD4 Tem cells	-6.13966	5.24609	-12.928	8.74588e-11	1.12284e-09	2.4993e-09
RANGRF	CD4 Tem cells	-2.34588	6.20232	-12.9219	8.81616e-11	1.13039e-09	2.51708e-09
DNAJC1	CD4 Tem cells	2.85088	6.61479	12.9124	8.92704e-11	1.14193e-09	2.54583e-09
COMMD2	CD4 Tem cells	2.2926	6.08655	12.9122	8.92932e-11	1.14193e-09	2.5459e-09
EXOSC6	CD4 Tem cells	3.1959	6.69459	12.9099	8.95676e-11	1.14396e-09	2.55314e-09
TRIM52	CD4 Tem cells	-2.6222	4.69614	-12.8986	9.08964e-11	1.15943e-09	2.58865e-09
AMDHD2	CD4 Tem cells	-3.29457	3.88796	-12.8938	9.14732e-11	1.16528e-09	2.60211e-09
DAXX	CD4 Tem cells	-3.43935	5.9025	-12.8908	9.18396e-11	1.16844e-09	2.61015e-09
SPTSSA	CD4 Tem cells	-3.65154	3.97119	-12.8855	9.24745e-11	1.175e-09	2.62521e-09
DDAH2	CD4 Tem cells	-4.61307	3.94934	-12.8828	9.28144e-11	1.1778e-09	2.63366e-09
ST6GALNAC1	CD4 Tem cells	-5.68927	3.67955	-12.8734	9.3962e-11	1.19083e-09	2.66078e-09
AMIGO1	CD4 Tem cells	-5.32428	2.82939	-12.8704	9.43299e-11	1.19306e-09	2.66938e-09
PTDSS2	CD4 Tem cells	2.60409	3.62105	12.87	9.43799e-11	1.19306e-09	2.66976e-09
EIF4B	CD4 Tem cells	1.95993	9.12951	12.8687	9.45486e-11	1.19366e-09	2.67254e-09
GP6-AS1	CD4 Tem cells	7.28444	2.27634	12.8662	9.48638e-11	1.19611e-09	2.67902e-09
ENSG00000291131	CD4 Tem cells	-5.45309	2.77649	-12.8644	9.50866e-11	1.19739e-09	2.68393e-09
STK24	CD4 Tem cells	1.69624	7.49393	12.8611	9.54925e-11	1.20084e-09	2.69373e-09
NUGGC	CD4 Tem cells	-4.06373	2.7076	-12.8602	9.56046e-11	1.20084e-09	2.69567e-09
B3GNT9	CD4 Tem cells	-4.3365	3.68341	-12.8534	9.64704e-11	1.20848e-09	2.71579e-09
PINK1	CD4 Tem cells	-4.11952	4.27147	-12.8529	9.65374e-11	1.20848e-09	2.71707e-09
ZC3HAV1	CD4 Tem cells	1.90043	8.33064	12.8522	9.66231e-11	1.20848e-09	2.71887e-09
CCNI	CD4 Tem cells	2.11879	10.175	12.8511	9.67609e-11	1.20848e-09	2.72152e-09
ENSG00000271581	CD4 Tem cells	-4.48453	3.82786	-12.8506	9.68257e-11	1.20848e-09	2.72272e-09
YIF1A	CD4 Tem cells	-4.52723	5.77079	-12.8478	9.71854e-11	1.21144e-09	2.73161e-09
OSM	CD4 Tem cells	-6.81779	4.74531	-12.8453	9.75024e-11	1.21247e-09	2.73776e-09
PNN	CD4 Tem cells	2.27664	6.98947	12.8452	9.75141e-11	1.21247e-09	2.73776e-09
ZNF8-DT	CD4 Tem cells	-4.57501	3.76747	-12.8403	9.81454e-11	1.21878e-09	2.75363e-09
LINC02482	CD4 Tem cells	-4.4145	3.64744	-12.8373	9.85426e-11	1.22117e-09	2.76167e-09
CETN3	CD4 Tem cells	-5.26998	2.84404	-12.8369	9.85852e-11	1.22117e-09	2.76224e-09
TBCB	CD4 Tem cells	-3.41508	7.78373	-12.8297	9.95247e-11	1.23126e-09	2.78607e-09
SELPLG	CD4 Tem cells	-6.6512	8.05317	-12.8205	1.00742e-10	1.24475e-09	2.81425e-09
PRDM2	CD4 Tem cells	2.8591	6.59674	12.8191	1.00931e-10	1.2454e-09	2.81758e-09
CENPC	CD4 Tem cells	3.82672	6.81396	12.8177	1.01121e-10	1.2454e-09	2.82112e-09
METAP2	CD4 Tem cells	2.35966	6.34705	12.816	1.01349e-10	1.2454e-09	2.82408e-09
HNRNPM	CD4 Tem cells	2.15421	8.05453	12.8159	1.01358e-10	1.2454e-09	2.82408e-09
COQ10B	CD4 Tem cells	3.21518	6.02271	12.8154	1.01426e-10	1.2454e-09	2.82535e-09
SPINT2	CD4 Tem cells	-2.33469	6.36874	-12.8121	1.01866e-10	1.24833e-09	2.83572e-09
ABCB8	CD4 Tem cells	-3.8207	4.24764	-12.8117	1.01917e-10	1.24833e-09	2.8365e-09
GIMAP1	CD4 Tem cells	-5.04829	7.31677	-12.8089	1.02304e-10	1.25102e-09	2.84474e-09
CDS2	CD4 Tem cells	2.56666	6.15195	12.8074	1.02508e-10	1.25102e-09	2.8494e-09
OXLD1	CD4 Tem cells	-2.18385	6.15953	-12.8073	1.02518e-10	1.25102e-09	2.8494e-09
PIK3IP1	CD4 Tem cells	3.88492	7.94697	12.7999	1.03526e-10	1.26176e-09	2.87231e-09
ACOT8	CD4 Tem cells	-2.99932	4.71559	-12.7947	1.04234e-10	1.26883e-09	2.88747e-09
FN3KRP	CD4 Tem cells	-3.12832	4.864	-12.7936	1.04394e-10	1.26921e-09	2.88998e-09
NIPAL3	CD4 Tem cells	-2.72907	5.22086	-12.7923	1.04569e-10	1.26966e-09	2.89416e-09
FBXO7	CD4 Tem cells	2.81758	6.83193	12.7914	1.04689e-10	1.26966e-09	2.89686e-09
GMPPB	CD4 Tem cells	-3.5526	4.18575	-12.7903	1.04842e-10	1.26995e-09	2.8998e-09
DDIT4	CD4 Tem cells	3.96377	8.76728	12.7865	1.05376e-10	1.27379e-09	2.91069e-09
ATPSCKMT	CD4 Tem cells	-6.7448	2.35928	-12.7854	1.05521e-10	1.27379e-09	2.91277e-09
ADSL	CD4 Tem cells	-2.08768	6.95918	-12.7846	1.05638e-10	1.27379e-09	2.91537e-09
DCAF11	CD4 Tem cells	-2.40548	5.84586	-12.7843	1.05675e-10	1.27379e-09	2.91574e-09
ELP2	CD4 Tem cells	2.68624	5.44174	12.7799	1.06293e-10	1.27967e-09	2.93085e-09
ALDH3A2	CD4 Tem cells	-4.63557	3.19428	-12.7764	1.06787e-10	1.28405e-09	2.94251e-09
CDC5L	CD4 Tem cells	2.29546	5.9536	12.7752	1.06961e-10	1.28457e-09	2.94534e-09
MMGT1	CD4 Tem cells	2.35956	6.32181	12.7713	1.07508e-10	1.28957e-09	2.95715e-09
USP33	CD4 Tem cells	1.8188	5.98579	12.77	1.07703e-10	1.29034e-09	2.96034e-09
ANO9	CD4 Tem cells	-1.87051	4.65659	-12.7528	1.10182e-10	1.31844e-09	3.01874e-09
PDLIM2	CD4 Tem cells	-3.70218	6.46022	-12.7516	1.10352e-10	1.31888e-09	3.02207e-09
ABCD2	CD4 Tem cells	-5.33938	4.63506	-12.7458	1.11206e-10	1.32747e-09	3.04344e-09
PRPSAP1	CD4 Tem cells	-4.96076	5.3618	-12.7427	1.11665e-10	1.33022e-09	3.05332e-09
SETD2	CD4 Tem cells	3.23875	6.89052	12.7424	1.11706e-10	1.33022e-09	3.0538e-09
FAM89B	CD4 Tem cells	-4.68972	6.37916	-12.7394	1.12151e-10	1.33391e-09	3.06421e-09
STK17A	CD4 Tem cells	4.60289	7.81671	12.7322	1.13235e-10	1.34517e-09	3.08569e-09
NPEPL1	CD4 Tem cells	-2.95232	4.25237	-12.7297	1.13609e-10	1.34799e-09	3.09294e-09
NDUFAF1	CD4 Tem cells	-5.52332	2.74867	-12.7273	1.1398e-10	1.35077e-09	3.10168e-09
CHST7	CD4 Tem cells	-2.68104	4.39231	-12.7249	1.14331e-10	1.3533e-09	3.10988e-09
ABHD11	CD4 Tem cells	-2.2016	2.94239	-12.7228	1.1466e-10	1.35557e-09	3.11747e-09
DIS3	CD4 Tem cells	2.69487	5.02837	12.7098	1.16658e-10	1.37754e-09	3.16216e-09
DPAGT1	CD4 Tem cells	-5.79959	4.13266	-12.7066	1.17142e-10	1.3816e-09	3.17389e-09
CAND1	CD4 Tem cells	3.05385	5.93491	12.687	1.2025e-10	1.41657e-09	3.24753e-09
KATNBL1	CD4 Tem cells	-3.81908	5.21358	-12.6849	1.20573e-10	1.41868e-09	3.25485e-09
ZCCHC8	CD4 Tem cells	2.33759	5.02874	12.6815	1.2113e-10	1.42353e-09	3.26917e-09
ALG2	CD4 Tem cells	2.29747	4.9952	12.6791	1.21509e-10	1.42628e-09	3.27798e-09
STMN1	CD4 Tem cells	-4.71281	5.24976	-12.6761	1.22002e-10	1.43037e-09	3.28845e-09
SLC27A4	CD4 Tem cells	-5.18943	2.73692	-12.6695	1.23073e-10	1.44121e-09	3.31445e-09
ABHD6	CD4 Tem cells	-6.3142	2.32587	-12.6664	1.23594e-10	1.44526e-09	3.32633e-09
ALAD	CD4 Tem cells	-2.8209	4.32844	-12.6656	1.23712e-10	1.44526e-09	3.32879e-09
ASB8	CD4 Tem cells	2.60351	5.70691	12.664	1.23977e-10	1.44665e-09	3.33521e-09
DCUN1D5	CD4 Tem cells	1.95556	5.25156	12.6573	1.25088e-10	1.45788e-09	3.35929e-09
RAE1	CD4 Tem cells	4.03482	4.97414	12.6511	1.26142e-10	1.46842e-09	3.38467e-09
GPBP1	CD4 Tem cells	2.44724	7.37058	12.65	1.26312e-10	1.46868e-09	3.38852e-09
MSL1	CD4 Tem cells	-1.77805	5.1088	-12.6403	1.27973e-10	1.48624e-09	3.42352e-09
MED7	CD4 Tem cells	-3.28136	3.72549	-12.638	1.28351e-10	1.48887e-09	3.43214e-09
GOLGB1	CD4 Tem cells	2.47447	6.65631	12.6227	1.31006e-10	1.51789e-09	3.49193e-09
ZDHHC17	CD4 Tem cells	2.93386	4.25263	12.6218	1.31173e-10	1.51803e-09	3.49488e-09
ENSG00000249806	CD4 Tem cells	-6.55418	5.25943	-12.6205	1.31391e-10	1.51877e-09	3.49881e-09
PPIG	CD4 Tem cells	2.59034	7.67794	12.6196	1.31546e-10	1.51879e-09	3.50108e-09
MAPK6	CD4 Tem cells	3.07398	4.74217	12.6094	1.33363e-10	1.53653e-09	3.54496e-09
C14orf93	CD4 Tem cells	-1.88552	3.46442	-12.6092	1.33394e-10	1.53653e-09	3.54496e-09
MRPS33	CD4 Tem cells	-2.97158	5.90965	-12.6025	1.34604e-10	1.54865e-09	3.57155e-09
TMEM104	CD4 Tem cells	-4.01583	2.87207	-12.596	1.35768e-10	1.55932e-09	3.59812e-09
RBM33	CD4 Tem cells	3.29301	6.69094	12.5956	1.35848e-10	1.55932e-09	3.59946e-09
ENOSF1	CD4 Tem cells	-2.27849	4.8748	-12.59	1.36863e-10	1.56766e-09	3.62329e-09
CYBA	CD4 Tem cells	-3.06008	9.98286	-12.5899	1.36892e-10	1.56766e-09	3.62329e-09
PBX4	CD4 Tem cells	4.74945	5.39484	12.5883	1.37186e-10	1.56767e-09	3.62712e-09
PCGF3	CD4 Tem cells	4.49011	3.09637	12.5881	1.37211e-10	1.56767e-09	3.62712e-09
SLC6A6	CD4 Tem cells	2.68701	4.24028	12.5818	1.38372e-10	1.57715e-09	3.6547e-09
TIAM1	CD4 Tem cells	-2.93184	5.80723	-12.5814	1.38452e-10	1.57715e-09	3.65528e-09
TRIM56	CD4 Tem cells	-3.44994	4.55729	-12.581	1.38521e-10	1.57715e-09	3.65632e-09
DDX17	CD4 Tem cells	-2.38206	7.26123	-12.5737	1.39886e-10	1.59085e-09	3.68455e-09
NEMP1	CD4 Tem cells	-3.80365	2.59866	-12.5715	1.40306e-10	1.5938e-09	3.69407e-09
FXN	CD4 Tem cells	-2.49796	5.67525	-12.5692	1.40743e-10	1.59598e-09	3.70244e-09
REXO2	CD4 Tem cells	-3.81166	6.57917	-12.5685	1.40875e-10	1.59598e-09	3.70436e-09
IKBKG	CD4 Tem cells	-3.35799	4.85444	-12.5679	1.40983e-10	1.59598e-09	3.70486e-09
CORO1A-AS1	CD4 Tem cells	3.26368	4.48319	12.5661	1.41329e-10	1.59806e-09	3.7116e-09
SAMHD1	CD4 Tem cells	-4.20582	8.29493	-12.5641	1.41697e-10	1.60038e-09	3.71969e-09
SFXN4	CD4 Tem cells	-3.37268	3.80317	-12.5616	1.42185e-10	1.60405e-09	3.73172e-09
FBXO34	CD4 Tem cells	3.12246	5.86041	12.5602	1.42441e-10	1.60511e-09	3.73767e-09
HSD17B10	CD4 Tem cells	-2.2938	6.04253	-12.5552	1.43396e-10	1.61402e-09	3.75797e-09
LPXN	CD4 Tem cells	-2.98366	6.64951	-12.5511	1.44194e-10	1.62116e-09	3.7781e-09
ZNF431	CD4 Tem cells	2.37928	5.24593	12.5479	1.44806e-10	1.62436e-09	3.79254e-09
BIVM	CD4 Tem cells	-3.06081	2.79521	-12.5477	1.44857e-10	1.62436e-09	3.79309e-09
GPKOW	CD4 Tem cells	-3.33858	4.60845	-12.5471	1.44974e-10	1.62436e-09	3.79455e-09
ENSG00000291175	CD4 Tem cells	4.70377	2.5457	12.5341	1.47528e-10	1.65111e-09	3.85253e-09
IFRD1	CD4 Tem cells	2.96524	5.97638	12.5307	1.48201e-10	1.65536e-09	3.86929e-09
EIF1AX	CD4 Tem cells	1.80632	6.95275	12.5305	1.48244e-10	1.65536e-09	3.8696e-09
RAB5B	CD4 Tem cells	-3.4684	5.49529	-12.5291	1.48519e-10	1.65656e-09	3.87596e-09
UTP15	CD4 Tem cells	3.41417	3.95638	12.5278	1.48783e-10	1.65762e-09	3.88041e-09
CNOT9	CD4 Tem cells	2.70245	5.31606	12.5255	1.49241e-10	1.66086e-09	3.89156e-09
RALBP1	CD4 Tem cells	-4.6078	6.35294	-12.5196	1.50423e-10	1.67212e-09	3.91827e-09
POLB	CD4 Tem cells	3.88318	4.66891	12.5152	1.51323e-10	1.68023e-09	3.9368e-09
MIR181A1HG	CD4 Tem cells	6.13579	2.1364	12.5052	1.53371e-10	1.70105e-09	3.98509e-09
IL11RA	CD4 Tem cells	4.09805	2.98814	12.5037	1.53675e-10	1.70166e-09	3.99216e-09
NUDT2	CD4 Tem cells	3.20352	5.20811	12.503	1.53821e-10	1.70166e-09	3.99457e-09
MTF1	CD4 Tem cells	2.98159	4.46455	12.5024	1.53946e-10	1.70166e-09	3.9967e-09
CXorf38	CD4 Tem cells	2.14241	5.44654	12.5016	1.54116e-10	1.70166e-09	4.00029e-09
MDM1	CD4 Tem cells	-5.25361	3.11932	-12.4901	1.56529e-10	1.72638e-09	4.05534e-09
AP1G2	CD4 Tem cells	-2.78355	6.06255	-12.4886	1.56833e-10	1.72764e-09	4.06237e-09
SMARCAL1	CD4 Tem cells	-5.88849	3.68674	-12.4879	1.56995e-10	1.72764e-09	4.06318e-09
ZNF746	CD4 Tem cells	3.97537	3.8743	12.4817	1.58299e-10	1.73914e-09	4.09354e-09
PSENEN	CD4 Tem cells	-4.50378	6.1659	-12.4813	1.58393e-10	1.73914e-09	4.09426e-09
TEX264	CD4 Tem cells	-3.18003	6.81861	-12.472	1.60395e-10	1.75917e-09	4.1383e-09
AIRE	CD4 Tem cells	-4.89846	5.01236	-12.4691	1.61023e-10	1.7641e-09	4.15109e-09
AP3S2	CD4 Tem cells	2.61758	4.12981	12.4676	1.61339e-10	1.7656e-09	4.15494e-09
NTHL1	CD4 Tem cells	-6.40331	3.35949	-12.4653	1.6184e-10	1.76911e-09	4.16439e-09
PPP2R3B	CD4 Tem cells	-5.50097	3.31479	-12.4586	1.63306e-10	1.78317e-09	4.19349e-09
MHENCR	CD4 Tem cells	3.20833	6.14713	12.4567	1.63746e-10	1.78599e-09	4.20132e-09
AATF	CD4 Tem cells	2.13378	6.55631	12.4394	1.67606e-10	1.82507e-09	4.28153e-09
ZBTB49	CD4 Tem cells	3.56306	3.20351	12.4385	1.67814e-10	1.82507e-09	4.28457e-09
RUNX3	CD4 Tem cells	5.79465	7.48144	12.4382	1.67884e-10	1.82507e-09	4.28487e-09
RUVBL1	CD4 Tem cells	-4.96522	5.32403	-12.4342	1.68788e-10	1.83288e-09	4.3024e-09
IGSF22	CD4 Tem cells	-3.15078	2.8285	-12.4263	1.70605e-10	1.85056e-09	4.33983e-09
TRIM34	CD4 Tem cells	-4.54609	3.48653	-12.4179	1.72544e-10	1.86955e-09	4.3856e-09
ARFIP2	CD4 Tem cells	-2.28879	4.69278	-12.416	1.73009e-10	1.87253e-09	4.39384e-09
CCNH	CD4 Tem cells	4.17887	7.47823	12.4108	1.74212e-10	1.88348e-09	4.42078e-09
INPP5K	CD4 Tem cells	-1.46998	5.68262	-12.406	1.7537e-10	1.89392e-09	4.44385e-09
BSG	CD4 Tem cells	-3.39809	7.47371	-12.4022	1.7627e-10	1.90156e-09	4.46394e-09
DBP	CD4 Tem cells	-4.39843	5.32845	-12.3975	1.77383e-10	1.91147e-09	4.48574e-09
RIPK1	CD4 Tem cells	2.00716	5.50196	12.3943	1.78173e-10	1.91789e-09	4.49935e-09
ADIPOR2	CD4 Tem cells	1.80455	4.8658	12.3834	1.80824e-10	1.9443e-09	4.55706e-09
MED16	CD4 Tem cells	-3.1925	5.71705	-12.379	1.81889e-10	1.95347e-09	4.5802e-09
CTSC	CD4 Tem cells	-2.65104	7.29335	-12.3772	1.8235e-10	1.95347e-09	4.58813e-09
ATP13A3	CD4 Tem cells	2.64579	4.73704	12.3757	1.82713e-10	1.95347e-09	4.59499e-09
LMBR1	CD4 Tem cells	4.16694	5.73855	12.3754	1.82788e-10	1.95347e-09	4.59529e-09
BTLA	CD4 Tem cells	-4.72608	4.10642	-12.3752	1.8284e-10	1.95347e-09	4.59529e-09
OTUD3	CD4 Tem cells	2.75482	3.4252	12.3751	1.82865e-10	1.95347e-09	4.59529e-09
CASP9	CD4 Tem cells	3.94928	3.38548	12.3683	1.8456e-10	1.96936e-09	4.63065e-09
TGS1	CD4 Tem cells	2.47525	6.00911	12.3675	1.84753e-10	1.96936e-09	4.63456e-09
MCM3AP	CD4 Tem cells	-1.93846	5.03334	-12.3659	1.85153e-10	1.97112e-09	4.64147e-09
LLPH	CD4 Tem cells	2.59722	5.18807	12.3653	1.85317e-10	1.97112e-09	4.64405e-09
SOS2	CD4 Tem cells	3.42213	5.88152	12.3644	1.85536e-10	1.97132e-09	4.6486e-09
BLOC1S6	CD4 Tem cells	2.69659	5.75269	12.3595	1.86775e-10	1.98235e-09	4.67403e-09
RBCK1	CD4 Tem cells	-1.71509	6.82712	-12.355	1.8792e-10	1.99232e-09	4.69891e-09
EXT1	CD4 Tem cells	2.74837	3.30949	12.3542	1.88118e-10	1.99232e-09	4.70292e-09
USP36	CD4 Tem cells	3.84224	6.21202	12.3511	1.88923e-10	1.99869e-09	4.71924e-09
SLC23A2	CD4 Tem cells	3.01378	4.06638	12.3437	1.9084e-10	2.01681e-09	4.76047e-09
EIF3H	CD4 Tem cells	2.04667	9.52667	12.3391	1.92045e-10	2.02737e-09	4.78383e-09
RBM14	CD4 Tem cells	-2.90043	4.59815	-12.338	1.92321e-10	2.02811e-09	4.7888e-09
TSPAN31	CD4 Tem cells	-6.45997	4.28627	-12.3357	1.92915e-10	2.0322e-09	4.79816e-09
BCL2L1	CD4 Tem cells	-3.6881	4.92865	-12.3319	1.9393e-10	2.04072e-09	4.8183e-09
ZNF274	CD4 Tem cells	2.95601	4.49302	12.3307	1.9423e-10	2.04169e-09	4.82383e-09
EOGT	CD4 Tem cells	3.74633	2.73164	12.3275	1.95101e-10	2.04684e-09	4.84053e-09
MAP4K5	CD4 Tem cells	3.62057	5.73874	12.3273	1.95135e-10	2.04684e-09	4.84053e-09
A1BG-AS1	CD4 Tem cells	-4.85052	2.83615	-12.3245	1.95888e-10	2.05241e-09	4.85468e-09
THOC6	CD4 Tem cells	-3.95826	4.77743	-12.3238	1.96083e-10	2.05241e-09	4.85535e-09
AGO2	CD4 Tem cells	3.12097	6.03501	12.3201	1.97064e-10	2.05741e-09	4.87289e-09
SIGMAR1	CD4 Tem cells	-4.3449	5.78058	-12.3195	1.97225e-10	2.05741e-09	4.87412e-09
STAT5B	CD4 Tem cells	-1.67871	6.54049	-12.319	1.97366e-10	2.05741e-09	4.87649e-09
CHMP6	CD4 Tem cells	-5.0308	4.84599	-12.3184	1.97517e-10	2.05741e-09	4.87924e-09
CASP2	CD4 Tem cells	-2.44135	4.43865	-12.3181	1.97604e-10	2.05741e-09	4.88043e-09
ORMDL2	CD4 Tem cells	-4.84348	5.55334	-12.3166	1.98001e-10	2.05808e-09	4.88927e-09
ZMYND19	CD4 Tem cells	-3.38622	4.01978	-12.3163	1.98085e-10	2.05808e-09	4.89039e-09
GSS	CD4 Tem cells	-2.69206	4.8369	-12.3128	1.9903e-10	2.06572e-09	4.91114e-09
NEK9	CD4 Tem cells	1.83021	5.50949	12.3091	2.00041e-10	2.07279e-09	4.9331e-09
TRBC2	CD4 Tem cells	-2.71323	8.89526	-12.3088	2.00131e-10	2.07279e-09	4.9331e-09
VKORC1	CD4 Tem cells	-4.17597	6.36552	-12.3005	2.02392e-10	2.094e-09	4.98292e-09
TMEM216	CD4 Tem cells	-3.19026	4.58384	-12.2977	2.03179e-10	2.09994e-09	5.00004e-09
DYRK1B	CD4 Tem cells	4.40407	2.71121	12.2957	2.03734e-10	2.10348e-09	5.0114e-09
CSNK1E	CD4 Tem cells	3.81577	5.4304	12.2878	2.05953e-10	2.12149e-09	5.05699e-09
MDM2	CD4 Tem cells	2.65139	5.42206	12.2877	2.05968e-10	2.12149e-09	5.05699e-09
PFN1	CD4 Tem cells	-2.80792	11.5987	-12.2871	2.06124e-10	2.12149e-09	5.05983e-09
CD69	CD4 Tem cells	3.98801	9.88865	12.2843	2.06934e-10	2.1276e-09	5.07672e-09
KLF3	CD4 Tem cells	3.51982	7.75738	12.2814	2.07743e-10	2.1337e-09	5.09356e-09
RWDD2A	CD4 Tem cells	-3.66434	2.35038	-12.2776	2.08819e-10	2.14251e-09	5.11678e-09
LPAR6	CD4 Tem cells	-4.14481	6.77037	-12.2758	2.09347e-10	2.14555e-09	5.12585e-09
NIPA2	CD4 Tem cells	1.98799	5.62608	12.2751	2.09551e-10	2.14555e-09	5.12781e-09
ARIH2	CD4 Tem cells	3.13505	6.76376	12.2705	2.10873e-10	2.15686e-09	5.15529e-09
SLC30A4	CD4 Tem cells	-4.57223	2.65856	-12.2681	2.11553e-10	2.15734e-09	5.16827e-09
ZBTB7B	CD4 Tem cells	-4.2993	4.29831	-12.2681	2.1156e-10	2.15734e-09	5.16827e-09
DNAJB6	CD4 Tem cells	4.95762	6.63409	12.268	2.11577e-10	2.15734e-09	5.16827e-09
SMUG1	CD4 Tem cells	-5.90332	3.24271	-12.2668	2.11941e-10	2.15883e-09	5.17414e-09
ZC3HC1	CD4 Tem cells	2.54191	3.43993	12.2659	2.12196e-10	2.15918e-09	5.17933e-09
DHCR7	CD4 Tem cells	3.31877	3.39656	12.2638	2.12796e-10	2.16306e-09	5.19298e-09
DDX47	CD4 Tem cells	8.33962	2.92594	12.2596	2.14032e-10	2.17338e-09	5.21861e-09
C8orf82	CD4 Tem cells	-5.04033	3.60228	-12.2555	2.15236e-10	2.18336e-09	5.24226e-09
PTRH1	CD4 Tem cells	-5.2762	3.83232	-12.2511	2.16535e-10	2.19214e-09	5.26698e-09
PCK2	CD4 Tem cells	-3.9692	4.04839	-12.2511	2.16546e-10	2.19214e-09	5.26698e-09
AGTPBP1	CD4 Tem cells	2.78992	6.18707	12.2499	2.16882e-10	2.19329e-09	5.27207e-09
CCDC57	CD4 Tem cells	2.36628	6.21777	12.2452	2.1829e-10	2.20526e-09	5.30319e-09
CCDC77	CD4 Tem cells	3.73509	2.99764	12.2431	2.18929e-10	2.20794e-09	5.31769e-09
SRSF10	CD4 Tem cells	2.5933	7.71653	12.2428	2.19003e-10	2.20794e-09	5.31844e-09
PIGT	CD4 Tem cells	1.79779	5.95211	12.2407	2.19653e-10	2.21224e-09	5.3332e-09
CBX7	CD4 Tem cells	-2.35971	4.78059	-12.2311	2.22548e-10	2.2391e-09	5.39718e-09
PSMA7	CD4 Tem cells	-1.65462	8.61113	-12.2224	2.25215e-10	2.25942e-09	5.4481e-09
RAB8B	CD4 Tem cells	2.21942	6.6552	12.2216	2.25466e-10	2.25942e-09	5.45208e-09
ZNF321P	CD4 Tem cells	2.38853	2.92424	12.221	2.25648e-10	2.25942e-09	5.45488e-09
TMEM102	CD4 Tem cells	-5.50403	3.48116	-12.2209	2.2568e-10	2.25942e-09	5.45488e-09
FDX2	CD4 Tem cells	-5.03546	3.59657	-12.2208	2.25713e-10	2.25942e-09	5.45488e-09
ZHX3	CD4 Tem cells	-4.27497	2.57336	-12.2191	2.26249e-10	2.26249e-09	5.46571e-09
ENSG00000251143	CD4 Tem cells	-2.73982	3.73169	-12.2182	2.26515e-10	2.26286e-09	5.47107e-09
PUDP	CD4 Tem cells	-3.06868	3.85898	-12.2159	2.27216e-10	2.26756e-09	5.48315e-09
FBXL8	CD4 Tem cells	-3.45416	5.33951	-12.2133	2.28045e-10	2.27353e-09	5.49845e-09
MRPL15	CD4 Tem cells	-3.28714	4.61296	-12.2113	2.28677e-10	2.27753e-09	5.51156e-09
HIKESHI	CD4 Tem cells	-5.62969	5.98049	-12.2104	2.28964e-10	2.27809e-09	5.51742e-09
MAPK1IP1L	CD4 Tem cells	4.2033	7.70295	12.2091	2.29354e-10	2.27843e-09	5.52574e-09
RASAL3	CD4 Tem cells	-3.146	6.77616	-12.2088	2.29461e-10	2.27843e-09	5.52632e-09
NSD3	CD4 Tem cells	2.09336	8.19557	12.2077	2.29796e-10	2.27947e-09	5.53213e-09
KLHDC3	CD4 Tem cells	-2.87706	5.22061	-12.2038	2.31026e-10	2.28936e-09	5.55637e-09
NELL2	CD4 Tem cells	2.01399	7.00392	12.1991	2.32527e-10	2.30192e-09	5.58709e-09
ECH1	CD4 Tem cells	-3.50598	7.42307	-12.1927	2.34587e-10	2.31805e-09	5.62779e-09
TMEM161A	CD4 Tem cells	-4.36232	4.41764	-12.1926	2.34626e-10	2.31805e-09	5.62779e-09
CEP78	CD4 Tem cells	-3.56948	4.30149	-12.1846	2.37204e-10	2.34117e-09	5.68196e-09
ZNF207	CD4 Tem cells	3.41813	7.07928	12.1818	2.38121e-10	2.34788e-09	5.70066e-09
EIF6	CD4 Tem cells	-2.30869	6.45892	-12.1745	2.40519e-10	2.36861e-09	5.75476e-09
LINC00324	CD4 Tem cells	-6.16097	4.50266	-12.174	2.40705e-10	2.36861e-09	5.75699e-09
ATP6V1C1	CD4 Tem cells	-4.35939	3.82977	-12.166	2.43342e-10	2.39218e-09	5.81117e-09
AGFG2	CD4 Tem cells	-4.21695	5.0532	-12.1638	2.44098e-10	2.39722e-09	5.82698e-09
NXPE3	CD4 Tem cells	1.96054	5.22311	12.1626	2.4451e-10	2.39888e-09	5.83459e-09
TM2D2	CD4 Tem cells	2.63225	4.348	12.1611	2.4501e-10	2.40139e-09	5.84358e-09
RLF	CD4 Tem cells	4.5361	5.7146	12.1597	2.45468e-10	2.40349e-09	5.85296e-09
ZDHHC13	CD4 Tem cells	-6.1496	3.33956	-12.1534	2.47606e-10	2.42202e-09	5.89255e-09
PPP1CA	CD4 Tem cells	-4.91183	8.45759	-12.1473	2.4971e-10	2.43792e-09	5.93699e-09
ELF1	CD4 Tem cells	3.93104	8.53188	12.1471	2.49753e-10	2.43792e-09	5.93699e-09
ANKZF1	CD4 Tem cells	-2.38018	4.74094	-12.1465	2.49973e-10	2.43792e-09	5.94016e-09
TGIF1	CD4 Tem cells	3.45471	5.46961	12.145	2.50509e-10	2.43916e-09	5.94929e-09
MIGA1	CD4 Tem cells	3.68404	4.70524	12.1447	2.50596e-10	2.43916e-09	5.95023e-09
CLASP1	CD4 Tem cells	3.82553	4.74668	12.1426	2.51325e-10	2.44206e-09	5.96529e-09
WDR77	CD4 Tem cells	-5.56015	4.85665	-12.1424	2.51389e-10	2.44206e-09	5.96566e-09
TWF2	CD4 Tem cells	-3.73161	7.32075	-12.1391	2.52532e-10	2.45004e-09	5.98822e-09
ATL2	CD4 Tem cells	3.53576	4.12965	12.1386	2.52707e-10	2.45004e-09	5.99124e-09
TM9SF1	CD4 Tem cells	-4.79646	4.59321	-12.1362	2.5355e-10	2.45285e-09	6.00552e-09
MBOAT7	CD4 Tem cells	-2.67487	5.3009	-12.1354	2.53845e-10	2.45285e-09	6.01138e-09
RBM39	CD4 Tem cells	3.60699	8.37541	12.1345	2.54133e-10	2.45285e-09	6.0159e-09
ZNF287	CD4 Tem cells	1.98223	3.56381	12.1339	2.54346e-10	2.45285e-09	6.01981e-09
PRMT7	CD4 Tem cells	-2.28547	4.56042	-12.1336	2.54474e-10	2.45285e-09	6.02169e-09
SPSB2	CD4 Tem cells	-6.52424	3.74725	-12.1333	2.54571e-10	2.45285e-09	6.02286e-09
TCEAL3	CD4 Tem cells	2.40271	4.9463	12.1328	2.54738e-10	2.45285e-09	6.02567e-09
VPS4B	CD4 Tem cells	2.06106	6.44355	12.1302	2.55657e-10	2.45929e-09	6.04393e-09
UMPS	CD4 Tem cells	-3.26019	3.74504	-12.1273	2.56695e-10	2.46687e-09	6.06391e-09
RGS14	CD4 Tem cells	-5.55955	6.41939	-12.1245	2.57676e-10	2.47389e-09	6.08133e-09
SPEN	CD4 Tem cells	2.81749	6.19518	12.1213	2.58826e-10	2.47953e-09	6.10615e-09
PPP4R2	CD4 Tem cells	2.00189	6.60215	12.1202	2.59223e-10	2.47953e-09	6.11322e-09
GLIPR2	CD4 Tem cells	-3.95419	7.07348	-12.1197	2.59379e-10	2.47953e-09	6.11561e-09
CCNG1	CD4 Tem cells	2.05074	7.29483	12.1194	2.595e-10	2.47953e-09	6.11561e-09
TSR2	CD4 Tem cells	2.36646	6.58965	12.1193	2.5952e-10	2.47953e-09	6.11561e-09
EEA1	CD4 Tem cells	-2.42931	5.74923	-12.1162	2.6065e-10	2.48791e-09	6.13644e-09
ZNF600	CD4 Tem cells	2.79471	4.28921	12.1151	2.61023e-10	2.48905e-09	6.14289e-09
DYRK1A	CD4 Tem cells	3.57574	6.21937	12.1139	2.61463e-10	2.49085e-09	6.14978e-09
ZMAT1	CD4 Tem cells	-2.60948	4.16388	-12.1085	2.63414e-10	2.50661e-09	6.1899e-09
PPP5C	CD4 Tem cells	-4.7479	4.22414	-12.108	2.63626e-10	2.50661e-09	6.19133e-09
SLC50A1	CD4 Tem cells	-1.99935	5.58878	-12.1065	2.64146e-10	2.50862e-09	6.20237e-09
MZF1	CD4 Tem cells	-2.69951	4.22313	-12.1055	2.64514e-10	2.50862e-09	6.20837e-09
EPC2	CD4 Tem cells	2.73139	6.18017	12.1053	2.64601e-10	2.50862e-09	6.20837e-09
PPP1R3D	CD4 Tem cells	-2.34031	2.79098	-12.1016	2.65964e-10	2.51912e-09	6.23683e-09
ARMC6	CD4 Tem cells	-5.26646	4.03421	-12.0994	2.6676e-10	2.52424e-09	6.25198e-09
CAMTA2	CD4 Tem cells	-2.35386	4.26243	-12.0965	2.67817e-10	2.53181e-09	6.2744e-09
CEMIP2	CD4 Tem cells	5.83852	6.01239	12.0957	2.6814e-10	2.53243e-09	6.28079e-09
JAZF1	CD4 Tem cells	1.84796	5.47483	12.094	2.68746e-10	2.53477e-09	6.29263e-09
GGNBP2	CD4 Tem cells	3.2907	7.36208	12.0936	2.68901e-10	2.53477e-09	6.29508e-09
IKBKE	CD4 Tem cells	-2.88506	5.03515	-12.0926	2.69283e-10	2.53591e-09	6.30283e-09
MYPOP	CD4 Tem cells	-5.82309	3.0013	-12.0919	2.69537e-10	2.53591e-09	6.30759e-09
ZNF576	CD4 Tem cells	-2.531	2.84178	-12.0882	2.70926e-10	2.54655e-09	6.33653e-09
PTPN9	CD4 Tem cells	-1.92042	4.62113	-12.0849	2.72155e-10	2.55359e-09	6.36378e-09
CTDSPL2	CD4 Tem cells	3.82673	5.2464	12.0848	2.72193e-10	2.55359e-09	6.36378e-09
EXT2	CD4 Tem cells	-2.80109	4.30044	-12.0841	2.72472e-10	2.55378e-09	6.36748e-09
SMC5	CD4 Tem cells	2.11001	6.33407	12.0771	2.75111e-10	2.57606e-09	6.42237e-09
PAICS	CD4 Tem cells	-2.74515	5.34095	-12.0737	2.76402e-10	2.58252e-09	6.44348e-09
TKTL1	CD4 Tem cells	-4.0836	3.29825	-12.0737	2.76424e-10	2.58252e-09	6.44348e-09
OAZ1	CD4 Tem cells	-4.49582	9.69478	-12.0732	2.76604e-10	2.58252e-09	6.44595e-09
FLOT1	CD4 Tem cells	-3.11869	6.28662	-12.0726	2.76848e-10	2.58252e-09	6.44846e-09
MGMT	CD4 Tem cells	-3.59778	6.21356	-12.0687	2.78328e-10	2.59387e-09	6.47567e-09
TOM1L2	CD4 Tem cells	-3.65151	3.05133	-12.0648	2.7982e-10	2.60532e-09	6.50192e-09
DEDD	CD4 Tem cells	2.35801	5.49903	12.0612	2.81238e-10	2.61604e-09	6.52985e-09
ENSG00000233850	CD4 Tem cells	-3.20249	4.06107	-12.0505	2.85442e-10	2.65264e-09	6.61161e-09
DOCK8	CD4 Tem cells	-1.95705	7.44666	-12.0465	2.87035e-10	2.66494e-09	6.64235e-09
CAMK1D	CD4 Tem cells	2.51084	6.11161	12.0441	2.87987e-10	2.67126e-09	6.66191e-09
ARHGEF18	CD4 Tem cells	-2.54014	6.91394	-12.0427	2.8853e-10	2.67378e-09	6.66934e-09
GRK5	CD4 Tem cells	3.60054	4.89357	12.0289	2.94129e-10	2.72311e-09	6.78514e-09
TSC22D3	CD4 Tem cells	4.27137	10.134	12.0253	2.95612e-10	2.73427e-09	6.81682e-09
CILK1	CD4 Tem cells	-3.91604	3.70906	-12.0243	2.96008e-10	2.73537e-09	6.82093e-09
TP53	CD4 Tem cells	-4.88141	4.14021	-12.0213	2.97257e-10	2.74285e-09	6.8459e-09
ALDOC	CD4 Tem cells	-3.62764	3.71261	-12.0203	2.97638e-10	2.74285e-09	6.85121e-09
METRNL	CD4 Tem cells	4.69592	3.63994	12.0203	2.97652e-10	2.74285e-09	6.85121e-09
U2SURP	CD4 Tem cells	2.04947	7.45301	12.0196	2.97936e-10	2.7429e-09	6.85648e-09
ZNF557	CD4 Tem cells	2.78576	3.64169	12.017	2.99025e-10	2.74996e-09	6.87394e-09
MSC	CD4 Tem cells	-5.44203	2.88801	-12.0162	2.9935e-10	2.74996e-09	6.87635e-09
SYF2	CD4 Tem cells	3.21419	7.63661	12.0158	2.99539e-10	2.74996e-09	6.87816e-09
TRBV6-6	CD4 Tem cells	-4.70121	5.57492	-12.0092	3.02271e-10	2.77007e-09	6.9358e-09
PMVK	CD4 Tem cells	-2.43544	6.00162	-12.0084	3.02597e-10	2.77007e-09	6.94132e-09
KIAA1328	CD4 Tem cells	-2.82919	4.45333	-12.0079	3.02832e-10	2.77007e-09	6.94287e-09
GCNT1	CD4 Tem cells	-6.11349	3.51757	-12.0078	3.02853e-10	2.77007e-09	6.94287e-09
ERVK3-1	CD4 Tem cells	2.32378	6.04367	12.006	3.03628e-10	2.77458e-09	6.95798e-09
INTS9	CD4 Tem cells	-4.09935	3.72811	-12.0038	3.04572e-10	2.78063e-09	6.97833e-09
CCDC22	CD4 Tem cells	-4.248	4.78583	-12.0015	3.05528e-10	2.78678e-09	6.99381e-09
ELL2	CD4 Tem cells	8.51378	4.97432	12.0002	3.06083e-10	2.78926e-09	7.00394e-09
MVB12B	CD4 Tem cells	5.5736	3.54054	11.9942	3.08638e-10	2.80994e-09	7.05206e-09
TOPBP1	CD4 Tem cells	3.06535	5.27472	11.9933	3.09032e-10	2.81094e-09	7.05849e-09
GATC	CD4 Tem cells	-2.48054	3.96091	-11.9927	3.09318e-10	2.81094e-09	7.06113e-09
JUND	CD4 Tem cells	3.91986	10.856	11.9872	3.11685e-10	2.8276e-09	7.10697e-09
ENSG00000272501	CD4 Tem cells	3.68606	4.8499	11.9871	3.11724e-10	2.8276e-09	7.10697e-09
MVP	CD4 Tem cells	-4.06331	6.99257	-11.9857	3.12307e-10	2.83028e-09	7.11896e-09
CASP8AP2	CD4 Tem cells	-2.95946	5.9547	-11.9849	3.12666e-10	2.83094e-09	7.12458e-09
SKIL	CD4 Tem cells	6.73173	4.58061	11.982	3.13935e-10	2.83846e-09	7.14955e-09
RANBP9	CD4 Tem cells	2.88463	6.1794	11.9817	3.14074e-10	2.83846e-09	7.15139e-09
COMMD4	CD4 Tem cells	-3.76162	4.98336	-11.9796	3.1497e-10	2.84368e-09	7.16526e-09
CBLL1	CD4 Tem cells	2.67788	6.59128	11.9791	3.15227e-10	2.84368e-09	7.16981e-09
BORCS5	CD4 Tem cells	2.40041	5.61752	11.9769	3.16176e-10	2.84963e-09	7.19009e-09
PRPF39	CD4 Tem cells	2.76408	5.23104	11.976	3.16568e-10	2.85056e-09	7.19768e-09
ENDOG	CD4 Tem cells	-4.00096	4.24492	-11.9741	3.17429e-10	2.8557e-09	7.21069e-09
RCL1	CD4 Tem cells	3.87196	4.31787	11.9726	3.18076e-10	2.85892e-09	7.22277e-09
SYAP1	CD4 Tem cells	3.33061	5.86019	11.9653	3.21351e-10	2.88572e-09	7.28382e-09
CEP250	CD4 Tem cells	-2.24998	4.373	-11.9584	3.24417e-10	2.90863e-09	7.33473e-09
BDH1	CD4 Tem cells	-2.60984	3.87874	-11.9583	3.24492e-10	2.90863e-09	7.33509e-09
CASP1	CD4 Tem cells	-3.77161	6.43601	-11.952	3.27347e-10	2.93155e-09	7.37957e-09
TRBV27	CD4 Tem cells	-4.72724	5.0549	-11.9482	3.29088e-10	2.9398e-09	7.41247e-09
SELENOK	CD4 Tem cells	4.33555	8.08618	11.9481	3.29142e-10	2.9398e-09	7.41247e-09
CLN5	CD4 Tem cells	2.67355	5.44229	11.948	3.29162e-10	2.9398e-09	7.41247e-09
LRRN3	CD4 Tem cells	-8.50578	2.67134	-11.9467	3.29776e-10	2.94262e-09	7.41961e-09
TUT4	CD4 Tem cells	2.95496	7.22224	11.9397	3.33036e-10	2.96902e-09	7.48082e-09
TOGARAM1	CD4 Tem cells	3.04525	4.33897	11.9369	3.3433e-10	2.97786e-09	7.50312e-09
IDH3G	CD4 Tem cells	-1.9861	6.34362	-11.9354	3.35022e-10	2.98133e-09	7.51595e-09
PTGER2	CD4 Tem cells	-5.61845	7.78656	-11.9312	3.36984e-10	2.99609e-09	7.55318e-09
TMEM64	CD4 Tem cells	2.79543	3.98224	11.9263	3.39298e-10	3.01394e-09	7.59278e-09
MAX	CD4 Tem cells	1.75661	7.46974	11.9245	3.40153e-10	3.01882e-09	7.60509e-09
CHP1	CD4 Tem cells	2.21221	4.73747	11.9234	3.40695e-10	3.02024e-09	7.61448e-09
MAT2A	CD4 Tem cells	-4.66536	5.00027	-11.9222	3.41257e-10	3.02024e-09	7.62569e-09
ENSG00000243305	CD4 Tem cells	-6.04173	3.03638	-11.9219	3.41418e-10	3.02024e-09	7.62657e-09
TSN	CD4 Tem cells	3.09438	5.84335	11.9216	3.41538e-10	3.02024e-09	7.62786e-09
LACTB2	CD4 Tem cells	-2.71978	4.25788	-11.9198	3.42392e-10	3.02508e-09	7.64421e-09
C8orf76	CD4 Tem cells	3.28973	4.94425	11.9119	3.4621e-10	3.05607e-09	7.70738e-09
SLC9A9	CD4 Tem cells	-3.08673	5.26274	-11.9095	3.47354e-10	3.06343e-09	7.7278e-09
COQ9	CD4 Tem cells	-5.53235	3.80979	-11.9083	3.47945e-10	3.0659e-09	7.73773e-09
CORO1B	CD4 Tem cells	-3.24356	8.51212	-11.9063	3.48949e-10	3.072e-09	7.75592e-09
GPX1	CD4 Tem cells	-3.15104	7.76849	-11.902	3.5105e-10	3.08764e-09	7.79844e-09
ENSG00000232053	CD4 Tem cells	-2.58926	2.90998	-11.9014	3.51352e-10	3.08764e-09	7.80377e-09
CXXC1	CD4 Tem cells	-2.0511	4.9594	-11.8998	3.52142e-10	3.09183e-09	7.81575e-09
HIRIP3	CD4 Tem cells	-2.71237	4.53445	-11.8991	3.52479e-10	3.09203e-09	7.82044e-09
PHPT1	CD4 Tem cells	-3.48179	6.6611	-11.8935	3.55226e-10	3.11336e-09	7.8758e-09
TRIM27	CD4 Tem cells	-3.43631	5.48628	-11.8823	3.60833e-10	3.15969e-09	7.9845e-09
DYNLL1	CD4 Tem cells	-5.75975	7.0396	-11.8806	3.61697e-10	3.16445e-09	8.00222e-09
ANK1	CD4 Tem cells	3.97759	3.25348	11.8797	3.62159e-10	3.16568e-09	8.01102e-09
GSAP	CD4 Tem cells	3.06096	3.81692	11.8641	3.70178e-10	3.23291e-09	8.17102e-09
PLEKHF2	CD4 Tem cells	3.16136	5.70026	11.8599	3.72368e-10	3.24916e-09	8.21645e-09
CEACAM21	CD4 Tem cells	2.39908	6.01193	11.8578	3.73476e-10	3.25318e-09	8.23535e-09
SPON2	CD4 Tem cells	4.54551	3.27037	11.8578	3.73488e-10	3.25318e-09	8.23535e-09
CCNL1	CD4 Tem cells	3.97531	7.44716	11.8556	3.74629e-10	3.26023e-09	8.25905e-09
HERPUD1	CD4 Tem cells	4.76241	7.58011	11.852	3.76528e-10	3.27386e-09	8.29211e-09
RABEPK	CD4 Tem cells	-2.35578	4.88058	-11.8505	3.77343e-10	3.27806e-09	8.30714e-09
RNF125	CD4 Tem cells	4.92666	7.36656	11.8431	3.81282e-10	3.30937e-09	8.37623e-09
SHOC2	CD4 Tem cells	2.04102	6.12987	11.84	3.82914e-10	3.32061e-09	8.4105e-09
NOP16	CD4 Tem cells	-2.67946	4.27334	-11.8388	3.83553e-10	3.32323e-09	8.42157e-09
MPLKIP	CD4 Tem cells	-3.76967	5.7505	-11.8303	3.8821e-10	3.35741e-09	8.50736e-09
ENSG00000272831	CD4 Tem cells	-3.88933	4.54806	-11.8299	3.8843e-10	3.35741e-09	8.50992e-09
RGS2	CD4 Tem cells	3.52833	4.40594	11.8296	3.88562e-10	3.35741e-09	8.51059e-09
RAB27A	CD4 Tem cells	-2.50199	5.52678	-11.8289	3.88974e-10	3.35741e-09	8.51663e-09
CDK5R1	CD4 Tem cells	7.90012	2.47957	11.8284	3.892e-10	3.35741e-09	8.51859e-09
AGAP1	CD4 Tem cells	4.45172	3.00154	11.8241	3.9161e-10	3.37524e-09	8.55782e-09
SDCBP	CD4 Tem cells	3.07832	7.12125	11.8209	3.93362e-10	3.38599e-09	8.5916e-09
PECR	CD4 Tem cells	-5.63856	4.15583	-11.8206	3.93544e-10	3.38599e-09	8.59407e-09
SYNGR2	CD4 Tem cells	-2.86597	7.56686	-11.8173	3.95373e-10	3.39876e-09	8.62345e-09
SLC39A6	CD4 Tem cells	-3.54464	4.62766	-11.8137	3.97375e-10	3.41211e-09	8.65955e-09
DHFR	CD4 Tem cells	-2.94326	3.62271	-11.8132	3.97618e-10	3.41211e-09	8.66334e-09
FOXP1	CD4 Tem cells	2.73852	8.415	11.8113	3.98699e-10	3.4164e-09	8.67932e-09
IRAK1BP1	CD4 Tem cells	-3.80702	3.21443	-11.8111	3.98811e-10	3.4164e-09	8.68024e-09
ELP4	CD4 Tem cells	-2.59693	5.14174	-11.8081	4.00517e-10	3.42804e-09	8.7113e-09
JOSD1	CD4 Tem cells	4.5924	5.53757	11.8064	4.01455e-10	3.43308e-09	8.72865e-09
SH3BGRL3	CD4 Tem cells	-1.8217	11.6958	-11.8026	4.03627e-10	3.44867e-09	8.77283e-09
AQP3	CD4 Tem cells	-3.4627	8.86665	-11.7992	4.05565e-10	3.46223e-09	8.80852e-09
CDK5RAP1	CD4 Tem cells	3.94635	5.15652	11.7956	4.07631e-10	3.47685e-09	8.84599e-09
DDOST	CD4 Tem cells	-1.9135	7.47483	-11.7938	4.08666e-10	3.48267e-09	8.86691e-09
PAGR1	CD4 Tem cells	-2.81267	5.36134	-11.79	4.10832e-10	3.4981e-09	8.90616e-09
VEZF1	CD4 Tem cells	1.82917	6.17104	11.7888	4.11539e-10	3.5011e-09	8.91529e-09
PHF19	CD4 Tem cells	-1.9449	5.18678	-11.7878	4.1211e-10	3.50294e-09	8.92612e-09
ENSG00000261526	CD4 Tem cells	5.86925	4.65743	11.7866	4.12852e-10	3.50622e-09	8.93755e-09
PHLDB3	CD4 Tem cells	2.75659	3.5994	11.7797	4.1684e-10	3.53613e-09	9.00514e-09
SLC27A3	CD4 Tem cells	-3.36626	2.52569	-11.7793	4.17091e-10	3.53613e-09	9.00899e-09
PDIA4	CD4 Tem cells	-4.03942	6.27514	-11.778	4.17895e-10	3.53843e-09	9.02012e-09
SMCHD1	CD4 Tem cells	2.92903	8.57974	11.7776	4.1808e-10	3.53843e-09	9.02254e-09
H2AC15	CD4 Tem cells	7.14852	3.77652	11.7769	4.18528e-10	3.53918e-09	9.03065e-09
DPH2	CD4 Tem cells	-5.35552	3.67761	-11.775	4.1966e-10	3.54571e-09	9.05194e-09
FKBP3	CD4 Tem cells	-2.90289	6.00085	-11.765	4.25633e-10	3.5931e-09	9.16179e-09
CLUAP1	CD4 Tem cells	-4.03462	4.34763	-11.7636	4.26466e-10	3.59705e-09	9.17655e-09
VHL	CD4 Tem cells	1.84221	6.26939	11.7608	4.28148e-10	3.60815e-09	9.20957e-09
NAPG	CD4 Tem cells	2.0699	5.16406	11.7593	4.29031e-10	3.61045e-09	9.22539e-09
PSMB10	CD4 Tem cells	-4.32186	7.97283	-11.7591	4.29153e-10	3.61045e-09	9.22641e-09
ENSG00000258181	CD4 Tem cells	-4.81403	3.04628	-11.7579	4.29884e-10	3.61351e-09	9.24053e-09
FDX1	CD4 Tem cells	2.36251	6.77266	11.7564	4.30784e-10	3.61424e-09	9.25511e-09
RNF121	CD4 Tem cells	-3.77551	3.08568	-11.756	4.31054e-10	3.61424e-09	9.25805e-09
PHF3	CD4 Tem cells	2.31441	7.62012	11.756	4.31069e-10	3.61424e-09	9.25805e-09
SKAP1	CD4 Tem cells	-1.71776	8.46733	-11.7447	4.38e-10	3.66923e-09	9.39075e-09
MAGED2	CD4 Tem cells	-4.07919	5.73856	-11.7437	4.38618e-10	3.67128e-09	9.40237e-09
HSF2	CD4 Tem cells	3.78261	4.09859	11.7399	4.41004e-10	3.68812e-09	9.44217e-09
THOC3	CD4 Tem cells	-3.84458	4.80644	-11.7346	4.44324e-10	3.71274e-09	9.50673e-09
CYP2U1	CD4 Tem cells	-4.4273	2.85976	-11.7325	4.45614e-10	3.72037e-09	9.52944e-09
SLC12A9	CD4 Tem cells	-2.07368	4.90418	-11.7285	4.48163e-10	3.73848e-09	9.57738e-09
CD63	CD4 Tem cells	-2.8629	7.04735	-11.7278	4.48611e-10	3.73905e-09	9.58203e-09
WDR1	CD4 Tem cells	-2.6742	7.92081	-11.7261	4.49696e-10	3.74493e-09	9.60028e-09
PRIM1	CD4 Tem cells	-2.48171	4.64965	-11.7253	4.50183e-10	3.74583e-09	9.6074e-09
GNAI2	CD4 Tem cells	-1.62694	8.81309	-11.7221	4.52252e-10	3.75987e-09	9.64825e-09
ARAP2	CD4 Tem cells	2.6656	6.44386	11.7178	4.54995e-10	3.77949e-09	9.70043e-09
TMEM242	CD4 Tem cells	2.13978	5.41432	11.714	4.57476e-10	3.79689e-09	9.74969e-09
TACC1	CD4 Tem cells	2.15564	6.3907	11.7123	4.58564e-10	3.7989e-09	9.76788e-09
PDK3	CD4 Tem cells	2.1174	5.42397	11.7116	4.59025e-10	3.7989e-09	9.77347e-09
RMC1	CD4 Tem cells	2.46341	5.33941	11.7115	4.59064e-10	3.7989e-09	9.77347e-09
ZBTB24	CD4 Tem cells	3.07636	5.75039	11.7112	4.59259e-10	3.7989e-09	9.77434e-09
KATNAL1	CD4 Tem cells	-2.77256	3.81493	-11.7079	4.61421e-10	3.81359e-09	9.81033e-09
MTERF4	CD4 Tem cells	1.42868	6.11065	11.7072	4.61874e-10	3.81414e-09	9.81828e-09
TRBV4-1	CD4 Tem cells	-6.08962	5.96874	-11.6958	4.69419e-10	3.8732e-09	9.94648e-09
DNASE1	CD4 Tem cells	-2.74883	3.12435	-11.6948	4.70097e-10	3.87555e-09	9.95747e-09
NACA	CD4 Tem cells	2.06152	12.2799	11.6939	4.70699e-10	3.87727e-09	9.96684e-09
KDM6B	CD4 Tem cells	3.83849	5.33489	11.6901	4.73232e-10	3.88769e-09	1.00113e-08
DHRS3	CD4 Tem cells	4.31431	5.01943	11.69	4.73319e-10	3.88769e-09	1.00113e-08
IGFBP3	CD4 Tem cells	-3.47986	4.55886	-11.6899	4.73362e-10	3.88769e-09	1.00113e-08
TVP23C	CD4 Tem cells	2.54099	3.64556	11.6896	4.73541e-10	3.88769e-09	1.00134e-08
DOHH	CD4 Tem cells	-3.09681	3.57417	-11.6879	4.74717e-10	3.89385e-09	1.00332e-08
RTRAF	CD4 Tem cells	1.99815	8.29696	11.687	4.75315e-10	3.89385e-09	1.00407e-08
ENO1	CD4 Tem cells	-3.29481	8.63581	-11.6865	4.75682e-10	3.89385e-09	1.00451e-08
RSU1	CD4 Tem cells	-2.53281	6.52086	-11.6862	4.75871e-10	3.89385e-09	1.00474e-08
SMC2	CD4 Tem cells	-3.66346	3.7723	-11.6846	4.76939e-10	3.89668e-09	1.00663e-08
CKS1B	CD4 Tem cells	-5.42633	3.63532	-11.6845	4.77007e-10	3.89668e-09	1.00663e-08
HCLS1	CD4 Tem cells	-2.14548	8.56941	-11.6822	4.78557e-10	3.9061e-09	1.00939e-08
CASP6	CD4 Tem cells	-4.98423	4.78254	-11.6772	4.81957e-10	3.9306e-09	1.01521e-08
METTL2A	CD4 Tem cells	-2.83602	3.43183	-11.6743	4.83959e-10	3.94145e-09	1.01906e-08
PIK3IP1-DT	CD4 Tem cells	4.09767	2.75916	11.6741	4.84087e-10	3.94145e-09	1.01908e-08
TOR2A	CD4 Tem cells	-5.76082	4.16179	-11.6729	4.84918e-10	3.94496e-09	1.02039e-08
PIGV	CD4 Tem cells	-4.14895	2.88321	-11.671	4.86207e-10	3.95219e-09	1.02276e-08
LTB	CD4 Tem cells	-2.41506	11.9755	-11.6689	4.87692e-10	3.96099e-09	1.02535e-08
NFKBIL1	CD4 Tem cells	-2.4721	4.43964	-11.6619	4.92586e-10	3.99469e-09	1.0337e-08
PFDN6	CD4 Tem cells	-3.86057	5.54175	-11.6618	4.92651e-10	3.99469e-09	1.0337e-08
TAF15	CD4 Tem cells	-1.59157	7.17101	-11.6581	4.95212e-10	4.01216e-09	1.03802e-08
GLMP	CD4 Tem cells	-1.75448	4.80797	-11.6511	5.00194e-10	4.04919e-09	1.04671e-08
SEMA4D	CD4 Tem cells	1.50912	7.32756	11.6491	5.01644e-10	4.05759e-09	1.04904e-08
FAM168B	CD4 Tem cells	3.20931	5.33745	11.6479	5.0247e-10	4.06095e-09	1.05059e-08
EEF1D	CD4 Tem cells	1.9101	11.6378	11.6397	5.08363e-10	4.10521e-09	1.06096e-08
SLC25A36	CD4 Tem cells	4.59429	6.11106	11.6377	5.09797e-10	4.11342e-09	1.06324e-08
SLC35B2	CD4 Tem cells	-4.39323	4.77468	-11.6342	5.12345e-10	4.1306e-09	1.06802e-08
ZNF683	CD4 Tem cells	-4.74007	2.85563	-11.6318	5.14099e-10	4.14135e-09	1.07097e-08
KCNN4	CD4 Tem cells	-4.74839	3.31641	-11.6306	5.15031e-10	4.14547e-09	1.07201e-08
GIMAP4	CD4 Tem cells	-6.88248	7.86811	-11.6289	5.16231e-10	4.15174e-09	1.07397e-08
NEDD8	CD4 Tem cells	-3.03156	8.30337	-11.6215	5.21753e-10	4.19201e-09	1.08437e-08
ZNF708	CD4 Tem cells	2.45777	5.06727	11.621	5.22088e-10	4.19201e-09	1.08489e-08
KANSL3	CD4 Tem cells	2.82169	4.30377	11.6189	5.23703e-10	4.20156e-09	1.08788e-08
UCP2	CD4 Tem cells	-4.82769	8.67466	-11.6173	5.24891e-10	4.20767e-09	1.0898e-08
CFL2	CD4 Tem cells	4.66449	4.35755	11.6161	5.25801e-10	4.21153e-09	1.09133e-08
LAGE3	CD4 Tem cells	-4.22929	5.91697	-11.614	5.27352e-10	4.22053e-09	1.09364e-08
CHCHD7	CD4 Tem cells	-1.74079	5.84765	-11.612	5.28837e-10	4.22898e-09	1.09617e-08
SERPINB6	CD4 Tem cells	-4.2069	4.8491	-11.6022	5.3631e-10	4.28526e-09	1.11e-08
NKRF	CD4 Tem cells	3.05356	3.82165	11.5994	5.38445e-10	4.29884e-09	1.11368e-08
ELP1	CD4 Tem cells	-1.85668	4.50308	-11.5988	5.3892e-10	4.29915e-09	1.11448e-08
CD79B	CD4 Tem cells	-5.54079	4.91333	-11.5972	5.40179e-10	4.30571e-09	1.11672e-08
VARS1	CD4 Tem cells	-3.07831	4.39909	-11.5928	5.43579e-10	4.32931e-09	1.12263e-08
LAG3	CD4 Tem cells	-2.51631	3.68632	-11.5917	5.44419e-10	4.33251e-09	1.12418e-08
ZNF75A	CD4 Tem cells	-2.58412	4.19607	-11.5903	5.45506e-10	4.33646e-09	1.12617e-08
USP21	CD4 Tem cells	-2.14994	4.13498	-11.5898	5.45908e-10	4.33646e-09	1.12669e-08
AP1S1	CD4 Tem cells	-5.1418	4.83094	-11.5891	5.46398e-10	4.33646e-09	1.12737e-08
NUB1	CD4 Tem cells	1.69919	6.73107	11.5888	5.46676e-10	4.33646e-09	1.12753e-08
BCAT2	CD4 Tem cells	-7.72309	4.40636	-11.5865	5.48437e-10	4.34694e-09	1.13042e-08
RNF166	CD4 Tem cells	2.32969	6.9868	11.5856	5.4916e-10	4.34917e-09	1.13116e-08
TOPORS	CD4 Tem cells	2.34255	5.54525	11.5848	5.498e-10	4.35075e-09	1.13216e-08
ARGLU1	CD4 Tem cells	1.60065	8.40976	11.5833	5.50945e-10	4.35631e-09	1.13409e-08
PIK3C2A	CD4 Tem cells	3.51017	4.5748	11.5816	5.52315e-10	4.36341e-09	1.13654e-08
TYK2	CD4 Tem cells	-2.02064	4.3487	-11.5811	5.52728e-10	4.36341e-09	1.1372e-08
IFI27L1	CD4 Tem cells	3.66278	3.15869	11.5805	5.53182e-10	4.3635e-09	1.13776e-08
SLC4A7	CD4 Tem cells	1.58999	6.33102	11.5756	5.57049e-10	4.39049e-09	1.14477e-08
TGFB1	CD4 Tem cells	2.54861	9.68853	11.5685	5.62751e-10	4.43189e-09	1.15458e-08
EMC6	CD4 Tem cells	2.21967	6.86311	11.5654	5.65299e-10	4.4484e-09	1.15886e-08
COPS8	CD4 Tem cells	2.28389	6.07485	11.5632	5.6709e-10	4.45652e-09	1.16142e-08
VASP	CD4 Tem cells	-4.45804	6.3388	-11.563	5.67235e-10	4.45652e-09	1.16149e-08
MBIP	CD4 Tem cells	4.85637	5.01883	11.5542	5.7444e-10	4.50954e-09	1.17374e-08
MORC2	CD4 Tem cells	-3.5284	4.66211	-11.5532	5.75217e-10	4.51205e-09	1.17483e-08
POLR3D	CD4 Tem cells	-2.26637	4.2805	-11.5437	5.83099e-10	4.56501e-09	1.18795e-08
C12orf4	CD4 Tem cells	3.07083	3.99576	11.5436	5.832e-10	4.56501e-09	1.18795e-08
OAT	CD4 Tem cells	-2.08381	4.7158	-11.5432	5.83551e-10	4.56501e-09	1.18827e-08
CEP112	CD4 Tem cells	-3.22061	3.27263	-11.5429	5.83821e-10	4.56501e-09	1.1886e-08
CD4	CD4 Tem cells	-2.00771	7.10742	-11.5415	5.84964e-10	4.57032e-09	1.19057e-08
SLBP	CD4 Tem cells	3.34612	6.61844	11.5395	5.8667e-10	4.58002e-09	1.19346e-08
TAP1	CD4 Tem cells	-3.24757	7.24296	-11.5338	5.91441e-10	4.61362e-09	1.20218e-08
RAB9A	CD4 Tem cells	3.7557	5.6024	11.5324	5.92659e-10	4.61946e-09	1.20427e-08
USP30-AS1	CD4 Tem cells	-4.33044	3.73585	-11.5314	5.93461e-10	4.62206e-09	1.20565e-08
SLC22A18	CD4 Tem cells	-2.6065	3.91269	-11.5297	5.94935e-10	4.62714e-09	1.2083e-08
ITGB1-DT	CD4 Tem cells	-3.10587	2.78728	-11.5296	5.95052e-10	4.62714e-09	1.20834e-08
LYPLA2	CD4 Tem cells	-3.32332	6.31933	-11.5274	5.96904e-10	4.63788e-09	1.21151e-08
ATRX	CD4 Tem cells	-2.03802	7.63491	-11.5252	5.9882e-10	4.64911e-09	1.2152e-08
SH3GLB1	CD4 Tem cells	1.7681	6.63564	11.521	6.02384e-10	4.67309e-09	1.22184e-08
AFG3L1P	CD4 Tem cells	2.86799	3.92307	11.5201	6.032e-10	4.67575e-09	1.22234e-08
RASA2	CD4 Tem cells	3.37532	7.12031	11.5193	6.03867e-10	4.67724e-09	1.2233e-08
CLK1	CD4 Tem cells	3.9461	6.45938	11.5166	6.06194e-10	4.69158e-09	1.22658e-08
ITGA4	CD4 Tem cells	-2.95905	8.31539	-11.5084	6.13392e-10	4.74051e-09	1.2379e-08
CCDC88C	CD4 Tem cells	1.95357	6.98468	11.5083	6.13477e-10	4.74051e-09	1.2379e-08
PDE4D	CD4 Tem cells	5.46681	7.46653	11.504	6.17264e-10	4.76603e-09	1.24374e-08
PRMT1	CD4 Tem cells	-3.70543	6.94302	-11.5032	6.1797e-10	4.76775e-09	1.24461e-08
HLA-DQA2	CD4 Tem cells	14.7785	1.30266	11.5025	6.18655e-10	4.7693e-09	1.24533e-08
KMT2C	CD4 Tem cells	2.16961	6.94208	11.4929	6.27237e-10	4.82909e-09	1.26037e-08
NELFA	CD4 Tem cells	2.17468	5.11463	11.4927	6.2739e-10	4.82909e-09	1.26048e-08
FNBP4	CD4 Tem cells	2.21817	7.6064	11.4906	6.29295e-10	4.83997e-09	1.26349e-08
MAML3	CD4 Tem cells	4.21722	2.85199	11.4889	6.30846e-10	4.84812e-09	1.26599e-08
FBXO33	CD4 Tem cells	3.19611	6.41373	11.4879	6.31754e-10	4.85132e-09	1.26761e-08
RNF169	CD4 Tem cells	1.43613	5.6249	11.4844	6.3493e-10	4.87191e-09	1.27316e-08
AKAP8	CD4 Tem cells	3.29576	4.9566	11.4807	6.38288e-10	4.89387e-09	1.27846e-08
CNPY2	CD4 Tem cells	-2.70936	6.8266	-11.4732	6.45296e-10	4.94376e-09	1.29025e-08
ESPN	CD4 Tem cells	6.49358	2.53796	11.468	6.50125e-10	4.97689e-09	1.29864e-08
CCS	CD4 Tem cells	-2.16241	5.87508	-11.4661	6.51872e-10	4.98639e-09	1.3017e-08
ZNF721	CD4 Tem cells	1.70136	5.23398	11.4629	6.5488e-10	5.00552e-09	1.30687e-08
DNAJC25	CD4 Tem cells	4.00113	3.07543	11.4587	6.58901e-10	5.03235e-09	1.31384e-08
ENSG00000289341	CD4 Tem cells	2.78527	5.6531	11.4574	6.60096e-10	5.03757e-09	1.31581e-08
MON2	CD4 Tem cells	2.5626	5.96855	11.4562	6.6127e-10	5.04263e-09	1.31773e-08
NOL10	CD4 Tem cells	2.84847	4.33221	11.4483	6.68872e-10	5.09666e-09	1.33033e-08
NUBPL	CD4 Tem cells	-2.21785	3.83096	-11.4456	6.71407e-10	5.11203e-09	1.33409e-08
IGSF8	CD4 Tem cells	-4.57693	5.48723	-11.4436	6.73435e-10	5.12351e-09	1.33748e-08
H2BC4	CD4 Tem cells	3.95316	2.81576	11.4425	6.74434e-10	5.1237e-09	1.33875e-08
STAU1	CD4 Tem cells	2.27052	6.67637	11.4425	6.74499e-10	5.1237e-09	1.33875e-08
TTLL12	CD4 Tem cells	-3.57013	3.60641	-11.4406	6.76287e-10	5.13332e-09	1.34165e-08
PARP10	CD4 Tem cells	-4.46088	5.4596	-11.4352	6.81563e-10	5.1668e-09	1.34976e-08
RNPEPL1	CD4 Tem cells	-1.84564	7.56089	-11.4351	6.81746e-10	5.1668e-09	1.34991e-08
MEX3C	CD4 Tem cells	3.81872	5.67759	11.4304	6.86315e-10	5.19744e-09	1.35809e-08
MAP3K2	CD4 Tem cells	3.29182	6.68333	11.4285	6.88239e-10	5.2075e-09	1.36104e-08
VPS11	CD4 Tem cells	-2.19399	4.36699	-11.428	6.887e-10	5.2075e-09	1.36152e-08
TRBV12-4	CD4 Tem cells	-6.21932	5.16301	-11.4259	6.90845e-10	5.21972e-09	1.36531e-08
SNHG7	CD4 Tem cells	2.95766	7.5265	11.4252	6.91543e-10	5.22099e-09	1.36627e-08
PHB1	CD4 Tem cells	-2.97186	6.70781	-11.4234	6.93328e-10	5.23047e-09	1.36915e-08
HSPA1A	CD4 Tem cells	-3.93792	5.03537	-11.4194	6.97383e-10	5.25703e-09	1.37607e-08
SMAD7	CD4 Tem cells	8.05258	2.90532	11.4152	7.01625e-10	5.28497e-09	1.38335e-08
U2AF1L4	CD4 Tem cells	-1.95898	6.19444	-11.4137	7.03073e-10	5.29184e-09	1.38543e-08
CCNDBP1	CD4 Tem cells	-1.65207	6.71655	-11.4119	7.04974e-10	5.3021e-09	1.38858e-08
MED10	CD4 Tem cells	2.95279	7.72964	11.4094	7.07535e-10	5.3173e-09	1.39258e-08
FAM118B	CD4 Tem cells	-5.71858	2.82826	-11.406	7.10937e-10	5.3388e-09	1.39817e-08
SLC20A1-DT	CD4 Tem cells	-2.59336	3.61487	-11.4043	7.12702e-10	5.34797e-09	1.40098e-08
TWF1	CD4 Tem cells	3.86862	4.44141	11.4035	7.1353e-10	5.35012e-09	1.40217e-08
PFKFB3	CD4 Tem cells	4.0557	4.70002	11.3972	7.20062e-10	5.395e-09	1.41268e-08
ABHD13	CD4 Tem cells	2.81333	5.64831	11.3967	7.20624e-10	5.39511e-09	1.41344e-08
PIK3CB	CD4 Tem cells	2.38828	4.82231	11.3947	7.22677e-10	5.40545e-09	1.41724e-08
KDM7A	CD4 Tem cells	3.25683	5.18279	11.3943	7.23102e-10	5.40545e-09	1.41785e-08
MFSD4B	CD4 Tem cells	-3.28907	3.48278	-11.3922	7.2527e-10	5.41755e-09	1.42143e-08
UBQLN1	CD4 Tem cells	2.38721	6.57252	11.3886	7.29139e-10	5.43883e-09	1.427e-08
APEH	CD4 Tem cells	-3.5926	6.06826	-11.3881	7.29666e-10	5.43883e-09	1.42758e-08
MT1E	CD4 Tem cells	6.81278	3.03108	11.3876	7.30123e-10	5.43883e-09	1.42816e-08
CD5	CD4 Tem cells	1.96443	8.38434	11.3874	7.30325e-10	5.43883e-09	1.4282e-08
DPP8	CD4 Tem cells	1.88412	5.35488	11.3856	7.32281e-10	5.44928e-09	1.4318e-08
VAPA	CD4 Tem cells	2.58251	7.65606	11.3811	7.37101e-10	5.48101e-09	1.43987e-08
LRRC8C-DT	CD4 Tem cells	2.15313	3.82245	11.378	7.40419e-10	5.4994e-09	1.44522e-08
DNLZ	CD4 Tem cells	-2.69784	6.77951	-11.3777	7.4069e-10	5.4994e-09	1.44553e-08
NCKAP1L	CD4 Tem cells	-3.07579	6.13501	-11.3721	7.46765e-10	5.5401e-09	1.45556e-08
PDXP	CD4 Tem cells	-5.97047	3.56651	-11.3716	7.47295e-10	5.5401e-09	1.45637e-08
ERAP1	CD4 Tem cells	-1.86598	6.04217	-11.3623	7.57434e-10	5.61104e-09	1.47383e-08
CHPF	CD4 Tem cells	-2.66648	3.47835	-11.3596	7.60403e-10	5.62881e-09	1.47868e-08
MYEF2	CD4 Tem cells	3.30312	2.77855	11.3587	7.61382e-10	5.63183e-09	1.48035e-08
MYO1G	CD4 Tem cells	-1.7529	7.51755	-11.3548	7.65759e-10	5.65996e-09	1.48678e-08
RHOU	CD4 Tem cells	-7.43559	2.61456	-11.3521	7.68775e-10	5.678e-09	1.49194e-08
HCG18	CD4 Tem cells	-1.92455	5.13518	-11.3471	7.74306e-10	5.71045e-09	1.50117e-08
SP140L	CD4 Tem cells	1.60558	6.62696	11.3471	7.74373e-10	5.71045e-09	1.50117e-08
DHX58	CD4 Tem cells	-3.40611	3.62911	-11.3466	7.74907e-10	5.71045e-09	1.50197e-08
CHIC1	CD4 Tem cells	2.99359	3.92164	11.3398	7.82634e-10	5.76308e-09	1.5146e-08
TNFSF14	CD4 Tem cells	-5.29741	3.71106	-11.3371	7.85635e-10	5.78086e-09	1.5197e-08
KIAA1958	CD4 Tem cells	4.58501	2.27485	11.325	7.99577e-10	5.87907e-09	1.54404e-08
GRAP2	CD4 Tem cells	-2.62652	6.04194	-11.324	8.00759e-10	5.88337e-09	1.54584e-08
SEPTIN11	CD4 Tem cells	-4.08067	5.53455	-11.3203	8.05098e-10	5.91085e-09	1.55374e-08
RAB33B	CD4 Tem cells	2.38562	4.47427	11.3168	8.0918e-10	5.9364e-09	1.55896e-08
SKIC8	CD4 Tem cells	-2.40509	5.63175	-11.3152	8.11064e-10	5.9458e-09	1.56235e-08
OXNAD1	CD4 Tem cells	2.58733	7.18966	11.312	8.14907e-10	5.96953e-09	1.56806e-08
RNF157	CD4 Tem cells	-1.99805	5.51648	-11.3076	8.20108e-10	6.00316e-09	1.57734e-08
GRB2	CD4 Tem cells	1.46717	7.54304	11.3069	8.20924e-10	6.00468e-09	1.57842e-08
PRKCQ	CD4 Tem cells	-1.85886	6.52946	-11.3001	8.29133e-10	6.05608e-09	1.5916e-08
ALG5	CD4 Tem cells	2.22327	5.66385	11.3	8.2918e-10	6.05608e-09	1.5916e-08
TMEM191B	CD4 Tem cells	-5.59084	1.96305	-11.2839	8.48884e-10	6.19152e-09	1.62485e-08
FHL1	CD4 Tem cells	2.12243	5.94311	11.2839	8.4898e-10	6.19152e-09	1.62485e-08
PRXL2B	CD4 Tem cells	-4.95816	3.25851	-11.2818	8.51472e-10	6.20511e-09	1.62913e-08
TTI1	CD4 Tem cells	3.14196	3.36682	11.2796	8.54233e-10	6.22064e-09	1.63366e-08
RIPOR1	CD4 Tem cells	-3.0544	4.05893	-11.2786	8.55497e-10	6.22524e-09	1.63507e-08
ACTN4	CD4 Tem cells	-2.30134	6.28027	-11.2745	8.60631e-10	6.25798e-09	1.64337e-08
RFC1	CD4 Tem cells	2.04119	6.52583	11.2728	8.62838e-10	6.2694e-09	1.64658e-08
MAP2K7	CD4 Tem cells	-2.78236	4.5166	-11.2712	8.64775e-10	6.27885e-09	1.64927e-08
IL2RG	CD4 Tem cells	-4.37287	9.81273	-11.2705	8.6572e-10	6.28109e-09	1.65057e-08
PLEKHG3	CD4 Tem cells	-3.57991	5.13662	-11.2671	8.69942e-10	6.30708e-09	1.65735e-08
SNX20	CD4 Tem cells	-3.56043	5.76668	-11.2633	8.74821e-10	6.33543e-09	1.66614e-08
MYL6	CD4 Tem cells	-2.34654	10.5701	-11.2631	8.75137e-10	6.33543e-09	1.66649e-08
LAT	CD4 Tem cells	-3.27281	8.21416	-11.258	8.81625e-10	6.37771e-09	1.67756e-08
COA4	CD4 Tem cells	-3.78084	5.58546	-11.256	8.84151e-10	6.38662e-09	1.68109e-08
WHAMM	CD4 Tem cells	5.31132	6.62277	11.256	8.84151e-10	6.38662e-09	1.68109e-08
AIMP1	CD4 Tem cells	3.24395	6.90057	11.2547	8.85843e-10	6.39415e-09	1.68379e-08
LAS1L	CD4 Tem cells	1.92335	4.8411	11.2528	8.88389e-10	6.40784e-09	1.6881e-08
ZPR1	CD4 Tem cells	-1.76205	5.46253	-11.2499	8.92129e-10	6.43011e-09	1.69471e-08
GEMIN6	CD4 Tem cells	-4.10025	3.62022	-11.2481	8.94493e-10	6.44244e-09	1.69842e-08
PDCD10	CD4 Tem cells	-1.98397	6.7533	-11.2472	8.95702e-10	6.44644e-09	1.70041e-08
RNF139	CD4 Tem cells	2.38974	6.59824	11.2456	8.97774e-10	6.45664e-09	1.70336e-08
DERL2	CD4 Tem cells	2.89186	6.26971	11.2422	9.02259e-10	6.48417e-09	1.71031e-08
RAVER1	CD4 Tem cells	-3.50255	4.42248	-11.2412	9.03548e-10	6.4887e-09	1.71249e-08
TMBIM4	CD4 Tem cells	-3.50613	7.58878	-11.2403	9.04707e-10	6.49229e-09	1.7139e-08
RAB22A	CD4 Tem cells	3.18841	6.42881	11.239	9.0645e-10	6.50007e-09	1.71668e-08
SOCS4	CD4 Tem cells	2.71938	4.12523	11.2344	9.12582e-10	6.53406e-09	1.72699e-08
AGMAT	CD4 Tem cells	-4.32765	3.27357	-11.2342	9.12836e-10	6.53406e-09	1.72721e-08
ZNF407	CD4 Tem cells	3.49903	4.72355	11.234	9.13178e-10	6.53406e-09	1.72759e-08
HAUS4	CD4 Tem cells	-2.11386	5.04963	-11.2316	9.16307e-10	6.5517e-09	1.73299e-08
BRIX1	CD4 Tem cells	2.93657	6.0503	11.2269	9.22671e-10	6.59242e-09	1.74291e-08
AFDN	CD4 Tem cells	-2.06898	5.30861	-11.2249	9.2529e-10	6.60635e-09	1.74759e-08
ZBTB33	CD4 Tem cells	2.31366	4.42152	11.2225	9.28603e-10	6.6252e-09	1.75305e-08
FMC1	CD4 Tem cells	-5.68677	5.28023	-11.2164	9.37011e-10	6.68035e-09	1.76786e-08
MIER3	CD4 Tem cells	3.98222	3.227	11.2142	9.39946e-10	6.69259e-09	1.77259e-08
USP18	CD4 Tem cells	-5.73068	2.47453	-11.2141	9.40085e-10	6.69259e-09	1.77259e-08
JARID2	CD4 Tem cells	2.75397	5.27004	11.2109	9.44475e-10	6.71711e-09	1.77979e-08
KDM6A	CD4 Tem cells	3.95677	5.84843	11.2106	9.44891e-10	6.71711e-09	1.7803e-08
LIG1	CD4 Tem cells	-2.9381	4.4904	-11.2099	9.45879e-10	6.71928e-09	1.78153e-08
SRRM2	CD4 Tem cells	2.28148	8.97796	11.2079	9.48628e-10	6.72893e-09	1.786e-08
ENSG00000262370	CD4 Tem cells	4.0696	2.519	11.2075	9.49233e-10	6.72893e-09	1.78669e-08
TOB1	CD4 Tem cells	3.58174	7.78179	11.2075	9.49284e-10	6.72893e-09	1.78669e-08
B4GALT3	CD4 Tem cells	-2.89364	5.236	-11.2049	9.52871e-10	6.7495e-09	1.79263e-08
SPCS3	CD4 Tem cells	2.27235	7.72353	11.2024	9.56353e-10	6.7693e-09	1.7981e-08
FHOD1	CD4 Tem cells	-3.68342	3.95727	-11.1976	9.63183e-10	6.81276e-09	1.80876e-08
CACUL1	CD4 Tem cells	2.61032	4.72903	11.1918	9.71363e-10	6.86569e-09	1.82248e-08
TMEM116	CD4 Tem cells	-2.22547	5.12429	-11.184	9.8251e-10	6.93892e-09	1.84062e-08
ASCC3	CD4 Tem cells	1.90233	6.23921	11.1836	9.8313e-10	6.93892e-09	1.84123e-08
SIRPG	CD4 Tem cells	-4.88597	6.53054	-11.1772	9.92454e-10	6.99971e-09	1.85508e-08
MRPS30	CD4 Tem cells	1.98183	6.22144	11.1737	9.97458e-10	7.02998e-09	1.86276e-08
ALOX12-AS1	CD4 Tem cells	-1.79258	4.60623	-11.1708	1.00183e-09	7.05568e-09	1.87008e-08
ZNF350	CD4 Tem cells	3.5418	4.89166	11.17	1.0029e-09	7.05568e-09	1.8718e-08
LIMS2	CD4 Tem cells	-7.18587	3.16334	-11.1698	1.00325e-09	7.05568e-09	1.87218e-08
MTA2	CD4 Tem cells	-2.12307	5.9036	-11.1688	1.00479e-09	7.06149e-09	1.87421e-08
ZEB2	CD4 Tem cells	4.60856	3.47815	11.1627	1.0138e-09	7.1197e-09	1.88819e-08
BMAL1	CD4 Tem cells	3.56272	5.68763	11.1609	1.01652e-09	7.13373e-09	1.89213e-08
FBXO6	CD4 Tem cells	-4.12154	3.51745	-11.1572	1.02194e-09	7.16533e-09	1.90023e-08
MTMR2	CD4 Tem cells	2.01356	4.13128	11.1568	1.02254e-09	7.16533e-09	1.90106e-08
TANK	CD4 Tem cells	2.20073	6.59344	11.1561	1.02368e-09	7.16533e-09	1.90259e-08
TIMM17B	CD4 Tem cells	-2.53866	6.09293	-11.1559	1.02393e-09	7.16533e-09	1.90259e-08
TMEM205	CD4 Tem cells	-2.35246	5.07124	-11.1515	1.03066e-09	7.20734e-09	1.91417e-08
URB1-AS1	CD4 Tem cells	3.30156	2.79426	11.1503	1.03248e-09	7.21292e-09	1.91725e-08
EBNA1BP2	CD4 Tem cells	-3.42984	4.95254	-11.15	1.03292e-09	7.21292e-09	1.91767e-08
ACTL6A	CD4 Tem cells	-4.94183	4.60483	-11.144	1.04211e-09	7.27191e-09	1.93256e-08
PTP4A3	CD4 Tem cells	-3.15291	5.3339	-11.1412	1.04642e-09	7.29683e-09	1.93969e-08
GAN	CD4 Tem cells	-2.9851	3.28847	-11.1382	1.05103e-09	7.32382e-09	1.94737e-08
RRP8	CD4 Tem cells	2.62227	4.6686	11.1367	1.05336e-09	7.3314e-09	1.95139e-08
STRADB	CD4 Tem cells	-2.62621	4.29351	-11.1365	1.05361e-09	7.3314e-09	1.95156e-08
ZNF394	CD4 Tem cells	3.523	6.3512	11.1355	1.05518e-09	7.33716e-09	1.9536e-08
DNAJC3	CD4 Tem cells	2.13421	6.6985	11.1346	1.05653e-09	7.34136e-09	1.95581e-08
EXOC3	CD4 Tem cells	-2.02205	5.10877	-11.1306	1.06287e-09	7.38023e-09	1.96464e-08
WBP11	CD4 Tem cells	3.03986	6.60343	11.1248	1.07187e-09	7.43746e-09	1.97951e-08
TAF11	CD4 Tem cells	2.34512	5.38966	11.1205	1.0787e-09	7.47959e-09	1.99065e-08
LINC00243	CD4 Tem cells	-4.6813	3.58145	-11.1196	1.08015e-09	7.48437e-09	1.99215e-08
ASPSCR1	CD4 Tem cells	-2.61212	4.82617	-11.1171	1.08414e-09	7.50667e-09	1.99775e-08
EEF1AKMT2	CD4 Tem cells	2.24192	5.58701	11.1167	1.08489e-09	7.50667e-09	1.99882e-08
LIMK1	CD4 Tem cells	-2.13707	4.00277	-11.0975	1.11599e-09	7.71648e-09	2.04767e-08
MRFAP1	CD4 Tem cells	1.71278	6.87779	11.0942	1.12151e-09	7.74918e-09	2.05597e-08
PPP6R1	CD4 Tem cells	-2.12056	6.33317	-11.0922	1.12476e-09	7.75852e-09	2.06084e-08
ACP5	CD4 Tem cells	-4.36818	4.84097	-11.0915	1.12592e-09	7.75852e-09	2.06125e-08
RASSF7	CD4 Tem cells	-2.49973	6.0865	-11.0914	1.12602e-09	7.75852e-09	2.06125e-08
MSANTD3	CD4 Tem cells	2.23723	4.31924	11.0912	1.12643e-09	7.75852e-09	2.06166e-08
ZNF254	CD4 Tem cells	2.7419	3.81838	11.091	1.1268e-09	7.75852e-09	2.06203e-08
RAB35-AS1	CD4 Tem cells	-4.57169	3.02701	-11.0869	1.13354e-09	7.79953e-09	2.07346e-08
MBNL1-AS1	CD4 Tem cells	-4.02276	2.80755	-11.0858	1.13539e-09	7.80645e-09	2.07593e-08
ZNF267	CD4 Tem cells	3.37129	5.46064	11.0854	1.13613e-09	7.80645e-09	2.07638e-08
LIPE-AS1	CD4 Tem cells	3.76349	3.01838	11.083	1.1402e-09	7.82876e-09	2.08168e-08
ZNF674-AS1	CD4 Tem cells	3.71617	2.50559	11.0825	1.14097e-09	7.82876e-09	2.08247e-08
IL6ST	CD4 Tem cells	3.37709	6.52931	11.0817	1.14241e-09	7.83321e-09	2.0848e-08
MIX23	CD4 Tem cells	2.77911	4.60518	11.0783	1.14808e-09	7.86661e-09	2.09361e-08
PPP6C	CD4 Tem cells	2.08402	7.24429	11.0762	1.15165e-09	7.8839e-09	2.09767e-08
GRAMD2B	CD4 Tem cells	5.98655	3.13787	11.0759	1.1522e-09	7.8839e-09	2.09813e-08
PPP2CA	CD4 Tem cells	2.80271	7.42288	11.0697	1.16285e-09	7.95126e-09	2.11499e-08
BCKDK	CD4 Tem cells	-6.04495	3.77057	-11.0654	1.1703e-09	7.99285e-09	2.12792e-08
XRCC1	CD4 Tem cells	-2.91218	5.29877	-11.0652	1.17055e-09	7.99285e-09	2.12807e-08
SRP19	CD4 Tem cells	2.14865	7.1669	11.0636	1.17338e-09	8.00406e-09	2.13246e-08
TAX1BP3	CD4 Tem cells	-2.01367	4.27383	-11.0633	1.17382e-09	8.00406e-09	2.13246e-08
PITHD1	CD4 Tem cells	2.29159	6.52895	11.0623	1.17564e-09	8.01094e-09	2.13514e-08
ZNF836	CD4 Tem cells	3.29974	4.79741	11.0597	1.18022e-09	8.0366e-09	2.1419e-08
PGRMC1	CD4 Tem cells	1.59257	4.89202	11.0565	1.18581e-09	8.06909e-09	2.15048e-08
COPB2	CD4 Tem cells	-2.4007	5.8004	-11.0554	1.18763e-09	8.07585e-09	2.15315e-08
PPM1A	CD4 Tem cells	3.53294	5.40093	11.0547	1.18894e-09	8.07922e-09	2.1549e-08
CLUH	CD4 Tem cells	-3.47364	2.77911	-11.0538	1.19049e-09	8.08416e-09	2.15739e-08
SLC25A37	CD4 Tem cells	1.69727	4.63231	11.0526	1.19267e-09	8.09339e-09	2.16103e-08
ZNF430	CD4 Tem cells	2.92078	5.53448	11.0511	1.19528e-09	8.10552e-09	2.16482e-08
SATB1-AS1	CD4 Tem cells	-1.96559	5.14905	-11.0498	1.19766e-09	8.11607e-09	2.16818e-08
SGSM3	CD4 Tem cells	-2.29787	4.97756	-11.0485	1.19988e-09	8.12554e-09	2.17094e-08
FAHD1	CD4 Tem cells	-4.63659	3.49398	-11.0385	1.21774e-09	8.24085e-09	2.19817e-08
SLC25A20	CD4 Tem cells	-8.76189	3.98217	-11.0353	1.22351e-09	8.26874e-09	2.2064e-08
JMJD7	CD4 Tem cells	1.85109	4.92297	11.0353	1.22354e-09	8.26874e-09	2.2064e-08
PPP1R9B	CD4 Tem cells	-2.31253	4.38239	-11.0341	1.2258e-09	8.27836e-09	2.21016e-08
ARMC7	CD4 Tem cells	-3.13007	3.1247	-11.0335	1.22693e-09	8.28028e-09	2.21187e-08
LGALS3BP	CD4 Tem cells	-3.20061	5.46603	-11.031	1.23142e-09	8.30084e-09	2.21933e-08
STK17B	CD4 Tem cells	2.96738	8.63808	11.0309	1.23166e-09	8.30084e-09	2.21943e-08
BSCL2	CD4 Tem cells	-2.78084	4.70922	-11.0292	1.23477e-09	8.31612e-09	2.2244e-08
QDPR	CD4 Tem cells	-2.51155	4.85053	-11.0286	1.23578e-09	8.31725e-09	2.22575e-08
CLPP	CD4 Tem cells	1.93116	7.42263	11.0209	1.24999e-09	8.39958e-09	2.24891e-08
ANXA6	CD4 Tem cells	-5.53495	8.31729	-11.0206	1.25057e-09	8.39958e-09	2.2496e-08
PRR14	CD4 Tem cells	-2.6087	4.79376	-11.0205	1.25074e-09	8.39958e-09	2.2496e-08
WDR6	CD4 Tem cells	-3.64776	5.53162	-11.0197	1.2522e-09	8.39958e-09	2.25138e-08
AHSA1	CD4 Tem cells	-2.8201	5.56432	-11.0197	1.25227e-09	8.39958e-09	2.25138e-08
RHBDL1	CD4 Tem cells	-5.79695	2.95172	-11.0181	1.25519e-09	8.41341e-09	2.25532e-08
DCBLD1	CD4 Tem cells	3.45607	2.79043	11.0097	1.27101e-09	8.51011e-09	2.28048e-08
ETF1	CD4 Tem cells	4.5337	5.95589	11.0095	1.27134e-09	8.51011e-09	2.28073e-08
ARHGAP45	CD4 Tem cells	-2.60064	7.62196	-11.0082	1.27373e-09	8.51685e-09	2.28371e-08
BRWD1	CD4 Tem cells	2.41858	6.70996	11.0081	1.27407e-09	8.51685e-09	2.284e-08
ABHD17A	CD4 Tem cells	-1.91632	7.74529	-11.0062	1.27768e-09	8.5352e-09	2.28883e-08
ALOX5	CD4 Tem cells	-3.7673	4.44741	-11.0041	1.28155e-09	8.55525e-09	2.29444e-08
EIF1B	CD4 Tem cells	3.59081	7.38526	11.0002	1.28907e-09	8.59855e-09	2.30591e-08
CKAP4	CD4 Tem cells	3.52795	4.91438	10.9998	1.28978e-09	8.59855e-09	2.30686e-08
BAZ1A	CD4 Tem cells	1.6417	7.06964	10.998	1.29319e-09	8.61545e-09	2.31263e-08
RHOH	CD4 Tem cells	2.25681	8.12387	10.9944	1.30021e-09	8.65638e-09	2.32452e-08
FANCM	CD4 Tem cells	3.48892	3.24834	10.9931	1.30269e-09	8.66699e-09	2.3286e-08
TRADD	CD4 Tem cells	-4.59687	8.00736	-10.9901	1.3086e-09	8.70046e-09	2.33851e-08
RCAN3	CD4 Tem cells	1.49355	8.25786	10.9863	1.31603e-09	8.73384e-09	2.34987e-08
TBC1D10A	CD4 Tem cells	-1.48637	5.60871	-10.9861	1.31627e-09	8.73384e-09	2.34987e-08
POLG	CD4 Tem cells	-1.99261	4.63266	-10.9861	1.31628e-09	8.73384e-09	2.34987e-08
RNF187	CD4 Tem cells	-2.22595	6.50078	-10.9851	1.3183e-09	8.74137e-09	2.35213e-08
PIN4	CD4 Tem cells	-4.44505	5.64349	-10.9815	1.32534e-09	8.77885e-09	2.36233e-08
VAMP2	CD4 Tem cells	1.71289	8.99989	10.9813	1.32573e-09	8.77885e-09	2.36267e-08
SPRYD3	CD4 Tem cells	-3.68728	5.36362	-10.9807	1.32702e-09	8.78146e-09	2.36397e-08
THEMIS	CD4 Tem cells	-3.80833	7.40215	-10.9795	1.32931e-09	8.79074e-09	2.36738e-08
SCAMP1	CD4 Tem cells	1.37081	5.15657	10.9779	1.33261e-09	8.80321e-09	2.37258e-08
HACD2	CD4 Tem cells	2.2493	4.91051	10.9777	1.33298e-09	8.80321e-09	2.3729e-08
DISC1	CD4 Tem cells	-2.66448	4.38207	-10.9736	1.34111e-09	8.85097e-09	2.38466e-08
GMPS	CD4 Tem cells	1.3705	6.403	10.9717	1.34488e-09	8.86991e-09	2.39034e-08
HLA-DQA1	CD4 Tem cells	5.1793	2.86351	10.9696	1.34903e-09	8.89136e-09	2.39601e-08
PSMD7	CD4 Tem cells	3.22714	7.44917	10.9688	1.35075e-09	8.89671e-09	2.39838e-08
FGD3	CD4 Tem cells	-2.05371	6.53126	-10.9673	1.35378e-09	8.91074e-09	2.40308e-08
ARHGAP26	CD4 Tem cells	2.80906	4.7161	10.9639	1.36062e-09	8.9498e-09	2.41376e-08
ANKS3	CD4 Tem cells	-3.12518	2.95221	-10.961	1.36645e-09	8.98213e-09	2.42129e-08
STIM2	CD4 Tem cells	2.08848	6.16861	10.96	1.36848e-09	8.98947e-09	2.42365e-08
HSPBAP1	CD4 Tem cells	-3.88284	3.26757	-10.9593	1.36992e-09	8.99297e-09	2.42552e-08
C2orf27A	CD4 Tem cells	-6.67605	2.46735	-10.9582	1.37221e-09	9.002e-09	2.42923e-08
GZMM	CD4 Tem cells	1.77717	7.24615	10.957	1.37471e-09	9.01156e-09	2.43262e-08
ZBTB1	CD4 Tem cells	3.50179	6.86479	10.9566	1.3755e-09	9.01156e-09	2.43332e-08
TMEM268	CD4 Tem cells	2.01629	3.41289	10.9557	1.37736e-09	9.01781e-09	2.43628e-08
IRF3	CD4 Tem cells	-3.70227	6.14145	-10.9548	1.37922e-09	9.02397e-09	2.43887e-08
TARDBP	CD4 Tem cells	-1.60982	5.33894	-10.953	1.38296e-09	9.03661e-09	2.44414e-08
SH3BP5	CD4 Tem cells	-4.29183	7.21088	-10.953	1.38299e-09	9.03661e-09	2.44414e-08
SLC35E3	CD4 Tem cells	-2.42939	3.61584	-10.9521	1.3848e-09	9.04244e-09	2.44699e-08
CYBC1	CD4 Tem cells	-5.75531	6.2251	-10.9488	1.39163e-09	9.08105e-09	2.45733e-08
SLC17A5	CD4 Tem cells	2.42827	4.34094	10.9469	1.39547e-09	9.09479e-09	2.46257e-08
TPT1-AS1	CD4 Tem cells	-2.09478	4.11924	-10.9469	1.39558e-09	9.09479e-09	2.46257e-08
NR4A3	CD4 Tem cells	8.389	3.1599	10.9454	1.39868e-09	9.10897e-09	2.46734e-08
FASTKD2	CD4 Tem cells	2.37872	5.12094	10.9394	1.41114e-09	9.18408e-09	2.48652e-08
RFX2	CD4 Tem cells	4.3934	3.39623	10.9378	1.41466e-09	9.20089e-09	2.49166e-08
HTT	CD4 Tem cells	1.99326	4.84969	10.9272	1.43708e-09	9.33593e-09	2.52687e-08
MCC	CD4 Tem cells	5.0169	2.02288	10.9271	1.43732e-09	9.33593e-09	2.52692e-08
MAP1LC3B2	CD4 Tem cells	1.76386	3.71005	10.9264	1.43882e-09	9.33954e-09	2.52921e-08
RSRC2	CD4 Tem cells	3.75925	6.93435	10.9246	1.44286e-09	9.35961e-09	2.53453e-08
NAA30	CD4 Tem cells	2.92496	4.95621	10.9222	1.44803e-09	9.38694e-09	2.54181e-08
CARD8-AS1	CD4 Tem cells	-4.90348	4.05052	-10.9217	1.44899e-09	9.38704e-09	2.5428e-08
DAZAP2	CD4 Tem cells	1.9698	9.64609	10.9188	1.45537e-09	9.42214e-09	2.55183e-08
FBXO10	CD4 Tem cells	4.01447	2.57064	10.9161	1.46129e-09	9.4506e-09	2.56077e-08
ZDHHC7	CD4 Tem cells	3.17933	5.0516	10.9158	1.46184e-09	9.4506e-09	2.56138e-08
COA3	CD4 Tem cells	-5.77259	5.50775	-10.9155	1.46264e-09	9.4506e-09	2.5622e-08
DTD2	CD4 Tem cells	-3.65788	3.97309	-10.9124	1.46925e-09	9.48712e-09	2.57256e-08
MCTS1	CD4 Tem cells	-2.31212	6.11715	-10.9117	1.47088e-09	9.49143e-09	2.5747e-08
ACBD3	CD4 Tem cells	3.24311	5.44492	10.91	1.47468e-09	9.50242e-09	2.58088e-08
NDUFS7	CD4 Tem cells	-2.77419	7.12858	-10.9099	1.47483e-09	9.50242e-09	2.58088e-08
CD7	CD4 Tem cells	-2.11834	8.73483	-10.9096	1.47548e-09	9.50242e-09	2.58165e-08
[truncated: 8,329 more rows]

## Sheet: CD8_Tcm_naive_cells_LUAD_vs_LUS
	cluster_id	logFC	AveExpr	t	p_val	p_adj.loc	p_adj.glb
[truncated: 9,032 more rows]

[truncated: 28 more sheets: CD8_Tem_cells_LUAD_vs_LUSC, CD8_Tem_emra_cells_LUAD_vs_LUSC, Classical_monocytes_LUAD_vs_LUS, DC2_LUAD_vs_LUSC, HSC_MPP_LUAD_vs_LUSC, MAIT_LUAD_vs_LUSC, Memory_B_cells_LUAD_vs_LUSC, Naive_B_cells_LUAD_vs_LUSC, NK_cells_LUAD_vs_LUSC, Non-classical_monocytes_LUAD_vs, pDC_LUAD_vs_LUSC, Treg_cells_LUAD_vs_LUSC, CD8_Tem_cells_pre_vs_post, Age-associated_B_cells_pre_vs_p, Treg_cells_pre_vs_post, pDC_pre_vs_post, Non-classical_monocytes_pre_vs_, NK_cells_pre_vs_post, Naive_B_cells_pre_vs_post, Memory_B_cells_pre_vs_post …]
