# Supplementary material for: NK cell-derived extracellular vesicles enhance cytotoxicity and immune cell recruitment in non-small cell lung cancer
Source: Front Immunol. 2025 Jul 24;16:1633010. doi: 10.3389/fimmu.2025.1633010 (PMC12355224; doi:10.3389/fimmu.2025.1633010)
Supplement: Supplementary file 6 [file Table4.xlsx]

## Sheet: Supplemental_File_4_RNAseq
	PT005_post	PT012_pre	PT007_pre	PT008_pre	PT009_post	PT014_post	PT009_pre	Pooled_healthy_control	PT010_pre	PT007_post	PT005_pre	PT004_post	PT006_post	PT014_pre	PT012_post	PT004_pre	PT006_pre	PT010_post	PT008_post	PT002_pre	PT002_post
SNORA12	367.198	365.494	18.6573	176.215	50.8567	284.829	100.081	111.225	435.322	46.5043	162.98	215.064	112.419	834.606	398.843	259.197	59.6009	287.389	213.26	202.654	200.626
RNA5SP325	3.56503	14.3734	14.6876	1.95071	6.40155	189.425	10.9845	0	10.6501	24.0404	160.359	20.9354	20.8613	479.825	173.659	200.668	19.5058	3.59236	235.431	10.2056	341.364
SNORA19	9.50675	16.4267	5.55748	5.85214	5.33462	11.0613	5.49223	1.91768	17.3064	0	5.2405	7.61288	12.7486	17.4482	10.4959	15.2022	1.62548	0	13.7247	5.83177	16.9684
RNU6.6P	22.5785	8.21335	9.92407	21.4579	6.75719	6.91333	9.15372	17.2591	25.294	6.69977	6.2886	30.4515	73.0147	8.7241	26.7167	14.442	9.21105	10.7771	26.3936	8.74766	42.92
RNA5SP302	0	16.4267	0.396963	0	1.42257	52.5413	3.66149	0	1.33126	7.88208	66.0303	5.70966	8.11275	17.4482	42.9376	92.7332	5.96009	7.18472	57.0101	4.37383	58.8902
RNA5SP298	110.516	168.374	124.646	65.6741	123.052	221.226	377.133	11.5061	307.521	112.714	208.048	182.709	213.249	695.02	198.467	884.005	208.603	93.4014	396.959	141.421	437.185
RNU1.19P	122.399	67.7601	31.757	86.4817	27.3844	217.078	55.5326	36.4359	268.915	31.1342	67.6025	203.644	42.8817	421.665	164.117	113.256	65.561	183.21	168.919	83.1028	98.8158
RNA5SP323	0	0	4.76355	0.650238	0.355641	8.29599	4.27174	0	0	1.18231	113.719	5.70966	9.27171	34.8964	72.5169	11.4016	6.50192	0	9.50169	5.83177	182.66
Metazoa_SRP.7	4.75337	10.2667	1.19089	3.25119	0	6.91333	1.2205	3.83536	1.33126	0.788208	0.52405	0	5.21534	0	2.86251	0.760108	2.16731	0	1.05574	2.91589	4.9907
ERLIN1	30.8969	30.8	23.8178	13.0048	44.8108	128.588	25.6304	42.189	26.6252	38.6222	30.3949	45.6773	50.9944	0	67.746	53.9677	23.2985	3.59236	35.8953	45.1963	67.8735
CHUK	222.22	170.427	175.061	144.353	244.681	145.18	187.346	136.155	171.733	165.524	162.456	209.354	179.639	223.919	102.096	200.668	185.847	143.694	214.316	119.551	163.695
CWF19L1	133.094	108.827	130.601	103.388	91.3999	80.1946	84.8245	72.8718	111.826	141.483	113.719	85.6449	120.532	81.4249	134.538	90.4528	79.6485	82.6243	112.965	122.467	67.8735
BLOC1S2	60.6055	67.7601	52.0021	85.1812	80.7306	82.9599	73.84	103.555	75.8819	69.7565	85.4202	102.774	100.25	37.8044	51.5252	69.1698	101.863	35.9236	71.7905	69.9813	96.8195
SCD	155.673	84.1868	301.692	9.10334	215.519	318.013	270.34	78.6249	280.896	368.882	89.0885	79.9352	146.609	37.8044	59.1585	296.442	97.5288	82.6243	149.916	24.785	49.907
SEC31B	57.0405	10.2667	18.6573	14.3052	39.1206	27.6533	20.7484	15.3414	23.9627	9.4585	13.6253	11.4193	43.4611	14.5402	2.86251	20.5229	28.7168	0	53.8429	21.8692	40.9237
NDUFB8	22.5785	39.0134	57.5596	70.2257	79.308	34.5666	90.3167	36.4359	63.9005	69.7565	47.6886	49.4837	42.8817	17.4482	30.5334	66.8895	65.0192	7.18472	62.2889	33.5327	60.8865
HIF1AN	361.256	490.747	367.588	479.876	410.766	369.172	438.158	375.865	398.047	385.828	408.759	253.128	445.042	183.206	390.255	386.895	438.88	373.605	420.186	392.187	448.165
SLF2	484.844	609.841	478.737	513.688	524.927	341.518	452.804	446.819	367.428	530.858	460.64	378.741	433.452	631.043	504.756	379.294	469.222	660.994	409.628	619.626	505.059
MRPL43	61.7939	36.9601	55.9718	43.566	55.1244	53.9239	49.4301	34.5182	61.238	86.3088	53.4531	34.2579	47.5175	81.4249	18.1292	56.248	42.2625	93.4014	46.4527	58.3177	90.8307
TWNK	35.6503	24.64	71.0563	43.566	32.0077	91.2559	49.4301	74.7895	79.8757	37.834	40.3519	45.6773	45.7791	98.8731	65.8377	49.407	24.924	0	47.5085	45.1963	24.9535
LZTS2	90.3141	59.5468	78.2017	98.186	87.4878	33.184	70.7888	118.896	97.1821	91.8263	101.142	17.129	97.3529	90.149	71.5627	76.0108	83.9831	71.8472	101.351	122.467	115.784
PDZD7	1.18834	6.16001	1.19089	0	1.77821	4.148	1.83074	5.75304	1.33126	4.33515	1.57215	0	0	20.3562	0	3.04043	6.50192	0	0	4.37383	0
SFXN3	167.556	236.134	268.744	295.858	257.484	188.042	240.438	149.579	151.764	284.543	291.896	127.516	240.485	136.678	230.909	184.706	296.379	143.694	258.657	234.729	195.635
BTRC	118.834	55.4401	135.364	138.501	123.052	116.144	112.896	109.308	129.132	150.154	124.724	119.903	92.1376	49.4366	83.9669	101.854	100.238	71.8472	127.745	100.598	90.8307
DPCD	3.56503	8.21335	8.73318	5.85214	4.62334	8.29599	10.3742	9.5884	1.33126	4.72925	9.4329	0	14.487	0	2.86251	5.32076	8.1274	3.59236	8.44595	0	4.9907
POLL	98.6325	110.88	82.1713	112.491	78.2411	70.5159	125.101	93.9663	66.5631	96.9496	116.863	97.0642	103.148	203.562	98.2795	87.4124	78.023	100.586	91.8497	123.925	98.8158
FBXW4	295.898	303.894	273.11	360.232	232.945	225.374	223.351	358.606	250.277	261.291	223.245	323.547	255.551	290.803	205.146	212.07	270.913	251.465	292.441	358.654	262.511
ENSG00000286489	3.56503	4.10667	1.19089	0	4.62334	4.148	4.88199	1.91768	11.9814	0.788208	2.0962	5.70966	2.31793	0	0.95417	20.5229	0	0	1.05574	0	3.99256
NPM3	101.009	49.2801	41.6811	58.5214	61.526	80.1946	52.4813	67.1188	82.5382	35.8635	30.3949	34.2579	38.8253	101.781	26.7167	58.5283	35.7606	32.3312	95.0169	65.6075	46.9126
OGA	760.54	784.375	1086.49	903.831	1013.22	662.297	1034.37	1056.64	644.33	1117.68	917.088	824.094	832.715	668.848	827.265	743.385	928.691	1228.59	766.47	761.047	916.292
ARMH3	127.153	117.04	131.792	128.097	115.583	153.476	100.691	139.991	110.495	136.36	117.387	119.903	120.532	186.114	75.3794	128.458	155.504	201.172	148.86	167.664	138.741
HPS6	133.094	166.32	110.753	134.599	124.83	142.415	178.192	212.862	86.532	122.961	166.648	199.838	151.245	81.4249	104.959	110.216	135.457	68.2548	137.247	81.6448	70.8679
LDB1	620.315	753.574	504.54	894.078	587.875	389.912	590.11	609.822	563.124	459.92	647.202	624.256	612.512	689.204	549.602	538.916	617.14	919.644	476.14	657.533	653.781
PPRC1	360.068	262.827	264.774	239.288	245.393	246.114	289.868	138.073	220.989	274.297	245.255	241.709	211.511	162.85	352.089	250.836	216.731	193.987	262.88	240.561	179.665
NOLC1	988.702	681.708	832.828	645.036	832.201	730.047	796.374	855.285	785.444	875.7	598.989	902.126	544.133	494.366	743.298	636.21	599.26	607.109	656.672	733.346	557.96
GBF1	770.047	792.588	843.943	691.203	837.891	611.138	781.118	747.895	556.467	863.877	805.989	614.74	752.747	456.561	610.669	595.925	808.947	578.37	729.519	922.878	809.491
NFKB2	1511.57	1215.58	1328.24	837.507	1276.04	1295.56	1410.28	1100.75	909.251	1352.57	1401.31	1501.64	1205.32	1116.68	1320.57	1243.54	1310.68	1031.01	1349.24	1084.71	1114.92
PSD	14.2601	30.8	0	7.15262	12.4475	4.148	2.44099	0	0	4.33515	7.3367	0	6.95378	0	5.72502	2.28032	0.541827	0	11.6132	1.45794	1.99628
FBXL15	72.489	71.8668	81.3774	95.585	57.6139	60.8373	93.9782	92.0486	74.5506	59.5097	79.1316	176.999	106.045	90.149	50.571	104.895	107.282	32.3312	83.4037	67.0654	103.807
CUEDC2	232.915	199.174	250.88	206.776	268.509	237.818	281.935	316.417	267.584	216.363	244.731	293.096	271.197	270.447	245.222	202.949	235.695	237.096	225.929	193.906	172.678
C10orf95.AS1	3.56503	4.10667	2.38178	4.55167	8.5354	15.2093	8.54348	0	17.3064	1.57642	9.4329	38.0644	3.47689	58.1607	4.77085	7.60108	1.62548	17.9618	10.5574	0	3.99256
C10orf95	2.37669	4.10667	0	0	4.97898	5.53066	3.66149	1.91768	10.6501	1.18231	5.2405	0	1.73845	11.6321	8.58753	4.56065	1.08365	0	0	0	4.9907
MFSD13A	8.31841	4.10667	19.8481	3.90143	6.0459	20.74	21.3587	40.2713	7.98757	26.0109	6.81265	3.80644	29.5536	5.81607	17.1751	15.2022	12.462	3.59236	9.50169	14.5794	0
ACTR1A	461.077	728.934	557.336	567.658	561.558	456.28	623.674	552.292	565.786	530.858	596.369	449.16	588.754	427.481	552.464	440.863	649.108	567.593	458.193	564.224	611.859
ENSG00000273262	10.6951	2.05334	0.396963	10.4038	4.97898	0	1.2205	7.67072	0	1.97052	2.62025	0	1.15896	0	1.90834	2.28032	2.70913	35.9236	0	0	0
SUFU	194.888	139.627	137.349	146.954	118.784	132.736	105.573	141.908	146.439	111.926	145.162	87.5481	120.532	159.942	96.3711	121.617	125.162	114.956	139.358	62.6916	83.8437
TRIM8	616.75	689.921	627.995	588.466	600.323	818.538	629.166	736.389	459.285	650.666	622.572	591.901	647.861	511.814	592.539	696.259	644.774	650.217	515.203	489.869	639.807
ARL3	65.3589	69.8134	121.074	65.0238	117.006	129.971	132.424	92.0486	91.857	123.355	88.5645	97.0642	89.2402	90.149	58.2043	98.0539	66.1028	57.4778	71.7905	32.0748	41.9219
SFXN2	34.462	8.21335	40.8872	25.3593	26.6731	38.7146	54.3121	23.0122	1.33126	36.6517	16.2456	1.90322	30.7125	14.5402	24.8084	16.7224	12.462	7.18472	79.1808	23.3271	13.974
WBP1L	197.265	305.947	167.518	239.938	207.695	594.546	172.7	180.262	279.565	169.465	220.625	395.87	219.044	215.194	326.326	451.504	205.352	190.395	375.845	365.944	265.505
BORCS7	43.9687	53.3867	17.0694	56.5707	28.4513	29.036	35.3944	44.1066	34.6128	15.3701	23.0582	62.8062	62.0046	14.5402	33.3959	31.9245	44.4298	57.4778	40.1182	32.0748	50.9051
CNNM2	128.341	94.4535	45.2538	61.7726	64.3711	131.353	61.6351	46.0243	67.8943	45.7161	80.7037	70.4191	74.7532	43.6205	59.1585	114.016	63.9355	154.472	111.909	40.8224	157.706
NT5C2	231.727	418.881	469.607	415.502	451.309	335.988	403.984	312.582	304.859	485.142	375.22	390.16	322.771	433.297	405.522	368.652	368.442	298.166	212.204	398.019	419.219
ST13P13	1.18834	2.05334	1.19089	2.60095	2.48949	0	1.2205	1.91768	1.33126	3.94104	0	0	1.73845	0	0	2.28032	1.08365	10.7771	3.16723	0	3.99256
RPEL1	28.5202	2.05334	11.115	6.50238	7.46847	1.38267	14.0357	1.91768	2.66252	7.09388	4.71645	0	1.15896	0	7.63336	3.04043	2.16731	0	1.05574	10.2056	2.99442
INA	2.37669	2.05334	0.396963	0	3.91206	16.592	9.76397	3.83536	7.98757	1.57642	0.52405	3.80644	3.47689	0	0.95417	3.80054	1.08365	21.5542	0	5.83177	0
PCGF6	35.6503	73.9201	47.2386	37.0636	48.7229	47.0106	54.3121	30.6829	53.2504	54.7805	49.2607	36.1612	62.0046	72.7008	62.021	41.0458	42.2625	25.1465	60.1774	20.4112	83.8437
TAF5	39.2153	41.0667	53.59	49.4181	44.8108	64.9853	70.1785	55.6127	94.5195	81.1855	31.9671	83.7416	50.9944	95.9651	46.7543	41.0458	60.6846	39.516	60.1774	45.1963	93.8251
ATP5MK	213.902	141.68	203.245	168.412	205.916	219.844	183.685	172.591	205.014	197.446	184.466	182.709	181.378	287.895	121.18	172.544	211.854	179.618	143.581	119.551	170.682
PDCD11	362.445	361.387	371.557	297.159	299.094	217.078	309.396	285.734	214.333	381.887	329.103	314.031	276.992	514.722	363.539	297.962	251.408	370.013	383.235	422.804	439.181
CALHM2	79.619	110.88	111.547	110.541	115.939	89.8732	136.696	111.225	91.857	101.285	138.349	76.1288	75.9121	93.0571	133.584	111.736	129.497	68.2548	138.302	110.804	124.767
NEURL1	1.18834	6.16001	5.55748	11.0541	0	5.53066	14.0357	5.75304	1.33126	4.33515	4.1924	3.80644	1.15896	17.4482	2.86251	1.52022	2.70913	0	15.8362	1.45794	5.98884
SH3PXD2A	193.7	326.48	89.3166	208.076	838.958	1012.11	735.959	778.578	444.641	85.1265	189.182	1044.87	756.803	753.181	237.588	663.574	1037.06	883.721	219.595	647.327	678.735
STN1	173.498	480.481	300.104	518.24	170.708	125.823	198.941	293.405	189.039	265.626	293.468	319.741	203.978	226.827	350.18	260.717	256.284	456.23	193.201	335.327	312.418
IDI1	569.217	501.014	569.245	540.348	685.321	478.402	661.509	473.667	563.124	548.987	500.992	477.708	480.97	814.249	462.772	621.008	472.473	348.459	508.868	416.972	487.092
SLK	680.921	1004.08	813.774	865.467	819.398	790.885	635.268	778.578	878.632	788.603	733.67	622.353	653.076	1003.27	904.553	789.752	696.247	955.568	629.223	826.654	837.439
SFR1	52.2871	20.5334	35.7267	46.8172	49.7898	44.2453	28.0714	1.91768	15.9751	36.6517	19.3899	11.4193	44.0406	37.8044	16.2209	26.6038	36.8442	28.7389	40.1182	21.8692	13.974
GSTO1	337.49	244.347	357.267	266.598	440.64	288.977	403.374	316.417	272.909	409.474	286.131	407.289	345.951	232.643	379.76	352.69	303.423	409.529	252.323	255.14	290.459
ITPRIP	131.906	69.8134	101.622	42.2655	104.203	782.589	108.014	134.238	174.395	105.226	100.094	336.87	103.727	125.045	156.484	562.48	105.656	57.4778	140.414	137.047	80.8493
CFAP58	1.18834	8.21335	11.5119	1.30048	14.9369	11.0613	9.76397	32.6006	21.3002	16.1583	1.0481	3.80644	11.0102	20.3562	0	10.6415	6.50192	0	6.33446	0	4.9907
WDR37	215.09	420.934	226.269	322.518	259.263	284.829	231.894	226.286	201.02	197.052	280.367	197.935	264.244	270.447	251.901	261.477	268.746	405.937	279.772	307.626	377.297
YWHAZP5	4.75337	4.10667	7.93926	11.0541	9.60232	1.38267	4.27174	0	2.66252	14.976	3.66835	15.2258	5.21534	2.90803	14.3125	3.80054	11.9202	14.3694	9.50169	1.45794	9.98139
CELF2	1267.96	1153.98	1423.11	1384.36	1377.04	949.891	1480.46	1263.75	1110.27	1443.6	1368.29	1035.35	1158.38	831.698	1185.08	1159.16	1213.69	1224.99	1019.85	1294.65	1205.75
XPNPEP1	115.269	314.16	197.687	334.222	161.817	110.613	200.161	255.051	199.689	180.894	166.648	277.87	122.271	404.217	166.026	198.388	208.061	290.981	185.811	212.86	231.568
ADD3	571.593	507.174	568.054	516.289	670.384	323.544	607.807	508.185	793.432	628.202	558.637	468.192	717.978	334.424	470.406	383.854	781.856	549.631	722.128	484.037	494.079
MXI1	48.7221	0	126.631	18.2067	65.438	34.5666	79.9425	28.7652	185.045	137.542	41.4	76.1288	63.743	52.3446	29.5793	26.6038	69.3538	3.59236	41.174	33.5327	35.933
SMNDC1	194.888	209.44	145.288	124.196	174.62	143.797	123.27	141.908	155.758	162.371	112.671	118	122.85	107.597	145.988	139.1	159.839	147.287	138.302	198.28	101.81
DUSP5	2406.4	815.175	1918.12	863.516	2006.53	2891.15	2270.12	1121.84	1251.39	1959.88	1851.99	2099.25	2013.7	747.365	844.44	2436.91	1705.13	998.676	1354.52	851.439	909.305
SMC3	739.15	706.348	1009.87	546.85	756.094	564.127	720.093	795.837	716.219	976.59	570.167	538.611	727.25	610.687	784.327	583.003	663.738	607.109	687.289	648.785	648.791
RBM20	0	0	0	5.85214	1.06692	6.91333	3.05124	0	0	0.394104	4.71645	15.2258	1.15896	29.0803	0	0	1.08365	39.516	14.7804	4.37383	8.98326
PDCD4	764.105	1127.28	1020.19	875.871	864.209	496.377	774.405	987.605	531.173	1016.39	852.106	835.513	515.739	700.836	824.403	805.714	672.407	1458.5	461.36	1019.1	897.327
BBIP1	76.054	30.8	38.5054	58.5214	57.9696	63.6026	34.1739	26.8475	58.5755	70.5447	48.7367	36.1612	52.7328	58.1607	35.3043	38.7655	39.5533	61.0701	32.728	45.1963	63.8809
SHOC2	424.239	412.721	413.238	421.354	397.252	385.764	361.267	366.277	308.853	415.386	385.177	289.289	359.858	215.194	279.572	359.531	363.566	391.567	348.395	284.299	287.464
GPAM	46.3454	14.3734	13.0998	22.7583	14.5813	8.29599	11.5947	3.83536	7.98757	6.69977	3.66835	20.9354	11.5896	23.2643	27.6709	9.12129	9.21105	3.59236	14.7804	1.45794	8.98326
ACSL5	282.826	291.574	129.013	70.2257	213.029	606.99	155.613	145.744	248.946	181.288	130.488	245.515	142.553	171.574	218.505	459.865	118.118	143.694	159.417	263.888	184.656
ZDHHC6	104.574	53.3867	96.8589	55.2703	80.7306	185.277	89.0962	69.0365	119.814	61.8744	65.5063	127.516	98.5119	11.6321	117.363	143.66	76.9394	86.2167	127.745	37.9065	68.8716
VTI1A	238.857	186.854	224.284	271.149	218.008	219.844	214.197	260.804	195.695	235.674	222.721	230.29	263.664	104.689	234.726	202.949	254.658	273.019	316.723	282.841	275.486
TCF7L2	2.37669	0	5.95444	11.7043	3.20077	2.76533	7.93323	3.83536	14.6439	4.72925	1.0481	0	1.73845	0	28.6251	2.28032	1.62548	3.59236	1.05574	17.4953	1.99628
CASP7	209.148	238.187	223.49	142.402	350.307	222.609	325.873	182.18	209.008	216.757	147.258	209.354	263.085	98.8731	160.3	290.361	232.985	82.6243	156.25	220.149	139.74
DCLRE1A	95.0675	149.894	82.5683	128.097	126.253	58.0719	117.778	74.7895	74.5506	96.9496	131.537	125.612	113.578	125.045	135.492	89.6927	121.369	93.4014	96.0726	113.72	106.801
NHLRC2	118.834	125.254	160.373	189.87	166.44	99.5519	123.88	189.85	89.1945	184.047	123.676	89.4513	115.317	95.9651	124.996	129.978	124.62	86.2167	195.313	163.29	172.678
ADRB1	0	6.16001	5.16052	57.8712	7.46847	5.53066	2.44099	47.942	18.6377	0	10.481	39.9676	2.31793	31.9884	13.3584	34.965	9.75288	32.3312	12.6689	4.37383	22.9572
CCDC186	261.436	234.08	289.386	325.769	317.588	196.338	250.812	235.875	214.333	335.383	292.42	272.16	274.095	186.114	288.159	241.714	293.67	301.758	211.149	266.804	324.395
AFAP1L2	1275.09	1355.2	4255.44	712.661	2788.23	1704.83	3006.08	2306.97	693.587	4215.73	2170.62	1208.54	1455.08	1212.65	1044.82	2338.09	1646.07	1595.01	636.613	930.168	1088.97
ABLIM1	123.588	158.107	198.084	286.105	139.767	64.9853	142.798	159.167	73.2194	182.864	203.856	176.999	123.43	93.0571	203.238	162.663	170.675	176.026	53.8429	228.897	197.632
FHIP2A	73.6773	102.667	174.267	146.954	211.607	199.104	222.741	116.978	155.758	223.457	186.562	119.903	173.845	148.31	98.2795	139.1	160.381	211.949	190.034	137.047	142.734
TRUB1	98.6325	110.88	69.4685	71.5262	93.8893	63.6026	79.9425	164.92	78.5444	59.9038	82.7999	66.6127	99.0914	26.1723	86.8294	63.089	50.9317	64.6625	48.5642	59.7757	33.9367
PDZD8	196.077	92.4001	90.9045	91.6836	92.1111	243.349	136.696	70.9542	207.677	103.255	84.8961	74.2255	97.3529	101.781	130.721	205.229	114.325	129.325	58.0659	122.467	93.8251
ADARB2	0	57.4934	18.2603	8.4531	9.95796	1.38267	2.44099	0	3.99378	21.6757	0	7.61288	19.7024	2.90803	16.2209	3.04043	18.4221	0	3.16723	5.83177	2.99442
RAB11FIP2	43.9687	51.3334	55.9718	78.0286	50.8567	73.2813	46.9891	49.8597	53.2504	63.8449	60.2658	32.3547	49.256	20.3562	81.1044	98.0539	65.0192	111.363	101.351	55.4019	85.84
FAM204A	163.991	143.734	176.251	135.9	172.13	143.797	142.798	186.015	143.776	165.918	134.681	133.225	194.706	75.6089	156.484	174.825	150.628	79.0319	129.856	176.411	176.671
CACUL1	265.001	344.961	281.05	308.213	320.433	210.165	320.38	260.804	290.215	303.46	329.628	150.354	299.592	258.815	304.38	295.682	303.965	474.192	291.385	282.841	299.442
RPL17P36	23.7669	71.8668	32.154	28.6105	22.0498	24.888	42.1071	44.1066	25.294	36.6517	30.919	9.5161	36.5074	20.3562	31.4876	36.4852	46.0553	32.3312	16.8919	37.9065	27.9479
LDHAP5	3.56503	18.48	3.57267	1.95071	7.11283	1.38267	7.93323	1.91768	11.9814	0.788208	0.52405	5.70966	4.63585	0	13.3584	6.84097	9.75288	0	2.11149	1.45794	0.998139
NANOS1	32.0853	0	0.396963	0	7.82411	22.1226	3.66149	3.83536	14.6439	2.75873	6.81265	1.90322	8.11275	34.8964	1.90834	19.7628	4.33461	3.59236	25.3378	0	7.98512
EIF3A	2500.28	2455.79	3655.63	2074.91	3473.91	2741.83	3443.63	3392.38	2785	3743.2	2587.76	2866.25	2938.55	2137.4	2585.8	2801	2676.08	2913.4	3130.28	2323.96	2619.12
DENND10	98.6325	84.1868	127.822	111.841	168.218	117.527	161.106	84.3779	113.157	161.189	136.253	116.096	134.44	113.413	87.7836	204.469	134.915	114.956	108.742	68.5233	86.8381
SFXN4	10.6951	12.32	22.2299	14.3052	15.2926	17.9746	15.2562	1.91768	34.6128	33.4989	7.3367	43.774	15.0665	8.7241	33.3959	27.3639	26.5495	32.3312	31.6723	20.4112	13.974
PRDX3	206.772	106.773	202.451	188.569	183.155	157.624	197.72	153.414	318.171	205.722	165.076	142.741	179.06	136.678	129.767	202.189	164.715	64.6625	224.873	161.832	200.626
UPF2	562.087	494.854	579.566	461.669	569.026	471.489	565.09	527.362	517.861	653.031	498.372	652.804	598.025	290.803	499.985	478.108	500.648	675.364	496.199	428.635	573.93
GRK5	472.961	232.027	565.275	288.706	704.526	793.65	744.503	439.149	487.242	548.987	333.296	432.031	685.527	334.424	197.513	555.639	585.715	391.567	531.039	260.972	256.522
RGS10	711.818	519.494	467.622	601.47	670.029	763.231	717.042	636.67	628.355	530.858	658.731	907.836	629.897	648.491	358.768	665.854	657.777	987.899	503.59	737.719	741.618
TIAL1	137.848	164.267	197.687	231.485	169.997	142.415	145.849	147.661	186.377	184.835	179.749	118	196.444	66.8848	208.009	164.183	206.978	280.204	180.532	193.906	158.704
BAG3	291.144	114.987	209.596	87.1319	229.744	217.078	212.977	88.2133	130.464	219.122	151.975	258.838	118.794	136.678	103.05	284.28	113.784	204.765	149.916	100.598	114.786
INPP5F	62.9822	217.654	141.716	145.003	102.78	52.5413	114.116	134.238	55.913	126.507	118.959	154.161	59.6866	104.689	156.484	97.2938	72.6048	93.4014	50.6757	182.243	139.74
MCMBP	367.198	449.681	635.934	413.552	512.835	293.125	472.942	393.124	318.171	691.259	401.946	289.289	428.817	232.643	572.502	405.137	467.596	499.338	348.395	294.505	392.269
SEC23IP	229.35	299.787	373.542	234.086	277.4	182.512	289.258	241.628	383.403	344.447	344.301	380.644	261.346	363.504	229.001	266.798	261.16	326.905	285.051	269.72	317.408
RPL21P16	7.13006	36.9601	32.154	28.6105	22.7611	5.53066	21.3587	53.695	41.2691	35.0753	36.1595	26.6451	23.1793	40.7125	6.67919	19.0027	26.5495	93.4014	26.3936	32.0748	17.9665
DHTKD1	187.758	250.507	179.03	235.386	129.809	127.205	143.408	130.402	138.451	168.283	174.509	144.645	155.301	212.286	113.546	281.24	235.153	147.287	156.25	189.533	253.527
WDR11	181.817	254.614	283.828	291.957	266.02	153.476	280.714	310.664	169.07	312.131	289.8	315.934	245.7	191.93	251.901	260.717	256.826	330.497	219.595	263.888	291.457
RPL19P16	1.18834	20.5334	3.1757	5.20191	4.97898	0	7.93323	7.67072	21.3002	9.0644	7.3367	9.5161	4.63585	8.7241	0	3.80054	0	10.7771	9.50169	2.91589	11.9777
SEC61A2	35.6503	22.5867	3.96963	10.4038	10.6692	19.3573	8.54348	7.67072	29.2877	6.69977	6.2886	11.4193	15.0665	5.81607	3.81668	17.4825	2.16731	43.1083	14.7804	4.37383	13.974
NUDT5	333.925	332.64	386.642	207.426	474.07	510.204	421.071	266.558	370.091	450.855	284.559	321.644	333.782	203.562	290.068	339.008	376.569	165.249	212.204	208.486	263.509
ATE1	120.023	172.48	144.494	197.022	135.499	176.981	140.967	92.0486	131.795	154.883	155.643	60.903	157.04	203.562	87.7836	164.943	139.791	193.987	141.47	207.028	176.671
NSMCE4A	91.5025	90.3468	112.737	117.693	145.102	136.884	112.286	90.131	102.507	90.644	117.911	234.096	131.542	72.7008	95.417	101.094	126.246	122.14	145.693	59.7757	136.745
CDC123	684.486	482.534	678.409	482.477	757.516	977.544	783.559	613.658	633.68	697.565	587.984	492.934	569.631	337.332	379.76	674.216	525.03	542.446	474.029	507.364	681.729
PLEKHA1	43.9687	131.414	34.9327	129.397	59.7478	16.592	54.9223	72.8718	25.294	46.5043	62.886	95.161	4.63585	72.7008	166.026	100.334	22.2149	46.7007	16.8919	123.925	152.715
C10orf88	74.8657	49.2801	35.7267	45.5167	57.2583	20.74	41.4969	53.695	30.619	53.2041	72.843	36.1612	52.1534	43.6205	25.7626	52.4474	40.637	28.7389	29.5608	77.271	33.9367
PSTK	30.8969	14.3734	8.33622	5.85214	8.5354	4.148	3.05124	1.91768	17.3064	4.72925	9.4329	7.61288	1.73845	2.90803	0	10.6415	17.8803	0	1.05574	8.74766	6.98698
IKZF5	92.6908	65.7068	64.308	124.846	69.3501	127.205	83.604	109.308	70.5568	66.9977	104.81	72.3223	75.3326	11.6321	61.0669	63.8491	60.6846	28.7389	58.0659	86.0187	109.795
ACADSB	66.5472	131.414	94.0802	116.393	101.713	51.1586	81.7733	103.555	105.17	94.1909	116.863	72.3223	83.4454	84.333	119.271	87.4124	80.7322	125.733	46.4527	86.0187	106.801
BUB3	461.077	476.374	603.383	513.038	568.671	436.922	534.577	565.716	426.004	596.674	417.668	420.611	518.636	319.884	562.006	389.935	509.317	477.784	494.088	444.673	483.1
CAMK1D	90.3141	117.04	56.3687	101.437	20.9828	35.9493	25.0202	78.6249	53.2504	39.8045	86.4683	57.0966	57.9482	90.149	151.713	32.6846	58.5173	53.8854	35.8953	125.383	97.8177
GPR26	15.4485	12.32	0	14.3052	0	2.76533	0	15.3414	14.6439	0	0	13.3225	0	0	1.90834	0	0	204.765	1.05574	26.243	7.98512
OAT	110.516	92.4001	81.3774	130.698	95.3119	80.1946	72.0093	153.414	215.664	107.196	112.147	74.2255	77.0711	171.574	139.309	81.3315	96.4451	118.548	93.9612	102.056	110.793
LHPP	9.50675	98.5601	28.9783	98.186	50.1454	40.0973	38.4456	105.472	98.5133	54.7805	27.7747	38.0644	52.7328	61.0687	63.9294	49.407	29.8005	93.4014	42.2297	91.8504	50.9051
FAM53B	366.01	408.614	524.785	312.114	368.089	280.681	341.129	356.689	240.958	439.032	319.147	150.354	295.536	296.619	517.16	133.779	325.638	380.79	370.566	303.252	421.215
ENSG00000278831	2.37669	4.10667	2.77874	0.650238	2.84513	0	2.44099	3.83536	0	5.51746	1.57215	5.70966	1.73845	0	9.5417	0	2.70913	0	17.9476	0	0
EEF1AKMT2	54.6638	6.16001	52.0021	38.3641	37.698	53.9239	40.8866	72.8718	41.2691	52.81	30.919	17.129	42.8817	98.8731	41.0293	48.6469	44.9716	7.18472	57.0101	46.6542	43.9181
ABRAXAS2	97.4442	92.4001	103.607	59.8219	95.3119	95.4039	90.3167	139.991	61.238	103.255	106.906	118	88.0812	130.861	53.4335	88.1725	94.8197	136.51	87.6267	112.262	83.8437
ENSG00000249456	17.8252	18.48	0.793926	25.3593	7.82411	9.67866	7.32298	9.5884	34.6128	6.30567	10.481	7.61288	8.69223	31.9884	40.0751	10.6415	10.2947	32.3312	15.8362	20.4112	29.9442
ZRANB1	109.328	205.334	225.078	256.194	192.402	111.996	178.192	132.32	170.401	206.511	195.471	285.483	116.476	183.206	211.826	186.226	178.261	172.433	175.253	186.617	173.676
CTBP2	87.9374	470.214	152.434	604.071	166.44	48.3933	166.598	335.594	63.9005	132.813	308.666	114.193	96.7735	247.183	542.923	180.906	137.624	380.79	66.5118	361.57	337.371
EDRF1	106.951	84.1868	77.8047	96.8855	71.4839	45.628	76.281	95.884	122.476	99.3143	103.762	133.225	83.4454	101.781	62.021	74.4906	98.0706	68.2548	119.299	53.9439	61.8846
UROS	232.915	347.014	244.132	386.892	242.192	170.068	207.484	339.429	159.751	255.774	355.306	205.548	170.368	218.102	256.672	259.197	275.79	290.981	234.375	314.916	288.462
BCCIP	240.045	166.32	202.451	148.254	256.062	139.649	222.13	128.485	252.94	206.117	140.445	157.967	189.491	238.459	198.467	189.267	221.607	193.987	164.696	161.832	141.736
DHX32	87.9374	112.934	128.616	105.989	164.662	116.144	142.188	97.8017	59.9068	150.548	128.392	89.4513	50.9944	119.229	143.125	153.542	85.0668	50.293	68.6233	174.953	166.689
ADAM12	4.75337	34.9067	0.396963	15.6057	1.06692	5.53066	12.205	1.91768	0	3.15283	9.4329	30.4515	2.31793	20.3562	3.81668	15.9623	2.70913	0	4.22297	1.45794	7.98512
DOCK1	26.1436	6.16001	1.19089	87.7822	0.355641	4.148	4.27174	7.67072	25.294	0	33.5392	9.5161	4.05637	55.2526	30.5334	22.0431	15.1711	28.7389	4.22297	43.7383	14.9721
FOXI2	19.0135	75.9734	0.396963	11.0541	0.711283	9.67866	0	0	7.98757	0	2.0962	53.2901	0	43.6205	2.86251	1.52022	0.541827	100.586	8.44595	45.1963	41.9219
PTPRE	241.234	375.761	335.831	371.936	293.404	279.298	267.899	326.006	181.052	304.643	323.863	287.386	273.515	151.218	329.189	418.819	277.415	258.65	190.034	368.86	243.546
MKI67	2954.22	3856.17	5178.38	2553.49	4126.51	3195.34	4034.35	5877.69	3209.67	5256.96	3155.83	3423.89	5663.28	3335.51	6079.97	2749.31	5588.4	3132.54	5103.46	3850.43	3423.62
MGMT	129.529	164.267	38.5054	115.092	124.83	52.5413	104.352	159.167	95.8508	39.4104	59.7417	108.483	80.548	212.286	146.942	130.739	124.62	86.2167	46.4527	64.1495	49.907
GLRX3	110.516	78.0268	115.516	87.1319	147.236	99.5519	120.219	180.262	131.795	140.301	113.195	100.871	135.019	49.4366	125.95	71.4501	107.823	150.879	130.912	167.664	132.753
OPTN	2035.63	2433.2	2736.26	2272.58	2433.3	2313.2	2346.4	2966.65	2221.88	2674.79	2616.58	2122.09	2615.78	2716.1	1894.03	2013.53	2817.5	2417.66	2146.33	2408.52	2274.76
MCM10	103.386	80.0801	165.533	92.3338	190.268	165.92	141.578	149.579	146.439	177.347	102.714	156.064	166.891	34.8964	180.338	95.0135	154.962	32.3312	177.365	147.252	124.767
PPP2R2D	262.624	271.04	253.659	275.701	235.79	194.956	221.52	260.804	211.671	167.494	238.967	180.806	223.1	250.091	214.688	239.434	214.021	219.134	256.546	174.953	213.602
BNIP3	29.7086	22.5867	41.2841	13.0048	20.9828	24.888	7.93323	3.83536	232.971	39.8045	17.8177	7.61288	25.4972	17.4482	8.58753	11.4016	26.0077	7.18472	30.6166	1.45794	4.9907
JAKMIP3	2.37669	6.16001	3.57267	2.60095	2.48949	2.76533	1.83074	23.0122	25.294	3.94104	1.0481	1.90322	2.89741	14.5402	4.77085	0	2.70913	25.1465	6.33446	0	0
DPYSL4	1.18834	6.16001	8.73318	40.965	0	11.0613	1.2205	13.4238	10.6501	18.1288	27.7747	72.3223	9.85119	5.81607	1.90834	6.08086	14.0875	17.9618	1.05574	27.7009	11.9777
STK32C	61.7939	47.2267	205.627	72.8267	120.562	56.6893	170.259	130.402	55.913	225.034	85.4202	7.61288	63.1635	75.6089	133.584	60.8086	65.561	46.7007	90.7939	34.9906	49.907
LRRC27	26.1436	8.21335	19.0542	34.4626	25.6062	17.9746	31.1227	34.5182	7.98757	18.5229	37.2076	9.5161	27.2356	58.1607	16.2209	38.0054	21.6731	79.0319	14.7804	52.486	42.92
PWWP2B	93.8792	205.334	77.4077	122.245	80.7306	42.8626	84.8245	233.957	41.2691	62.2685	121.58	127.516	89.2402	221.011	158.392	93.4933	89.4014	111.363	102.407	193.906	66.8753
INPP5A	76.054	98.5601	25.0087	49.4181	23.4723	95.4039	26.2407	19.1768	17.3064	22.4639	30.919	119.903	12.7486	37.8044	45.8001	120.857	20.5894	50.293	28.5051	99.1402	66.8753
PHYH	83.1841	73.9201	73.0412	97.5357	98.8683	106.465	98.25	97.8017	127.801	89.8558	103.762	64.7094	66.6404	23.2643	79.1961	92.7332	73.1466	132.917	82.348	77.271	63.8809
CFAP46	4.75337	10.2667	0.396963	15.6057	0	23.5053	3.05124	5.75304	5.32504	0.394104	0	0	0	8.7241	3.81668	3.04043	0.541827	32.3312	13.7247	42.2804	14.9721
KNDC1	4.75337	2.05334	2.38178	1.30048	0	9.67866	1.83074	5.75304	7.98757	5.91156	0	9.5161	0	58.1607	6.67919	4.56065	0	10.7771	13.7247	16.0374	3.99256
SEPHS1	199.642	205.334	200.863	174.914	186.712	152.093	171.48	193.686	252.94	201.781	193.899	207.451	205.716	337.332	198.467	170.264	216.731	222.726	270.27	186.617	179.665
ADAM8	672.603	552.347	587.505	632.682	477.982	2234.39	516.88	726.801	653.649	827.225	680.741	637.578	852.418	788.077	528.61	1770.29	774.812	481.376	678.843	529.234	645.796
TUBGCP2	317.288	330.587	368.381	369.986	258.196	283.446	292.309	379.701	283.559	363.364	384.653	374.934	279.31	226.827	225.184	354.21	296.921	273.019	294.552	243.477	312.418
ZNF511	71.3006	47.2267	71.4533	29.911	40.5431	56.6893	61.6351	78.6249	106.501	47.2925	38.7797	45.6773	73.5942	49.4366	54.3877	41.0458	72.6048	28.7389	63.3446	69.9813	25.9516
FUOM	85.5607	61.6001	45.2538	27.31	30.9408	60.8373	48.2096	63.2834	23.9627	31.1342	43.4962	41.8708	58.5277	43.6205	15.2667	58.5283	34.1351	10.7771	53.8429	59.7757	45.9144
ECHS1	256.682	305.947	293.752	304.312	342.127	240.584	334.416	314.5	181.052	295.972	243.683	156.064	248.018	186.114	283.388	253.876	301.797	398.752	289.274	300.336	310.421
PAOX	4.75337	6.16001	7.14533	2.60095	3.55641	0	6.71273	5.75304	11.9814	16.5524	2.0962	0	3.47689	0	14.3125	3.04043	5.41827	0	5.27872	4.37383	18.9647
MTG1	26.1436	39.0134	42.872	54.62	25.6062	53.9239	31.1227	34.5182	39.9378	37.4399	38.7797	39.9676	35.9279	63.9767	18.1292	44.8464	33.5932	93.4014	67.5676	27.7009	21.9591
SCART1	1.18834	0	0	0	0	2.76533	0.610248	0	55.913	5.12336	4.1924	0	2.89741	40.7125	0	3.80054	5.96009	10.7771	3.16723	7.28972	7.98512
SYCE1	20.2018	18.48	1.58785	1.30048	2.13385	9.67866	2.44099	0	0	0	12.5772	0	0	14.5402	17.1751	0	0	0	8.44595	0	0
AGGF1P2	0	14.3734	1.19089	2.60095	0.711283	2.76533	2.44099	1.91768	5.32504	5.91156	0	1.90322	4.05637	0	2.86251	0.760108	0	14.3694	3.16723	2.91589	2.99442
ZMYND11	284.014	466.107	387.833	589.766	341.06	257.176	327.093	454.49	360.772	318.436	357.926	352.096	422.442	392.584	460.864	339.768	407.995	506.523	395.904	425.72	459.144
PRPF18	80.8074	55.4401	83.7592	110.541	87.1322	91.2559	72.0093	141.908	110.495	84.7324	102.714	104.677	89.8197	177.39	73.4711	93.4933	116.493	17.9618	90.7939	53.9439	95.8214
FRMD4A	2.37669	4.10667	0	0.650238	4.62334	11.0613	3.66149	0	1.33126	0	6.81265	0	2.31793	43.6205	4.77085	0	0	46.7007	1.05574	4.37383	8.98326
FAM107B	1319.06	911.681	977.322	846.61	1343.97	1471.16	1328.51	1045.14	1320.61	1088.52	1121.47	1275.16	1000.77	918.939	1059.13	1425.96	964.993	1048.97	1062.08	778.542	944.24
CDNF	13.0718	0	2.38178	2.60095	6.75719	22.1226	4.27174	0	0	1.97052	0.52405	0	0.579482	2.90803	15.2667	12.9218	7.04375	0	2.11149	0	6.98698
ENSG00000284024	148.543	98.5601	80.5835	161.259	90.3329	84.3426	79.9425	53.695	75.8819	91.4322	122.628	123.709	69.5378	78.5169	125.95	76.7709	111.616	68.2548	116.132	116.635	87.8363
HSPA14	67.7356	69.8134	77.0108	40.965	72.1952	51.1586	55.5326	69.0365	33.2815	68.9682	48.7367	62.8062	40.5637	11.6321	53.4335	57.0081	86.1504	14.3694	50.6757	17.4953	86.8381
SUV39H2	60.6055	28.7467	53.193	67.6248	58.6808	31.8013	46.9891	63.2834	125.139	61.0862	50.3088	81.8384	49.256	52.3446	68.7002	40.2857	44.4298	14.3694	67.5676	13.1215	30.9423
DCLRE1C	139.036	78.0268	162.358	123.545	148.658	107.848	131.814	159.167	90.5258	126.902	208.572	167.483	159.357	154.126	188.926	154.302	175.552	172.433	147.804	201.196	211.606
MEIG1	0	0	2.38178	0	3.20077	0	1.83074	0	0	0.788208	2.0962	3.80644	4.63585	0	0	9.12129	1.62548	0	1.05574	7.28972	2.99442
ACBD7	0	24.64	0.793926	0	4.2677	5.53066	3.66149	1.91768	14.6439	0	2.0962	0	9.27171	0	7.63336	2.28032	3.79279	0	9.50169	2.91589	1.99628
RPP38	85.5607	45.1734	60.7353	57.8712	56.9026	37.332	52.4813	32.6006	42.6004	50.8394	72.843	108.483	34.1894	66.8848	31.4876	72.9704	50.3899	68.2548	58.0659	53.9439	43.9181
NMT2	83.1841	258.72	65.1019	179.466	96.0232	70.5159	77.5015	193.686	210.339	82.3678	86.4683	161.774	139.076	209.378	174.613	65.3693	99.6961	140.102	163.64	258.056	117.78
MINDY3	117.646	100.613	121.471	115.092	101.713	134.119	90.927	109.308	154.426	123.749	121.58	205.548	114.737	119.229	74.4252	122.377	98.6124	165.249	83.4037	150.168	125.766
PTER	60.6055	84.1868	69.4685	141.102	79.308	51.1586	62.8556	46.0243	62.5693	73.3034	109.002	60.903	86.3428	55.2526	64.8835	73.7305	65.0192	57.4778	54.8987	90.3925	65.8772
RSU1	484.844	494.854	439.835	608.623	560.491	308.334	557.157	446.819	382.072	433.121	617.331	506.256	362.176	453.653	327.28	434.782	507.15	366.421	356.841	416.972	440.18
CUBN	1.18834	4.10667	8.73318	4.55167	11.0249	15.2093	7.93323	0	17.3064	7.48798	13.6253	22.8386	11.5896	26.1723	10.4959	5.32076	8.1274	0	10.5574	0	10.9795
TRDMT1	36.8387	4.10667	21.436	35.1129	19.9159	23.5053	19.5279	32.6006	29.2877	24.8286	16.2456	28.5483	20.2819	37.8044	10.4959	17.4825	18.4221	43.1083	17.9476	16.0374	15.9702
VIM	14952.9	5919.77	11852.5	5817.68	13187.9	15738.9	14177.3	10405.3	11784.3	12279.9	10914.4	11074.8	12852.3	9198.11	9335.6	9450.42	11853	7533.18	12487.3	9957.75	8135.83
ST8SIA6	51.0988	94.4535	7.14533	96.2353	35.9198	34.5666	27.4612	34.5182	115.82	5.91156	34.5873	49.4837	30.1331	93.0571	77.2877	15.9623	68.812	75.4396	92.9054	93.3084	39.9256
PRPF38AP2	8.31841	16.4267	1.98481	0	0	1.38267	3.05124	0	3.99378	0.788208	0.52405	5.70966	2.89741	0	4.77085	0	1.08365	3.59236	2.11149	8.74766	0.998139
HACD1	5.94172	22.5867	0	0.650238	1.77821	9.67866	3.66149	23.0122	9.31883	0	7.86075	13.3225	5.21534	11.6321	11.45	22.0431	16.7966	0	9.50169	2.91589	0
STAM	301.839	244.347	159.579	278.302	165.018	147.945	173.921	247.381	220.989	150.548	199.663	176.999	176.162	334.424	216.596	269.078	187.472	273.019	242.821	260.972	161.699
NSUN6	58.2288	32.8534	38.1084	20.8076	39.4762	33.184	49.4301	40.2713	58.5755	53.5982	30.3949	9.5161	46.3585	0	38.1668	33.4447	43.888	53.8854	39.0625	5.83177	21.9591
ARL5B	125.964	86.2401	45.6507	44.2162	75.396	107.848	54.3121	67.1188	97.1821	52.0218	56.0734	110.387	74.7532	148.31	61.0669	52.4474	52.5572	21.5542	137.247	49.5701	28.946
PLXDC2	0	57.4934	0	91.0334	0	0	3.05124	26.8475	9.31883	0	20.438	0	8.69223	2.90803	33.3959	5.32076	8.1274	0	8.44595	72.8972	25.9516
NEBL	11.8834	0	0	5.85214	1.42257	2.76533	0	0	0	1.18231	2.0962	17.129	0	43.6205	1.90834	0	4.33461	7.18472	4.22297	0	0.998139
EIF4BP2	17.8252	4.10667	2.77874	0	4.62334	23.5053	3.66149	0	5.32504	1.57642	0.52405	15.2258	0	0	0	2.28032	1.08365	0	1.05574	7.28972	0.998139
MLLT10	83.1841	217.654	159.579	162.56	128.387	121.675	130.593	116.978	203.683	164.736	168.22	93.2577	129.804	168.666	132.63	127.698	123.536	201.172	169.975	129.757	159.702
HNRNPRP1	5.94172	4.10667	8.33622	9.10334	5.69026	8.29599	4.27174	0	1.33126	9.0644	7.3367	7.61288	11.5896	2.90803	5.72502	9.12129	10.8365	46.7007	11.6132	5.83177	14.9721
DNAJC1	89.1258	94.4535	116.707	144.353	88.5547	503.29	78.722	193.686	161.083	130.843	85.9442	142.741	154.722	72.7008	168.888	312.404	105.114	71.8472	136.191	94.7663	172.678
COMMD3	23.7669	8.21335	31.3601	10.4038	26.3175	24.888	29.9022	28.7652	74.5506	21.2816	26.7266	38.0644	26.0767	61.0687	33.3959	53.9677	24.924	3.59236	22.1706	40.8224	18.9647
BMI1	127.153	69.8134	105.592	102.087	131.587	91.2559	96.4192	90.131	163.745	138.725	116.863	102.774	97.9324	66.8848	83.9669	117.817	115.409	100.586	77.0693	69.9813	95.8214
SPAG6	9.50675	12.32	5.16052	5.20191	3.91206	0	6.10248	0	19.9689	1.18231	3.1443	0	6.95378	0	0.95417	5.32076	9.21105	0	0	0	8.98326
PIP4K2A	1180.03	1975.31	1573.96	2527.48	1507.21	1035.62	1333.39	1954.12	1095.63	1690.71	1671.72	1278.96	1320.64	1683.75	1742.31	1432.8	1628.73	2281.15	945.946	1889.49	1907.44
MSRB2	20.2018	16.4267	14.6876	35.1129	23.828	1.38267	15.8665	44.1066	21.3002	9.0644	37.7316	22.8386	20.2819	95.9651	16.2209	12.1617	14.0875	14.3694	43.2855	2.91589	40.9237
YWHAZP3	230.539	285.414	231.032	240.588	240.058	147.945	231.894	132.32	189.039	235.674	204.904	201.741	230.054	174.482	202.284	162.663	220.523	204.765	160.473	212.86	344.358
OTUD1	234.104	78.0268	148.861	72.1764	146.524	1085.39	193.449	182.18	210.339	133.207	153.023	525.288	179.06	142.494	87.7836	630.89	139.791	183.21	253.378	93.3084	90.8307
ARHGAP21	318.476	287.467	283.034	254.893	320.433	389.912	257.525	256.969	302.196	269.961	199.663	159.87	217.885	142.494	272.893	270.598	255.742	470.599	272.382	301.794	220.589
PRTFDC1	15.4485	8.21335	7.14533	10.4038	10.3136	8.29599	3.66149	7.67072	11.9814	4.33515	4.1924	0	1.73845	0	2.86251	5.32076	5.41827	89.809	1.05574	16.0374	6.98698
THNSL1	14.2601	4.10667	14.2907	11.0541	11.0249	12.444	8.54348	15.3414	10.6501	7.09388	13.6253	0	6.95378	5.81607	12.4042	22.0431	2.16731	0	8.44595	14.5794	1.99628
APBB1IP	557.333	418.881	1051.55	465.571	728.709	432.774	624.284	659.682	423.341	967.92	583.268	407.289	543.554	334.424	436.056	442.383	577.045	797.504	371.622	494.243	645.796
PDSS1	40.4037	39.0134	38.9024	24.0588	26.3175	22.1226	41.4969	28.7652	58.5755	24.8286	34.0633	32.3547	44.0406	101.781	20.0376	30.4043	44.4298	0	28.5051	42.2804	23.9553
ABI1	371.952	330.587	372.351	357.631	417.167	378.85	322.211	350.935	348.79	347.206	327.531	314.031	344.212	299.527	272.893	294.922	340.809	280.204	398.015	310.542	377.297
ANKRD26	192.512	234.08	225.078	158.008	221.92	67.7506	206.264	270.393	376.747	174.982	286.655	281.676	238.167	139.586	218.505	214.35	173.385	283.796	233.319	351.364	309.423
YME1L1	680.921	716.614	819.728	602.771	754.671	721.751	839.702	661.6	678.943	854.812	763.017	700.385	795.049	636.859	678.415	754.027	829.536	617.886	594.383	705.645	821.469
MASTL	181.817	98.5601	130.998	76.0779	121.629	219.844	151.342	122.732	190.37	93.7968	155.119	165.58	159.937	75.6089	212.78	109.456	209.687	53.8854	198.48	185.159	114.786
ACBD5	179.44	398.347	222.299	261.396	279.89	203.252	303.293	260.804	119.814	230.945	263.073	253.128	210.931	226.827	320.601	195.348	253.575	251.465	180.532	274.093	221.587
DIP2C	0	0	5.55748	0	1.77821	13.8267	1.2205	0	15.9751	7.48798	7.3367	5.70966	3.47689	0	0	0	2.16731	3.59236	9.50169	0	1.99628
RAB18	196.077	119.094	150.449	210.677	191.691	139.649	162.936	178.344	189.039	176.165	191.802	116.096	162.255	261.723	164.117	213.59	164.173	193.987	84.4595	161.832	147.725
LINC02680	3.56503	2.05334	0.793926	1.30048	2.13385	2.76533	0	1.91768	19.9689	5.51746	1.57215	0	2.89741	0	0.95417	4.56065	3.25096	21.5542	5.27872	0	0
MPP7	28.5202	8.21335	16.2755	7.80286	3.55641	16.592	8.54348	7.67072	7.98757	11.429	7.3367	13.3225	1.73845	26.1723	33.3959	4.56065	5.41827	17.9618	4.22297	17.4953	8.98326
WAC	1233.5	1301.82	1124.99	1282.92	1197.44	1164.2	1121.64	1058.56	1095.63	1094.43	1335.8	1151.45	1235.46	1186.48	1134.51	1242.78	1242.95	862.167	1151.82	1339.85	1153.85
BAMBI	8.31841	0	1.58785	2.60095	8.5354	12.444	0.610248	9.5884	2.66252	0	2.62025	0	9.27171	0	3.81668	9.8814	0.541827	0	11.6132	0	0.998139
SVIL	78.4307	193.014	10.718	179.466	19.2046	110.613	31.7329	116.978	106.501	12.2172	63.9341	127.516	50.9944	110.505	212.78	34.2049	48.7644	111.363	192.145	170.579	90.8307
JCAD	5.94172	2.05334	5.16052	35.1129	11.3805	2.76533	14.646	3.83536	11.9814	7.09388	8.90885	7.61288	26.0767	37.8044	30.5334	24.3235	16.2548	46.7007	16.8919	33.5327	11.9777
MTPAP	101.009	30.8	100.829	78.0286	93.5337	71.8986	112.896	70.9542	123.807	76.8503	53.4531	34.2579	56.7892	130.861	112.592	76.0108	63.9355	50.293	83.4037	90.3925	93.8251
MAP3K8	351.75	790.535	210.787	730.868	326.123	255.793	272.171	410.384	433.991	195.476	487.891	603.32	297.854	581.607	677.46	601.245	342.976	599.924	317.779	468	528.016
ENSG00000287420	1.18834	6.16001	2.38178	0.650238	6.0459	0	3.66149	11.5061	3.99378	2.75873	2.62025	0	2.31793	2.90803	0.95417	5.32076	6.50192	3.59236	1.05574	0	0.998139
SVIL2P	8.31841	0	8.73318	0	4.2677	11.0613	7.93323	0	0	1.97052	1.57215	5.70966	5.79482	0	0	0	0.541827	0	9.50169	11.6635	2.99442
PFKP	802.132	636.534	1539.02	584.564	1188.55	1106.13	1343.77	974.182	1096.96	1639.08	971.065	664.223	1394.81	822.973	587.768	867.283	1143.25	923.237	1116.98	727.514	672.746
ZNF438	64.1706	16.4267	138.54	32.5119	43.7439	193.573	42.7174	30.6829	54.5817	175.77	55.5493	22.8386	41.1432	17.4482	20.0376	72.2102	31.4259	32.3312	60.1774	18.9533	65.8772
ZEB1	771.235	427.094	1187.32	496.782	918.266	1082.63	918.424	648.176	1111.6	1192.56	817.518	1060.09	1016.41	651.399	472.314	817.116	939.527	578.37	867.821	702.729	933.26
PITRM1	192.512	160.16	204.436	255.544	253.928	212.93	214.197	143.826	207.677	210.058	193.899	201.741	191.808	104.689	203.238	205.989	197.225	150.879	245.988	158.916	216.596
PITRM1.AS1	1.18834	12.32	2.38178	0	1.42257	4.148	0.610248	0	6.65631	1.97052	0.52405	0	1.73845	26.1723	5.72502	3.80054	5.96009	7.18472	0	0	7.98512
ARHGAP12	59.4172	49.2801	87.3318	126.796	46.2334	26.2706	24.4099	42.189	129.132	108.379	88.5645	34.2579	58.5277	130.861	110.684	48.6469	70.4375	215.542	41.174	77.271	58.8902
KIF5B	1376.1	1447.6	1499.73	1299.83	1466.31	1444.89	1314.47	1518.8	1328.6	1461.34	1270.82	1522.58	1363.52	1154.49	1087.75	1299.02	1244.58	1548.31	1521.33	1275.7	1390.41
RPS4XP11	66.5472	73.9201	205.23	70.2257	188.846	84.3426	163.547	172.591	187.708	186.411	86.9923	97.0642	87.5018	116.321	104.004	152.782	81.8158	111.363	72.8463	94.7663	154.712
PPIAP31	52.2871	45.1734	75.4229	31.2114	68.6388	33.184	84.8245	49.8597	37.2753	65.8154	38.2557	51.3869	58.5277	17.4482	57.2502	38.0054	34.6769	35.9236	42.2297	67.0654	37.9293
EPC1	282.826	388.081	172.282	193.771	235.079	315.248	189.787	239.71	195.695	159.612	235.823	218.87	168.629	235.551	235.68	264.518	226.484	276.612	184.755	212.86	228.574
ENSG00000233825	28.5202	0	1.19089	7.80286	2.13385	15.2093	3.05124	1.91768	0	2.75873	15.1975	0	1.73845	14.5402	8.58753	5.32076	4.33461	0	10.5574	0	0.998139
CCDC7	97.4442	160.16	167.915	319.267	157.549	157.624	105.573	207.109	195.695	209.663	146.21	152.258	181.378	549.618	164.117	183.946	105.114	132.917	154.139	230.355	275.486
ITGB1	215.09	180.694	336.624	200.273	240.414	2434.87	224.571	345.182	921.233	434.303	181.321	433.934	269.459	145.402	323.463	1664.64	290.419	71.8472	619.721	207.028	269.498
NRP1	29.7086	6.16001	3.1757	9.10334	0	171.451	0	0	35.9441	3.94104	1.0481	9.5161	19.1229	0	13.3584	35.7251	1.62548	7.18472	3.16723	29.1589	0
PARD3	2.37669	24.64	0.793926	5.20191	0	8.29599	0	23.0122	0	2.36463	1.0481	0	3.47689	14.5402	15.2667	5.32076	31.4259	0	1.05574	1.45794	3.99256
CUL2	117.646	156.054	157.197	179.466	149.014	176.981	125.101	111.225	163.745	202.964	156.167	131.322	137.337	133.77	136.446	162.663	131.122	96.9937	159.417	97.6822	173.676
CREM	551.391	1172.46	454.919	994.214	658.648	557.214	623.063	830.355	592.411	394.498	811.754	732.739	488.503	1102.14	995.199	818.636	572.711	1163.92	720.017	892.261	1002.13
CCNY	404.037	667.334	456.904	707.459	463.045	406.504	468.06	546.539	456.623	461.89	520.906	411.095	428.237	351.872	569.639	484.949	416.665	646.625	318.834	618.168	516.038
FZD8	16.6368	2.05334	0	37.7138	2.84513	19.3573	10.9845	11.5061	15.9751	1.57642	6.81265	11.4193	1.15896	11.6321	41.9835	35.7251	2.16731	0	24.2821	4.37383	19.9628
NAMPTP1	294.709	41.0667	219.917	49.4181	271.354	196.338	284.376	95.884	159.751	311.342	130.488	114.193	149.506	136.678	62.9752	138.34	118.66	61.0701	162.584	67.0654	64.8791
KLF6	730.831	694.028	449.759	611.874	540.575	713.455	506.506	554.21	480.585	457.161	679.169	546.224	454.314	1137.04	740.436	494.07	597.093	517.3	532.095	645.869	722.653
ZNF248	28.5202	94.4535	28.1844	65.6741	59.3921	34.5666	44.5481	24.9298	31.9503	39.4104	50.8329	15.2258	34.7689	78.5169	31.4876	41.8059	44.9716	17.9618	23.2264	21.8692	25.9516
ZNF25	40.4037	100.613	70.6594	74.7774	72.1952	48.3933	76.8913	53.695	43.9316	58.7215	85.4202	108.483	63.743	26.1723	83.9669	63.089	67.7283	68.2548	45.397	46.6542	55.8958
ZNF33A	215.09	244.347	213.169	240.588	167.863	102.317	185.515	310.664	227.646	181.682	196.519	106.58	141.973	148.31	201.33	174.065	179.886	247.873	202.703	163.29	208.611
EIF3LP3	1.18834	0	0.793926	2.60095	6.0459	5.53066	1.2205	0	6.65631	1.57642	2.62025	11.4193	0	0	1.90834	0.760108	2.16731	0	0	1.45794	5.98884
ZNF37A	128.341	164.267	170.694	229.534	166.085	106.465	169.649	189.85	117.151	187.988	121.58	76.1288	125.748	139.586	181.292	143.66	141.959	229.911	74.9578	104.972	150.719
HSD17B7P2	13.0718	0	0	5.85214	8.89104	11.0613	6.10248	0	18.6377	0	13.1013	19.0322	10.4307	11.6321	10.4959	4.56065	4.33461	0	19.0034	0	3.99256
SEPTIN7P9	0	0	1.98481	0	1.77821	5.53066	6.10248	0	21.3002	0.788208	6.2886	9.5161	0	8.7241	0	0.760108	1.08365	17.9618	4.22297	0	0
ENSG00000276805	15.4485	41.0667	5.55748	15.6057	13.5144	31.8013	12.8152	0	21.3002	6.69977	9.4329	0	6.3743	11.6321	14.3125	3.80054	9.21105	10.7771	11.6132	16.0374	15.9702
EIF3LP2	9.50675	0	14.2907	21.4579	3.55641	4.148	3.05124	11.5061	1.33126	6.30567	8.3848	36.1612	4.63585	78.5169	2.86251	6.08086	8.66923	3.59236	4.22297	4.37383	6.98698
ZNF33B	39.2153	80.0801	39.2993	92.9841	36.9867	24.888	28.6817	67.1188	81.2069	42.9574	62.362	51.3869	58.5277	66.8848	62.021	41.0458	65.561	75.4396	49.6199	59.7757	46.9126
ENSG00000285884	1.18834	6.16001	0.396963	0.650238	0	5.53066	2.44099	7.67072	3.99378	3.54694	7.3367	0	4.63585	0	2.86251	1.52022	1.62548	0	0	0	0
BMS1	393.342	410.667	556.542	448.014	452.02	301.421	449.753	345.182	414.022	623.473	444.395	496.74	376.663	421.665	380.714	375.493	337.016	395.16	370.566	431.551	425.207
RET	13.0718	0	1.19089	0	9.24668	52.5413	10.3742	0	2.66252	1.97052	3.1443	0	5.79482	0	0	15.9623	2.70913	0	3.16723	5.83177	1.99628
CSGALNACT2	601.302	127.307	363.618	255.544	500.032	1193.24	435.717	287.652	424.672	351.935	356.878	353.999	308.284	139.586	249.038	793.553	314.801	229.911	299.831	237.645	251.531
RASGEF1A	10.6951	20.5334	47.6355	20.8076	23.1167	16.592	21.3587	34.5182	90.5258	30.7401	23.0582	49.4837	55.6303	52.3446	25.7626	37.2453	78.5649	79.0319	57.0101	80.1869	28.946
HNRNPF	2539.49	2673.44	3159.43	2389.63	2694.7	1841.71	2609.42	2648.32	3179.05	3149.29	2637.02	2356.19	2686.48	2242.09	3018.99	2091.82	2699.38	2137.45	3108.11	2323.96	2306.7
ZNF487	5.94172	8.21335	22.2299	9.10334	9.95796	47.0106	7.32298	11.5061	9.31883	9.85261	12.0532	15.2258	5.21534	0	13.3584	21.283	7.58557	0	10.5574	7.28972	0.998139
CAP1P2	27.3319	28.7467	32.154	11.0541	29.5182	6.91333	29.9022	5.75304	10.6501	22.858	27.2506	20.9354	17.3845	0	9.5417	18.2426	18.9639	57.4778	30.6166	11.6635	2.99442
ZNF485	5.94172	0	1.98481	10.4038	1.06692	4.148	7.32298	21.0945	10.6501	5.51746	3.1443	7.61288	0	0	16.2209	5.32076	0.541827	0	1.05574	10.2056	4.9907
ZNF32	21.3902	96.5068	34.1388	124.846	17.0708	5.53066	42.1071	82.4602	22.6314	27.5873	46.6405	22.8386	28.3946	75.6089	121.18	69.1698	26.5495	96.9937	69.6791	69.9813	56.894
HNRNPA3P1	20.2018	4.10667	0.396963	0	1.77821	0	2.44099	0	2.66252	1.18231	2.0962	3.80644	2.31793	5.81607	0.95417	0.760108	2.16731	0	0	0	0.998139
RASSF4	14.2601	59.5468	95.668	27.9602	28.4513	5.53066	33.5637	42.189	9.31883	91.8263	11.5291	39.9676	16.805	5.81607	95.417	36.4852	37.386	0	7.3902	33.5327	6.98698
ZNF22	156.861	82.1335	124.646	106.639	94.6006	106.465	107.404	116.978	86.532	144.636	104.286	55.1934	67.7994	87.241	100.188	70.69	99.6961	21.5542	107.686	55.4019	59.8884
ALOX5	10.6951	4.10667	0	0	0	0	0.610248	1.91768	25.294	1.18231	0.52405	36.1612	8.69223	20.3562	8.58753	3.04043	0.541827	14.3694	3.16723	0	7.98512
MARCHF8	137.848	213.547	136.158	203.525	135.144	121.675	126.321	109.308	195.695	161.583	119.483	127.516	124.009	235.551	107.821	145.941	121.911	215.542	133.024	153.084	146.727
ZFAND4	46.3454	49.2801	36.1236	75.4276	35.5641	44.2453	42.7174	53.695	69.2256	29.1637	47.1645	41.8708	60.2661	20.3562	43.8918	38.0054	44.9716	71.8472	46.4527	34.9906	39.9256
WASHC2C	244.799	328.534	264.377	332.922	235.435	264.089	250.812	412.301	276.902	241.192	432.341	289.289	253.234	282.079	274.801	244.755	331.598	373.605	370.566	269.72	332.38
AGAP4	1.18834	8.21335	7.93926	13.0048	3.20077	0	10.9845	3.83536	6.65631	18.1288	3.66835	15.2258	1.15896	0	4.77085	3.04043	3.25096	0	3.16723	1.45794	1.99628
PARGP1	39.2153	32.8534	33.3449	65.0238	41.6101	33.184	23.1894	78.6249	71.8881	33.893	50.3088	39.9676	53.3123	93.0571	28.6251	34.965	53.6408	10.7771	77.0693	37.9065	42.92
TIMM23	193.7	133.467	163.152	131.348	173.909	124.44	134.865	126.567	117.151	136.754	156.167	125.612	140.235	93.0571	137.4	146.701	183.137	114.956	115.076	126.841	184.656
NCOA4	642.894	542.081	795.513	668.445	748.981	601.459	706.057	696.118	443.31	787.42	738.911	757.481	570.21	584.515	572.502	670.415	674.574	625.071	482.475	651.701	670.75
BMS1P1	3.56503	26.6934	7.54229	7.80286	5.33462	24.888	5.49223	0	15.9751	3.54694	5.2405	3.80644	19.1229	2.90803	5.72502	0	4.87644	0	28.5051	21.8692	4.9907
AGAP9	8.31841	8.21335	13.8937	37.7138	4.2677	11.0613	9.76397	0	13.3126	1.97052	4.1924	3.80644	12.1691	98.8731	17.1751	3.80054	13.5457	7.18472	16.8919	2.91589	9.98139
BMS1P2	3.56503	8.21335	4.76355	11.7043	2.48949	27.6533	9.76397	0	22.6314	0	10.481	0	6.3743	5.81607	6.67919	0	2.70913	0	26.3936	0	3.99256
RHEBP2	1.18834	0	2.38178	1.30048	2.84513	2.76533	4.88199	0	1.33126	2.75873	1.0481	5.70966	2.31793	0	3.81668	0	0	0	2.11149	4.37383	0
AKR1E2	4.75337	0	0	15.6057	1.42257	34.5666	2.44099	3.83536	35.9441	0	8.3848	3.80644	18.5434	2.90803	0	0.760108	13.5457	28.7389	11.6132	0	1.99628
MAPK8	203.207	32.8534	290.974	81.2798	175.331	176.981	175.751	70.9542	103.838	303.46	119.483	85.6449	156.46	122.137	83.9669	126.938	130.58	176.026	159.417	119.551	149.721
TMEM273	81.9957	104.72	107.974	66.9745	81.7975	192.19	67.7376	93.9663	181.052	118.625	104.286	79.9352	111.261	142.494	122.134	75.2507	113.784	35.9236	204.814	69.9813	111.792
ERCC6	191.323	390.134	261.598	356.331	267.442	134.119	167.818	184.097	222.321	233.704	240.539	140.838	194.126	319.884	290.068	243.995	182.596	607.109	203.758	418.43	434.191
PARG	142.601	188.907	208.009	222.381	178.532	163.155	142.188	226.286	115.82	176.953	204.38	112.29	235.27	63.9767	200.376	171.784	188.556	201.172	165.752	183.701	206.615
TIMM23B	1.18834	0	10.321	5.20191	3.91206	1.38267	6.71273	13.4238	1.33126	6.69977	5.76455	3.80644	4.05637	31.9884	0	13.6819	5.96009	7.18472	10.5574	0	4.9907
TIMM23B.AGAP6	3.56503	0	0.793926	0	3.20077	11.0613	0	7.67072	0	0.394104	2.62025	7.61288	6.95378	2.90803	1.90834	0	1.62548	3.59236	9.50169	0	5.98884
FAM21EP	4.75337	4.10667	0.396963	3.90143	3.20077	1.38267	1.2205	0	11.9814	1.18231	1.0481	0	1.73845	5.81607	0	6.08086	0.541827	0	12.6689	0	0
WASHC2A	230.539	275.147	247.308	316.666	210.184	194.956	206.874	304.911	240.958	272.72	301.853	277.87	214.408	218.102	228.047	180.146	175.552	359.236	287.162	290.131	264.507
ASAH2	5.94172	0	9.92407	0.650238	4.62334	12.444	5.49223	3.83536	5.32504	5.91156	4.71645	0	2.89741	0	0.95417	0.760108	6.50192	0	9.50169	1.45794	3.99256
DYNC1I2P1	85.5607	117.04	81.3774	70.876	88.5547	31.8013	86.045	51.7774	57.2442	76.8503	92.7569	97.0642	49.8354	40.7125	74.4252	57.7682	63.3937	17.9618	33.7838	43.7383	40.9237
SGMS1	68.9239	41.0667	41.2841	17.5564	36.2754	74.6639	43.3276	24.9298	65.2318	31.1342	34.5873	74.2255	38.8253	14.5402	23.8542	80.5714	27.6332	7.18472	62.2889	11.6635	19.9628
AKR1C3	14.2601	28.7467	35.7267	209.377	54.4131	15.2093	45.1584	55.6127	21.3002	27.5873	12.5772	53.2901	44.6201	26.1723	178.43	32.6846	63.9355	89.809	46.4527	107.888	108.797
ASAH2B	29.7086	36.9601	22.2299	33.1622	27.0288	2.76533	7.32298	13.4238	6.65631	13.7936	25.6785	36.1612	9.85119	46.5285	14.3125	33.4447	12.462	17.9618	10.5574	20.4112	13.974
CSTF2T	525.248	498.961	373.542	557.904	485.451	376.085	495.522	592.563	383.403	419.327	428.149	570.966	484.447	389.676	570.593	500.151	423.167	474.192	314.612	580.262	573.93
NET1	389.777	256.667	1119.04	279.602	588.587	423.096	620.012	550.374	489.904	984.472	327.007	355.902	744.634	159.942	434.147	378.534	741.219	165.249	490.921	282.841	416.224
LASTR	23.7669	71.8668	0	13.655	1.42257	11.0613	0	0	3.99378	0	0.52405	26.6451	0	0	8.58753	0	0	14.3694	0	23.3271	70.8679
ZWINT	207.96	215.6	264.377	128.097	214.452	271.002	262.407	372.03	441.979	247.497	212.764	306.418	301.331	319.884	374.034	139.1	301.797	176.026	363.176	239.103	216.596
ASB13	8.31841	0	14.6876	4.55167	3.55641	2.76533	7.93323	0	11.9814	6.69977	1.0481	0	0	2.90803	0.95417	17.4825	1.08365	0	11.6132	0	0
TASOR2	442.064	326.48	324.319	262.046	284.513	288.977	284.986	312.582	391.391	311.736	303.425	260.741	294.956	189.022	386.439	349.65	260.619	416.714	312.5	256.598	300.44
GDI2	1523.46	1184.78	1703.37	1398.01	1805.59	918.09	1531.11	1582.09	1533.61	1872	1530.23	1292.29	1490.43	884.042	1261.41	1435.08	1616.27	1537.53	1210.94	1280.07	1634.95
IPMK	28.5202	43.1201	59.5444	29.911	46.589	85.7253	90.3167	36.4359	78.5444	77.6385	63.4101	62.8062	48.6765	116.321	23.8542	53.9677	66.6447	35.9236	48.5642	67.0654	58.8902
CISD1	73.6773	12.32	63.514	47.4674	78.2411	45.628	74.4503	67.1188	106.501	68.18	57.6455	83.7416	82.8659	37.8044	46.7543	67.6496	89.9432	35.9236	50.6757	56.8598	71.866
UBE2D1	120.023	135.52	96.8589	85.8314	106.337	111.996	111.065	103.555	123.807	77.2444	110.575	125.612	89.2402	113.413	138.355	123.898	121.369	204.765	125.633	75.8131	75.8586
TFAM	129.529	90.3468	177.442	161.259	170.708	100.935	164.157	90.131	177.058	174.982	128.392	106.58	187.752	157.034	199.421	145.941	131.122	71.8472	174.198	128.299	133.751
ANKRD16	5.94172	8.21335	24.6117	9.10334	8.89104	24.888	7.93323	0	9.31883	6.69977	9.4329	39.9676	8.11275	26.1723	8.58753	15.9623	27.6332	0	26.3936	11.6635	10.9795
FBH1	191.323	344.961	263.186	269.849	301.584	280.681	275.832	233.957	181.052	283.755	230.582	216.967	278.731	95.9651	228.047	285.04	245.447	287.389	257.601	330.953	219.591
IL15RA	177.063	65.7068	75.8199	26.0095	82.5088	215.696	101.911	61.3658	117.151	68.18	69.1746	135.129	100.25	17.4482	78.2419	191.547	95.9033	35.9236	140.414	69.9813	93.8251
CCDC6	450.382	443.521	401.329	221.081	601.745	497.76	532.136	370.112	202.352	419.327	394.086	536.708	411.432	250.091	357.814	577.682	456.218	384.383	272.382	368.86	282.473
ANK3	46.3454	34.9067	21.436	4.55167	49.7898	29.036	45.7686	47.942	50.5879	36.2576	101.666	116.096	56.7892	61.0687	7.63336	31.1644	52.0154	79.0319	84.4595	8.74766	25.9516
IL2RA	3061.17	427.094	1272.66	232.135	2040.32	12625.1	2134.65	931.993	3306.85	1542.52	1068.54	2630.25	1755.25	886.95	1060.08	4511.24	930.316	506.523	2813.56	430.093	536.001
ENSG00000229664	8.31841	0	6.3514	0	9.60232	56.6893	8.54348	0	1.33126	10.2467	9.4329	13.3225	13.3281	11.6321	2.86251	18.2426	4.87644	0	14.7804	0	3.99256
CDK1	130.718	80.0801	187.763	93.6343	149.014	118.909	135.475	145.744	151.764	142.272	91.1847	243.612	175.583	46.5285	190.834	105.655	206.978	136.51	174.198	102.056	89.8326
RBM17	713.006	431.201	622.041	397.946	649.046	689.95	716.431	617.493	722.875	615.985	520.906	510.063	619.466	593.239	544.831	524.474	611.18	423.899	849.873	539.439	527.018
PFKFB3	890.069	505.121	520.021	520.191	899.062	1475.3	904.998	657.764	536.498	631.355	971.589	618.546	565.574	796.801	497.122	1204.77	531.532	804.689	387.458	507.364	502.064
ARID5B	505.046	123.2	531.533	178.165	394.762	721.751	427.174	260.804	757.488	594.309	353.734	411.095	654.814	130.861	222.322	469.747	512.026	176.026	711.571	373.234	275.486
RTKN2	36.8387	4.10667	1.98481	11.0541	0.355641	42.8626	0	19.1768	110.495	1.57642	25.6785	76.1288	2.89741	8.7241	0	71.4501	15.1711	14.3694	70.7348	42.2804	22.9572
ADO	337.49	558.508	296.134	324.469	237.568	300.038	284.986	385.454	220.989	370.458	351.638	291.193	322.771	319.884	554.373	347.369	356.522	467.007	241.765	363.028	454.153
EGR2	355.315	252.56	176.251	146.304	189.557	374.702	218.469	178.344	129.132	253.803	176.081	264.547	202.819	503.09	715.627	269.078	140.333	150.879	214.316	488.411	222.585
NRBF2	93.8792	131.414	136.158	126.796	193.113	105.083	155.613	193.686	150.433	179.712	163.504	184.612	174.424	142.494	93.5086	161.903	175.552	61.0701	210.093	123.925	112.79
JMJD1C	405.225	435.307	368.381	324.469	362.754	330.457	286.206	291.487	339.472	314.101	388.845	333.063	334.361	465.285	260.488	353.45	300.172	362.828	362.12	354.28	481.103
REEP3	87.9374	57.4934	47.2386	39.0143	44.4552	132.736	67.7376	26.8475	115.82	49.263	51.3569	114.193	58.5277	43.6205	44.846	120.097	49.848	21.5542	145.693	78.729	48.9088
RPL7AP50	1.18834	4.10667	12.3058	6.50238	10.6692	8.29599	3.05124	0	13.3126	11.8231	16.7696	1.90322	11.0102	0	1.90834	11.4016	15.713	0	8.44595	5.83177	6.98698
DBF4P1	7.13006	8.21335	13.0998	14.9555	18.849	8.29599	21.9689	1.91768	39.9378	14.5819	11.0051	3.80644	15.646	5.81607	18.1292	6.08086	9.75288	17.9618	17.9476	5.83177	4.9907
PRKCQ	1013.66	1268.96	922.145	1238.05	1005.04	724.517	1056.34	1020.21	654.981	1001.02	1017.71	770.804	895.299	985.823	1158.36	760.868	941.153	1318.4	702.069	1399.63	1364.46
DNAJC12	0	2.05334	9.13014	0	12.0918	0	1.83074	5.75304	5.32504	22.0698	3.66835	7.61288	6.3743	0	0	3.04043	1.62548	0	2.11149	0	0
RPL12P8	0	0	5.95444	1.95071	2.13385	11.0613	2.44099	1.91768	5.32504	4.33515	5.2405	0	5.21534	5.81607	2.86251	6.84097	2.16731	17.9618	1.05574	24.785	3.99256
SIRT1	116.458	117.04	91.3014	109.89	113.094	134.119	97.6397	116.978	174.395	91.8263	118.959	196.032	130.963	142.494	144.08	124.658	145.21	183.21	206.926	100.598	123.769
HERC4	218.655	248.454	306.455	297.159	268.865	251.645	203.213	186.015	157.089	337.747	244.207	247.418	206.875	229.735	204.192	213.59	240.029	402.344	186.867	169.121	198.63
PBLD	13.0718	0	4.76355	2.60095	9.24668	6.91333	9.76397	7.67072	0	2.36463	9.4329	1.90322	3.47689	8.7241	14.3125	9.12129	8.66923	0	6.33446	7.28972	0.998139
HNRNPH3	540.696	533.867	769.711	680.149	688.522	579.337	615.13	657.764	817.394	750.769	655.587	751.772	650.758	712.468	695.59	570.081	604.137	510.115	644.003	570.056	598.884
RUFY2	64.1706	49.2801	50.4143	65.0238	42.677	53.9239	33.5637	34.5182	47.9254	65.0272	74.9392	112.29	52.1534	43.6205	56.296	69.9299	55.2663	43.1083	53.8429	58.3177	42.92
DNA2	87.9374	80.0801	158.785	83.8807	115.939	96.7866	106.183	99.7194	141.114	120.99	83.848	178.903	99.6709	200.654	98.2795	107.175	108.365	35.9236	107.686	163.29	90.8307
SLC25A16	19.0135	43.1201	27.7874	36.4133	29.5182	38.7146	40.8866	19.1768	41.2691	29.5578	26.7266	15.2258	30.1331	2.90803	39.121	24.3235	52.0154	53.8854	45.397	36.4486	23.9553
TMEM14DP	2.37669	4.10667	3.1757	5.85214	2.84513	0	3.05124	0	14.6439	3.15283	2.0962	5.70966	2.89741	0	0	4.56065	3.79279	0	6.33446	0	4.9907
TET1	40.4037	55.4401	30.9631	48.1176	31.2964	13.8267	34.1739	38.3536	37.2753	22.0698	36.6835	19.0322	42.3022	66.8848	36.2584	50.1671	31.9678	183.21	33.7838	48.1121	50.9051
CCAR1	661.907	371.654	676.822	459.068	637.665	573.806	566.31	569.551	633.68	669.189	535.055	746.062	469.96	439.113	510.481	567.04	510.942	894.498	571.157	580.262	623.837
DDX50	293.521	123.2	252.071	164.51	212.674	226.757	194.059	151.497	215.664	280.602	148.306	323.547	163.993	72.7008	162.209	139.86	186.388	111.363	221.706	154.542	142.734
DDX21	1037.42	839.815	891.578	697.055	963.077	864.166	937.952	830.355	875.97	1014.82	813.326	881.19	752.167	788.077	953.215	775.31	700.582	754.396	968.117	854.355	790.526
KIFBP	192.512	149.894	134.967	224.332	217.297	188.042	180.023	126.567	186.377	113.502	165.076	184.612	146.609	101.781	153.621	148.221	170.675	114.956	140.414	106.43	121.773
SRGN	1289.35	899.361	936.832	824.502	1112.8	6939.6	942.223	613.658	1210.12	1053.83	975.257	1332.25	829.238	1378.41	928.407	5494.82	780.23	495.746	876.267	845.607	838.437
VPS26A	210.337	365.494	292.165	364.784	311.898	199.104	271.56	291.487	238.296	318.436	333.296	169.386	278.151	343.148	303.426	226.512	336.474	211.949	255.49	335.327	233.565
SUPV3L1	137.848	359.334	166.327	289.356	201.649	154.859	191.618	166.838	114.488	156.853	211.192	144.645	137.337	215.194	239.497	209.03	141.959	219.134	139.358	345.533	240.552
HKDC1	0	0	0.793926	14.3052	6.75719	2.76533	0	11.5061	9.31883	4.72925	0.52405	5.70966	5.21534	8.7241	0	0	10.2947	0	8.44595	0	1.99628
HK1	1199.04	1484.56	1615.24	1282.92	1436.44	1173.88	1468.26	1555.24	1385.84	1617.01	1584.2	1259.93	1249.36	872.41	1079.17	1235.18	1238.62	1480.05	1258.45	1160.52	1129.89
TSPAN15	114.081	137.574	61.1323	107.289	43.0326	342.901	60.4146	59.4481	46.5941	51.6277	144.114	78.032	11.5896	34.8964	60.1127	164.943	48.2226	68.2548	59.1216	96.2243	28.946
FAM241B	11.8834	47.2267	10.321	29.911	7.46847	9.67866	2.44099	7.67072	7.98757	13.3995	23.0582	43.774	1.73845	34.8964	17.1751	23.5633	5.96009	7.18472	7.3902	23.3271	14.9721
MACROH2A2	13.0718	2.05334	5.95444	11.7043	13.5144	45.628	12.205	7.67072	21.3002	6.69977	20.962	26.6451	29.5536	46.5285	4.77085	22.8032	9.75288	28.7389	20.0591	30.6168	3.99256
AIFM2	235.292	154	148.861	145.653	224.765	147.945	234.335	136.155	117.151	158.43	144.114	220.773	180.798	223.919	124.996	192.307	184.763	208.357	119.299	123.925	199.628
TYSND1	55.8522	39.0134	12.3058	9.10334	24.1836	20.74	25.6304	21.0945	21.3002	8.27619	28.8228	74.2255	18.5434	23.2643	14.3125	19.7628	13.0038	61.0701	7.3902	34.9906	11.9777
SAR1A	319.664	558.508	400.932	504.585	369.867	323.544	330.144	504.35	343.465	453.614	441.25	348.289	365.074	491.458	444.643	480.388	305.048	449.045	281.883	287.215	494.079
CALM2P2	0	8.21335	9.13014	3.90143	7.46847	8.29599	6.10248	23.0122	17.3064	10.2467	10.481	9.5161	22.5998	0	29.5793	6.08086	11.9202	10.7771	15.8362	18.9533	15.9702
PPA1	198.453	84.1868	330.273	108.59	494.342	250.262	439.989	141.908	205.014	366.517	195.995	384.45	310.023	116.321	85.8753	278.96	268.746	104.178	212.204	125.383	162.697
LRRC20	22.5785	0	34.9327	35.1129	56.547	59.4546	70.7888	42.189	61.238	29.9519	38.2557	47.5805	50.4149	75.6089	28.6251	43.3261	38.4697	43.1083	42.2297	48.1121	27.9479
CEP57L1P1	9.50675	0	2.38178	1.30048	0	0	1.2205	9.5884	0	0	1.57215	0	0.579482	0	2.86251	1.52022	1.62548	0	3.16723	16.0374	2.99442
EIF4EBP2	1017.22	1550.27	1402.07	1942.26	1412.61	1143.46	1419.44	1258	1126.25	1359.66	1509.26	1193.32	1340.92	1529.63	1278.59	1398.6	1644.44	1440.54	1017.74	1282.99	1349.48
PALD1	39.2153	53.3867	47.2386	85.8314	109.182	34.5666	120.829	107.39	89.1945	60.2979	60.2658	222.677	52.7328	104.689	31.4876	128.458	61.2264	502.93	16.8919	193.906	111.792
PRF1	6066.49	5679.53	3752.89	5334.55	5099.54	26346.7	5366.52	4652.29	3431.99	4874.28	6047.01	6486.17	6494.83	5845.15	5683.03	18968.5	6450.99	4213.84	2573.9	4987.62	5557.64
ADAMTS14	47.5337	4.10667	4.36659	0.650238	34.1416	153.476	50.0404	26.8475	2.66252	6.69977	4.1924	34.2579	33.6099	14.5402	11.45	110.976	25.4658	64.6625	9.50169	23.3271	7.98512
SGPL1	266.189	188.907	137.349	230.835	195.958	644.322	230.064	222.451	215.664	187.2	266.742	253.128	241.644	476.917	238.542	331.407	274.706	409.529	215.372	322.206	259.516
PCBD1	39.2153	125.254	92.4923	94.2845	132.654	156.241	117.168	80.5426	81.2069	113.502	82.7999	106.58	124.009	81.4249	60.1127	152.022	113.784	71.8472	103.463	71.4392	133.751
SLC29A3	16.6368	2.05334	14.6876	27.31	14.2257	5.53066	7.93323	7.67072	9.31883	6.30567	8.90885	0	27.2356	0	8.58753	0.760108	13.0038	14.3694	24.2821	34.9906	10.9795
CDH23	0	12.32	0.396963	8.4531	0	6.91333	1.83074	0	2.66252	0.394104	0	0	0	20.3562	8.58753	0.760108	1.62548	0	3.16723	2.91589	11.9777
SFMBT2	1162.2	1579.02	945.565	1674.36	889.104	1331.51	878.147	1194.71	519.192	968.314	1410.74	1174.29	1043.65	1654.67	1202.25	1508.81	1161.13	1659.67	600.718	1541.05	1500.2
VSIR	166.368	303.894	45.2538	53.3195	25.2505	142.415	15.8665	67.1188	105.17	64.6331	35.1114	110.387	56.2097	90.149	179.384	192.307	68.2701	64.6625	76.0135	106.43	97.8177
PSAP	415.92	630.374	436.659	816.049	420.013	2358.83	471.722	569.551	846.682	498.936	565.45	631.869	785.777	436.205	582.998	1121.92	828.995	574.778	613.387	533.607	661.766
SPOCK2	186.57	139.627	339.403	197.022	346.395	78.8119	359.436	258.887	1387.17	430.756	194.947	262.644	475.175	95.9651	262.397	110.976	452.967	197.58	1115.92	230.355	331.382
ASCC1	124.776	215.6	123.455	135.9	135.499	77.4293	134.865	99.7194	142.445	118.231	133.109	194.128	118.794	72.7008	103.05	95.0135	115.409	79.0319	105.574	118.093	155.71
ANAPC16	225.785	470.214	347.342	542.299	382.67	283.446	424.733	329.841	400.71	349.176	309.19	454.869	303.648	264.631	366.401	354.97	330.514	556.816	363.176	329.495	315.412
DDIT4	471.772	595.468	731.602	608.623	778.855	524.03	787.22	582.975	780.119	773.233	542.392	496.74	482.129	601.963	541.968	674.976	493.062	851.389	593.328	425.72	470.124
DNAJB12	238.857	184.8	173.87	172.313	167.151	414.8	158.054	237.792	231.639	161.977	194.423	224.58	211.511	465.285	201.33	261.477	236.778	262.242	242.821	217.234	204.619
MICU1	155.673	71.8668	111.944	156.057	130.52	157.624	143.408	145.744	122.476	143.454	156.167	119.903	88.0812	37.8044	94.4628	127.698	119.744	140.102	147.804	49.5701	104.805
MCU	109.328	84.1868	73.0412	74.7774	76.1073	78.8119	68.3478	95.884	77.2132	74.4857	103.238	93.2577	114.158	145.402	75.3794	110.216	63.9355	43.1083	77.0693	55.4019	91.8288
NPM1P24	7.13006	10.2667	7.54229	9.10334	9.60232	8.29599	8.54348	13.4238	25.294	11.8231	1.57215	17.129	9.27171	2.90803	0.95417	6.84097	9.21105	7.18472	8.44595	1.45794	13.974
P4HA1	33.2736	12.32	59.9414	33.1622	41.2544	230.905	31.7329	32.6006	222.321	72.9093	24.1063	53.2901	53.3123	31.9884	33.3959	123.137	38.4697	14.3694	99.2399	16.0374	54.8977
NUDT13	4.75337	0	2.77874	1.30048	3.20077	0	1.83074	0	0	3.54694	0.52405	0	0	0	6.67919	1.52022	4.33461	0	6.33446	2.91589	26.9498
ECD	122.399	180.694	178.236	242.539	169.285	141.032	199.551	97.8017	163.745	157.248	164.552	148.451	157.619	43.6205	176.521	151.261	162.006	190.395	157.306	142.878	183.658
FAM149B1	58.2288	49.2801	81.3774	122.245	71.8396	99.5519	56.1428	57.5304	46.5941	80.7914	67.0784	3.80644	81.7069	40.7125	48.6626	49.407	60.6846	57.4778	51.7314	74.3551	64.8791
DNAJC9	306.593	279.254	368.778	277.001	352.085	370.554	360.657	370.112	332.815	335.383	259.405	272.16	344.212	378.044	557.235	253.876	381.446	226.319	296.664	363.028	323.397
DNAJC9.AS1	2.37669	6.16001	0.396963	0	3.20077	22.1226	4.27174	17.2591	11.9814	0.788208	3.1443	5.70966	3.47689	0	1.90834	3.80054	2.70913	7.18472	7.3902	1.45794	2.99442
MRPS16	231.727	137.574	242.147	181.416	216.586	244.732	197.11	243.545	230.308	224.639	211.716	175.096	203.398	186.114	223.276	199.148	223.774	186.803	202.703	218.692	201.624
CFAP70	2.37669	4.10667	0	1.95071	3.55641	2.76533	1.83074	0	0	7.88208	0	0	1.73845	14.5402	0	3.04043	1.62548	0	2.11149	0	0
ANXA7	478.903	359.334	537.885	469.472	533.462	430.009	486.978	358.606	386.066	527.311	452.779	487.224	372.607	360.596	394.072	453.784	470.847	384.383	440.245	468	506.057
RPL26P6	9.50675	0	5.55748	2.60095	7.46847	6.91333	1.2205	0	1.33126	5.51746	3.66835	0	3.47689	2.90803	0	3.80054	2.16731	46.7007	2.11149	16.0374	5.98884
MSS51	15.4485	0	2.38178	1.30048	2.84513	0	1.83074	0	3.99378	3.54694	4.71645	3.80644	0	0	0	1.52022	3.79279	0	3.16723	0	0
PPP3CB	285.202	248.454	327.097	208.726	328.968	259.941	315.498	262.722	280.896	322.377	259.405	171.29	289.741	244.275	249.038	274.399	302.339	258.65	301.943	260.972	248.537
USP54	13.0718	45.1734	28.5813	9.75357	23.828	37.332	26.8509	30.6829	41.2691	37.834	23.0582	0	18.5434	14.5402	22.9001	9.12129	35.7606	68.2548	9.50169	26.243	19.9628
AGAP5	32.0853	32.8534	20.2451	18.8569	15.6482	41.48	15.8665	40.2713	15.9751	23.2522	20.962	11.4193	23.7588	17.4482	8.58753	12.9218	24.924	0	8.44595	0	9.98139
BMS1P4	4.75337	4.10667	8.33622	8.4531	11.3805	11.0613	9.76397	11.5061	0	8.27619	6.2886	7.61288	12.7486	11.6321	6.67919	10.6415	10.8365	21.5542	11.6132	7.28972	5.98884
DUSP8P5	11.8834	32.8534	2.38178	26.0095	3.55641	2.76533	9.15372	17.2591	31.9503	8.27619	7.3367	0	5.21534	14.5402	3.81668	12.9218	2.16731	7.18472	8.44595	24.785	5.98884
SEC24C	934.038	1045.15	1252.42	1209.44	1031.72	658.149	1118.59	891.721	758.819	1314.73	1069.06	835.513	967.735	907.306	838.715	923.531	988.833	1336.36	1014.57	1039.51	916.292
ENSG00000279689	20.2018	41.0667	43.6659	37.7138	29.1626	62.2199	20.1382	55.6127	41.2691	52.0218	30.3949	43.774	37.0868	55.2526	34.3501	82.0916	26.5495	28.7389	47.5085	32.0748	21.9591
FUT11	207.96	229.974	273.11	199.623	195.958	172.833	195.279	141.908	169.07	259.321	248.4	224.58	227.736	139.586	157.438	254.636	208.061	190.395	168.919	183.701	152.715
CHCHD1	154.485	166.32	175.061	146.304	146.169	197.721	150.731	92.0486	230.308	152.912	136.777	125.612	124.589	200.654	149.805	158.863	151.711	129.325	166.807	188.075	161.699
ZSWIM8	448.006	661.174	497.394	595.618	589.654	405.121	527.254	577.222	516.529	512.73	682.837	607.127	510.523	511.814	471.36	557.919	548.87	876.536	499.367	554.019	582.913
ENSG00000272916	21.3902	26.6934	11.9089	12.3545	11.3805	8.29599	7.32298	9.5884	3.99378	7.88208	33.0152	0	11.0102	11.6321	34.3501	18.2426	10.8365	39.516	9.50169	0	3.99256
CAMK2G	74.8657	145.787	131.395	161.259	99.224	55.3066	129.373	195.603	142.445	115.867	152.499	175.096	122.85	98.8731	109.73	85.1321	133.289	237.096	115.076	199.738	167.687
PLAU	11.8834	4.10667	13.8937	5.20191	1.42257	27.6533	3.05124	17.2591	7.98757	4.72925	1.57215	0	0	11.6321	13.3584	19.7628	0.541827	0	2.11149	4.37383	4.9907
VCL	86.7491	117.04	184.985	63.0731	104.559	118.909	130.593	72.8718	102.507	194.293	97.4733	123.709	98.5119	29.0803	164.117	96.5337	84.5249	96.9937	98.1841	144.336	101.81
AP3M1	111.704	162.214	236.59	221.731	201.649	132.736	248.981	222.451	205.014	191.929	254.688	216.967	205.716	148.31	186.063	254.636	222.149	255.058	182.644	227.439	262.511
ADK	57.0405	41.0667	94.4771	42.2655	80.7306	53.9239	52.4813	32.6006	145.107	98.132	95.9012	55.1934	103.727	55.2526	39.121	77.531	54.1827	86.2167	146.748	46.6542	73.8623
KAT6B	718.948	967.121	712.548	779.636	647.267	420.33	606.587	861.038	475.26	599.433	642.485	430.128	570.79	782.261	1090.62	705.38	669.156	1088.49	476.14	613.794	862.393
SAMD8	45.1571	59.5468	43.2689	53.9698	70.0614	92.6386	49.4301	49.8597	47.9254	50.0512	52.9291	85.6449	54.4713	17.4482	50.571	82.0916	34.6769	46.7007	39.0625	132.673	71.866
VDAC2	266.189	166.32	170.694	173.614	207.339	161.772	186.126	145.744	238.296	200.205	183.942	150.354	166.891	95.9651	189.88	199.908	195.599	147.287	193.201	212.86	167.687
COMTD1	17.8252	39.0134	25.8026	5.85214	16.7151	6.91333	15.2562	19.1768	22.6314	17.7347	24.6304	0	34.1894	20.3562	29.5793	17.4825	28.175	3.59236	9.50169	34.9906	20.9609
ZNF503	21.3902	10.2667	0	13.0048	2.84513	0	0.610248	1.91768	0	0	2.0962	0	1.15896	0	9.5417	1.52022	0	0	9.50169	14.5794	5.98884
KCNMA1	9.50675	30.8	2.77874	3.90143	0.711283	19.3573	4.88199	1.91768	30.619	0.394104	1.0481	32.3547	12.1691	40.7125	4.77085	0.760108	4.33461	10.7771	17.9476	1.45794	2.99442
KIN	116.458	75.9734	100.035	52.6693	118.784	53.9239	73.2298	84.3779	74.5506	94.1909	98.5214	9.5161	105.466	104.689	88.7378	74.4906	79.1067	53.8854	62.2889	77.271	81.8474
DLG5	76.054	271.04	67.4837	198.323	99.224	81.5773	82.3835	122.732	101.176	71.727	99.5695	72.3223	133.281	221.011	236.634	95.0135	102.405	326.905	79.1808	230.355	198.63
ATP5F1C	407.602	498.961	582.741	621.628	557.646	322.161	566.31	442.984	465.941	589.974	388.845	468.192	530.226	433.297	415.064	434.782	583.005	610.701	404.35	558.392	455.152
POLR3A	185.382	125.254	208.009	144.353	203.427	185.277	200.161	90.131	151.764	201.387	186.562	148.451	174.424	116.321	153.621	148.221	176.094	323.312	173.142	157.458	280.477
RPS24	2477.7	1800.78	2648.54	2470.26	2494.82	2054.64	2253.04	2347.24	2823.61	2836.37	2490.29	2603.6	2503.36	2832.42	1628.77	2895.25	2462.6	1903.95	2193.83	1774.32	2225.85
TAF3	186.57	236.134	357.663	267.898	261.396	188.042	242.879	358.606	278.234	318.83	264.121	285.483	322.192	287.895	299.609	204.469	298.546	330.497	310.389	268.262	293.453
ZMIZ1	686.863	1858.27	1911.38	2011.84	1469.51	962.335	1415.78	1250.33	1184.82	1953.97	1117.27	1176.19	1236.61	863.686	1445.57	1511.09	1303.09	2514.65	973.395	1322.35	1272.63
PPIF	909.083	217.654	459.683	435.009	582.541	641.557	631.607	471.749	420.679	509.577	549.205	416.805	535.441	311.16	254.763	370.173	468.68	150.879	556.377	377.607	353.341
ZCCHC24	52.2871	102.667	64.7049	109.24	44.0995	64.9853	50.6506	46.0243	42.6004	104.832	77.0354	76.1288	44.6201	8.7241	76.3336	65.3693	40.637	10.7771	45.397	67.0654	83.8437
EIF5AL1	161.615	139.627	151.243	165.161	135.855	123.057	151.342	216.698	170.401	158.036	134.681	100.871	133.281	159.942	167.934	178.625	143.042	143.694	145.693	88.9346	155.71
ENSG00000280355	24.9552	12.32	9.52711	6.50238	16.3595	9.67866	17.087	0	5.32504	6.30567	8.90885	11.4193	1.73845	2.90803	8.58753	12.1617	6.50192	21.5542	3.16723	32.0748	2.99442
ENSG00000224886	0	4.10667	8.33622	3.25119	0.355641	2.76533	7.93323	3.83536	3.99378	6.30567	11.0051	0	4.63585	14.5402	0	5.32076	3.25096	3.59236	0	2.91589	1.99628
NUTM2B	9.50675	20.5334	1.98481	1.95071	0.711283	0	4.27174	3.83536	1.33126	1.57642	16.7696	0	2.31793	0	0	0	2.16731	7.18472	3.16723	0	0
NUTM2E	2.37669	24.64	7.54229	12.3545	8.5354	82.9599	16.4767	7.67072	14.6439	14.976	31.9671	7.61288	17.3845	46.5285	11.45	46.3666	13.5457	17.9618	22.1706	20.4112	30.9423
TMEM254	21.3902	12.32	10.321	14.3052	19.2046	42.8626	24.4099	19.1768	22.6314	15.3701	28.8228	0	27.2356	0	20.9917	22.8032	17.8803	3.59236	59.1216	39.3645	48.9088
ANXA11	1311.93	1632.4	2120.97	1433.13	1965.99	1196.01	2130.99	1549.49	1363.21	2212.5	1674.34	1589.19	1732.07	1488.91	1361.6	1384.16	2134.25	1480.05	1480.15	1904.07	1513.18
EIF5AP4	7.13006	32.8534	1.58785	2.60095	6.0459	6.91333	5.49223	7.67072	0	2.75873	3.1443	13.3225	4.05637	0	5.72502	5.32076	4.87644	0	1.05574	1.45794	15.9702
PRXL2A	28.5202	47.2267	18.6573	37.0636	46.2334	37.332	36.6149	30.6829	21.3002	18.917	22.5342	15.2258	34.1894	26.1723	28.6251	29.6442	43.888	21.5542	78.125	5.83177	16.9684
GATA3	629.822	503.067	373.145	342.676	312.253	519.882	361.267	322.17	1073	316.072	396.182	521.482	744.634	299.527	246.176	391.456	576.503	301.758	1135.98	402.392	426.206
TSPAN14	493.163	624.214	353.694	364.784	397.607	933.299	386.287	406.548	453.96	371.64	359.498	521.482	401.001	537.986	490.443	782.151	378.195	312.535	404.35	517.57	345.356
LARP4B	565.652	527.707	480.325	524.092	542.709	478.402	566.31	406.548	567.117	420.509	487.891	439.644	530.805	398.401	469.451	446.943	500.106	395.16	585.938	523.402	499.07
GHITM	774.8	605.734	754.626	731.518	784.189	506.056	758.539	686.529	615.043	785.056	711.136	709.901	660.03	729.916	685.094	751.747	665.905	416.714	609.164	641.495	714.668
CDHR1	13.0718	2.05334	19.8481	18.2067	9.95796	219.844	10.9845	9.5884	65.2318	12.2172	19.9139	83.7416	7.53326	66.8848	14.3125	89.6927	4.33461	21.5542	35.8953	8.74766	6.98698
CCSER2	590.607	848.028	650.225	668.445	649.757	503.29	584.618	439.149	547.148	671.16	646.678	654.707	589.912	651.399	452.276	573.881	637.188	581.962	505.701	428.635	719.659
RPS3AP5	111.704	92.4001	107.18	161.909	93.8893	80.1946	82.9938	109.308	127.801	133.601	107.954	125.612	89.8197	5.81607	48.6626	91.9731	82.3576	132.917	102.407	113.72	81.8474
WAPL	798.567	882.935	829.652	754.927	773.876	692.715	748.775	736.389	658.974	879.641	728.954	578.579	841.987	418.757	776.694	655.213	745.553	869.351	793.919	564.224	762.579
BMPR1A	34.462	55.4401	26.9935	21.4579	37.3424	62.2199	27.4612	21.0945	15.9751	35.0753	26.2025	58.9998	25.4972	72.7008	33.3959	73.7305	29.8005	53.8854	47.5085	74.3551	23.9553
GLUD1	594.172	519.494	518.036	514.989	709.505	624.965	677.376	510.103	444.641	665.642	572.787	540.514	610.774	418.757	538.152	620.248	638.272	668.179	510.98	497.159	408.239
SHLD2	156.861	114.987	135.364	128.747	154.704	200.486	172.09	134.238	250.277	161.189	150.402	137.032	138.496	151.218	204.192	134.539	167.424	219.134	245.988	93.3084	147.725
NUTM2A	0	6.16001	3.57267	0	0.355641	2.76533	0.610248	9.5884	1.33126	3.94104	3.66835	0	2.89741	0	0	11.4016	3.25096	0	4.22297	7.28972	23.9553
MINPP1	48.7221	34.9067	47.2386	26.6598	28.4513	176.981	26.8509	11.5061	79.8757	64.239	39.3038	55.1934	42.8817	75.6089	11.45	96.5337	35.2187	25.1465	24.2821	64.1495	19.9628
ATAD1	134.283	67.7601	64.308	93.6343	87.8434	217.078	77.5015	65.2011	150.433	87.8852	63.4101	142.741	75.3326	145.402	109.73	150.501	77.4812	147.287	110.853	87.4766	65.8772
KLLN	38.027	8.21335	9.13014	11.0541	20.2716	29.036	6.71273	15.3414	17.3064	13.0054	22.5342	20.9354	12.7486	2.90803	22.9001	43.3261	5.41827	0	23.2264	20.4112	10.9795
PTEN	909.083	1022.56	801.468	942.195	1054.12	1310.77	925.747	776.66	885.289	868.212	796.556	1035.35	881.392	474.009	702.269	1041.35	884.803	973.53	736.909	1057.01	750.601
RNLS	7.13006	6.16001	2.38178	7.15262	7.11283	1.38267	3.05124	0	3.99378	11.8231	4.71645	3.80644	4.63585	0	9.5417	5.32076	4.87644	25.1465	3.16723	1.45794	4.9907
STAMBPL1	269.754	141.68	208.009	225.633	202.716	139.649	198.941	232.039	272.909	158.824	202.807	274.064	223.1	151.218	124.042	155.062	235.153	222.726	221.706	204.112	225.58
ACTA2	109.328	207.387	129.013	163.86	117.006	80.1946	101.911	93.9663	65.2318	139.119	99.0455	53.2901	68.3789	90.149	114.5	78.2911	62.8519	75.4396	52.7872	90.3925	86.8381
FAS	231.727	112.934	140.922	137.2	151.503	688.567	156.224	113.143	174.395	149.76	142.542	232.193	188.332	87.241	107.821	370.933	147.919	211.949	163.64	211.402	136.745
ENSG00000286116	11.8834	0	5.95444	7.80286	3.91206	23.5053	3.05124	0	7.98757	9.0644	4.1924	39.9676	14.487	52.3446	13.3584	25.0836	0	0	11.6132	0	11.9777
LIPA	59.4172	16.4267	42.872	46.1669	31.2964	125.823	42.1071	51.7774	129.132	54.3864	39.3038	62.8062	78.23	37.8044	46.7543	71.4501	59.6009	28.7389	61.2331	34.9906	67.8735
IFIT2	22.5785	36.9601	5.95444	20.1574	10.6692	27.6533	16.4767	36.4359	26.6252	9.4585	25.1544	47.5805	11.0102	31.9884	73.4711	17.4825	14.6293	3.59236	13.7247	49.5701	4.9907
IFIT3	41.592	10.2667	16.2755	11.0541	50.8567	0	34.1739	15.3414	25.294	28.7696	41.4	15.2258	33.6099	43.6205	70.6086	9.12129	33.0514	14.3694	36.951	16.0374	94.8233
IFIT1	27.3319	18.48	2.77874	0.650238	12.4475	2.76533	14.646	1.91768	19.9689	7.48798	30.3949	0	8.69223	0	15.2667	5.32076	5.41827	0	12.6689	32.0748	37.9293
IFIT5	115.269	67.7601	91.3014	55.9205	99.224	70.5159	50.0404	72.8718	86.532	111.926	106.906	79.9352	85.7633	75.6089	90.6461	63.089	99.1543	75.4396	71.7905	49.5701	131.754
PANK1	38.027	49.2801	21.833	46.1669	21.3385	22.1226	30.5124	34.5182	59.9068	18.1288	18.3418	22.8386	45.1996	87.241	51.5252	48.6469	43.888	43.1083	45.397	53.9439	50.9051
KIF20B	322.041	172.48	462.859	152.806	289.848	273.768	272.171	237.792	491.235	372.034	227.438	224.58	311.761	189.022	258.58	209.79	313.718	398.752	309.333	288.673	246.54
SNRPD2P1	1.18834	0	2.38178	3.90143	6.75719	8.29599	7.32298	0	2.66252	3.15283	6.81265	0	2.31793	8.7241	1.90834	4.56065	3.25096	3.59236	7.3902	0	0
RPP30	42.7804	39.0134	61.5292	71.5262	39.1206	41.48	29.9022	34.5182	30.619	51.2336	47.6886	57.0966	44.6201	55.2526	40.0751	29.6442	49.3062	25.1465	53.8429	45.1963	45.9144
PCGF5	270.942	166.32	250.087	300.41	275.622	124.44	277.053	193.686	287.552	258.138	324.911	247.418	243.382	206.47	319.647	251.596	296.379	312.535	287.162	231.813	325.393
HECTD2	33.2736	0	4.76355	5.20191	6.0459	20.74	8.54348	0	9.31883	7.88208	5.76455	3.80644	10.4307	20.3562	11.45	12.9218	7.04375	0	16.8919	0	0
TNKS2	493.163	431.201	504.143	445.413	399.03	312.482	398.492	419.972	299.534	478.048	490.511	468.192	469.96	412.941	344.455	420.34	423.167	463.415	411.74	383.439	511.047
SRP9P1	5.94172	6.16001	6.74837	0.650238	1.06692	1.38267	6.10248	0	0	1.97052	3.1443	3.80644	1.15896	0	4.77085	3.04043	7.04375	0	0	0	8.98326
FGFBP3	8.31841	24.64	4.36659	15.6057	15.6482	37.332	21.3587	13.4238	10.6501	10.2467	31.443	38.0644	17.3845	0	34.3501	34.2049	17.8803	75.4396	7.3902	17.4953	12.9758
BTAF1	194.888	195.067	191.336	165.161	207.695	246.114	250.202	170.674	166.408	207.693	195.995	251.225	180.798	206.47	193.696	224.992	197.767	294.574	198.48	236.187	155.71
CPEB3	30.8969	86.2401	57.5596	85.8314	36.2754	45.628	44.5481	70.9542	45.2629	43.3515	36.1595	49.4837	44.0406	40.7125	56.296	55.4879	28.175	136.51	35.8953	39.3645	49.907
NHP2P1	2.37669	10.2667	12.7028	11.0541	17.0708	13.8267	10.9845	13.4238	13.3126	10.6408	7.86075	13.3225	9.27171	14.5402	1.90834	3.04043	7.04375	0	11.6132	1.45794	10.9795
MARCHF5	160.426	49.2801	113.531	105.339	103.136	73.2813	97.6397	88.2133	65.2318	104.832	127.868	83.7416	97.3529	8.7241	67.746	82.8518	109.449	136.51	77.0693	74.3551	75.8586
IDE	101.009	154	119.486	169.712	98.157	142.415	162.936	92.0486	95.8508	150.942	100.618	178.903	124.009	98.8731	78.2419	115.536	137.624	150.879	167.863	68.5233	123.769
KIF11	349.373	266.934	421.971	210.027	379.825	301.421	344.79	339.429	503.217	423.268	270.41	433.934	439.247	311.16	429.376	202.189	351.104	183.21	483.53	313.458	237.557
EIF2S2P3	2.37669	0	1.98481	0.650238	1.42257	5.53066	6.10248	1.91768	0	0	1.0481	1.90322	1.73845	0	0.95417	3.04043	2.16731	17.9618	4.22297	0	6.98698
EXOC6	26.1436	71.8668	88.5227	74.1272	88.1991	113.379	96.4192	80.5426	23.9627	76.0621	67.0784	70.4191	77.6506	52.3446	103.05	85.8922	87.7759	147.287	86.571	80.1869	76.8567
MYOF	41.592	10.2667	37.7115	2.60095	70.417	118.909	77.5015	17.2591	58.5755	44.5338	24.6304	5.70966	27.8151	98.8731	1.90834	39.5256	29.2586	10.7771	53.8429	29.1589	9.98139
CEP55	212.714	172.48	290.974	126.146	319.01	362.258	319.16	216.698	350.122	316.072	160.359	325.45	352.904	267.539	289.113	184.706	340.809	147.287	324.113	209.944	126.764
FRA10AC1	41.592	10.2667	21.833	45.5167	47.656	40.0973	45.7686	28.7652	97.1821	44.5338	22.0101	30.4515	38.2458	14.5402	29.5793	34.2049	35.7606	86.2167	34.8395	2.91589	25.9516
SLC35G1	29.7086	6.16001	9.13014	4.55167	6.40155	2.76533	9.15372	11.5061	6.65631	6.30567	6.81265	1.90322	1.15896	0	3.81668	1.52022	3.25096	7.18472	2.11149	2.91589	2.99442
PIPSL	54.6638	71.8668	80.5835	64.3736	106.337	66.3679	98.25	107.39	55.913	89.0676	64.4582	98.9674	84.6043	69.7928	53.4335	72.9704	75.8557	118.548	76.0135	104.972	102.808
PLCE1	5.94172	0	0.396963	1.95071	0	5.53066	3.66149	1.91768	9.31883	0	1.0481	0	2.31793	0	0	3.04043	0.541827	10.7771	3.16723	17.4953	6.98698
NOC3L	112.893	82.1335	88.5227	102.087	112.383	67.7506	102.522	82.4602	95.8508	137.148	63.4101	131.322	93.8761	43.6205	162.209	79.0512	94.2778	79.0319	98.1841	116.635	107.799
TBC1D12	7.13006	6.16001	0.396963	27.31	4.2677	19.3573	5.49223	26.8475	3.99378	1.97052	7.86075	5.70966	4.05637	107.597	13.3584	3.80054	6.50192	3.59236	10.5574	7.28972	4.9907
HELLS	228.162	184.8	299.707	137.2	291.27	211.548	320.991	199.439	296.871	269.961	199.663	255.031	311.761	78.5169	299.609	160.383	255.2	201.172	411.74	246.392	204.619
PDLIM1	197.265	182.747	7.14533	215.879	92.1111	48.3933	88.486	72.8718	59.9068	3.94104	94.329	28.5483	57.9482	157.034	161.255	44.0863	83.9831	79.0319	78.125	86.0187	118.779
SORBS1	11.8834	0	1.19089	3.25119	2.48949	13.8267	2.44099	0	5.32504	0	5.76455	15.2258	5.79482	8.7241	5.72502	1.52022	1.08365	10.7771	1.05574	4.37383	3.99256
ALDH18A1	77.2423	16.4267	106.386	130.698	107.048	129.971	125.101	124.649	69.2256	105.226	88.5645	38.0644	100.25	63.9767	81.1044	88.1725	94.8197	53.8854	69.6791	109.346	95.8214
TCTN3	77.2423	104.72	72.6442	79.3291	173.909	170.068	189.177	84.3779	254.271	81.9737	105.334	57.0966	84.0249	46.5285	161.255	488.749	98.0706	82.6243	262.88	182.243	142.734
ENTPD1	211.525	513.334	347.342	443.462	722.308	905.646	689.581	686.529	428.666	373.611	439.154	706.094	283.367	200.654	291.976	1092.27	309.383	592.739	266.047	284.299	420.217
CC2D2B	10.6951	0	1.58785	3.90143	12.8031	0	6.10248	9.5884	11.9814	4.33515	0	0	2.31793	20.3562	0	7.60108	2.16731	7.18472	7.3902	10.2056	11.9777
CCNJ	43.9687	30.8	35.3297	29.2607	37.698	27.6533	29.9022	44.1066	85.2007	24.0404	22.0101	22.8386	36.5074	5.81607	51.5252	25.8437	20.0476	10.7771	25.3378	26.243	11.9777
ZNF518A	136.66	137.574	92.4923	111.191	87.4878	73.2813	88.486	67.1188	113.157	107.985	91.7088	138.935	73.0147	127.953	93.5086	58.5283	106.74	96.9937	97.1284	102.056	89.8326
TM9SF3	185.382	193.014	133.776	192.471	153.281	508.821	125.711	157.25	248.946	161.977	203.331	218.87	213.829	221.011	205.146	370.933	180.97	86.2167	250.211	195.364	242.548
PIK3AP1	774.8	1369.58	1947.9	1608.69	1452.44	1241.63	1521.96	1361.55	796.094	1916.92	1353.62	1100.06	597.446	884.042	1239.47	1970.96	857.711	1476.46	489.865	1103.66	1209.75
RPL13AP5	4751	3502.99	5657.91	4381.31	5422.11	5328.79	5558.75	7264.17	5556.68	5947.03	5685.94	4558.21	5950.7	5606.69	2979.87	5214.34	5211.29	3883.34	4647.38	4542.95	4254.07
LCOR	327.983	435.307	421.575	588.466	373.779	388.529	358.826	395.042	387.397	414.992	510.425	411.095	359.858	569.975	597.31	361.811	418.832	607.109	458.193	572.972	484.098
ARHGAP19	41.592	51.3334	135.364	75.4276	110.96	77.4293	129.983	84.3779	147.77	117.837	60.7898	95.161	118.214	95.9651	93.5086	70.69	105.656	179.618	133.024	49.5701	70.8679
FRAT1	20.2018	41.0667	34.1388	55.9205	25.6062	60.8373	25.6304	57.5304	30.619	35.8635	37.2076	30.4515	27.8151	78.5169	62.9752	66.1294	40.0952	50.293	47.5085	48.1121	66.8753
FRAT2	142.601	67.7601	86.5379	64.3736	78.5968	103.7	93.9782	118.896	86.532	88.6735	104.81	102.774	92.7171	90.149	103.05	148.221	98.6124	21.5542	83.4037	71.4392	94.8233
RRP12	116.458	26.6934	74.232	93.6343	87.8434	66.3679	111.675	78.6249	89.1945	85.5206	67.0784	60.903	59.1071	81.4249	105.913	76.7709	54.7245	86.2167	92.9054	88.9346	33.9367
PGAM1	601.302	394.241	648.24	322.518	639.088	601.459	627.945	427.643	740.181	685.347	444.919	443.45	498.354	194.838	317.738	472.787	473.556	344.867	510.98	297.42	317.408
EXOSC1	155.673	129.36	141.319	206.126	142.257	128.588	144.019	132.32	153.095	160.795	174.509	253.128	162.834	232.643	143.125	117.817	144.126	265.835	135.135	126.841	173.676
ZDHHC16	120.023	30.8	88.9197	72.8267	112.383	186.66	104.963	74.7895	111.826	71.3329	69.6987	161.774	90.9786	55.2526	97.3253	116.297	78.5649	17.9618	131.968	121.009	39.9256
MMS19	129.529	125.254	191.336	125.496	118.429	107.848	145.849	69.0365	150.433	134.39	132.061	78.032	92.7171	136.678	120.225	138.34	137.624	136.51	158.362	142.878	153.713
UBTD1	29.7086	12.32	17.4664	12.3545	46.2334	87.1079	18.3074	11.5061	35.9441	5.91156	41.4	38.0644	30.7125	55.2526	15.2667	31.9245	24.924	7.18472	26.3936	18.9533	0.998139
MORN4	27.3319	26.6934	1.58785	3.90143	16.3595	6.91333	11.5947	3.83536	6.65631	5.12336	7.3367	0	27.2356	17.4482	6.67919	3.80054	9.75288	0	5.27872	0	4.9907
PI4K2A	127.153	223.814	120.677	150.855	151.148	109.231	173.311	145.744	111.826	120.596	176.605	55.1934	97.9324	93.0571	167.934	164.943	119.202	176.026	137.247	160.374	129.758
AVPI1	8.31841	12.32	4.36659	0	3.55641	8.29599	0	1.91768	3.99378	5.91156	2.62025	0	7.53326	0	7.63336	10.6415	10.8365	14.3694	4.22297	4.37383	0
MARVELD1	9.50675	10.2667	0.793926	1.30048	2.48949	1.38267	0.610248	7.67072	2.66252	0.788208	2.62025	1.90322	13.9076	0	2.86251	1.52022	12.462	75.4396	12.6689	32.0748	6.98698
ZFYVE27	41.592	78.0268	34.5358	45.5167	33.4303	109.231	37.8354	15.3414	22.6314	30.346	32.4911	74.2255	55.6303	37.8044	41.0293	82.0916	36.3024	64.6625	61.2331	65.6075	33.9367
GOLGA7B	46.3454	16.4267	21.833	31.8617	35.9198	66.3679	24.4099	13.4238	94.5195	29.5578	47.1645	24.7418	55.0508	23.2643	10.4959	12.1617	67.1865	3.59236	47.5085	24.785	8.98326
R3HCC1L	86.7491	197.12	127.028	148.254	182.444	123.057	168.429	166.838	142.445	171.041	165.6	131.322	134.44	116.321	164.117	159.623	164.173	240.688	210.093	151.626	186.652
PYROXD2	8.31841	34.9067	6.3514	63.0731	9.24668	8.29599	21.9689	0	21.3002	9.4585	20.962	9.5161	15.0665	174.482	40.0751	14.442	31.9678	43.1083	17.9476	42.2804	35.933
HPS1	465.831	515.387	333.449	317.967	417.167	349.814	450.973	487.091	262.258	368.093	387.273	473.902	383.037	392.584	506.664	411.218	345.144	434.676	364.231	415.514	337.371
GTPBP4	395.718	207.387	325.906	319.267	344.617	360.876	383.236	233.957	391.391	438.638	264.645	352.096	234.69	209.378	333.005	310.124	239.487	283.796	263.936	212.86	209.609
GOT1	93.8792	98.5601	115.913	117.693	187.779	74.6639	129.983	193.686	174.395	137.542	111.099	58.9998	128.065	69.7928	165.071	113.256	176.635	165.249	133.024	177.869	101.81
SLC25A28	90.3141	90.3468	82.9652	78.6788	82.5088	66.3679	90.927	78.6249	45.2629	93.7968	92.7569	114.193	73.5942	95.9651	79.1961	72.9704	105.656	71.8472	78.125	74.3551	71.866
ENTPD7	74.8657	67.7601	49.2234	72.8267	39.1206	161.772	47.5994	23.0122	41.2691	53.9923	45.0683	74.2255	68.9583	93.0571	67.746	144.42	53.099	86.2167	69.6791	37.9065	35.933
CUTC	74.8657	53.3867	86.1409	72.8267	84.287	70.5159	81.163	28.7652	70.5568	94.9791	77.0354	72.3223	99.0914	130.861	50.571	47.8868	68.812	71.8472	79.1808	75.8131	33.9367
COX15	72.489	57.4934	83.3622	51.3688	94.6006	77.4293	109.845	44.1066	42.6004	64.239	89.0885	119.903	45.1996	98.8731	66.7919	49.407	60.6846	71.8472	82.348	49.5701	59.8884
ABCC2	11.8834	0	16.6724	1.30048	8.17975	2.76533	10.3742	5.75304	6.65631	6.30567	0.52405	22.8386	1.73845	0	0	12.1617	4.33461	0	0	0	2.99442
DNMBP	34.462	43.1201	64.7049	90.3831	51.9237	30.4186	51.2609	90.131	17.3064	48.8689	32.4911	72.3223	24.9177	17.4482	78.2419	62.3288	43.888	17.9618	36.951	126.841	61.8846
lnc.SCD.7	8.31841	4.10667	2.38178	0	4.2677	26.2706	0.610248	5.75304	5.32504	3.15283	0.52405	11.4193	0	0	6.67919	9.8814	0	0	6.33446	11.6635	0
lnc.PKD2L1.1	14.2601	0	4.36659	1.30048	12.8031	6.91333	9.15372	13.4238	19.9689	0.394104	1.57215	3.80644	0.579482	31.9884	18.1292	3.04043	0	0	23.2264	0	0
OLMALINC	26.1436	18.48	21.833	0	28.4513	35.9493	34.7842	32.6006	73.2194	46.8984	12.0532	36.1612	34.1894	95.9651	20.0376	41.0458	9.75288	0	8.44595	4.37383	11.9777
lnc.PKD2L1.7	0	6.16001	7.14533	0.650238	1.42257	2.76533	2.44099	1.91768	13.3126	1.18231	1.0481	24.7418	4.05637	5.81607	2.86251	2.28032	5.96009	0	6.33446	0	0
lnc.HIF1AN.3	34.462	154	0	93.6343	0	34.5666	0	11.5061	6.65631	0	1.0481	7.61288	0	0	0.95417	0	0.541827	233.503	28.5051	304.71	97.8177
lnc.MRPL43.2	13.0718	2.05334	9.13014	1.95071	16.3595	9.67866	12.8152	17.2591	5.32504	5.51746	17.8177	17.129	11.5896	43.6205	17.1751	19.0027	15.1711	0	23.2264	0	0
lnc.PDZD7.3	38.027	28.7467	2.38178	4.55167	2.84513	27.6533	5.49223	0	6.65631	1.97052	1.57215	0	6.3743	23.2643	3.81668	3.80054	2.70913	7.18472	4.22297	4.37383	27.9479
lnc.PSD.2	92.6908	47.2267	18.6573	10.4038	39.4762	142.415	32.3432	86.2956	121.145	20.4934	87.5164	64.7094	39.9842	133.77	61.0669	83.6119	22.7567	25.1465	125.633	5.83177	41.9219
lnc.MFSD13A.4	134.283	180.694	664.516	72.8267	67.2162	222.609	840.312	63.2834	186.377	552.928	822.235	159.87	1107.39	418.757	116.409	1425.96	850.126	129.325	115.076	135.589	214.6
lnc.ARL3.1	11.8834	2.05334	5.16052	14.3052	7.11283	37.332	7.93323	15.3414	23.9627	2.75873	23.0582	30.4515	2.31793	0	8.58753	24.3235	4.33461	0	12.6689	4.37383	19.9628
lnc.RPEL1.1	16.6368	14.3734	15.8785	26.6598	25.2505	19.3573	16.4767	3.83536	9.31883	14.1878	16.2456	17.129	11.5896	5.81607	10.4959	29.6442	11.9202	21.5542	13.7247	1.45794	26.9498
lnc.PDCD11.3	3.56503	8.21335	1.58785	7.80286	3.55641	6.91333	0.610248	0	7.98757	1.18231	4.1924	0	2.31793	0	6.67919	0.760108	5.41827	0	2.11149	0	9.98139
lnc.STN1.2	0	14.3734	1.19089	0	0	9.67866	0.610248	0	5.32504	3.15283	5.2405	3.80644	6.95378	0	1.90834	3.04043	1.08365	0	4.22297	4.37383	7.98512
lnc.CFAP43.5	9.50675	0	1.19089	0	6.0459	13.8267	1.2205	5.75304	6.65631	0	5.76455	5.70966	1.15896	0	0	10.6415	0.541827	0	5.27872	0	0
lnc.CFAP43.6	0	2.05334	2.77874	1.30048	6.0459	5.53066	2.44099	5.75304	7.98757	1.97052	10.481	20.9354	1.15896	5.81607	3.81668	1.52022	4.87644	0	2.11149	33.5327	0
lnc.CFAP43.4	29.7086	4.10667	1.58785	0	3.55641	19.3573	3.05124	0	26.6252	0.788208	17.2937	22.8386	10.4307	55.2526	6.67919	30.4043	2.70913	0	23.2264	0	0
lnc.IDI1.2	5.94172	28.7467	15.8785	39.6645	15.6482	38.7146	31.1227	23.0122	67.8943	25.2227	19.9139	43.774	18.5434	43.6205	25.7626	54.7278	30.8841	32.3312	27.4493	14.5794	47.9107
lnc.GTPBP4.6	4.75337	30.8	0	2.60095	2.48949	4.148	4.27174	0	7.98757	1.18231	2.62025	0	1.15896	0	12.4042	1.52022	0.541827	14.3694	9.50169	30.6168	5.98884
lnc.ADD3.6	3.56503	10.2667	5.55748	2.60095	5.69026	4.148	9.15372	3.83536	0	3.94104	3.66835	1.90322	13.3281	2.90803	0	3.80054	3.25096	0	0	20.4112	4.9907
ADD3.AS1	10.6951	0	0.793926	9.10334	0.711283	0	0	0	3.99378	0	3.1443	9.5161	1.15896	23.2643	6.67919	1.52022	4.33461	17.9618	2.11149	4.37383	5.98884
lnc.SMNDC1.2	259.059	815.175	23.4208	271.149	22.7611	237.818	36.6149	93.9663	228.977	33.893	36.6835	239.806	36.5074	159.942	62.9752	78.2911	21.1312	625.071	269.215	386.355	287.464
PDCD4.AS1	41.592	45.1734	7.54229	31.8617	15.6482	20.74	12.205	36.4359	15.9751	13.3995	25.6785	20.9354	11.0102	34.8964	20.9917	24.3235	6.50192	25.1465	20.0591	14.5794	11.9777
lnc.ECHDC3.9	11.8834	0	5.95444	1.95071	3.91206	22.1226	1.2205	1.91768	17.3064	1.18231	7.3367	7.61288	9.85119	14.5402	5.72502	17.4825	5.96009	0	8.44595	2.91589	3.99256
lnc.VTI1A.1	13.0718	28.7467	26.1995	62.4229	27.74	12.444	18.9177	61.3658	27.9565	21.2816	22.5342	7.61288	22.0203	98.8731	34.3501	15.9623	29.8005	79.0319	28.5051	52.486	44.9163
lnc.ECHDC3.7	199.642	529.761	0.396963	295.208	1.42257	88.4906	2.44099	19.1768	97.1821	1.18231	1.0481	76.1288	1.15896	75.6089	16.2209	1.52022	5.96009	1451.31	91.8497	1335.48	358.332
lnc.CCDC186.1	16.6368	4.10667	0	3.25119	0	0	2.44099	19.1768	1.33126	0	0	0	0	20.3562	1.90834	16.7224	1.62548	0	3.16723	0	1.99628
CASC2	0	18.48	0	0.650238	0	0	1.83074	3.83536	1.33126	1.97052	4.1924	0	1.15896	31.9884	0.95417	0	1.08365	32.3312	7.3902	11.6635	13.974
lnc.NANOS1.10	8.31841	0	0	3.25119	1.77821	11.0613	10.3742	5.75304	11.9814	3.15283	1.0481	3.80644	0	5.81607	13.3584	1.52022	0	0	15.8362	0	0
lnc.FAM45A.4	13.0718	4.10667	2.38178	0	2.13385	5.53066	0.610248	3.83536	18.6377	2.36463	1.57215	0	8.11275	0	0	13.6819	2.16731	0	15.8362	0	0
lnc.PRDX3.6	16.6368	14.3734	8.33622	0	6.0459	42.8626	17.6972	13.4238	41.2691	8.67029	13.1013	11.4193	15.646	55.2526	5.72502	47.1267	3.79279	3.59236	16.8919	40.8224	9.98139
lnc.BAG3.4	54.6638	36.9601	50.4143	22.7583	22.4054	59.4546	25.6304	19.1768	22.6314	27.9814	52.9291	32.3547	37.6663	34.8964	32.4418	38.0054	42.2625	7.18472	47.5085	24.785	52.9014
lnc.TIAL1.1	29.7086	6.16001	6.3514	15.6057	2.13385	13.8267	15.8665	3.83536	9.31883	2.75873	7.86075	17.129	2.31793	23.2643	8.58753	15.2022	2.70913	10.7771	14.7804	0	7.98512
lnc.TACC2.10	9.50675	0	0.793926	0	1.06692	4.148	2.44099	0	2.66252	3.15283	2.0962	0	0	31.9884	6.67919	3.80054	0	0	4.22297	0	0
lnc.BUB3.4	322.041	798.748	1.98481	273.1	1.77821	73.2813	0	3.83536	121.145	3.54694	9.95695	104.677	4.63585	279.171	34.3501	7.60108	5.41827	1724.33	213.26	717.308	684.724
FAM53B.AS1	7.13006	10.2667	3.57267	8.4531	4.62334	23.5053	0.610248	19.1768	27.9565	2.75873	6.2886	3.80644	1.15896	14.5402	31.4876	9.12129	2.70913	7.18472	14.7804	10.2056	3.99256
lnc.CTBP2.6	1.18834	4.10667	0.396963	3.90143	0.355641	12.444	7.32298	0	9.31883	1.57642	3.66835	38.0644	3.47689	14.5402	5.72502	0	0	3.59236	7.3902	4.37383	7.98512
lnc.ZRANB1.4	3.56503	0	0.793926	0	3.20077	13.8267	4.88199	15.3414	13.3126	5.51746	8.90885	17.129	1.73845	0	0.95417	19.7628	2.70913	0	19.0034	1.45794	1.99628
lnc.EDRF1.1	285.202	722.774	5.55748	210.677	12.0918	164.537	15.8665	92.0486	81.2069	4.72925	16.2456	224.58	8.69223	101.781	62.9752	7.60108	18.9639	639.44	209.037	616.71	379.293
EDRF1.AS1	16.6368	141.68	0.793926	27.31	1.77821	48.3933	6.71273	3.83536	15.9751	4.33515	7.3367	45.6773	1.15896	0	18.1292	5.32076	4.33461	35.9236	20.0591	48.1121	44.9163
lnc.PTPRE.1	0	10.2667	7.14533	4.55167	1.77821	0	1.83074	1.91768	2.66252	9.4585	1.0481	0	4.05637	0	0	0	0	0	7.3902	0	1.99628
lnc.EBF3.8	41.592	98.5601	0	13.0048	0	41.48	0	0	13.3126	0	0	13.3225	0	20.3562	0	0	0	35.9236	31.6723	39.3645	38.9274
lnc.C10orf143.46	3.56503	20.5334	5.16052	0	4.97898	8.29599	9.15372	9.5884	31.9503	5.51746	5.76455	3.80644	0.579482	0	11.45	3.80054	0.541827	0	11.6132	2.91589	4.9907
lnc.GLRX3.2	4.75337	8.21335	1.98481	21.4579	1.77821	12.444	2.44099	9.5884	51.9192	0.394104	6.2886	3.80644	6.95378	2.90803	4.77085	12.9218	2.70913	0	4.22297	10.2056	1.99628
lnc.PWWP2B.4	2.37669	0	2.77874	3.25119	0	4.148	0.610248	0	26.6252	1.57642	6.2886	0	3.47689	2.90803	7.63336	4.56065	5.96009	43.1083	0	0	1.99628
lnc.STK32C.8	0	0	0	1.30048	2.13385	2.76533	1.2205	3.83536	9.31883	2.36463	3.1443	5.70966	4.05637	0	0	4.56065	0	0	2.11149	0	0
lnc.NKX6.2.6	27.3319	57.4934	0.396963	31.2114	0	12.444	0.610248	0	3.99378	0	0.52405	28.5483	1.15896	43.6205	0	0	0	143.694	11.6132	46.6542	21.9591
lnc.INPP5A.1	48.7221	28.7467	0.793926	15.6057	0	9.67866	0	0	0	0.394104	0	0	0	23.2643	4.77085	0	1.08365	28.7389	7.3902	39.3645	12.9758
lnc.MCM10.4	1.18834	0	0	7.80286	1.06692	12.444	2.44099	0	22.6314	0.394104	6.2886	17.129	11.5896	31.9884	2.86251	3.04043	1.62548	0	5.27872	0	0
lnc.CFAP46.3	60.6055	39.0134	0	7.80286	0	2.76533	0	0	1.33126	0	0	11.4193	0	40.7125	1.90834	0.760108	0	14.3694	8.44595	32.0748	20.9609
lnc.PRPF18.1	7.13006	10.2667	5.55748	5.85214	1.77821	8.29599	4.27174	0	7.98757	1.97052	4.71645	22.8386	21.4408	40.7125	6.67919	13.6819	3.79279	10.7771	3.16723	0	17.9665
lnc.PRPF18.14	29.7086	10.2667	13.0998	4.55167	25.2505	117.527	52.4813	13.4238	125.139	22.858	30.919	129.419	58.5277	8.7241	10.4959	36.4852	23.8404	17.9618	112.965	0	2.99442
lnc.FRMD4A.4	5.94172	30.8	16.6724	15.6057	17.4264	34.5666	15.8665	3.83536	1.33126	14.5819	16.7696	0	12.1691	8.7241	15.2667	28.8841	10.2947	46.7007	6.33446	5.83177	14.9721
lnc.HSPA14.3	60.6055	30.8	7.54229	5.85214	7.11283	17.9746	4.27174	5.75304	43.9316	2.75873	2.62025	5.70966	10.4307	23.2643	1.90834	24.3235	10.8365	3.59236	61.2331	29.1589	12.9758
lnc.DCLRE1C.1	8.31841	0	0.793926	13.0048	3.55641	13.8267	3.05124	0	0	1.57642	4.71645	28.5483	6.95378	2.90803	0	13.6819	2.70913	0	10.5574	1.45794	0
lnc.C1QL3.2	5.94172	18.48	0	2.60095	0	8.29599	0	0	2.66252	1.57642	1.57215	45.6773	0.579482	20.3562	2.86251	0	0	0	11.6132	7.28972	3.99256
VIM.AS1	438.499	256.667	313.601	241.889	432.816	799.181	475.383	327.923	251.608	335.777	369.455	363.515	449.098	325.7	304.38	295.682	389.573	193.987	566.934	260.972	281.475
lnc.TRDMT1.5	68.9239	57.4934	87.3318	34.4626	123.408	142.415	88.486	69.0365	51.9192	93.0086	80.1797	41.8708	100.25	2.90803	71.5627	83.6119	108.907	39.516	95.0169	78.729	122.771
lnc.ST8SIA6.2	4.75337	51.3334	4.36659	19.5071	2.84513	2.76533	2.44099	9.5884	11.9814	0.788208	4.71645	1.90322	2.89741	34.8964	7.63336	6.08086	1.62548	21.5542	4.22297	8.74766	2.99442
lnc.ARL5B.1	5.94172	10.2667	5.95444	1.30048	10.3136	1.38267	3.66149	5.75304	22.6314	1.18231	7.3367	3.80644	1.73845	0	14.3125	3.04043	2.70913	0	9.50169	1.45794	0.998139
lnc.MLLT10.6	1.18834	28.7467	0	32.5119	0	6.91333	1.83074	0	5.32504	0.394104	0	0	0	8.7241	0	0	1.08365	43.1083	3.16723	110.804	23.9553
lnc.MLLT10.9	0	4.10667	0.396963	1.30048	1.06692	6.91333	0.610248	0	11.9814	0.788208	2.62025	17.129	0	2.90803	0.95417	9.12129	0.541827	7.18472	0	0	4.9907
lnc.EBLN1.1	2.37669	4.10667	0.793926	6.50238	1.06692	5.53066	1.2205	0	30.619	0.394104	6.81265	3.80644	1.73845	116.321	0	7.60108	2.16731	0	4.22297	0	12.9758
lnc.COMMD3.1	3.56503	0	4.76355	16.9062	6.40155	33.184	7.93323	5.75304	9.31883	7.48798	6.2886	9.5161	3.47689	52.3446	1.90834	11.4016	6.50192	61.0701	2.11149	8.74766	4.9907
lnc.EBLN1.3	16.6368	0	0	1.30048	1.42257	6.91333	0	7.67072	0	1.57642	0	3.80644	1.15896	0	0	3.04043	4.33461	0	1.05574	0	1.99628
lnc.PIP4K2A.1	42.7804	24.64	20.2451	9.10334	19.9159	47.0106	25.6304	23.0122	55.913	29.9519	41.4	9.5161	27.8151	29.0803	26.7167	44.8464	11.3784	21.5542	7.3902	34.9906	34.9349
lnc.BMI1.2	0	0	1.98481	3.90143	5.33462	8.29599	3.05124	0	15.9751	3.94104	5.2405	0	1.15896	8.7241	0.95417	4.56065	7.58557	0	3.16723	0	3.99256
lnc.PFKP.27	53.4755	94.4535	0	70.876	0	4.148	2.44099	1.91768	10.6501	0	0	0	2.31793	5.81607	3.81668	0	0	240.688	19.0034	258.056	93.8251
lnc.THNSL1.4	0	8.21335	0	7.80286	1.77821	0	3.66149	0	0	1.57642	0	7.61288	6.95378	0	1.90834	3.80054	1.08365	0	1.05574	0	1.99628
lnc.ABI1.7	2.37669	0	3.57267	0.650238	1.06692	5.53066	0	0	11.9814	0	2.62025	11.4193	0	0	2.86251	7.60108	4.87644	7.18472	7.3902	0	0
lnc.MASTL.3	2.37669	0	0.793926	5.85214	0	13.8267	5.49223	0	13.3126	7.88208	5.2405	0	2.31793	0	0	5.32076	0	0	15.8362	11.6635	1.99628
lnc.ACBD5.3	87.9374	207.387	1.19089	27.9602	1.42257	74.6639	8.54348	17.2591	71.8881	0.394104	3.66835	135.129	2.31793	52.3446	27.6709	3.04043	3.25096	226.319	25.3378	72.8972	65.8772
lnc.WAC.3	2.37669	51.3334	0	1.30048	1.42257	8.29599	0	5.75304	1.33126	1.18231	0.52405	15.2258	3.47689	2.90803	1.90834	0	0	46.7007	9.50169	20.4112	11.9777
WAC.AS1	131.906	367.547	136.555	228.234	125.897	225.374	122.05	184.097	234.302	129.266	168.22	152.258	152.404	104.689	220.413	226.512	173.385	172.433	183.699	137.047	172.678
LINC01517	19.0135	69.8134	0.396963	14.3052	0	37.332	0	0	2.66252	0.394104	0	5.70966	1.15896	11.6321	0.95417	0	0	57.4778	10.5574	40.8224	56.894
lnc.LYZL1.15	101.009	137.574	81.3774	129.397	114.517	73.2813	106.793	101.637	74.5506	69.7565	98.5214	152.258	125.168	46.5285	148.85	93.4933	123.536	176.026	124.578	122.467	100.812
lnc.LYZL1.14	8.31841	22.5867	6.3514	14.9555	10.6692	2.76533	4.27174	7.67072	14.6439	5.91156	4.71645	0	22.0203	0	3.81668	15.2022	12.462	0	4.22297	7.28972	5.98884
lnc.MTPAP.7	5.94172	0	1.58785	0	7.11283	1.38267	1.2205	1.91768	6.65631	3.15283	7.86075	0	0	0	2.86251	8.36119	1.62548	0	10.5574	1.45794	0
ZEB1.AS1	30.8969	63.6534	37.3145	44.2162	35.5641	70.5159	47.5994	21.0945	66.5631	28.3755	28.2987	53.2901	35.9279	49.4366	44.846	82.0916	40.637	25.1465	46.4527	43.7383	49.907
lnc.ARHGAP12.2	0	8.21335	0.793926	0	0.355641	2.76533	2.44099	3.83536	3.99378	2.36463	2.0962	0	1.15896	0	0	0	1.08365	0	10.5574	0	0
lnc.ZEB1.12	1.18834	0	3.1757	1.30048	0.355641	4.148	3.66149	0	3.99378	1.57642	7.3367	11.4193	4.05637	37.8044	0.95417	0.760108	0.541827	10.7771	3.16723	0	3.99256
lnc.KIF5B.1	0	0	1.19089	1.95071	0	0	1.2205	1.91768	2.66252	2.75873	3.1443	0	2.31793	11.6321	0.95417	1.52022	3.25096	3.59236	0	1.45794	1.99628
lnc.CCDC7.11	0	4.10667	0	0	1.06692	0	1.2205	5.75304	10.6501	4.33515	0	0	2.89741	0	3.81668	8.36119	0.541827	14.3694	4.22297	2.91589	0
lnc.EPC1.3	15.4485	12.32	3.96963	3.25119	0.355641	11.0613	0	3.83536	10.6501	1.57642	2.0962	11.4193	0	11.6321	0	22.0431	0.541827	14.3694	16.8919	10.2056	10.9795
lnc.EPC1.5	9.50675	4.10667	12.7028	22.7583	15.6482	27.6533	12.205	13.4238	1.33126	16.5524	14.6734	28.5483	13.3281	8.7241	14.3125	15.2022	13.0038	89.809	16.8919	17.4953	9.98139
ITGB1.DT	11.8834	12.32	1.98481	3.90143	4.97898	15.2093	9.76397	0	18.6377	1.57642	4.1924	0	1.73845	17.4482	15.2667	25.8437	3.79279	28.7389	9.50169	10.2056	1.99628
lnc.KLF6.5	462.266	531.814	4.76355	123.545	11.7362	319.396	18.3074	90.131	73.2194	3.54694	65.5063	205.548	11.0102	293.711	60.1127	27.3639	18.9639	632.255	232.264	342.617	205.617
lnc.CUL2.1	3.56503	0	6.74837	3.25119	7.11283	8.29599	9.76397	1.91768	23.9627	5.91156	1.57215	0	6.95378	17.4482	1.90834	14.442	3.25096	0	11.6132	1.45794	1.99628
lnc.CUL2.3	8.31841	4.10667	5.55748	24.0588	7.11283	19.3573	3.05124	15.3414	33.2815	4.33515	6.2886	0	9.27171	29.0803	3.81668	14.442	9.75288	46.7007	29.5608	0	1.99628
lnc.ANKRD30A.15	127.153	34.9067	0	23.4086	2.48949	41.48	2.44099	11.5061	6.65631	0	9.4329	346.386	0	40.7125	3.81668	45.6065	1.08365	25.1465	26.3936	1.45794	36.9312
lnc.ANKRD30A.11	0	2.05334	1.19089	0	0.711283	5.53066	1.2205	0	0	3.94104	1.57215	9.5161	5.79482	0	0	6.84097	4.87644	0	0	4.37383	0.998139
lnc.ANKRD30A.5	90.3141	151.947	0	40.3148	0.355641	35.9493	0	17.2591	23.9627	0	2.62025	66.6127	7.53326	37.8044	8.58753	2.28032	0	229.911	48.5642	239.103	107.799
lnc.KLF6.18	4.75337	30.8	10.718	7.15262	7.46847	5.53066	5.49223	7.67072	6.65631	4.33515	5.76455	1.90322	8.69223	40.7125	0	26.6038	2.16731	28.7389	4.22297	84.5607	22.9572
lnc.PFKP.37	229.35	102.667	38.1084	59.1717	88.9104	342.901	78.722	126.567	394.053	63.4508	142.018	363.515	95.035	139.586	150.759	342.049	65.0192	193.987	225.929	61.2336	89.8326
lnc.ZNF33A.2	0	0	2.38178	5.85214	7.11283	12.444	4.27174	24.9298	1.33126	3.15283	3.66835	7.61288	15.0665	11.6321	0	6.08086	7.04375	0	9.50169	0	0
lnc.KLF6.17	19.0135	24.64	4.36659	7.80286	4.2677	20.74	11.5947	13.4238	30.619	6.69977	10.481	28.5483	3.47689	5.81607	6.67919	19.7628	2.70913	17.9618	9.50169	5.83177	4.9907
lnc.ZNF25.8	1.18834	0	0	3.25119	2.48949	5.53066	3.05124	0	2.66252	0	8.3848	0	3.47689	14.5402	0	6.84097	0	0	9.50169	2.91589	10.9795
lnc.ZNF25.6	4.75337	12.32	0	2.60095	0.711283	6.91333	2.44099	0	0	0	0	3.80644	0	0	0	0	1.08365	21.5542	0	90.3925	2.99442
lnc.ZNF37A.13	39.2153	453.787	1.98481	68.275	2.13385	45.628	3.05124	1.91768	58.5755	0	2.0962	39.9676	0.579482	69.7928	10.4959	25.0836	7.04375	82.6243	28.5051	295.963	42.92
lnc.ZNF37A.15	286.391	537.974	0	268.548	5.33462	258.558	0	1.91768	129.132	0	1.57215	487.224	1.73845	52.3446	166.026	1.52022	1.62548	255.058	257.601	790.205	366.317
lnc.PFKP.16	62.9822	359.334	5.95444	26.0095	3.55641	42.8626	11.5947	21.0945	67.8943	5.91156	11.5291	306.418	16.2255	162.85	42.9376	12.9218	21.1312	168.841	25.3378	437.383	297.446
lnc.AKR1E2.5	171.121	328.534	6.74837	113.141	67.2162	331.84	6.10248	46.0243	181.052	16.5524	18.8658	163.677	134.44	133.77	201.33	164.183	144.126	334.09	277.66	610.878	449.163
lnc.AKR1E2.11	59.4172	133.467	2.38178	93.6343	5.69026	53.9239	4.27174	21.0945	41.2691	0.394104	6.2886	154.161	8.69223	26.1723	29.5793	1.52022	9.21105	269.427	57.0101	160.374	95.8214
lnc.AKR1E2.16	4.75337	20.5334	3.96963	3.25119	1.77821	1.38267	0	0	5.32504	2.75873	1.57215	22.8386	6.3743	0	14.3125	5.32076	0	14.3694	15.8362	16.0374	2.99442
lnc.ZNF33B.4	53.4755	75.9734	127.028	70.876	86.4209	67.7506	103.132	90.131	78.5444	145.424	99.5695	17.129	86.9223	5.81607	65.8377	94.2534	95.9033	93.4014	40.1182	69.9813	76.8567
lnc.ZNF33B.5	15.4485	14.3734	0	11.7043	1.42257	2.76533	1.2205	15.3414	9.31883	1.57642	2.0962	5.70966	2.31793	0	0	9.8814	5.96009	0	3.16723	14.5794	6.98698
lnc.RASGEF1A.2	19.0135	0	2.38178	4.55167	6.0459	35.9493	17.087	9.5884	6.65631	5.51746	13.1013	17.129	3.47689	0	0.95417	32.6846	2.70913	7.18472	7.3902	0	0
lnc.FXYD4.8	0	12.32	1.19089	0	2.48949	4.148	4.88199	0	7.98757	0	4.1924	13.3225	0.579482	8.7241	0.95417	3.04043	3.25096	0	11.6132	1.45794	0
lnc.ZNF487.4	22.5785	2.05334	7.93926	19.5071	14.9369	20.74	8.54348	15.3414	70.5568	11.0349	21.4861	19.0322	11.5896	66.8848	22.9001	27.3639	15.713	3.59236	31.6723	8.74766	14.9721
lnc.ZNF487.1	4.75337	4.10667	5.95444	1.95071	10.3136	11.0613	15.2562	17.2591	3.99378	7.48798	5.76455	3.80644	10.4307	2.90803	15.2667	6.08086	11.3784	0	22.1706	10.2056	0
lnc.HNRNPF.1	11.8834	4.10667	1.58785	0	2.13385	22.1226	6.71273	0	14.6439	11.429	17.8177	22.8386	16.805	5.81607	11.45	19.0027	9.21105	35.9236	11.6132	2.91589	5.98884
TMEM72.AS1	187.758	484.587	5.55748	203.525	9.95796	223.992	10.3742	53.695	166.408	8.27619	23.0582	93.2577	17.3845	255.907	110.684	9.12129	11.9202	603.517	191.09	542.355	268.5
lnc.MSMB.6	3.56503	4.10667	4.36659	2.60095	0.711283	6.91333	4.88199	0	3.99378	11.429	5.76455	5.70966	3.47689	0	0	0.760108	4.87644	0	8.44595	21.8692	14.9721
lnc.SYT15.2	77.2423	139.627	0	50.0683	0	52.5413	0	0	0	0	0	62.8062	0	34.8964	6.67919	3.04043	0	197.58	35.8953	176.411	135.747
lnc.AKR1C2.3	7.13006	12.32	0.793926	3.25119	0	8.29599	0	0	0	0	1.0481	0	0	0	8.58753	2.28032	0.541827	46.7007	2.11149	10.2056	0
lnc.ERCC6.1	4.75337	0	3.1757	7.15262	6.75719	1.38267	0.610248	1.91768	14.6439	6.30567	3.1443	3.80644	1.15896	0	15.2667	9.12129	4.87644	57.4778	8.44595	7.28972	27.9479
lnc.CHAT.3	1.18834	12.32	4.76355	7.15262	1.06692	5.53066	3.66149	1.91768	2.66252	0.788208	6.81265	0	5.21534	2.90803	0	8.36119	1.08365	17.9618	5.27872	4.37383	6.98698
SGMS1.AS1	35.6503	39.0134	15.0846	22.7583	18.4934	48.3933	33.5637	69.0365	34.6128	15.3701	33.0152	47.5805	24.3382	40.7125	31.4876	47.1267	18.9639	39.516	42.2297	24.785	20.9609
lnc.MTRNR2L5.7	23.7669	0	3.57267	0	3.55641	9.67866	1.2205	7.67072	10.6501	2.36463	1.0481	7.61288	6.3743	0	0	6.08086	3.79279	53.8854	13.7247	0	0
lnc.FAM208B.5	1.18834	2.05334	8.73318	0.650238	3.55641	5.53066	12.8152	9.5884	21.3002	3.15283	5.2405	11.4193	2.31793	14.5402	6.67919	1.52022	7.58557	0	20.0591	0	1.99628
lnc.IPMK.3	8.31841	22.5867	1.98481	1.95071	5.33462	13.8267	9.15372	9.5884	43.9316	5.91156	12.5772	51.3869	3.47689	0	2.86251	16.7224	0	0	17.9476	0	12.9758
lnc.ZNF365.2	98.6325	174.534	59.9414	87.7822	39.1206	219.844	65.2966	5.75304	138.451	46.5043	60.7898	81.8384	82.2864	282.079	153.621	127.698	68.2701	82.6243	134.079	87.4766	128.76
lnc.ADO.3	0	0	0	0	0	6.91333	4.88199	3.83536	30.619	3.54694	1.57215	0	0.579482	8.7241	10.4959	6.08086	1.62548	0	3.16723	1.45794	1.99628
lnc.NRBF2.2	0	12.32	7.54229	7.15262	6.40155	5.53066	4.88199	0	1.33126	10.2467	9.4329	13.3225	2.31793	0	1.90834	3.80054	2.16731	7.18472	4.22297	7.28972	0
lnc.PFKFB3.12	14.2601	180.694	0	29.911	1.06692	8.29599	0	5.75304	5.32504	0.788208	0	7.61288	0.579482	0	6.67919	0	2.16731	104.178	6.33446	118.093	58.8902
lnc.PFKFB3.13	29.7086	18.48	0.793926	7.15262	14.2257	35.9493	6.71273	11.5061	6.65631	2.75873	17.2937	34.2579	6.95378	11.6321	1.90834	19.7628	1.62548	0	12.6689	0	4.9907
lnc.IL2RA.7	4.75337	4.10667	1.58785	3.25119	0.711283	1.38267	6.10248	3.83536	6.65631	1.57642	5.2405	0	2.31793	17.4482	0.95417	11.4016	3.25096	0	8.44595	26.243	7.98512
PRKCQ.AS1.1	19.0135	26.6934	5.95444	25.3593	13.87	26.2706	6.10248	5.75304	15.9751	13.3995	26.2025	15.2258	2.89741	29.0803	15.2667	31.9245	9.21105	86.2167	14.7804	1.45794	20.9609
lnc.PRKCQ.3	0	4.10667	1.58785	13.0048	2.84513	5.53066	1.2205	0	0	3.54694	5.76455	0	0	0	8.58753	2.28032	3.79279	0	6.33446	14.5794	6.98698
lnc.PFKFB3.10	143.79	168.374	0.793926	79.9793	0.711283	595.929	8.54348	7.67072	78.5444	0	1.57215	28.5483	0.579482	639.767	35.3043	4.56065	3.79279	240.688	129.856	395.103	279.479
lnc.HERC4.3	19.0135	14.3734	20.6421	11.0541	5.69026	24.888	31.1227	0	30.619	21.2816	40.8759	15.2258	31.292	69.7928	20.9917	66.8895	33.0514	0	10.5574	24.785	32.9386
lnc.DNAJC12.4	14.2601	32.8534	19.0542	14.3052	13.1587	33.184	14.0357	3.83536	33.2815	13.7936	17.8177	32.3547	23.7588	58.1607	6.67919	32.6846	23.2985	50.293	17.9476	29.1589	21.9591
lnc.TET1.5	9.50675	18.48	5.16052	6.50238	18.849	38.7146	19.5279	5.75304	37.2753	4.72925	12.0532	15.2258	8.11275	26.1723	10.4959	28.124	16.2548	7.18472	30.6166	2.91589	2.99442
lnc.SFMBT2.2	9.50675	14.3734	5.95444	13.0048	8.89104	11.0613	3.05124	9.5884	2.66252	3.94104	2.0962	34.2579	10.4307	26.1723	6.67919	26.6038	3.79279	7.18472	4.22297	43.7383	33.9367
lnc.CCAR1.4	0	8.21335	3.57267	9.75357	7.11283	45.628	4.27174	11.5061	13.3126	3.15283	5.2405	0	8.11275	46.5285	8.58753	2.28032	9.75288	0	10.5574	1.45794	2.99442
lnc.SLC25A16.5	10.6951	0	2.38178	5.20191	5.69026	16.592	1.2205	5.75304	22.6314	1.97052	7.3367	0	11.0102	11.6321	6.67919	11.4016	6.50192	39.516	29.5608	0	0
lnc.TACR2.9	35.6503	0	11.5119	7.80286	8.89104	42.8626	11.5947	13.4238	5.32504	6.69977	5.2405	1.90322	4.05637	31.9884	3.81668	34.2049	10.8365	0	4.22297	11.6635	14.9721
lnc.TACR2.8	15.4485	4.10667	0.396963	1.95071	2.48949	11.0613	2.44099	0	2.66252	2.36463	13.1013	0	0	14.5402	0.95417	9.12129	1.08365	3.59236	22.1706	16.0374	7.98512
lnc.ASCC1.4	8.31841	0	2.77874	0.650238	3.20077	4.148	3.66149	0	0	4.33515	1.0481	0	0	0	1.90834	8.36119	5.41827	0	0	34.9906	0
lnc.P4HA1.2	4.75337	2.05334	5.55748	1.95071	2.84513	8.29599	7.93323	1.91768	3.99378	2.75873	1.0481	0	4.63585	11.6321	3.81668	2.28032	1.62548	0	7.3902	0	0
lnc.MRPS16.2	0	8.21335	1.19089	2.60095	1.06692	6.91333	3.05124	0	1.33126	2.36463	1.57215	0	2.31793	8.7241	10.4959	3.04043	4.33461	0	5.27872	4.37383	0
lnc.MRPS16.1	7.13006	0	1.98481	0	2.13385	6.91333	7.32298	0	1.33126	3.54694	1.0481	1.90322	2.31793	0	5.72502	1.52022	4.33461	0	5.27872	0	3.99256
PPP3CB.AS1	20.2018	24.64	11.5119	23.4086	16.0039	20.74	10.9845	13.4238	22.6314	9.0644	12.5772	9.5161	16.2255	61.0687	12.4042	5.32076	10.8365	35.9236	15.8362	62.6916	11.9777
lnc.SEC24C.5	17.8252	2.05334	1.19089	7.15262	7.46847	24.888	4.27174	3.83536	2.66252	2.36463	7.3367	3.80644	5.79482	2.90803	9.5417	10.6415	4.33461	14.3694	7.3902	16.0374	15.9702
lnc.AGAP5.1	2.37669	12.32	13.0998	5.20191	12.4475	2.76533	10.9845	11.5061	1.33126	11.0349	8.3848	32.3547	12.1691	0	12.4042	9.8814	6.50192	0	2.11149	4.37383	16.9684
lnc.ITIH2.9	32.0853	4.10667	0	13.655	2.48949	13.8267	0.610248	0	0	0.788208	7.86075	3.80644	4.63585	2.90803	13.3584	12.1617	2.16731	7.18472	0	10.2056	7.98512
lnc.KCNMA1.6	73.6773	63.6534	50.8112	45.5167	30.5852	67.7506	58.5838	24.9298	41.2691	49.6571	83.848	58.9998	106.625	107.597	67.746	114.016	66.1028	64.6625	46.4527	43.7383	69.8698
lnc.POLR3A.6	1.18834	12.32	0	0.650238	0	0	7.32298	15.3414	0	0	1.57215	64.7094	0	14.5402	0.95417	3.04043	0	25.1465	2.11149	14.5794	14.9721
ZMIZ1.AS1	28.5202	0	0	0.650238	0	6.91333	4.88199	11.5061	11.9814	3.94104	0	0	1.15896	31.9884	5.72502	1.52022	1.62548	28.7389	4.22297	7.28972	2.99442
lnc.ZCCHC24.7	1.18834	4.10667	11.115	4.55167	9.24668	4.148	7.93323	13.4238	1.33126	9.4585	6.81265	0	5.21534	0	7.63336	6.08086	2.16731	17.9618	4.22297	7.28972	10.9795
lnc.ZCCHC24.11	0	4.10667	1.58785	0	1.42257	2.76533	1.2205	0	2.66252	1.57642	2.62025	1.90322	0	5.81607	1.90834	15.2022	0	0	1.05574	1.45794	2.99442
lnc.SFTPA2.1	8.31841	158.107	0	81.93	0	15.2093	0.610248	9.5884	7.98757	0	0	0	0	5.81607	8.58753	1.52022	0	247.873	13.7247	419.888	36.9312
NUTM2B.AS1	81.9957	133.467	138.54	144.353	126.253	88.4906	118.388	126.567	95.8508	149.366	98.5214	85.6449	79.389	191.93	80.1502	150.501	85.0668	136.51	82.348	190.991	108.797
lnc.NUTM2E.1	4.75337	2.05334	2.38178	0	0	11.0613	3.05124	1.91768	6.65631	0	1.0481	0	2.89741	26.1723	4.77085	4.56065	1.08365	10.7771	3.16723	4.37383	3.99256
TMEM254.AS1	0	4.10667	0.793926	7.15262	1.06692	12.444	0.610248	0	27.9565	1.57642	0	5.70966	11.5896	8.7241	10.4959	7.60108	2.16731	10.7771	0	4.37383	0
GATA3.AS1	27.3319	0	7.14533	5.85214	2.84513	24.888	13.4255	17.2591	127.801	1.57642	11.0051	3.80644	44.0406	61.0687	2.86251	20.5229	11.3784	17.9618	141.47	46.6542	0.998139
lnc.DYDC1.1	0	4.10667	9.52711	13.655	4.2677	12.444	5.49223	11.5061	35.9441	15.7642	3.1443	26.6451	9.27171	34.8964	11.45	12.9218	2.16731	3.59236	6.33446	20.4112	16.9684
lnc.LRIT2.4	2.37669	8.21335	0.793926	1.95071	0	9.67866	6.10248	11.5061	0	1.97052	1.57215	19.0322	6.95378	0	4.77085	6.08086	1.08365	0	11.6132	0	0.998139
lnc.OPN4.1	30.8969	2.05334	11.115	9.75357	5.33462	12.444	1.2205	13.4238	30.619	0.788208	18.3418	22.8386	3.47689	116.321	21.9459	25.0836	10.2947	17.9618	22.1706	21.8692	5.98884
lnc.MMRN2.2	8.31841	8.21335	0	0	0.711283	16.592	1.2205	7.67072	7.98757	5.51746	6.81265	0	3.47689	0	5.72502	7.60108	1.62548	3.59236	7.3902	10.2056	0
NUTM2A.AS1	118.834	53.3867	12.3058	82.5803	67.2162	95.4039	76.8913	105.472	103.838	26.0109	76.5113	95.161	70.1173	110.505	86.8294	104.895	78.023	147.287	63.3446	112.262	92.827
LINC00863	32.0853	14.3734	6.3514	35.1129	20.9828	59.4546	36.6149	32.6006	42.6004	9.85261	51.3569	91.3545	46.938	136.678	36.2584	42.566	22.7567	53.8854	69.6791	30.6168	27.9479
lnc.LIPJ.2	20.2018	0	1.98481	14.3052	0.711283	5.53066	1.83074	9.5884	1.33126	2.36463	4.71645	0	0	0	2.86251	2.28032	3.79279	0	3.16723	0	0
lnc.PANK1.2	0	6.16001	1.19089	1.30048	0	2.76533	1.2205	1.91768	2.66252	1.97052	0.52405	0	3.47689	0	0	6.84097	0	14.3694	11.6132	0	2.99442
TNKS2.AS1	0	20.5334	3.1757	4.55167	3.20077	8.29599	5.49223	0	9.31883	1.97052	0.52405	0	4.63585	29.0803	0	3.04043	0	14.3694	0	0	0
lnc.FGFBP3.2	0	0	5.95444	16.9062	2.13385	1.38267	1.83074	0	2.66252	1.97052	7.3367	0	4.63585	11.6321	0.95417	4.56065	2.16731	0	2.11149	0	1.99628
lnc.FGFBP3.4	0	0	3.57267	1.95071	3.91206	2.76533	0.610248	13.4238	7.98757	1.57642	4.1924	0	1.73845	0	5.72502	8.36119	2.70913	0	6.33446	0	2.99442
lnc.GTPBP4.3	15.4485	2.05334	1.58785	7.80286	6.0459	27.6533	7.32298	7.67072	6.65631	2.36463	15.1975	3.80644	6.95378	11.6321	11.45	20.5229	1.62548	3.59236	10.5574	2.91589	0
ENTPD1.AS1	53.4755	59.5468	51.2082	100.137	72.5509	129.971	90.3167	70.9542	130.464	54.7805	51.881	53.2901	71.8557	206.47	69.6544	94.2534	54.1827	147.287	106.63	158.916	85.84
lnc.TCTN3.2	9.50675	8.21335	3.57267	8.4531	10.6692	15.2093	6.71273	11.5061	50.5879	1.97052	11.5291	24.7418	14.487	34.8964	21.9459	26.6038	8.66923	28.7389	29.5608	5.83177	8.98326
lnc.CCNJ.4	0	0	1.58785	0	0	12.444	1.83074	5.75304	5.32504	0	2.0962	0	1.15896	31.9884	0	0.760108	1.08365	14.3694	2.11149	0	5.98884
lnc.BLNK.4	24.9552	0	1.98481	2.60095	0	27.6533	5.49223	7.67072	29.2877	1.57642	12.0532	5.70966	10.4307	14.5402	5.72502	25.0836	0.541827	0	20.0591	0	1.99628
lnc.CCNJ.1	8.31841	0	1.98481	0	7.82411	9.67866	2.44099	0	30.619	2.36463	8.3848	7.61288	0	0	1.90834	15.9623	0.541827	14.3694	1.05574	0	0.998139
lnc.LCOR.2	2.37669	71.8668	0	55.9205	0	2.76533	0	0	6.65631	0	0.52405	1.90322	0	8.7241	8.58753	0.760108	0	226.319	28.5051	221.607	17.9665
lnc.PIK3AP1.6	3.56503	0	2.38178	3.90143	15.6482	2.76533	10.3742	9.5884	2.66252	2.75873	5.2405	53.2901	4.05637	17.4482	0	16.7224	0.541827	0	5.27872	0	0
lnc.IDI2.4	8.31841	4.10667	0	13.0048	0	12.444	4.27174	7.67072	7.98757	0.394104	0	0	7.53326	5.81607	4.77085	8.36119	2.16731	0	4.22297	0	0
lnc.EXOSC1.1	4.75337	0	3.1757	5.20191	3.55641	12.444	1.83074	0	10.6501	0.788208	1.57215	0	1.15896	0	2.86251	5.32076	0.541827	50.293	8.44595	4.37383	6.98698
lnc.R3HCC1L.7	0	10.2667	3.96963	7.80286	10.6692	12.444	3.66149	0	3.99378	3.94104	3.1443	0	8.11275	49.4366	1.90834	2.28032	7.04375	0	6.33446	0	0
lnc.CNNM1.1	2.37669	2.05334	0	16.9062	2.13385	34.5666	1.83074	5.75304	15.9751	0.788208	0.52405	1.90322	4.05637	0	1.90834	9.8814	8.66923	21.5542	15.8362	2.91589	15.9702
lnc.ENTPD7.1	29.7086	8.21335	1.19089	6.50238	7.46847	33.184	14.646	5.75304	38.6066	11.429	4.71645	13.3225	12.7486	63.9767	19.0834	25.0836	6.50192	0	32.728	20.4112	9.98139
RNA5SP350	1.18834	2.05334	3.96963	0.650238	3.91206	8.29599	9.76397	0	0	8.27619	101.142	1.90322	8.69223	8.7241	81.1044	14.442	9.21105	0	10.5574	4.37383	141.736
RN7SL828P	30.8969	59.5468	26.9935	18.2067	19.2046	53.9239	34.1739	5.75304	39.9378	27.5873	28.8228	32.3547	30.7125	122.137	59.1585	51.6873	39.5533	3.59236	35.8953	39.3645	47.9107
SNORD14E	0	22.5867	0	0	2.48949	4.148	1.2205	0	2.66252	1.18231	1.0481	39.9676	0.579482	0	0.95417	3.80054	1.62548	0	7.3902	0	5.98884
RNA5SP352	11.8834	20.5334	38.1084	4.55167	87.1322	192.19	60.4146	1.91768	34.6128	31.1342	175.033	41.8708	80.548	584.515	213.734	198.388	168.508	17.9618	104.519	88.9346	167.687
RN7SL778P	89.1258	84.1868	252.468	65.0238	60.8147	194.956	377.744	38.3536	130.464	238.433	356.878	150.354	361.597	421.665	188.926	725.903	437.254	96.9937	106.63	109.346	46.9126
RNA5SP335	15.4485	55.4401	34.5358	12.3545	23.828	124.44	32.3432	1.91768	38.6066	48.4748	123.152	47.5805	55.6303	165.758	143.125	144.42	51.4735	21.5542	109.797	46.6542	211.606
RNA5SP336	11.8834	53.3867	13.8937	5.85214	16.7151	33.184	20.1382	3.83536	11.9814	31.1342	55.5493	19.0322	25.4972	180.298	118.317	79.0512	37.386	14.3694	125.633	14.5794	102.808
RNA5SP338	0	0	2.38178	0	3.91206	31.8013	1.83074	0	2.66252	6.69977	35.1114	3.80644	8.11275	14.5402	37.2126	51.6873	3.79279	0	30.6166	1.45794	48.9088
Y_RNA.43	1.18834	0	1.58785	3.25119	1.42257	4.148	2.44099	0	0	1.18231	4.1924	1.90322	3.47689	0	0.95417	1.52022	1.62548	0	0	0	1.99628
SNORA54	36.8387	34.9067	3.1757	26.0095	7.11283	42.8626	10.9845	24.9298	103.838	5.12336	18.3418	13.3225	21.4408	133.77	51.5252	34.965	12.462	71.8472	50.6757	36.4486	67.8735
SNORD67	9.50675	12.32	0	3.25119	1.42257	6.91333	4.27174	0	9.31883	2.36463	7.86075	1.90322	0	14.5402	9.5417	1.52022	4.33461	0	10.5574	0	3.99256
RNU6.46P	22.5785	10.2667	0.793926	6.50238	2.13385	20.74	10.9845	7.67072	18.6377	3.15283	5.76455	17.129	5.21534	8.7241	12.4042	16.7224	7.04375	0	5.27872	7.28972	8.98326
SNORD15B	361.256	207.387	88.5227	85.1812	119.14	815.773	154.393	189.85	826.713	85.1265	154.595	226.483	135.599	386.768	262.397	518.394	91.0269	348.459	524.704	166.206	244.544
SNORA3B	83.1841	57.4934	6.74837	26.0095	21.3385	142.415	25.0202	9.5884	181.052	18.5229	37.2076	45.6773	29.5536	113.413	119.271	76.0108	14.0875	68.2548	53.8429	69.9813	85.84
SNORA23	335.113	188.907	97.6529	168.412	122.696	595.929	176.362	270.393	648.324	80.3973	141.494	285.483	173.265	575.791	222.322	382.334	117.035	319.72	488.809	214.318	256.522
ARHGAP42	3.56503	14.3734	14.6876	14.3052	21.6941	1.38267	26.2407	9.5884	31.9503	14.976	17.2937	7.61288	4.63585	0	40.0751	21.283	15.1711	43.1083	8.44595	46.6542	35.933
MUC6	15.4485	45.1734	1.58785	5.85214	0.711283	13.8267	0	0	5.32504	0	0	9.5161	1.15896	5.81607	0	1.52022	0.541827	3.59236	17.9476	2.91589	14.9721
CEP126	30.8969	63.6534	17.8633	85.1812	17.0708	15.2093	11.5947	47.942	25.294	17.7347	31.443	19.0322	11.0102	29.0803	43.8918	30.4043	14.0875	3.59236	32.728	53.9439	56.894
BIRC3	1864.51	511.281	994.392	462.319	1100.35	1826.5	1006.91	999.111	1223.43	1067.23	1057.01	1427.41	950.35	514.722	460.864	1603.83	839.289	725.657	1532.94	653.159	846.422
BIRC2	153.296	193.014	186.176	210.677	195.958	207.4	187.956	141.908	130.464	221.092	190.23	165.58	147.188	81.4249	187.971	194.588	186.388	193.987	112.965	201.196	161.699
TMEM123	310.158	273.094	215.154	278.952	190.268	271.002	178.803	184.097	286.221	242.768	235.299	293.096	279.31	235.551	443.689	205.989	213.48	140.102	310.389	384.897	301.438
ENSG00000254719	49.9104	0	10.718	31.8617	24.8949	27.6533	9.15372	9.5884	27.9565	7.09388	15.1975	15.2258	12.1691	0	8.58753	17.4825	11.3784	43.1083	33.7838	1.45794	17.9665
DCUN1D5	39.2153	28.7467	43.6659	27.9602	70.417	19.3573	42.1071	40.2713	46.5941	46.8984	43.4962	22.8386	46.3585	29.0803	40.0751	42.566	47.6807	50.293	33.7838	24.785	28.946
AMPD3	15.4485	30.8	21.436	139.801	38.4093	48.3933	21.9689	46.0243	87.8632	21.6757	49.7848	100.871	51.5739	14.5402	60.1127	63.089	52.0154	79.0319	158.362	32.0748	37.9293
DYNC2H1	49.9104	45.1734	152.037	94.2845	91.7555	20.74	94.5885	86.2956	54.5817	164.341	107.954	9.5161	45.1996	69.7928	59.1585	67.6496	50.3899	147.287	14.7804	81.6448	55.8958
PDGFD	38.027	59.5468	42.0781	72.8267	26.6731	30.4186	14.0357	3.83536	18.6377	59.1156	18.8658	41.8708	33.6099	43.6205	75.3794	32.6846	11.9202	53.8854	15.8362	39.3645	65.8772
CASP4LP	15.4485	6.16001	17.0694	42.2655	17.4264	0	8.54348	19.1768	5.32504	17.3406	7.86075	3.80644	6.3743	29.0803	11.45	6.08086	15.713	3.59236	8.44595	7.28972	7.98512
CASP4	377.893	533.867	551.381	739.321	603.168	459.045	545.562	590.645	415.354	610.073	614.187	648.998	570.79	575.791	341.593	573.881	603.595	628.663	392.737	462.168	608.865
CASP1	152.108	186.854	279.065	290.656	243.97	123.057	247.151	214.78	121.145	254.591	243.683	222.677	290.32	221.011	115.455	160.383	318.052	298.166	149.916	303.252	176.671
CARD16	183.005	188.907	163.152	216.529	176.398	81.5773	194.669	189.85	141.114	167.1	212.24	154.161	221.362	235.551	120.225	176.345	217.814	305.351	157.306	145.794	203.62
MTRNR2L8	875.809	260.774	1067.43	135.9	1311.25	1815.44	2558.16	326.006	240.958	941.515	1804.3	1442.64	465.324	3070.88	1041.95	1802.22	266.037	57.4778	301.943	358.654	846.422
CARD17	0	2.05334	0.793926	8.4531	0.355641	0	0.610248	3.83536	6.65631	0	3.66835	5.70966	19.1229	2.90803	0.95417	11.4016	8.66923	14.3694	7.3902	2.91589	14.9721
RNF141	24.9552	22.5867	39.6963	16.256	28.807	35.9493	46.3789	30.6829	41.2691	32.7107	17.8177	13.3225	30.7125	11.6321	32.4418	13.6819	28.175	35.9236	39.0625	49.5701	39.9256
ENSG00000285813	17.8252	108.827	0	42.9157	0	5.53066	0	0	5.32504	1.97052	0	7.61288	4.05637	2.90803	5.72502	0	0	143.694	5.27872	170.579	25.9516
MSANTD4	117.646	149.894	106.783	107.289	155.06	67.7506	93.368	107.39	58.5755	121.778	98.5214	97.0642	122.85	122.137	105.913	95.7736	120.827	183.21	109.797	75.8131	129.758
KBTBD3	2.37669	43.1201	21.833	26.6598	18.849	12.444	20.7484	9.5884	13.3126	22.858	17.2937	0	18.5434	8.7241	4.77085	10.6415	7.58557	7.18472	6.33446	2.91589	5.98884
AASDHPPT	125.964	82.1335	150.052	100.787	120.207	125.823	120.829	159.167	133.126	135.572	145.162	97.0642	130.383	168.666	114.5	136.059	150.086	140.102	119.299	180.785	122.771
ENSG00000213252	30.8969	14.3734	13.4967	3.90143	18.1377	13.8267	19.5279	11.5061	19.9689	18.5229	16.2456	1.90322	6.95378	0	11.45	6.84097	9.75288	21.5542	10.5574	4.37383	14.9721
CWF19L2	112.893	125.254	172.282	114.442	157.905	105.083	148.29	189.85	75.8819	167.888	144.638	150.354	152.983	212.286	159.346	123.137	174.468	244.281	158.362	158.916	176.671
MUC2	19.0135	125.254	0	24.0588	0	11.0613	0	0	9.31883	0	0.52405	1.90322	0	46.5285	3.81668	0	0	111.363	6.33446	71.4392	47.9107
ALKBH8	29.7086	96.5068	51.6052	77.3784	80.0193	12.444	56.7531	82.4602	67.8943	59.9038	66.5544	11.4193	51.5739	52.3446	83.0128	41.8059	63.9355	86.2167	63.3446	69.9813	47.9107
CTR9	363.633	739.201	641.095	617.076	526.705	348.432	526.034	582.975	561.792	617.561	499.42	635.675	448.519	258.815	499.031	466.706	517.986	754.396	441.301	400.934	453.155
SLC35F2	43.9687	26.6934	52.7961	16.256	58.3252	127.205	40.8866	47.942	29.2877	51.2336	36.6835	70.4191	33.6099	11.6321	28.6251	77.531	41.7206	57.4778	33.7838	23.3271	22.9572
ENSG00000240652	27.3319	28.7467	25.4056	16.256	24.1836	31.8013	20.1382	21.0945	27.9565	30.346	31.9671	5.70966	24.9177	17.4482	5.72502	39.5256	32.5096	17.9618	21.1149	20.4112	19.9628
EIF4G2	2899.56	2554.35	2130.9	2841.54	2442.9	2784.69	2306.13	2111.37	2409.58	2096.63	2520.68	2390.44	2094.83	2370.05	2298.59	2425.5	2499.45	2403.29	2385.98	2391.03	2662.04
ENSG00000288012	16.6368	0	4.36659	0.650238	2.48949	22.1226	5.49223	5.75304	0	0.394104	1.0481	0	0.579482	0	5.72502	4.56065	2.70913	0	14.7804	1.45794	0.998139
CUL5	172.31	197.12	130.601	118.994	166.44	120.292	133.034	111.225	179.72	158.824	172.937	165.58	135.019	125.045	130.721	155.062	99.6961	201.172	166.807	147.252	143.732
ACAT1	144.978	149.894	201.26	132.649	239.702	271.002	236.776	220.533	240.958	223.063	165.6	245.515	225.998	273.355	147.896	155.822	150.628	132.917	131.968	192.449	202.622
ZBED5	40.4037	45.1734	40.0932	28.6105	38.0536	64.9853	26.8509	42.189	43.9316	30.7401	47.1645	17.129	19.1229	95.9651	60.1127	52.4474	30.3423	39.516	62.2889	26.243	34.9349
NPAT	217.467	215.6	183	197.022	217.297	100.935	152.562	143.826	131.795	184.441	182.369	138.935	139.655	119.229	233.772	161.143	145.751	190.395	158.362	190.991	203.62
ATM	591.795	928.108	626.01	948.047	527.061	554.449	540.07	707.624	581.761	645.937	715.328	673.74	544.713	802.617	654.56	699.299	566.751	1102.85	528.927	791.663	870.378
POGLUT3	46.3454	98.5601	58.3535	102.738	44.4552	136.884	21.9689	65.2011	107.832	55.9628	72.3189	45.6773	112.419	46.5285	129.767	127.698	72.6048	71.8472	120.355	67.0654	100.812
EXPH5	4.75337	41.0667	2.77874	5.20191	2.48949	0	0.610248	0	15.9751	0.788208	1.0481	0	5.79482	14.5402	7.63336	0.760108	1.62548	14.3694	6.33446	13.1215	0
DDX10	99.8209	71.8668	173.87	157.358	171.419	76.0466	103.132	115.061	129.132	159.612	123.676	178.903	121.112	130.861	104.959	107.935	104.031	111.363	131.968	102.056	257.52
RDX	474.149	271.04	615.292	176.215	661.137	363.641	598.654	439.149	390.06	531.253	411.903	462.482	496.616	354.78	303.426	408.938	458.927	528.077	678.843	543.813	269.498
ZC3H12C	217.467	0	69.0715	1.30048	104.203	111.996	86.6553	46.0243	23.9627	63.0567	43.4962	76.1288	67.2199	84.333	13.3584	108.695	54.7245	10.7771	46.4527	72.8972	13.974
FDX1	135.471	114.987	133.776	133.299	153.281	135.501	181.854	128.485	137.12	124.143	114.767	165.58	138.496	69.7928	119.271	117.057	157.672	68.2548	95.0169	96.2243	119.777
POU2AF1	54.6638	18.48	2.77874	4.55167	3.55641	27.6533	0.610248	11.5061	0	0	6.2886	43.774	0.579482	0	0.95417	82.8518	3.25096	7.18472	7.3902	5.83177	8.98326
LAYN	11.8834	12.32	0.793926	3.25119	18.1377	27.6533	15.2562	15.3414	2.66252	0.788208	7.86075	0	4.63585	0	8.58753	15.9623	2.16731	28.7389	3.16723	10.2056	12.9758
SIK2	85.5607	67.7601	158.388	113.792	122.341	120.292	108.624	86.2956	182.383	148.971	81.2278	146.548	111.261	130.861	99.2336	110.216	105.114	68.2548	100.296	88.9346	104.805
PPP2R1B	183.005	94.4535	171.885	148.905	147.947	142.415	196.5	141.908	146.439	158.824	148.306	207.451	163.993	81.4249	121.18	126.938	175.552	136.51	85.5152	141.421	127.762
ALG9	9.50675	0	8.33622	2.60095	1.77821	4.148	7.32298	1.91768	10.6501	6.69977	5.2405	9.5161	8.69223	0	0.95417	3.80054	6.50192	3.59236	8.44595	17.4953	10.9795
FDXACB1	20.2018	2.05334	6.3514	1.95071	7.46847	0	9.15372	0	0	5.51746	1.0481	0	3.47689	14.5402	10.4959	0	3.79279	10.7771	2.11149	4.37383	9.98139
C11orf1	19.0135	8.21335	11.5119	18.2067	17.0708	1.38267	18.9177	13.4238	19.9689	24.8286	20.438	36.1612	23.7588	8.7241	24.8084	19.0027	15.713	25.1465	31.6723	48.1121	22.9572
RPL37AP8	0	2.05334	1.19089	7.15262	1.42257	1.38267	4.27174	0	1.33126	2.36463	3.66835	7.61288	4.63585	2.90803	3.81668	3.80054	5.41827	3.59236	2.11149	1.45794	3.99256
DIXDC1	11.8834	0	62.7201	0	52.9906	19.3573	61.6351	17.2591	39.9378	51.2336	7.3367	15.2258	9.27171	17.4482	4.77085	18.2426	8.1274	0	16.8919	0	0
DLAT	181.817	125.254	152.831	154.757	177.821	113.379	152.562	166.838	141.114	165.918	127.868	85.6449	137.917	78.5169	170.796	87.4124	157.13	226.319	109.797	118.093	156.708
NKAPD1	152.108	244.347	200.069	234.086	213.741	277.916	245.93	283.817	213.002	235.674	194.947	234.096	220.203	136.678	161.255	234.113	180.97	204.765	185.811	179.327	195.635
TIMM8B	238.857	262.827	268.347	366.734	245.748	334.605	314.888	314.5	294.209	252.227	298.709	306.418	299.013	372.228	208.963	322.286	307.757	341.274	268.159	365.944	411.233
SDHD	40.4037	24.64	36.5206	43.566	44.8108	31.8013	42.7174	26.8475	45.2629	33.893	34.5873	58.9998	38.8253	46.5285	26.7167	44.0863	60.6846	39.516	32.728	58.3177	48.9088
KCTD9P4	2.37669	6.16001	2.77874	3.25119	2.84513	9.67866	10.9845	15.3414	5.32504	5.12336	14.1494	20.9354	11.5896	0	3.81668	4.56065	3.25096	0	3.16723	1.45794	4.9907
PTS	54.6638	20.5334	16.2755	27.9602	31.6521	41.48	26.2407	40.2713	45.2629	32.3165	29.3468	62.8062	20.8613	26.1723	20.0376	44.0863	27.6332	75.4396	47.5085	34.9906	29.9442
NCAM1	617.939	2149.84	1239.32	2795.37	1072.61	1699.3	1150.93	1994.39	555.136	1441.63	1257.2	1082.93	1338.6	1718.65	1506.63	2724.99	1919.15	1278.88	669.341	1558.54	1898.46
TTC12	16.6368	8.21335	15.0846	10.4038	14.9369	12.444	11.5947	9.5884	0	13.7936	20.962	3.80644	6.3743	37.8044	14.3125	14.442	8.1274	186.803	26.3936	2.91589	27.9479
CSNK2A3	42.7804	51.3334	57.1626	100.137	73.6178	47.0106	75.0605	63.2834	47.9254	91.4322	62.362	62.8062	38.8253	52.3446	30.5334	60.8086	55.8081	132.917	76.0135	51.028	75.8586
ZW10	127.153	108.827	107.18	84.531	100.647	88.4906	140.357	93.9663	111.826	126.507	84.3721	47.5805	86.3428	52.3446	120.225	109.456	118.118	100.586	130.912	64.1495	94.8233
ATF4P4	19.0135	6.16001	21.833	1.95071	8.5354	27.6533	16.4767	32.6006	30.619	10.6408	36.1595	13.3225	22.5998	14.5402	25.7626	16.7224	20.0476	0	12.6689	29.1589	8.98326
USP28	305.404	517.441	470.004	464.27	397.963	246.114	439.989	362.442	396.716	439.426	405.091	289.289	392.889	442.021	435.101	265.278	370.068	700.51	324.113	433.009	410.235
ZBTB16	197.265	1386	412.841	1234.15	554.089	52.5413	613.299	780.496	339.472	408.292	381.509	228.386	536.6	529.262	899.782	367.892	557.54	743.619	493.032	698.355	649.789
C11orf71	51.0988	22.5867	21.833	45.5167	18.849	56.6893	27.4612	36.4359	49.2567	10.2467	27.7747	38.0644	20.2819	98.8731	23.8542	63.8491	27.0913	25.1465	24.2821	0	26.9498
RBM7	93.8792	82.1335	69.0715	33.8124	69.7057	63.6026	54.9223	78.6249	75.8819	66.6036	66.5544	38.0644	62.584	75.6089	59.1585	88.1725	50.9317	86.2167	65.4561	99.1402	92.827
REXO2	129.529	61.6001	116.31	138.501	141.901	125.823	164.157	113.143	122.476	86.3088	132.061	58.9998	158.778	122.137	105.913	120.857	112.7	129.325	92.9054	86.0187	62.8828
CADM1	48.7221	0	83.3622	14.3052	92.4668	6.91333	79.9425	5.75304	86.532	55.9628	25.6785	0	31.292	5.81607	5.72502	7.60108	11.3784	46.7007	23.2264	29.1589	34.9349
BUD13	236.48	232.027	275.095	172.313	181.733	237.818	240.438	149.579	258.265	229.763	180.273	249.322	248.018	325.7	195.605	199.908	234.611	359.236	210.093	164.748	208.611
ZPR1	318.476	201.227	386.642	260.746	432.46	342.901	463.789	377.783	342.134	416.962	264.645	361.612	333.202	389.676	335.868	254.636	321.845	255.058	314.612	313.458	265.505
APOA1	0	0	1.58785	4.55167	0	22.1226	5.49223	0	2.66252	0.788208	1.57215	19.0322	5.21534	14.5402	0	6.08086	3.25096	0	1.05574	0	0
SIK3	360.068	388.081	370.763	373.887	389.427	342.901	330.755	343.265	270.246	384.646	441.774	591.901	288.002	157.034	365.447	319.245	377.653	416.714	263.936	361.57	460.142
ENSG00000234268	0	0	2.77874	8.4531	3.55641	8.29599	1.2205	3.83536	6.65631	4.33515	4.71645	0	4.63585	0	0	6.08086	2.16731	10.7771	4.22297	0	7.98512
PAFAH1B2	448.006	363.441	412.841	337.474	427.125	359.493	421.071	425.725	435.322	439.426	387.797	491.031	400.422	363.504	288.159	392.976	412.872	362.828	277.66	320.748	358.332
SIDT2	47.5337	47.2267	54.3839	64.3736	51.2124	124.44	44.5481	63.2834	55.913	68.9682	34.5873	64.7094	52.1534	75.6089	44.846	82.0916	59.0591	68.2548	72.8463	40.8224	47.9107
PCSK7	357.691	480.481	205.627	261.396	200.582	286.212	219.079	402.713	303.528	214.787	330.676	333.063	203.398	325.7	479.947	400.577	315.885	492.153	311.444	530.691	452.157
RNF214	103.386	176.587	195.306	131.348	144.39	199.104	137.306	168.756	105.17	150.942	180.797	169.386	202.239	81.4249	120.225	161.143	195.599	359.236	175.253	169.121	159.702
BACE1	5.94172	12.32	1.58785	15.6057	2.84513	4.148	1.83074	0	10.6501	4.33515	1.0481	0	0	0	0	0.760108	2.16731	25.1465	14.7804	17.4953	6.98698
BACE1.AS	9.50675	20.5334	32.9479	6.50238	24.5393	1.38267	29.2919	7.67072	19.9689	26.0109	22.0101	1.90322	13.9076	2.90803	20.9917	22.0431	9.75288	21.5542	33.7838	13.1215	43.9181
CEP164	269.754	236.134	238.972	202.874	217.297	272.385	205.654	255.051	139.782	216.363	235.823	251.225	241.644	177.39	178.43	212.83	223.233	176.026	255.49	278.467	229.572
DSCAML1	3.56503	0	0	0	0.711283	12.444	0	0	10.6501	1.18231	0	11.4193	6.95378	0	1.90834	5.32076	3.25096	10.7771	9.50169	0	3.99256
TMPRSS13	5.94172	6.16001	2.77874	3.25119	0.711283	2.76533	1.2205	0	7.98757	2.36463	0.52405	0	8.11275	5.81607	0	1.52022	0.541827	32.3312	5.27872	1.45794	2.99442
IL10RA	711.818	484.587	540.663	213.278	482.25	1899.78	439.989	519.691	1440.42	621.896	578.551	917.352	819.967	505.998	635.477	1141.68	636.646	290.981	1195.1	906.841	655.778
SMIM35	0	8.21335	0.793926	1.95071	1.06692	1.38267	0	1.91768	1.33126	4.33515	3.66835	9.5161	4.63585	11.6321	1.90834	2.28032	7.58557	0	11.6132	2.91589	6.98698
JAML	35.6503	2.05334	55.5748	5.20191	25.2505	107.848	10.3742	24.9298	55.913	61.0862	50.3088	57.0966	59.6866	81.4249	14.3125	53.2076	62.3101	35.9236	140.414	55.4019	70.8679
MPZL3	148.543	34.9067	89.7136	63.7233	53.3462	176.981	42.7174	88.2133	73.2194	74.0916	74.9392	89.4513	73.5942	29.0803	51.5252	129.218	66.6447	61.0701	91.8497	119.551	54.8977
CD3E	1858.57	1195.04	1593.41	675.598	1206.69	3810.63	1134.45	1421	1537.61	1700.56	1363.58	1790.93	1627.76	587.423	703.223	2786.56	1715.42	1048.97	1036.74	1326.73	1455.29
CD3D	570.405	10.2667	3.57267	1.95071	116.65	1704.83	126.321	182.18	461.948	1.18231	211.716	846.932	399.842	165.758	3.81668	1179.69	335.391	17.9618	427.576	317.832	174.674
CD3G	268.566	0	1.98481	1.30048	39.1206	537.857	32.9534	74.7895	303.528	0	121.056	329.257	182.537	119.229	14.3125	472.787	156.588	25.1465	241.765	134.131	108.797
UBE4A	423.05	207.387	229.445	161.259	289.492	583.485	219.689	186.015	322.165	208.875	229.534	357.805	249.177	151.218	275.755	438.582	227.567	290.981	288.218	247.85	169.684
ATP5MG	26.1436	71.8668	90.9045	120.944	94.9563	74.6639	106.793	86.2956	126.47	88.2794	95.9012	78.032	110.102	17.4482	73.4711	107.935	104.031	154.472	78.125	72.8972	130.756
USP47	474.149	527.707	669.279	604.722	506.078	352.58	490.029	502.432	465.941	759.439	533.483	433.934	474.596	343.148	586.814	532.076	530.448	531.669	402.238	609.42	427.204
KMT2A	967.312	743.308	988.834	641.135	837.18	1254.08	805.528	763.237	866.651	941.121	762.493	972.545	907.468	569.975	700.36	944.054	774.812	1084.89	812.922	874.766	747.606
TMEM25	10.6951	22.5867	2.77874	21.4579	4.2677	9.67866	3.66149	0	0	10.2467	3.1443	5.70966	1.15896	8.7241	16.2209	9.8814	13.0038	0	6.33446	7.28972	3.99256
IFT46	96.2558	36.9601	77.0108	107.289	51.9237	38.7146	53.0916	69.0365	51.9192	56.3569	56.5974	1.90322	41.1432	87.241	77.2877	70.69	42.2625	79.0319	65.4561	110.804	46.9126
ARCN1	1001.77	1203.26	1622.78	1272.52	1398.03	1002.43	1374.89	1386.48	1013.09	1588.24	1340	1174.29	1377.43	1131.22	979.932	1218.45	1520.37	1311.21	1096.92	1153.23	1201.76
PHLDB1	5.94172	49.2801	7.14533	64.3736	2.84513	11.0613	2.44099	23.0122	0	6.69977	5.76455	7.61288	10.4307	49.4366	41.9835	15.2022	2.16731	61.0701	4.22297	11.6635	9.98139
DDX6	917.401	1034.88	1178.58	1117.11	1231.59	865.548	1064.27	885.968	917.239	1269.02	1138.76	864.061	1073.78	1221.37	890.24	976.739	1106.95	987.899	956.503	1141.57	1144.87
CXCR5	28.5202	47.2267	7.54229	9.10334	5.69026	154.859	25.0202	17.2591	7.98757	16.5524	7.86075	0	19.7024	0	13.3584	19.7628	8.1274	10.7771	16.8919	5.83177	20.9609
BCL9L	705.876	924.001	957.474	882.373	931.069	604.225	931.849	956.922	740.181	1020.73	1041.29	702.288	1019.89	697.928	954.17	826.997	961.2	1663.26	816.09	1118.24	1043.06
CENATAC	29.7086	53.3867	19.8481	27.9602	27.74	44.2453	20.1382	69.0365	11.9814	27.5873	30.3949	36.1612	52.1534	31.9884	20.0376	33.4447	26.0077	143.694	29.5608	29.1589	27.9479
RPS25	1348.77	767.948	1413.98	1175.63	1410.47	1251.31	1334.61	1328.95	1558.91	1426.26	1283.92	1273.25	1429	1378.41	703.223	1245.06	1275.46	930.421	1168.71	1022.02	1220.72
TRAPPC4	123.588	65.7068	90.1106	89.0826	138.345	94.0212	128.152	84.3779	86.532	94.1909	88.5645	51.3869	91.5581	98.8731	83.9669	101.854	91.5687	35.9236	96.0726	49.5701	112.79
SLC37A4	4.75337	24.64	17.0694	3.25119	7.11283	16.592	15.2562	11.5061	30.619	15.7642	5.2405	15.2258	12.1691	14.5402	13.3584	19.7628	5.41827	3.59236	27.4493	23.3271	9.98139
ENSG00000255114	15.4485	2.05334	7.14533	0	12.8031	31.8013	10.9845	15.3414	5.32504	9.0644	4.71645	5.70966	1.73845	8.7241	11.45	22.0431	6.50192	10.7771	12.6689	1.45794	5.98884
HYOU1	950.675	548.241	657.767	688.602	809.084	3289.36	786.61	1033.63	813.401	771.262	810.182	1029.64	1039.01	875.318	788.144	2155.67	991.001	316.128	943.835	686.691	763.577
VPS11	245.987	420.934	303.677	364.133	285.224	207.4	262.407	233.957	215.664	286.12	255.212	161.774	210.352	212.286	204.192	190.027	251.408	269.427	218.539	316.374	295.449
HMBS	124.776	24.64	67.0867	47.4674	59.3921	52.5413	70.7888	44.1066	138.451	41.775	61.8379	135.129	48.097	84.333	46.7543	50.9272	57.4336	61.0701	88.6824	36.4486	52.9014
H2AX	1914.42	1359.31	1561.65	1289.42	1673.29	2790.22	1928.38	2126.71	2076.77	1442.42	1629.27	2514.15	2771.66	2515.45	2847.24	1966.4	2308.18	1232.18	2667.86	1683.92	1588.04
DPAGT1	43.9687	59.5468	23.8178	20.1574	29.8739	71.8986	18.3074	9.5884	59.9068	35.8635	21.4861	5.70966	31.292	14.5402	34.3501	35.7251	30.3423	0	31.6723	4.37383	22.9572
C2CD2L	148.543	73.9201	70.2624	83.2305	95.6676	279.298	72.0093	147.661	87.8632	68.5741	144.638	159.87	83.4454	104.689	177.476	354.21	58.5173	61.0701	154.139	158.916	139.74
HINFP	87.9374	108.827	72.2472	165.161	111.316	114.761	98.8602	120.814	103.838	85.9147	108.478	137.032	134.44	223.919	72.5169	120.097	110.533	147.287	84.4595	139.963	134.749
NLRX1	95.0675	47.2267	66.2928	36.4133	96.0232	71.8986	112.896	49.8597	65.2318	62.2685	71.2708	43.774	72.4352	61.0687	83.9669	54.7278	95.9033	136.51	96.0726	68.5233	26.9498
CBL	532.378	597.521	623.629	511.738	652.246	371.937	565.09	370.112	544.486	588.398	511.473	435.837	457.211	380.952	628.798	506.232	533.699	678.956	352.618	409.682	366.317
RNF26	124.776	102.667	96.462	66.3243	76.8186	156.241	89.7065	111.225	121.145	108.773	90.1366	64.7094	85.1838	107.597	135.492	98.0539	89.4014	147.287	99.2399	107.888	68.8716
NECTIN1	5.94172	8.21335	8.33622	11.7043	2.13385	6.91333	4.27174	0	14.6439	5.12336	6.2886	20.9354	4.63585	0	9.5417	7.60108	4.33461	17.9618	16.8919	2.91589	11.9777
OAF	3.56503	16.4267	3.1757	5.85214	3.20077	30.4186	3.66149	1.91768	14.6439	4.72925	13.6253	11.4193	19.7024	31.9884	5.72502	11.4016	10.8365	0	16.8919	23.3271	10.9795
ARHGEF12	1126.55	1827.47	1338.96	1749.14	1356.77	960.952	1243.69	1215.81	1080.98	1442.82	1427.51	966.835	1011.2	1308.61	1268.09	1158.4	1241.87	1401.02	1114.86	1334.02	1347.49
MICAL2	259.059	141.68	417.208	156.707	199.87	365.024	177.582	136.155	463.279	362.182	261.501	291.193	217.306	221.011	201.33	344.329	167.424	89.809	360.008	91.8504	187.65
TBCEL	24.9552	55.4401	26.9935	45.5167	30.9408	23.5053	50.6506	36.4359	17.3064	28.3755	44.0202	28.5483	30.7125	40.7125	53.4335	28.124	36.3024	0	63.3446	30.6168	58.8902
SC5D	47.5337	16.4267	27.3904	16.256	29.5182	103.7	27.4612	30.6829	57.2442	43.7456	40.8759	106.58	25.4972	14.5402	38.1668	72.9704	19.5058	14.3694	51.7314	8.74766	20.9609
SORL1	241.234	706.348	304.074	749.074	219.786	431.392	208.705	582.975	730.862	320.407	571.215	546.224	559.779	581.607	745.206	571.601	609.555	689.733	411.74	845.607	596.887
UBASH3B	408.79	1098.53	227.063	1293.32	387.649	174.216	393	939.663	283.559	237.645	572.787	643.288	460.109	904.398	908.369	793.553	688.662	847.797	217.483	692.523	488.09
CRTAM	273.319	53.3867	67.4837	24.0588	42.3213	626.347	37.2251	155.332	143.776	83.156	86.9923	363.515	60.8456	171.574	172.705	301.003	37.9279	71.8472	129.856	125.383	149.721
JHY	45.1571	41.0667	24.2147	85.8314	9.95796	15.2093	18.3074	55.6127	23.9627	20.8875	64.4582	51.3869	48.6765	69.7928	28.6251	25.0836	23.8404	68.2548	44.3412	77.271	43.9181
HSPA8	7816.93	6071.72	7214.4	6257.89	7032.45	5632.98	6897.64	6725.3	7521.63	7574.29	6962.01	6961.98	6610.73	4661.58	6653.42	6395.55	6874.15	6789.56	6985.85	6617.61	6553.78
ENSG00000288061	0	0	1.19089	0	0.711283	4.148	0.610248	7.67072	7.98757	1.18231	0.52405	38.0644	2.89741	0	0	6.08086	0	10.7771	7.3902	2.91589	0.998139
GRAMD1B	770.047	338.801	407.284	131.998	660.071	1255.46	551.054	433.396	665.631	479.625	498.372	1042.96	956.724	255.907	226.138	944.814	774.812	176.026	761.191	370.318	360.328
SF3A3P2	1.18834	0	5.16052	1.95071	4.2677	4.148	1.83074	1.91768	15.9751	10.2467	2.0962	0	10.4307	0	3.81668	0.760108	0.541827	0	3.16723	1.45794	0.998139
ZNF202	47.5337	14.3734	50.8112	71.5262	58.6808	49.776	32.3432	53.695	25.294	70.5447	53.9772	58.9998	37.0868	11.6321	57.2502	25.8437	40.0952	10.7771	38.0068	49.5701	56.894
VWA5A	38.027	73.9201	50.4143	41.6152	57.6139	59.4546	62.8556	13.4238	39.9378	80.3973	53.4531	39.9676	27.8151	55.2526	63.9294	69.1698	31.4259	28.7389	41.174	59.7757	63.8809
TBRG1	184.193	104.72	175.855	143.703	161.817	99.5519	151.342	134.238	85.2007	168.283	146.734	121.806	130.963	209.378	190.834	151.261	128.413	179.618	116.132	163.29	164.693
SIAE	3.56503	16.4267	11.115	11.7043	7.11283	38.7146	17.6972	1.91768	9.31883	3.54694	19.9139	17.129	11.5896	43.6205	14.3125	15.9623	11.9202	25.1465	16.8919	10.2056	16.9684
SPA17	16.6368	8.21335	9.13014	20.1574	23.4723	8.29599	14.0357	15.3414	30.619	6.69977	15.7215	45.6773	23.1793	14.5402	34.3501	11.4016	19.5058	0	17.9476	32.0748	24.9535
NRGN	36.8387	20.5334	46.8416	12.3545	32.3634	53.9239	45.7686	19.1768	19.9689	28.3755	47.1645	34.2579	23.1793	37.8044	25.7626	26.6038	8.1274	3.59236	16.8919	2.91589	33.9367
MSANTD2	2.37669	30.8	20.6421	28.6105	17.4264	15.2093	16.4767	23.0122	23.9627	11.0349	19.3899	9.5161	11.0102	20.3562	24.8084	25.0836	16.7966	14.3694	29.5608	30.6168	15.9702
ROBO3	1.18834	20.5334	6.3514	39.0143	11.7362	6.91333	9.15372	3.83536	13.3126	14.5819	12.5772	36.1612	5.21534	0	18.1292	11.4016	10.2947	21.5542	7.3902	42.2804	51.9033
CCDC15	54.6638	30.8	32.551	60.4722	57.6139	17.9746	26.8509	49.8597	18.6377	27.9814	33.0152	30.4515	26.0767	14.5402	52.4793	22.0431	27.0913	35.9236	21.1149	56.8598	66.8753
SLC37A2	0	4.10667	0	0.650238	2.48949	4.148	7.93323	0	10.6501	1.18231	7.86075	5.70966	4.05637	0	1.90834	22.8032	0	17.9618	0	0	0
TMEM218	0	0	6.3514	6.50238	2.48949	2.76533	0.610248	1.91768	18.6377	7.48798	12.0532	11.4193	6.3743	5.81607	0	1.52022	1.62548	0	9.50169	2.91589	5.98884
FEZ1	143.79	556.454	560.511	741.272	629.13	116.144	582.177	544.621	113.157	621.502	290.324	245.515	240.485	258.815	478.993	411.218	294.212	395.16	107.686	183.701	380.291
EI24	162.803	221.76	161.564	232.135	192.758	268.237	170.259	218.616	175.726	185.229	195.471	144.645	167.47	360.596	241.405	218.151	149.002	96.9937	171.03	199.738	85.84
STT3A	224.597	102.667	105.592	115.092	115.228	546.153	84.8245	95.884	213.002	120.202	94.8531	110.387	139.076	81.4249	114.5	280.48	121.911	53.8854	148.86	116.635	162.697
CHEK1	127.153	84.1868	175.855	67.6248	146.88	124.44	136.085	126.567	166.408	158.43	89.6126	140.838	150.665	37.8044	203.238	73.7305	169.592	35.9236	123.522	80.1869	108.797
HYLS1	70.1123	80.0801	12.7028	52.6693	34.1416	34.5666	28.0714	61.3658	39.9378	20.8875	40.3519	0	48.097	52.3446	34.3501	12.9218	47.6807	35.9236	39.0625	17.4953	72.8642
PUS3	81.9957	10.2667	52.3991	40.3148	55.1244	69.1333	62.8556	44.1066	78.5444	51.6277	53.9772	53.2901	69.5378	95.9651	25.7626	77.531	43.888	96.9937	53.8429	18.9533	61.8846
CDON	4.75337	6.16001	1.19089	4.55167	0.711283	4.148	1.2205	1.91768	5.32504	0.788208	0	5.70966	0	20.3562	0	4.56065	0	10.7771	1.05574	13.1215	1.99628
NAP1L1P1	1.18834	2.05334	3.1757	3.25119	1.42257	2.76533	1.2205	1.91768	2.66252	7.48798	1.0481	0	6.95378	37.8044	6.67919	0	5.96009	10.7771	3.16723	0	4.9907
RPUSD4	47.5337	8.21335	69.8655	61.7726	57.2583	38.7146	59.8043	40.2713	39.9378	53.2041	47.6886	60.903	63.1635	34.8964	58.2043	40.2857	34.6769	7.18472	40.1182	49.5701	68.8716
FAM118B	38.027	61.6001	42.0781	80.6295	63.6598	35.9493	56.1428	65.2011	25.294	37.0458	49.7848	49.4837	57.3687	23.2643	52.4793	42.566	47.6807	0	60.1774	42.2804	74.8605
SRPRA	594.172	324.427	423.956	311.464	433.883	1382.67	484.537	425.725	629.687	608.103	436.534	603.32	479.811	328.608	410.293	1096.08	396.075	233.503	458.193	473.832	452.157
FOXRED1	103.386	59.5468	88.5227	63.7233	69.7057	81.5773	48.2096	67.1188	106.501	83.156	69.1746	89.4513	65.4814	78.5169	104.004	70.69	58.5173	61.0701	115.076	65.6075	46.9126
TIRAP	106.951	69.8134	78.2017	123.545	73.2621	66.3679	89.0962	124.649	63.9005	88.2794	66.5544	87.5481	73.5942	127.953	100.188	104.895	81.8158	53.8854	60.1774	96.2243	61.8846
DCPS	181.817	149.894	265.568	178.816	231.523	127.205	245.32	176.427	191.702	238.827	148.306	215.064	267.141	142.494	138.355	150.501	222.691	240.688	190.034	144.336	180.663
ST3GAL4	92.6908	75.9734	41.2841	50.0683	84.6427	136.884	79.9425	47.942	70.5568	62.6626	38.7797	121.806	67.2199	69.7928	51.5252	79.8113	68.812	28.7389	55.9544	34.9906	72.8642
TOLLIP	232.915	498.961	306.852	405.098	298.028	286.212	299.022	391.207	255.602	271.538	379.412	260.741	286.843	287.895	315.83	329.127	335.391	477.784	309.333	618.168	327.39
DNAJB6P1	162.803	137.574	206.421	171.663	193.825	194.956	212.366	136.155	111.826	204.146	167.172	121.806	140.235	142.494	166.026	174.825	151.17	143.694	166.807	128.299	139.74
ETS1	5834.77	5802.73	8252.46	6328.12	8130.68	5393.78	7886.24	6057.95	4656.75	8594.63	6813.7	5277.63	6270.57	4097.42	5080.95	6377.3	6501.92	6218.38	4759.29	5572.26	6027.76
FLI1	803.32	1008.19	1105.14	853.113	1019.27	707.925	980.669	872.544	816.063	1081.42	892.457	896.416	842.567	974.191	703.223	813.315	883.719	840.612	685.177	962.243	940.247
NFRKB	117.646	205.334	184.191	127.447	189.201	161.772	171.48	164.92	153.095	207.693	201.759	207.451	167.47	119.229	172.705	127.698	129.497	193.987	168.919	172.037	141.736
PRDM10	141.413	172.48	165.533	166.461	137.278	81.5773	136.085	95.884	109.163	164.736	138.349	148.451	103.727	206.47	113.546	126.178	119.744	114.956	118.243	107.888	153.713
APLP2	245.987	293.627	156.403	347.227	133.366	1067.42	135.475	341.347	267.584	216.363	210.668	260.741	166.311	404.217	370.218	749.466	182.596	334.09	185.811	412.598	434.191
ZBTB44	254.306	425.041	422.765	497.432	394.762	250.262	323.432	343.265	355.447	415.78	389.369	247.418	365.653	424.573	397.889	387.655	370.609	294.574	309.333	476.748	413.23
SNX19	209.148	141.68	121.868	121.595	86.7765	374.702	134.255	212.862	139.782	104.438	182.894	135.129	133.281	258.815	228.047	329.127	120.285	165.249	240.709	137.047	150.719
ARNTL	153.296	121.147	232.62	203.525	227.966	95.4039	191.618	145.744	103.838	199.811	221.149	199.838	163.993	101.781	172.705	127.698	170.675	79.0319	100.296	158.916	163.695
BTBD10	146.166	197.12	161.167	249.041	163.951	120.292	161.106	232.039	159.751	175.77	177.129	220.773	184.275	386.768	169.842	199.148	186.93	226.319	145.693	190.991	211.606
IGSF9B	39.2153	65.7068	0	21.4579	8.5354	35.9493	12.205	5.75304	153.095	0.394104	9.95695	36.1612	17.9639	0	4.77085	22.8032	14.0875	43.1083	101.351	93.3084	96.8195
NCAPD3	243.61	305.947	361.633	214.579	240.414	192.19	283.155	189.85	284.89	316.072	225.866	285.483	305.966	223.919	287.205	196.868	249.24	158.064	287.162	263.888	285.468
VPS26B	350.561	379.867	489.852	508.486	444.552	204.634	435.107	494.761	384.735	472.925	428.673	310.225	451.416	276.263	322.509	285.04	507.15	510.115	327.28	381.981	461.14
THYN1	133.094	139.627	119.486	133.299	192.046	95.4039	177.582	178.344	142.445	151.336	124.2	144.645	144.87	87.241	99.2336	104.895	166.341	229.911	91.8497	236.187	175.673
ACAD8	59.4172	80.0801	55.5748	102.738	58.3252	89.8732	67.1273	86.2956	98.5133	80.3973	79.1316	102.774	73.5942	69.7928	65.8377	49.407	59.0591	64.6625	65.4561	61.2336	52.9014
GLB1L3	17.8252	0	1.19089	0.650238	5.33462	2.76533	6.71273	0	5.32504	7.48798	5.76455	5.70966	6.3743	0	0	3.80054	4.87644	0	9.50169	4.37383	0
ENSG00000289399	20.2018	0	13.0998	0	33.0747	35.9493	32.9534	0	9.31883	24.4345	11.0051	17.129	23.7588	0	0	8.36119	11.3784	0	16.8919	8.74766	1.99628
GLB1L2	9.50675	2.05334	17.0694	0.650238	3.91206	17.9746	7.32298	0	3.99378	14.5819	11.0051	1.90322	12.1691	34.8964	9.5417	0.760108	0	14.3694	4.22297	0	3.99256
B3GAT1	84.3724	0	426.338	49.4181	121.629	24.888	110.455	46.0243	5.32504	368.882	59.2177	13.3225	66.0609	20.3562	22.9001	6.84097	70.4375	96.9937	12.6689	55.4019	34.9349
FAR1	230.539	203.28	220.314	294.558	267.442	176.981	272.781	241.628	243.621	251.833	221.149	209.354	241.644	218.102	212.78	259.957	249.24	280.204	276.605	137.047	173.676
RRAS2	256.682	297.734	333.846	185.968	291.982	271.002	283.155	327.923	318.171	263.656	285.083	283.58	324.51	255.907	316.784	229.553	266.579	269.427	315.667	266.804	273.49
COPB1	345.808	396.294	375.13	373.237	431.037	413.417	460.737	197.521	359.441	410.263	423.957	399.676	363.335	276.263	355.905	431.741	346.769	341.274	358.953	428.635	355.338
PSMA1	7.13006	6.16001	18.2603	22.1081	22.7611	49.776	18.9177	34.5182	14.6439	18.5229	19.3899	43.774	15.0665	0	9.5417	39.5256	18.9639	14.3694	17.9476	21.8692	29.9442
PDE3B	376.705	127.307	284.622	142.402	236.502	712.073	203.213	245.463	476.592	345.235	253.64	287.386	265.982	209.378	116.409	597.445	219.44	179.618	316.723	208.486	415.226
MOB2	57.0405	71.8668	61.9262	81.93	86.0652	58.0719	80.5528	63.2834	67.8943	58.3274	76.5113	79.9352	99.6709	49.4366	53.4335	71.4501	74.7721	114.956	77.0693	65.6075	82.8456
CYP2R1	9.50675	16.4267	25.0087	22.1081	15.2926	19.3573	17.087	9.5884	25.294	21.2816	29.8709	47.5805	18.5434	20.3562	46.7543	38.7655	10.2947	0	26.3936	18.9533	30.9423
CALCB	4.75337	2.05334	5.95444	5.20191	6.40155	1.38267	3.05124	23.0122	17.3064	12.6113	14.1494	0	5.21534	31.9884	5.72502	20.5229	7.04375	3.59236	6.33446	4.37383	3.99256
INSC	1.18834	104.72	3.57267	113.792	14.5813	5.53066	10.9845	76.7072	5.32504	4.33515	44.5443	72.3223	20.2819	49.4366	50.571	47.1267	34.6769	43.1083	21.1149	58.3177	44.9163
DUSP8	95.0675	4.10667	25.8026	8.4531	51.2124	58.0719	62.2453	9.5884	23.9627	19.7052	83.848	5.70966	38.8253	2.90803	3.81668	12.1617	57.4336	35.9236	21.1149	32.0748	30.9423
C11orf58	686.863	652.961	938.42	835.556	957.387	918.09	844.584	1183.21	832.038	976.984	776.118	759.384	978.165	596.147	683.185	777.59	879.926	528.077	804.476	663.364	895.331
BET1L	118.834	69.8134	89.7136	120.944	99.9352	87.1079	73.84	88.2133	57.2442	111.532	80.1797	78.032	55.6303	43.6205	74.4252	59.2884	60.6846	39.516	51.7314	100.598	41.9219
ENSG00000244398	1175.27	975.335	1605.71	1066.39	1338.99	1252.69	1338.88	1294.43	1557.58	1720.27	1351	1237.09	1281.23	1770.99	644.064	1340.07	1120.5	1088.49	1000.84	1046.8	1185.79
RPS13	1005.34	663.228	1109.11	797.192	859.941	930.534	973.956	874.462	1100.95	1088.52	903.986	886.9	862.269	948.019	678.415	881.725	852.293	804.689	919.552	836.86	883.353
PIK3C2A	167.556	164.267	159.579	159.959	131.232	170.068	131.203	143.826	177.058	150.548	143.59	135.129	124.589	290.803	173.659	169.504	136.54	147.287	115.076	118.093	148.723
NUCB2	192.512	205.334	247.705	310.164	121.629	1299.71	82.9938	276.146	224.983	258.138	218.529	317.838	236.429	180.298	234.726	826.997	224.858	215.542	207.981	218.692	230.57
IFITM10	13.0718	4.10667	9.52711	14.3052	14.5813	52.5413	21.9689	30.6829	0	14.5819	11.5291	1.90322	4.63585	20.3562	2.86251	28.8841	10.2947	0	0	0	5.98884
NCR3LG1	8.31841	8.21335	4.76355	22.7583	6.40155	55.3066	20.1382	1.91768	15.9751	9.0644	7.3367	3.80644	10.4307	23.2643	36.2584	23.5633	10.2947	17.9618	3.16723	1.45794	8.98326
KCNJ11	4.75337	8.21335	0	9.10334	3.20077	80.1946	3.66149	3.83536	10.6501	6.69977	24.1063	19.0322	2.89741	14.5402	0.95417	33.4447	0.541827	10.7771	5.27872	10.2056	7.98512
CTSD	659.531	956.855	479.134	819.3	451.665	4301.47	523.593	550.374	392.722	561.993	701.179	938.287	482.129	744.457	677.46	2755.39	779.147	747.211	379.012	581.719	630.824
OTOG	0	2.05334	0	3.90143	1.42257	4.148	2.44099	0	10.6501	0.394104	0	0	0	17.4482	0	1.52022	3.79279	7.18472	14.7804	2.91589	0
ENSG00000235027	32.0853	41.0667	9.92407	19.5071	13.5144	236.436	11.5947	23.0122	22.6314	10.2467	34.0633	114.193	16.805	34.8964	30.5334	98.0539	31.9678	0	27.4493	11.6635	27.9479
SERGEF	29.7086	90.3468	75.4229	138.501	52.9906	59.4546	52.4813	42.189	34.6128	74.0916	79.1316	93.2577	52.7328	40.7125	43.8918	45.6065	81.274	118.548	73.902	52.486	56.894
SAAL1	40.4037	30.8	63.911	37.7138	44.0995	47.0106	65.2966	44.1066	41.2691	49.6571	26.7266	13.3225	45.7791	31.9884	62.9752	54.7278	39.5533	25.1465	63.3446	62.6916	59.8884
GLTPP1	3.56503	10.2667	10.321	9.10334	6.0459	5.53066	3.05124	1.91768	3.99378	4.72925	5.2405	1.90322	4.63585	8.7241	0	15.2022	8.1274	0	8.44595	18.9533	21.9591
ST13P5	54.6638	47.2267	46.0477	46.1669	51.9237	23.5053	55.5326	61.3658	57.2442	42.9574	39.3038	89.4513	37.6663	26.1723	32.4418	46.3666	44.9716	143.694	36.951	29.1589	63.8809
HPS5	158.05	119.094	175.061	194.421	160.75	129.971	193.449	82.4602	119.814	175.376	204.38	135.129	158.778	61.0687	114.5	183.946	157.672	86.2167	127.745	218.692	146.727
GTF2H1	313.723	324.427	297.325	373.237	282.024	193.573	212.366	295.323	303.528	277.843	301.853	194.128	241.644	308.252	323.463	243.995	283.917	262.242	253.378	406.766	398.258
LDHA	1682.69	848.028	2747.78	871.969	1988.39	1713.12	2061.42	1292.52	2874.19	2881.69	1240.95	2072.61	1823.63	782.261	1106.84	1748.25	1636.32	564.001	1519.21	998.691	1165.83
TSG101	205.583	104.72	105.989	143.703	141.901	121.675	162.326	128.485	97.1821	121.384	140.969	133.225	101.989	93.0571	103.05	118.577	162.548	86.2167	124.578	176.411	168.686
LSP1	3058.8	3262.75	6270.03	3070.43	3821.37	3538.24	4224.75	5064.59	2685.15	6511.78	3654.73	2991.86	3473.41	4306.8	2988.46	3600.63	3281.84	2888.26	2725.93	2479.96	2742.89
UEVLD	185.382	260.774	236.987	316.666	245.748	138.267	201.992	143.826	171.733	195.476	219.577	205.548	156.46	142.494	184.155	225.752	227.567	219.134	119.299	230.355	225.58
SPTY2D1OS	0	0	0.396963	0	2.48949	1.38267	4.27174	5.75304	7.98757	1.97052	2.0962	17.129	0.579482	0	4.77085	4.56065	4.87644	0	6.33446	0	0
SPTY2D1	628.634	513.334	660.546	388.192	744.002	559.979	607.197	515.856	468.604	747.222	541.344	494.837	544.713	532.17	418.88	554.119	509.317	467.007	529.983	411.14	415.226
PRR33	11.8834	59.5468	43.2689	11.0541	29.5182	37.332	27.4612	9.5884	3.99378	57.9333	25.1544	1.90322	16.805	5.81607	38.1668	37.2453	17.3385	0	30.6166	16.0374	47.9107
ZDHHC13	15.4485	24.64	17.4664	25.3593	14.2257	33.184	26.8509	13.4238	29.2877	10.2467	12.5772	41.8708	17.9639	43.6205	45.8001	24.3235	18.9639	21.5542	43.2855	20.4112	48.9088
E2F8	53.4755	63.6534	60.3383	32.5119	51.2124	55.3066	51.2609	59.4481	85.2007	37.0458	47.1645	62.8062	93.8761	84.333	123.088	33.4447	75.8557	114.956	111.909	71.4392	45.9144
NAV2	1.18834	2.05334	0.396963	3.25119	0	5.53066	1.2205	9.5884	9.31883	0	1.0481	36.1612	4.05637	0	3.81668	3.80054	1.62548	7.18472	5.27872	0	1.99628
MRPL23	41.592	51.3334	50.4143	22.7583	51.2124	60.8373	76.281	49.8597	31.9503	52.0218	14.6734	49.4837	4.05637	17.4482	36.2584	37.2453	15.713	28.7389	40.1182	43.7383	52.9014
ENSG00000254559	15.4485	10.2667	22.6269	5.85214	16.3595	11.0613	18.9177	38.3536	5.32504	15.7642	4.1924	0	15.0665	0	11.45	27.3639	14.6293	17.9618	10.5574	29.1589	3.99256
HTATIP2	183.005	96.5068	55.5748	50.0683	89.9773	170.068	67.7376	116.978	105.17	89.0676	82.7999	74.2255	115.317	78.5169	146.942	110.976	75.3139	71.8472	129.856	88.9346	78.853
PRMT3	62.9822	28.7467	78.5986	53.9698	64.0155	20.74	70.7888	67.1188	67.8943	75.2739	41.924	87.5481	54.4713	2.90803	71.5627	43.3261	36.3024	14.3694	54.8987	26.243	35.933
RIC8A	295.898	402.454	431.896	439.561	345.683	297.273	385.677	320.253	323.496	403.169	377.316	439.644	413.171	523.446	422.697	380.814	425.334	398.752	389.569	510.28	328.388
IGF2	32.0853	41.0667	3.57267	0.650238	2.84513	243.349	3.66149	15.3414	22.6314	1.57642	13.6253	100.871	21.4408	0	10.4959	91.2129	5.41827	3.59236	13.7247	0	0
SIRT3	22.5785	73.9201	60.3383	83.8807	47.3003	47.0106	36.6149	30.6829	43.9316	65.0272	52.405	28.5483	30.1331	95.9651	38.1668	39.5256	29.8005	57.4778	25.3378	39.3645	57.8921
FANCF	73.6773	96.5068	64.7049	59.8219	83.2201	58.0719	73.2298	84.3779	63.9005	76.8503	68.1265	58.9998	88.6607	125.045	142.171	100.334	56.8918	79.0319	92.9054	43.7383	91.8288
GAS2	16.6368	4.10667	8.33622	20.8076	3.55641	0	6.10248	1.91768	2.66252	0.788208	3.66835	0	12.7486	0	13.3584	3.80054	5.41827	0	6.33446	20.4112	7.98512
ASCL2	0	0	4.76355	1.95071	0	0	0	0	3.99378	8.27619	2.62025	0	1.15896	0	4.77085	1.52022	6.50192	0	1.05574	11.6635	1.99628
SVIP	125.964	121.147	136.952	126.146	137.633	186.66	131.203	157.25	115.82	123.749	159.311	123.709	136.178	209.378	166.026	123.137	95.3615	75.4396	101.351	112.262	131.754
C11orf21	23.7669	55.4401	30.5661	59.8219	14.9369	13.8267	14.0357	61.3658	54.5817	24.0404	28.2987	64.7094	55.6303	110.505	44.846	15.9623	64.4774	17.9618	73.902	53.9439	63.8809
TSPAN32	10.6951	45.1734	3.57267	14.9555	6.40155	1.38267	0	7.67072	6.65631	11.0349	11.0051	5.70966	13.9076	52.3446	16.2209	9.8814	13.0038	25.1465	25.3378	33.5327	4.9907
RPL26P30	33.2736	12.32	25.4056	31.2114	37.3424	13.8267	20.1382	15.3414	17.3064	18.5229	24.1063	11.4193	44.6201	2.90803	17.1751	9.8814	33.0514	10.7771	13.7247	24.785	14.9721
PSMD13	495.539	441.467	581.551	409.65	604.946	400.973	610.248	502.432	403.372	536.77	421.336	447.256	545.872	351.872	439.872	457.585	503.357	481.376	453.97	440.299	527.018
CD81	443.252	418.881	280.653	412.901	306.563	569.658	289.258	385.454	319.503	299.913	407.187	447.256	285.105	488.55	340.639	518.394	275.248	215.542	315.667	400.934	460.142
TSSC4	184.193	223.814	86.1409	108.59	126.964	157.624	131.814	132.32	173.064	78.0326	125.248	137.032	166.891	241.367	155.53	129.218	135.998	161.656	117.188	160.374	149.721
KCNQ1	5.94172	8.21335	1.19089	3.25119	5.33462	6.91333	0	3.83536	13.3126	1.57642	1.57215	5.70966	7.53326	26.1723	5.72502	6.84097	11.9202	0	23.2264	0	23.9553
CCDC34	71.3006	65.7068	95.668	69.5755	60.1034	48.3933	68.9581	59.4481	74.5506	73.3034	44.0202	66.6127	75.9121	87.241	74.4252	52.4474	56.35	57.4778	62.2889	84.5607	104.805
LIN7C	156.861	135.52	165.533	118.343	146.524	174.216	165.377	113.143	227.646	174.588	170.316	108.483	142.553	52.3446	98.2795	130.739	139.249	183.21	164.696	84.5607	84.8419
ENSG00000240036	9.50675	0	8.73318	0.650238	7.82411	12.444	12.8152	5.75304	14.6439	9.85261	10.481	9.5161	12.1691	8.7241	16.2209	12.9218	10.2947	0	8.44595	20.4112	2.99442
NLRP6	2.37669	36.9601	0.396963	29.2607	3.20077	4.148	3.05124	11.5061	3.99378	4.33515	26.7266	3.80644	14.487	5.81607	8.58753	3.04043	14.6293	7.18472	7.3902	64.1495	49.907
HSP90AA2P	143.79	127.307	162.358	126.796	125.897	98.1692	125.711	145.744	105.17	152.912	139.921	93.2577	117.055	61.0687	131.675	153.542	120.827	71.8472	109.797	106.43	122.771
KIF18A	76.054	55.4401	65.4989	42.2655	69.3501	64.9853	52.4813	28.7652	34.6128	71.3329	55.5493	3.80644	55.0508	26.1723	91.6003	27.3639	42.2625	35.9236	49.6199	53.9439	43.9181
METTL15	15.4485	69.8134	56.7657	70.876	61.1703	12.444	67.1273	59.4481	43.9316	66.9977	38.2557	19.0322	54.4713	84.333	34.3501	38.0054	59.6009	39.516	36.951	30.6168	38.9274
CDKN1C	17.8252	0	1.19089	1.30048	3.55641	80.1946	3.66149	3.83536	18.6377	1.18231	1.0481	19.0322	8.11275	11.6321	5.72502	14.442	2.70913	0	14.7804	0	10.9795
PGGHG	49.9104	55.4401	28.5813	175.564	35.9198	16.592	31.1227	82.4602	37.2753	27.5873	88.5645	93.2577	59.1071	23.2643	71.5627	50.1671	75.8557	35.9236	33.7838	179.327	122.771
SLC22A18	8.31841	2.05334	3.96963	4.55167	6.75719	5.53066	6.10248	11.5061	14.6439	4.33515	12.0532	20.9354	8.69223	20.3562	11.45	20.5229	11.9202	0	14.7804	10.2056	3.99256
PHLDA2	19.0135	8.21335	11.9089	11.7043	32.0077	96.7866	26.2407	5.75304	43.9316	18.5229	18.8658	43.774	22.0203	69.7928	26.7167	40.2857	11.3784	0	85.5152	11.6635	26.9498
NAP1L4	639.329	716.614	726.442	769.232	701.681	720.369	657.237	759.401	784.113	841.413	684.409	656.611	806.639	599.055	631.66	608.846	711.96	765.173	690.456	673.57	748.605
CARS1	322.041	400.401	495.807	323.819	502.521	345.666	515.66	291.487	399.378	580.91	356.354	315.934	459.529	87.241	351.134	262.997	478.975	283.796	295.608	281.383	334.377
CARS1.AS1	10.6951	4.10667	4.76355	0.650238	4.62334	9.67866	4.88199	0	0	8.27619	5.2405	3.80644	6.3743	8.7241	2.86251	0	3.79279	21.5542	2.11149	0	5.98884
ARL14EP	152.108	92.4001	119.883	89.0826	133.721	102.317	93.9782	139.991	101.176	107.59	95.3771	116.096	134.44	113.413	97.3253	108.695	100.78	111.363	88.6824	75.8131	153.713
IFITM2	419.485	476.374	537.488	765.33	421.791	153.476	400.323	400.795	460.616	558.446	650.346	841.223	506.467	505.998	490.443	563.24	586.798	635.848	292.441	957.869	876.366
OSBPL5	32.0853	188.907	364.809	163.21	83.2201	60.8373	81.163	157.25	118.482	264.444	151.975	57.0966	83.4454	180.298	258.58	128.458	75.3139	208.357	14.7804	431.551	379.293
IFITM1	122.399	281.307	104.798	197.022	92.4668	34.5666	108.624	115.061	232.971	124.537	207	249.322	122.85	500.182	239.497	171.784	168.508	150.879	127.745	176.411	191.643
DNAJC24	62.9822	43.1201	75.026	42.9157	72.1952	102.317	83.604	59.4481	63.9005	78.8208	47.1645	118	56.7892	75.6089	59.1585	76.0108	74.7721	64.6625	45.397	37.9065	79.8512
IMMP1L	8.31841	10.2667	3.57267	16.9062	3.91206	9.67866	7.93323	5.75304	2.66252	14.1878	11.0051	15.2258	5.79482	0	6.67919	0	5.96009	10.7771	4.22297	0	6.98698
ELP4	53.4755	61.6001	40.8872	52.0191	55.1244	44.2453	55.5326	49.8597	94.5195	60.6921	55.5493	30.4515	46.938	46.5285	28.6251	44.0863	41.1788	32.3312	47.5085	53.9439	94.8233
IFITM3	80.8074	73.9201	38.1084	33.1622	32.719	47.0106	19.5279	53.695	1.33126	39.4104	113.195	237.902	75.3326	348.964	50.571	76.0108	66.6447	46.7007	40.1182	244.935	177.669
RCN1	73.6773	10.2667	24.6117	20.1574	14.2257	80.1946	23.7997	5.75304	35.9441	14.5819	19.3899	28.5483	21.4408	5.81607	38.1668	58.5283	23.2985	0	45.397	7.28972	15.9702
EIF3M	481.279	427.094	534.709	447.364	535.596	447.984	490.64	339.429	568.449	481.201	462.736	430.128	460.109	235.551	387.393	345.849	420.999	405.937	415.963	428.635	471.122
CCDC73	0	4.10667	3.1757	0.650238	0.711283	11.0613	1.83074	3.83536	0	3.94104	1.0481	0	5.79482	0	0	0	1.62548	0	0	0	2.99442
PRRG4	4.75337	0	18.6573	3.25119	6.75719	20.74	14.646	0	11.9814	14.1878	16.7696	1.90322	19.1229	14.5402	10.4959	4.56065	20.5894	0	15.8362	0	15.9702
QSER1	49.9104	45.1734	103.607	130.698	73.6178	146.563	70.1785	130.402	74.5506	109.167	93.2809	53.2901	95.035	87.241	69.6544	103.375	86.6923	32.3312	77.0693	156	81.8474
DEPDC7	4.75337	2.05334	1.19089	1.95071	2.48949	1.38267	0	0	0	1.97052	0	0	0	0	1.90834	0	8.66923	10.7771	6.33446	16.0374	3.99256
TCP11L1	153.296	176.587	178.236	161.909	183.155	233.67	219.689	197.521	139.782	165.918	230.582	100.871	237.008	159.942	196.559	193.067	163.632	201.172	146.748	150.168	299.442
CSTF3	108.139	94.4535	128.616	67.6248	152.926	88.4906	125.101	149.579	98.5133	127.296	111.623	70.4191	94.4555	34.8964	112.592	98.0539	98.6124	114.956	87.6267	97.6822	75.8586
ENSG00000241255	0	0	11.9089	10.4038	13.5144	13.8267	7.93323	0	1.33126	21.2816	16.2456	15.2258	12.7486	0	10.4959	9.8814	10.2947	0	9.50169	4.37383	19.9628
HIPK3	646.459	632.428	656.18	890.826	692.078	745.257	624.894	458.326	682.937	620.32	674.453	563.353	695.958	639.767	562.006	716.022	667.53	617.886	642.948	714.392	706.683
ZNF195	62.9822	53.3867	52.0021	63.7233	54.4131	60.8373	64.6863	21.0945	78.5444	33.1048	35.1114	78.032	27.2356	14.5402	43.8918	63.8491	64.4774	35.9236	119.299	64.1495	87.8363
CD59	95.0675	86.2401	83.7592	133.299	71.1283	288.977	45.1584	70.9542	118.482	97.3437	146.21	161.774	136.758	241.367	84.9211	363.332	166.883	82.6243	97.1284	88.9346	168.686
FBXO3	73.6773	63.6534	62.7201	83.8807	77.1742	51.1586	85.4348	59.4481	45.2629	56.751	67.6025	49.4837	41.7227	29.0803	69.6544	53.2076	61.7682	114.956	59.1216	55.4019	33.9367
CAPRIN1	1853.82	1509.2	1931.22	1648.35	1911.57	1468.39	1843.56	1444.01	1435.1	1917.71	1799.06	1499.74	1719.32	1276.63	1584.88	1340.83	1674.24	1519.57	1555.11	1478.35	1564.08
NAT10	129.529	195.067	253.659	179.466	214.096	121.675	198.941	180.262	138.451	253.409	181.321	171.29	159.937	148.31	163.163	161.903	165.799	158.064	206.926	218.692	154.712
ABTB2	32.0853	14.3734	14.2907	7.80286	24.1836	44.2453	23.7997	21.0945	38.6066	7.48798	29.8709	1.90322	41.1432	46.5285	15.2667	34.965	36.3024	64.6625	16.8919	8.74766	31.9405
CAT	211.525	371.654	265.965	311.464	295.894	109.231	295.36	279.981	154.426	295.184	306.045	184.612	214.988	299.527	219.459	222.712	201.018	222.726	188.978	274.093	319.405
APIP	106.951	65.7068	59.1475	55.9205	55.4801	42.8626	73.2298	44.1066	41.2691	49.263	47.6886	78.032	73.0147	113.413	59.1585	63.8491	71.5211	93.4014	33.7838	53.9439	82.8456
PDHX	137.848	106.773	176.251	209.377	190.624	135.501	161.716	151.497	143.776	166.312	168.22	157.967	186.593	148.31	142.171	155.822	167.966	168.841	125.633	90.3925	128.76
CD44	1182.4	589.308	1735.12	911.634	1166.86	4253.08	1013.01	901.31	1433.77	1931.5	1430.66	1140.03	817.649	764.813	818.678	3144.57	772.645	930.421	1042.02	1121.16	1017.1
TRIM44	368.387	751.521	379.496	962.353	408.276	243.349	472.332	828.438	358.109	377.158	568.07	506.256	469.38	674.664	808.182	601.245	481.142	908.867	501.478	771.252	890.34
COMMD9	97.4442	92.4001	81.7743	142.402	69.3501	55.3066	79.9425	90.131	81.2069	101.679	138.873	51.3869	81.7069	139.586	99.2336	98.0539	117.035	57.4778	61.2331	58.3177	77.8549
PRR5L	259.059	379.867	189.351	496.782	221.565	98.1692	191.008	241.628	135.789	147.789	333.296	66.6127	315.818	183.206	327.28	95.7736	374.944	402.344	137.247	326.579	347.353
TRAF6	43.9687	61.6001	64.308	89.0826	62.2373	58.0719	87.8757	57.5304	77.2132	68.18	86.9923	49.4837	62.584	81.4249	75.3794	67.6496	49.3062	71.8472	52.7872	75.8131	66.8753
IFTAP	5.94172	4.10667	3.57267	13.0048	1.06692	11.0613	0.610248	13.4238	14.6439	0	2.62025	5.70966	0.579482	0	18.1292	12.9218	0	14.3694	9.50169	0	20.9609
NUP98	3450.95	400.401	1870.49	444.113	1342.55	7505.11	1249.18	1177.46	6162.41	2283.44	1176.49	2809.15	1651.52	587.423	578.227	7103.21	1222.36	643.033	2997.26	972.448	1010.12
PGAP2	11.8834	47.2267	18.6573	26.6598	17.4264	42.8626	18.9177	23.0122	18.6377	27.1932	19.3899	19.0322	15.0665	29.0803	26.7167	25.0836	26.0077	0	8.44595	39.3645	16.9684
RHOG	404.037	268.987	279.859	303.661	360.976	467.341	314.888	184.097	351.453	331.836	287.704	342.579	435.191	252.999	404.568	303.283	326.721	208.357	449.747	246.392	199.628
STIM1	546.638	289.52	306.852	279.602	373.779	1418.61	378.964	320.253	440.647	347.206	357.402	511.966	435.77	279.171	408.385	996.501	438.338	262.242	439.189	386.355	382.287
SIGIRR	53.4755	127.307	92.4923	113.792	67.5719	77.4293	79.3323	145.744	42.6004	89.4617	128.392	118	101.409	72.7008	118.317	82.0916	94.2778	168.841	45.397	112.262	64.8791
RRM1	420.674	287.467	488.661	321.868	453.443	309.717	360.657	385.454	444.641	533.223	308.141	268.354	378.981	252.999	396.935	241.714	426.418	233.503	446.579	514.654	313.416
ANO9	10.6951	2.05334	4.36659	6.50238	1.06692	0	10.3742	7.67072	37.2753	5.91156	19.3899	7.61288	6.95378	2.90803	4.77085	9.12129	8.1274	0	26.3936	13.1215	16.9684
API5	345.808	622.161	578.772	533.195	567.604	311.1	480.265	437.231	457.954	545.834	532.959	460.579	468.221	351.872	482.81	482.668	457.843	556.816	432.855	460.71	578.921
TTC17	167.556	86.2401	95.2711	92.9841	94.6006	389.912	98.8602	92.0486	202.352	114.29	118.435	226.483	137.917	142.494	105.913	249.315	126.787	57.4778	152.027	72.8972	107.799
HSD17B12	43.9687	43.1201	38.9024	42.2655	26.3175	131.353	54.3121	42.189	57.2442	35.4694	44.5443	78.032	14.487	78.5169	26.7167	105.655	21.1312	39.516	46.4527	17.4953	29.9442
TRIM21	377.893	435.307	311.616	345.277	311.898	214.313	338.078	354.771	416.685	301.096	330.676	251.225	315.818	223.919	279.572	232.593	321.845	405.937	256.546	293.047	373.304
ALKBH3	104.574	96.5068	85.744	148.905	96.0232	69.1333	71.399	161.085	86.532	91.0381	103.238	83.7416	74.1737	63.9767	128.813	72.9704	109.449	71.8472	83.4037	88.9346	91.8288
SEC14L1P1	0	4.10667	7.14533	7.15262	5.33462	4.148	3.05124	7.67072	0	2.75873	3.1443	5.70966	3.47689	0	5.72502	2.28032	1.08365	3.59236	8.44595	2.91589	5.98884
ACCS	0	0	1.58785	5.85214	8.17975	13.8267	10.3742	3.83536	3.99378	0	4.1924	0	1.15896	0	0	19.7628	0	3.59236	9.50169	2.91589	7.98512
EXT2	104.574	114.987	42.0781	103.388	71.8396	207.4	73.2298	70.9542	57.2442	68.9682	55.5493	55.1934	60.2661	191.93	80.1502	148.981	69.3538	35.9236	109.797	110.804	83.8437
CD82	641.706	291.574	383.069	225.633	408.988	3126.21	455.855	421.89	588.417	423.662	435.486	982.061	493.139	622.319	366.401	1688.2	419.374	495.746	596.495	430.093	393.267
TSPAN18	21.3902	24.64	0	1.30048	0	12.444	0.610248	3.83536	45.2629	1.57642	8.3848	15.2258	12.1691	2.90803	13.3584	28.8841	9.75288	0	27.4493	1.45794	3.99256
PTDSS2	15.4485	16.4267	20.2451	43.566	29.1626	71.8986	50.6506	36.4359	51.9192	22.4639	39.3038	0	41.1432	75.6089	37.2126	35.7251	29.8005	21.5542	46.4527	52.486	4.9907
TP53I11	0	30.8	34.9327	39.0143	36.2754	12.444	21.3587	15.3414	10.6501	29.5578	14.6734	28.5483	9.27171	2.90803	30.5334	25.0836	1.62548	71.8472	16.8919	62.6916	38.9274
PRDM11	68.9239	104.72	39.2993	85.1812	51.9237	49.776	25.6304	92.0486	29.2877	33.1048	56.5974	30.4515	53.3123	238.459	77.2877	39.5256	50.9317	104.178	47.5085	84.5607	87.8363
SLC35C1	158.05	268.987	103.607	215.229	108.826	203.252	144.019	155.332	167.739	101.679	147.782	68.5159	180.219	226.827	174.613	193.828	212.938	395.16	225.929	192.449	160.7
CRY2	91.5025	154	109.165	148.905	143.679	105.083	136.085	164.92	53.2504	117.049	110.575	39.9676	88.0812	154.126	177.476	103.375	134.373	53.8854	93.9612	142.878	152.715
PEX16	70.1123	94.4535	76.6138	85.1812	65.438	62.2199	100.081	80.5426	77.2132	101.679	100.618	30.4515	105.466	139.586	77.2877	87.4124	115.409	93.4014	103.463	119.551	73.8623
PHF21A	382.647	427.094	533.121	373.237	511.768	301.421	401.543	318.335	368.759	584.851	426.577	393.966	334.94	456.561	226.138	380.054	398.243	341.274	305.11	336.785	371.308
TRIM68	52.2871	65.7068	67.8806	75.4276	64.0155	34.5666	42.1071	70.9542	35.9441	85.1265	68.6506	11.4193	52.7328	34.8964	75.3794	37.2453	52.0154	161.656	80.2365	102.056	66.8753
DGKZ	1354.71	2125.2	1114.27	2043.7	1608.21	866.931	1775.82	1720.16	978.477	1174.82	1571.63	995.384	1328.17	1968.74	1857.77	1007.9	1430.42	1756.66	1186.66	1402.54	1619.98
AMBRA1	172.31	291.574	257.629	238.637	230.811	228.14	257.525	166.838	191.702	238.827	266.217	272.16	266.562	191.93	203.238	214.35	232.444	265.835	232.264	263.888	177.669
HARBI1	16.6368	18.48	10.321	31.2114	13.1587	9.67866	8.54348	7.67072	14.6439	24.4345	26.2025	17.129	13.3281	29.0803	18.1292	28.124	26.0077	7.18472	13.7247	7.28972	21.9591
ATG13	318.476	215.6	284.225	208.726	267.442	244.732	303.293	218.616	246.283	268.385	282.987	203.644	221.362	139.586	159.346	237.154	264.411	305.351	248.1	250.766	214.6
ARHGAP1	366.01	632.428	721.281	689.253	553.734	378.85	596.213	602.152	364.766	714.511	590.08	468.192	500.672	383.86	520.022	403.617	582.464	499.338	358.953	533.607	562.951
ZNF408	59.4172	123.2	57.5596	75.4276	82.5088	107.848	63.4658	95.884	26.6252	37.4399	101.142	79.9352	95.035	133.77	49.6168	101.094	67.7283	10.7771	47.5085	65.6075	75.8586
CKAP5	973.254	930.161	1242.49	903.181	1093.6	741.109	1069.77	864.874	895.939	1172.85	858.918	989.674	1106.23	677.572	1021.92	946.334	1102.62	948.383	959.671	968.075	928.27
C11orf49	36.8387	12.32	76.6138	39.0143	36.9867	48.3933	73.84	74.7895	43.9316	64.6331	63.9341	53.2901	33.6099	69.7928	28.6251	43.3261	36.8442	53.8854	40.1182	42.2804	45.9144
ARFGAP2	279.261	324.427	354.885	278.952	347.817	208.782	301.463	312.582	216.996	331.836	290.848	359.708	316.397	471.101	328.234	274.399	295.295	341.274	272.382	307.626	319.405
PACSIN3	0	0	1.98481	4.55167	2.84513	2.76533	5.49223	3.83536	22.6314	1.18231	2.0962	0	10.4307	14.5402	8.58753	5.32076	10.8365	3.59236	2.11149	0	13.974
ENSG00000243802	0	0	4.76355	3.25119	1.42257	5.53066	7.32298	1.91768	6.65631	1.97052	4.1924	1.90322	12.7486	23.2643	1.90834	2.28032	4.33461	0	3.16723	11.6635	1.99628
DDB2	226.974	336.747	314.792	292.607	284.158	355.345	264.848	302.993	312.846	349.57	324.911	201.741	322.192	529.262	278.618	197.628	316.427	646.625	382.179	326.579	289.46
ACP2	87.9374	49.2801	55.5748	42.9157	75.396	342.901	59.1941	63.2834	89.1945	61.0862	75.4632	123.709	60.2661	46.5285	64.8835	279.72	70.9793	53.8854	66.5118	51.028	71.866
NR1H3	14.2601	20.5334	24.6117	48.1176	31.6521	22.1226	14.646	47.942	21.3002	29.5578	29.8709	17.129	19.1229	61.0687	28.6251	47.8868	41.1788	96.9937	16.8919	33.5327	31.9405
MADD	549.015	618.054	676.425	862.866	665.05	483.933	565.09	705.706	595.074	698.353	662.923	519.579	637.43	398.401	615.439	543.477	617.682	822.651	585.938	707.103	802.504
SLC39A13	19.0135	69.8134	56.3687	58.5214	54.4131	149.328	82.3835	61.3658	65.2318	81.9737	53.4531	68.5159	58.5277	84.333	54.3877	62.3288	52.0154	43.1083	72.8463	49.5701	88.8344
PSMC3	819.957	757.681	890.388	687.302	905.108	1085.39	972.736	926.24	995.783	824.466	840.576	860.255	1090.58	1026.54	1004.74	823.957	1018.63	829.835	884.713	705.645	991.152
CELF1	241.234	139.627	202.451	206.126	160.75	210.165	151.952	159.167	186.377	196.658	177.129	190.322	163.414	203.562	145.988	130.739	177.177	111.363	186.867	259.514	153.713
NDUFS3	158.05	133.467	172.679	184.017	160.75	107.848	148.29	149.579	97.1821	151.73	168.22	216.967	167.47	49.4366	165.071	125.418	164.173	172.433	160.473	161.832	142.734
PTPMT1	27.3319	18.48	25.8026	22.1081	29.8739	27.6533	20.1382	13.4238	50.5879	13.3995	18.3418	34.2579	16.805	52.3446	24.8084	30.4043	18.4221	14.3694	9.50169	40.8224	14.9721
KBTBD4	144.978	82.1335	97.6529	75.4276	137.989	87.1079	94.5885	95.884	89.1945	122.172	121.58	178.903	105.466	87.241	128.813	113.256	125.162	104.178	117.188	132.673	139.74
MTCH2	162.803	264.88	165.137	172.313	183.155	143.797	170.87	124.649	264.921	157.248	192.85	294.999	155.301	107.597	228.047	159.623	198.309	183.21	188.978	218.692	218.593
AGBL2	4.75337	14.3734	3.57267	4.55167	0.355641	6.91333	0.610248	0	22.6314	1.18231	9.95695	36.1612	2.89741	0	9.5417	8.36119	6.50192	39.516	6.33446	2.91589	8.98326
FNBP4	470.584	402.454	319.555	310.164	326.479	337.37	321.601	358.606	280.896	316.072	383.081	274.064	376.084	308.252	285.297	326.846	348.394	427.491	286.106	427.177	383.286
NUP160	150.92	110.88	193.718	154.106	174.62	145.18	143.408	180.262	123.807	184.441	117.387	104.677	175.004	93.0571	150.759	150.501	129.497	154.472	167.863	151.626	107.799
PTPRJ	918.59	620.108	797.498	520.191	761.428	4040.15	718.262	745.978	898.601	982.896	799.701	877.384	932.386	421.665	809.136	2261.32	928.691	502.93	898.438	692.523	769.566
ENSG00000226268	19.0135	16.4267	9.52711	11.0541	2.13385	4.148	14.0357	17.2591	14.6439	5.12336	8.90885	15.2258	4.63585	87.241	6.67919	7.60108	14.6293	0	6.33446	17.4953	6.98698
RNH1	360.068	537.974	464.05	563.106	426.77	482.55	518.711	565.716	456.623	525.341	460.116	397.773	339.576	459.469	471.36	357.251	426.959	635.848	380.068	354.28	472.12
HBB	0	0	0	2.60095	2.13385	9.67866	5.49223	1.91768	2.66252	1.97052	0	43.774	7.53326	14.5402	12.4042	9.12129	9.21105	0	81.2922	11.6635	0
HRAS	224.597	227.92	163.549	196.372	209.828	237.818	167.208	276.146	197.027	186.017	175.557	207.451	233.531	183.206	270.03	186.226	186.388	104.178	254.434	183.701	205.617
LRRC56	0	6.16001	1.58785	22.7583	2.84513	0	0.610248	3.83536	5.32504	1.57642	3.1443	3.80644	2.31793	23.2643	5.72502	3.04043	1.08365	0	2.11149	2.91589	0
RASSF7	95.0675	104.72	51.2082	61.1224	50.8567	89.8732	84.8245	93.9663	61.238	47.2925	105.334	79.9352	96.7735	93.0571	48.6626	69.1698	76.3975	75.4396	44.3412	137.047	51.9033
TRIM5	62.9822	133.467	65.8958	111.841	89.9773	55.3066	87.2655	118.896	61.238	68.9682	115.815	51.3869	88.0812	116.321	133.584	85.8922	86.1504	35.9236	98.1841	93.3084	90.8307
TMEM230P2	15.4485	20.5334	30.1692	74.7774	29.8739	1.38267	43.9379	7.67072	14.6439	53.9923	13.6253	38.0644	17.3845	26.1723	13.3584	57.7682	26.0077	25.1465	24.2821	32.0748	30.9423
TRIM22	697.558	1689.9	439.835	1610.64	631.264	208.782	491.25	901.31	452.629	418.933	1196.93	603.32	810.695	968.375	1029.55	512.313	1047.35	1810.55	540.541	1495.85	1620.98
TNKS1BP1	71.3006	51.3334	61.5292	53.3195	33.7859	58.0719	39.0559	109.308	77.2132	60.6921	77.0354	199.838	95.035	98.8731	77.2877	58.5283	55.8081	104.178	49.6199	99.1402	102.808
SSRP1	824.711	946.588	1378.25	684.051	1199.22	742.491	1133.23	1261.83	1224.76	1358.08	826.951	770.804	1105.65	1029.44	1240.42	795.833	975.288	714.88	962.838	883.514	883.353
SLC43A3	65.3589	0	28.1844	8.4531	9.60232	67.7506	6.71273	1.91768	39.9378	21.6757	25.6785	45.6773	13.3281	34.8964	25.7626	12.9218	8.1274	35.9236	26.3936	24.785	10.9795
SLC43A1	14.2601	14.3734	28.5813	32.5119	18.1377	29.036	25.0202	34.5182	21.3002	29.9519	29.3468	13.3225	12.7486	17.4482	29.5793	26.6038	12.462	7.18472	24.2821	36.4486	7.98512
TIMM10	152.108	59.5468	139.334	109.24	141.545	185.277	142.798	226.286	179.72	133.995	121.58	321.644	144.87	154.126	147.896	195.348	128.413	158.064	142.525	170.579	168.686
UBE2L6	759.352	741.254	623.629	736.07	678.92	494.994	740.231	652.011	660.306	686.53	712.708	591.901	777.665	773.537	550.556	547.278	870.715	603.517	641.892	762.504	731.636
RPS4XP13	2.37669	2.05334	3.96963	3.25119	7.11283	1.38267	4.27174	9.5884	0	3.54694	6.2886	11.4193	0	2.90803	1.90834	6.08086	1.62548	0	3.16723	5.83177	0
PHRF1	1500.88	1080.05	1161.91	619.677	937.471	4443.89	969.074	1403.74	1549.59	1274.14	1006.18	1282.77	1290.51	1334.79	1205.12	1439.64	960.117	1214.22	1465.37	896.635	812.486
CLP1	120.023	55.4401	58.7505	60.4722	61.1703	55.3066	69.5683	55.6127	38.6066	59.9038	47.1645	89.4513	65.4814	98.8731	100.188	64.6092	46.0553	57.4778	79.1808	69.9813	39.9256
ZDHHC5	323.229	203.28	161.564	280.253	223.343	601.459	229.453	210.945	330.153	233.31	262.549	350.192	217.306	290.803	314.876	500.911	257.368	179.618	299.831	349.906	225.58
MED19	72.489	65.7068	57.5596	66.9745	73.9734	53.9239	89.7065	65.2011	53.2504	46.5043	49.2607	79.9352	66.6404	119.229	46.7543	47.8868	56.35	132.917	43.2855	34.9906	73.8623
TMX2	29.7086	36.9601	41.2841	31.8617	50.8567	64.9853	28.6817	51.7774	51.9192	39.4104	26.2025	76.1288	45.7791	66.8848	43.8918	96.5337	39.0115	57.4778	34.8395	67.0654	70.8679
SELENOH	156.861	324.427	175.061	377.788	207.695	165.92	169.649	291.487	145.107	186.805	321.243	367.321	290.32	529.262	258.58	310.884	217.814	251.465	218.539	342.617	212.604
CTNND1	0	28.7467	1.58785	9.10334	0.355641	2.76533	1.2205	3.83536	0	0	3.66835	0	1.73845	14.5402	7.63336	3.04043	0	3.59236	1.05574	1.45794	0
LPXN	1285.79	1468.14	1150.4	1523.51	1359.97	800.563	1298.61	953.087	710.894	1200.84	1332.66	1050.58	1011.78	1093.42	1120.2	886.286	1144.88	1562.68	901.605	1355.89	1208.75
ZFP91	174.687	371.654	309.631	362.833	318.655	201.869	307.565	320.253	216.996	322.377	277.747	407.289	331.464	287.895	291.022	209.79	281.75	452.637	272.382	361.57	246.54
ENSG00000289635	15.4485	0	3.1757	0	0	2.76533	2.44099	3.83536	6.65631	1.57642	4.71645	0	7.53326	11.6321	1.90834	0	1.62548	0	4.22297	0	3.99256
FAM111B	45.1571	39.0134	69.4685	61.1224	80.0193	118.909	66.5171	138.073	173.064	85.5206	82.2759	100.871	88.6607	40.7125	166.98	53.9677	94.2778	82.6243	105.574	99.1402	59.8884
FAM111A	167.556	344.961	305.264	224.332	274.2	210.165	297.801	239.71	227.646	353.117	288.228	216.967	295.536	66.8848	273.847	228.032	341.351	140.102	281.883	304.71	189.647
DTX4	2.37669	2.05334	0.396963	3.25119	0.355641	12.444	0	0	7.98757	1.18231	5.76455	0	0	0	3.81668	6.84097	2.16731	0	13.7247	0	2.99442
ENSG00000255139	0	10.2667	11.9089	0.650238	5.69026	1.38267	10.3742	15.3414	13.3126	9.85261	7.3367	5.70966	6.3743	0	7.63336	7.60108	1.62548	35.9236	3.16723	18.9533	0.998139
OSBP	288.768	342.907	478.34	318.617	448.108	431.392	419.241	256.969	463.279	508.394	459.068	355.902	449.678	442.021	423.651	426.421	402.577	391.567	385.346	346.991	336.373
PATL1	332.736	420.934	434.674	359.582	351.729	334.605	360.046	354.771	399.378	382.281	344.825	314.031	383.037	209.378	395.026	351.93	389.031	402.344	392.737	316.374	357.334
STX3	909.083	1548.22	821.316	1617.79	1107.11	757.701	1033.76	1361.55	877.301	735.004	1570.05	1041.06	1120.72	1209.74	1234.7	925.811	1335.06	1253.73	991.343	1487.1	1027.09
FABP5P7	202.018	0	59.5444	5.85214	120.562	78.8119	108.014	32.6006	55.913	44.5338	39.3038	157.967	44.6201	40.7125	33.3959	53.2076	41.7206	0	47.5085	7.28972	37.9293
MRPL16	299.463	123.2	261.202	221.081	210.54	241.966	208.095	233.957	231.639	234.492	259.929	239.806	234.69	270.447	220.413	174.065	170.675	147.287	213.26	247.85	183.658
CCDC86	295.898	88.2935	96.8589	74.1272	134.788	172.833	128.152	118.896	295.54	130.054	129.44	182.709	197.024	171.574	159.346	118.577	131.122	25.1465	514.147	78.729	86.8381
PTGDR2	78.4307	0	2.77874	0	0.355641	0	0	5.75304	133.126	0	8.3848	5.70966	49.8354	0	1.90834	0	20.5894	0	171.03	5.83177	0
PRPF19	370.763	482.534	488.661	414.202	339.638	369.172	446.702	423.807	402.041	433.515	352.162	310.225	343.633	613.595	356.859	231.833	418.29	520.892	376.9	325.121	324.395
TMEM109	104.574	78.0268	80.1865	55.9205	59.3921	302.804	78.1118	78.6249	89.1945	86.7029	62.362	100.871	72.4352	69.7928	153.621	188.507	75.3139	43.1083	87.6267	86.0187	144.73
SLC15A3	3.56503	6.16001	0	6.50238	0	5.53066	0	0	0	0	1.0481	5.70966	0	0	1.90834	0	1.62548	7.18472	7.3902	4.37383	3.99256
CD6	382.647	69.8134	156.006	52.6693	255.706	1230.57	211.146	372.03	484.579	156.459	341.681	437.74	360.438	465.285	87.7836	258.437	251.408	316.128	420.186	373.234	368.313
CD5	86.7491	0	0	0	27.3844	221.226	22.5792	80.5426	314.178	0.788208	121.58	262.644	145.45	26.1723	0	71.4501	102.947	46.7007	302.998	173.495	120.775
VPS37C	47.5337	14.3734	26.1995	14.9555	13.1587	71.8986	12.8152	24.9298	27.9565	26.7991	17.8177	11.4193	33.6099	23.2643	20.9917	22.8032	20.0476	17.9618	42.2297	7.28972	26.9498
IRF7	209.148	117.04	100.035	98.8362	136.566	150.711	172.09	122.732	119.814	91.8263	226.914	89.4513	177.901	191.93	203.238	179.385	218.898	161.656	230.152	110.804	189.647
VWCE	0	4.10667	0	4.55167	4.62334	4.148	0.610248	0	10.6501	0	2.0962	22.8386	9.85119	2.90803	0	0	3.25096	0	3.16723	7.28972	0.998139
DDB1	729.643	965.068	1069.81	1116.46	1039.18	602.842	1106.38	903.227	837.363	1166.55	1024.52	688.965	822.285	674.664	707.04	793.553	913.52	1210.63	801.309	624	807.495
TKFC	62.9822	114.987	51.2082	116.393	57.2583	51.1586	41.4969	90.131	49.2567	55.1746	71.2708	53.2901	40.5637	122.137	61.0669	54.7278	49.848	61.0701	44.3412	99.1402	73.8623
CYB561A3	74.8657	98.5601	52.0021	55.2703	61.8816	138.267	59.1941	84.3779	106.501	70.5447	111.099	68.5159	101.409	136.678	82.0586	132.259	79.1067	75.4396	92.9054	90.3925	94.8233
TMEM138	53.4755	51.3334	35.7267	67.6248	43.7439	76.0466	38.4456	59.4481	54.5817	39.4104	62.362	45.6773	38.2458	72.7008	27.6709	78.2911	41.7206	64.6625	97.1284	53.9439	39.9256
TMEM216	34.462	75.9734	37.7115	23.4086	28.807	45.628	36.0046	19.1768	29.2877	28.7696	13.6253	53.2901	25.4972	46.5285	31.4876	53.9677	19.5058	10.7771	8.44595	26.243	33.9367
CPSF7	331.548	299.787	351.312	267.248	280.957	319.396	289.258	239.71	264.921	303.46	234.774	308.321	280.469	325.7	368.309	280.48	302.339	222.726	323.057	351.364	295.449
ENSG00000256591	1.18834	6.16001	2.77874	5.20191	7.46847	5.53066	7.93323	0	14.6439	4.33515	2.0962	0	0	0	1.90834	5.32076	9.21105	0	15.8362	2.91589	3.99256
SDHAF2	15.4485	59.5468	22.6269	40.3148	35.2085	15.2093	15.8665	26.8475	15.9751	29.9519	24.6304	1.90322	18.5434	84.333	21.9459	15.2022	35.2187	0	15.8362	32.0748	58.8902
PPP1R32	1.18834	22.5867	2.38178	5.85214	5.33462	0	3.05124	0	17.3064	7.48798	1.0481	0	4.05637	0	1.90834	0.760108	2.16731	0	2.11149	0	4.9907
MYRF	0	2.05334	25.8026	0	5.69026	34.5666	2.44099	0	14.6439	32.7107	1.57215	26.6451	1.73845	78.5169	9.5417	1.52022	5.41827	14.3694	0	0	0
TMEM258	124.776	94.4535	145.288	86.4817	120.207	98.1692	100.081	97.8017	73.2194	137.148	111.099	116.096	138.496	69.7928	82.0586	104.135	105.656	21.5542	129.856	53.9439	74.8605
FEN1	399.283	344.961	510.494	215.229	433.171	423.096	452.804	437.231	437.985	487.901	245.255	477.708	516.898	194.838	553.418	279.72	397.701	323.312	481.419	368.86	301.438
FADS2	308.969	234.08	448.171	200.273	412.9	215.696	361.877	341.347	105.17	434.697	225.866	165.58	297.274	258.815	150.759	218.151	283.917	233.503	209.037	263.888	301.438
ENSG00000289268	9.50675	0	5.55748	1.95071	2.48949	0	3.05124	5.75304	0	1.18231	0	0	0	11.6321	2.86251	1.52022	2.16731	0	0	0	1.99628
FADS1	83.1841	20.5334	199.275	88.4324	216.23	123.057	168.429	120.814	69.2256	171.041	102.19	110.387	155.301	110.505	63.9294	114.776	154.962	71.8472	127.745	77.271	92.827
FADS3	2.37669	28.7467	17.4664	34.4626	34.4972	92.6386	23.7997	17.2591	26.6252	33.893	23.0582	34.2579	15.646	17.4482	20.0376	58.5283	35.2187	64.6625	15.8362	18.9533	7.98512
BEST1	85.5607	110.88	94.4771	70.2257	76.4629	269.62	62.2453	44.1066	79.8757	67.7859	55.5493	57.0966	49.8354	90.149	87.7836	132.259	57.4336	71.8472	89.7382	20.4112	67.8735
FTH1	3894.2	2086.19	4770.7	3173.16	3206.46	8858.74	3342.33	3321.42	2719.77	5165.52	2893.8	3404.86	2388.04	2096.69	2497.06	5873.35	2890.64	1918.32	3176.73	2249.61	2205.89
FHIP1B	49.9104	129.36	60.3383	101.437	49.4342	69.1333	31.1227	74.7895	86.532	48.4748	53.9772	66.6127	70.6968	63.9767	96.3711	57.0081	59.0591	86.2167	46.4527	36.4486	69.8698
INCENP	760.54	796.695	1167.47	613.175	975.88	723.134	1037.42	1599.35	1276.68	1177.19	698.559	776.513	1302.1	1023.63	1499.95	588.323	1171.43	793.912	958.615	753.757	690.713
ENSG00000289194	2.37669	6.16001	4.76355	16.256	8.5354	5.53066	6.10248	9.5884	3.99378	4.33515	11.0051	1.90322	13.9076	0	2.86251	1.52022	1.62548	7.18472	6.33446	5.83177	0.998139
ASRGL1	22.5785	10.2667	11.5119	27.31	13.1587	38.7146	15.2562	5.75304	13.3126	4.33515	15.7215	36.1612	33.0305	0	21.9459	9.12129	10.2947	3.59236	20.0591	23.3271	34.9349
RCC2P6	4.75337	0	1.19089	5.85214	4.2677	2.76533	2.44099	0	6.65631	1.18231	2.0962	0	1.73845	0	1.90834	0.760108	0	0	13.7247	0	0
AHNAK	12774.7	5819.16	20440.4	1697.12	21056.8	10053.4	19991.1	7634.28	9663.63	21104.3	10552.3	8941.32	18521.4	4917.48	7413.9	5817.11	15373.2	7637.36	9876.48	9526.2	6857.22
ENSG00000289562	9.50675	0	1.58785	12.3545	4.62334	9.67866	0.610248	5.75304	7.98757	0.394104	5.76455	0	1.73845	5.81607	0	11.4016	3.79279	0	0	0	8.98326
TUT1	2.37669	30.8	25.4056	39.0143	26.3175	19.3573	32.9534	26.8475	10.6501	13.0054	18.3418	3.80644	12.7486	93.0571	34.3501	21.283	20.0476	3.59236	32.728	36.4486	19.9628
MTA2	871.056	919.895	1001.54	1037.78	996.152	564.127	971.515	962.675	782.782	1008.91	878.308	755.578	858.792	622.319	999.016	731.984	1053.85	1181.89	947.002	1029.31	1004.13
EML3	144.978	268.987	267.553	213.928	213.741	181.129	231.284	262.722	134.457	267.203	215.909	148.451	199.342	401.309	212.78	165.704	236.236	118.548	239.654	208.486	184.656
ROM1	4.75337	10.2667	5.16052	13.655	3.91206	9.67866	6.71273	5.75304	7.98757	6.30567	23.5823	9.5161	16.2255	23.2643	13.3584	6.08086	17.3385	3.59236	16.8919	16.0374	0
B3GAT3	102.198	96.5068	53.59	52.6693	56.547	210.165	68.3478	139.991	45.2629	45.322	77.0354	41.8708	70.6968	180.298	105.913	135.299	69.3538	111.363	126.689	150.168	71.866
GANAB	364.822	349.067	343.373	435.009	303.007	1366.07	299.632	354.771	476.592	474.896	380.984	504.353	475.175	357.688	407.43	1004.1	457.302	290.981	347.34	476.748	437.185
INTS5	102.198	147.84	102.019	89.0826	116.295	98.1692	114.727	86.2956	73.2194	117.837	115.291	78.032	128.645	75.6089	124.996	100.334	83.9831	46.7007	91.8497	103.514	99.8139
LBHD1	32.0853	16.4267	33.7418	18.8569	14.9369	47.0106	12.8152	47.942	33.2815	8.67029	41.924	24.7418	27.8151	69.7928	51.5252	17.4825	18.4221	0	30.6166	52.486	17.9665
CSKMT	33.2736	18.48	5.55748	10.4038	15.6482	37.332	13.4255	5.75304	39.9378	19.7052	9.95695	9.5161	16.2255	11.6321	10.4959	33.4447	4.87644	0	29.5608	4.37383	17.9665
UQCC3	85.5607	151.947	55.9718	49.4181	93.5337	138.267	94.5885	107.39	97.1821	100.102	123.676	57.0966	84.6043	206.47	83.0128	100.334	62.3101	7.18472	107.686	125.383	70.8679
UBXN1	863.926	735.094	935.641	710.06	984.06	796.415	1031.93	1188.96	963.833	963.191	951.151	1037.25	1001.34	750.273	833.944	709.941	1083.11	811.873	908.995	759.589	675.74
BSCL2	16.6368	10.2667	19.8481	2.60095	6.0459	30.4186	1.2205	21.0945	30.619	6.30567	6.81265	17.129	7.53326	5.81607	7.63336	14.442	5.96009	28.7389	20.0591	11.6635	7.98512
HNRNPUL2	131.906	110.88	157.197	182.717	180.666	62.2199	140.967	95.884	138.451	181.288	135.729	121.806	168.629	119.229	137.4	139.86	113.242	193.987	135.135	246.392	168.686
TTC9C	121.211	65.7068	82.9652	76.7281	93.5337	109.231	89.0962	88.2133	73.2194	83.156	64.9822	98.9674	94.4555	43.6205	70.6086	78.2911	75.3139	28.7389	97.1284	109.346	86.8381
ZBTB3	22.5785	14.3734	30.5661	26.6598	33.7859	37.332	32.3432	26.8475	33.2815	14.5819	55.5493	26.6451	23.7588	78.5169	26.7167	17.4825	15.1711	39.516	36.951	36.4486	40.9237
POLR2G	147.355	190.96	207.612	208.726	248.949	145.18	196.5	180.262	158.42	206.117	183.418	108.483	184.275	270.447	166.026	146.701	183.137	226.319	98.1841	172.037	136.745
TAF6L	59.4172	61.6001	41.6811	49.4181	35.5641	42.8626	47.5994	34.5182	46.5941	46.5043	58.1696	47.5805	34.1894	58.1607	81.1044	55.4879	45.5134	75.4396	71.7905	45.1963	77.8549
TMEM223	20.2018	28.7467	28.5813	18.8569	29.8739	30.4186	14.0357	15.3414	34.6128	16.5524	28.8228	17.129	15.646	110.505	31.4876	49.407	34.1351	28.7389	27.4493	14.5794	19.9628
TMEM179B	59.4172	32.8534	32.9479	29.911	32.719	80.1946	30.5124	21.0945	42.6004	24.4345	26.2025	32.3547	26.6562	87.241	50.571	68.4097	29.8005	3.59236	41.174	80.1869	9.98139
NXF1	213.902	160.16	192.527	228.884	156.482	349.814	173.921	170.674	247.615	195.87	226.39	140.838	166.891	221.011	237.588	246.275	189.097	118.548	259.713	209.944	136.745
STX5	194.888	176.587	192.924	236.687	239.347	163.155	252.033	201.356	137.12	227.792	223.769	171.29	212.09	337.332	176.521	199.908	216.189	204.765	213.26	176.411	204.619
WDR74	225.785	94.4535	104.004	110.541	141.901	200.486	118.998	130.402	186.377	102.861	107.954	226.483	129.224	110.505	153.621	119.337	105.114	107.771	228.041	39.3645	81.8474
SLC3A2	469.396	203.28	222.696	150.205	258.196	1592.83	329.534	350.935	480.585	231.733	242.111	494.837	291.479	194.838	569.639	1121.16	259.535	136.51	394.848	335.327	265.505
CAVIN3	7.13006	0	3.1757	1.30048	2.48949	22.1226	0.610248	0	17.3064	2.36463	0	0	13.3281	0	2.86251	0	4.87644	0	9.50169	0	0
PLAAT4	484.844	492.801	487.867	591.067	644.778	323.544	543.121	529.28	406.035	491.448	527.194	471.998	632.215	546.71	425.56	349.65	752.597	337.682	285.051	520.486	652.783
PLAAT3	140.225	217.654	155.609	262.046	222.987	185.277	274.612	163.003	89.1945	154.095	183.942	161.774	173.265	305.343	249.992	86.6523	190.723	179.618	89.7382	104.972	167.687
ATL3	251.929	190.96	165.93	167.111	166.085	300.038	207.484	166.838	183.714	180.894	201.235	161.774	199.342	133.77	307.243	193.067	198.309	158.064	159.417	258.056	172.678
RTN3	139.036	127.307	132.983	106.639	122.696	342.901	122.05	86.2956	214.333	115.867	79.6556	108.483	99.0914	93.0571	119.271	228.792	128.955	111.363	158.362	119.551	127.762
ZFTA	41.592	6.16001	5.16052	32.5119	23.1167	31.8013	21.9689	36.4359	3.99378	18.1288	26.7266	15.2258	31.292	26.1723	47.7085	38.7655	24.3822	7.18472	20.0591	23.3271	12.9758
SPINDOC	177.063	166.32	142.113	179.466	157.549	247.497	205.043	237.792	240.958	120.596	154.595	228.386	248.018	200.654	220.413	175.585	203.185	150.879	305.11	103.514	172.678
MARK2	676.168	1080.05	722.472	953.9	695.279	586.25	740.231	713.377	508.542	725.546	920.232	704.191	709.286	889.858	957.032	748.706	791.609	1081.3	670.397	1075.96	789.528
SMPD1	121.211	106.773	47.2386	40.965	40.5431	199.104	43.9379	57.5304	125.139	50.8394	80.7037	110.387	104.886	174.482	116.409	162.663	119.202	71.8472	140.414	145.794	107.799
NAA40	150.92	139.627	129.41	124.846	136.922	37.332	145.239	141.908	121.145	141.089	126.296	142.741	130.963	226.827	124.996	139.1	144.126	122.14	85.5152	131.215	142.734
APBB1	104.574	209.44	86.1409	288.056	67.5719	107.848	85.4348	184.097	195.695	80.3973	162.456	152.258	176.162	177.39	234.726	100.334	193.432	398.752	160.473	164.748	205.617
COX8A	169.933	252.56	196.497	250.342	199.159	143.797	195.89	184.097	149.101	230.157	156.167	154.161	192.388	165.758	225.184	191.547	245.989	140.102	171.03	161.832	237.557
OTUB1	412.355	305.947	361.633	392.094	498.254	295.89	442.43	245.463	314.178	373.217	332.248	215.064	380.14	197.746	278.618	333.687	401.493	370.013	344.172	405.308	350.347
MACROD1	1.18834	10.2667	4.76355	2.60095	1.77821	1.38267	1.83074	7.67072	1.33126	6.30567	1.0481	0	1.73845	0	0	5.32076	2.16731	0	11.6132	0	3.99256
STIP1	1942.94	1665.26	1821.27	1461.09	1887.03	1891.49	1888.72	1865.9	1700.02	1818.79	1578.44	1636.77	1437.69	1584.88	1736.59	1685.16	1432.59	1832.1	1465.37	1338.39	1657.91
FERMT3	1277.47	1615.98	1362.77	1736.14	1553.8	1281.73	1609.22	1363.47	898.601	1413.65	1448.47	1400.77	1776.11	1733.19	1333.93	1115.84	1685.08	1652.49	1441.09	1640.19	1283.61
TRPT1	0	0	3.1757	6.50238	3.55641	0	6.71273	0	29.2877	2.36463	1.57215	0	1.73845	11.6321	4.77085	3.04043	4.87644	0	0	0	4.9907
NUDT22	97.4442	114.987	106.783	134.599	121.274	138.267	114.116	99.7194	77.2132	121.778	115.291	165.58	161.096	63.9767	113.546	120.857	153.337	46.7007	98.1841	166.206	76.8567
DNAJC4	128.341	96.5068	104.401	161.909	101.002	94.0212	89.7065	153.414	119.814	109.955	117.911	135.129	96.194	197.746	76.3336	105.655	128.955	143.694	108.742	90.3925	70.8679
VEGFB	350.561	624.214	320.746	652.839	274.2	295.89	274.612	433.396	463.279	305.037	410.855	506.256	395.207	567.066	499.985	396.016	392.282	578.37	500.422	428.635	464.135
FKBP2	5.94172	0	3.57267	1.30048	3.55641	8.29599	0	0	2.66252	3.54694	1.0481	0	3.47689	0	3.81668	0	0.541827	7.18472	0	0	0
PPP1R14B	564.463	285.414	498.585	353.079	377.336	330.457	367.369	492.844	523.186	478.443	318.622	616.643	323.93	290.803	503.802	390.695	274.164	334.09	366.343	447.589	385.282
PLCB3	102.198	174.534	225.078	154.106	164.306	188.042	176.972	159.167	117.151	182.076	144.638	95.161	108.363	52.3446	216.596	135.299	160.381	183.21	88.6824	58.3177	143.732
BAD	148.543	234.08	208.405	224.982	245.748	257.176	249.592	278.064	275.571	180.5	231.106	220.773	294.377	398.401	209.917	191.547	285.543	280.204	272.382	355.738	243.546
GPR137	130.718	100.613	72.2472	114.442	93.8893	201.869	149.511	88.2133	78.5444	74.4857	121.58	70.4191	108.363	122.137	141.217	110.976	110.533	161.656	122.466	107.888	114.786
ESRRA	116.458	266.934	150.449	196.372	156.838	186.66	173.921	214.78	117.151	146.213	179.749	209.354	199.342	284.987	199.421	169.504	185.305	154.472	148.86	193.906	170.682
TRMT112	556.145	488.694	534.312	449.315	496.475	536.474	470.501	536.95	508.542	525.735	467.977	609.03	459.529	581.607	425.56	518.394	398.784	449.045	533.15	529.234	433.193
PRDX5	880.563	934.268	1159.93	1061.19	1207.76	1223.66	1271.76	1282.93	676.281	1200.05	932.285	867.868	1017.57	1404.58	882.607	1052.75	1023.51	1066.93	762.247	1048.26	921.283
CCDC88B	1967.9	2024.59	1632.71	1498.15	1691.43	2020.07	1824.03	1979.05	1408.47	1455.82	1649.19	1684.35	2141.76	3303.53	2522.82	1330.95	1949.49	1885.99	1503.38	1503.14	1395.4
RPS6KA4	218.655	180.694	222.696	279.602	179.599	175.598	256.915	255.051	308.853	234.098	237.919	157.967	188.911	238.459	213.734	266.798	307.216	398.752	310.389	297.42	207.613
DEAF1	140.225	86.2401	78.2017	72.8267	89.6216	118.909	85.4348	172.591	134.457	89.8558	77.5594	81.8384	143.711	58.1607	111.638	69.1698	69.8956	89.809	133.024	116.635	157.706
TRIM3	40.4037	14.3734	4.76355	33.8124	4.97898	4.148	12.205	46.0243	10.6501	16.9465	24.6304	43.774	12.1691	0	40.0751	25.8437	17.3385	50.293	22.1706	29.1589	16.9684
RASGRP2	59.4172	16.4267	27.3904	33.8124	55.1244	66.3679	41.4969	72.8718	185.045	35.0753	42.4481	123.709	115.896	0	43.8918	41.0458	115.951	3.59236	128.801	51.028	54.8977
PYGM	0	0	0.396963	3.25119	1.42257	0	0	9.5884	0	2.75873	8.90885	15.2258	8.11275	0	0	11.4016	2.70913	3.59236	2.11149	7.28972	1.99628
ARFIP2	105.763	55.4401	111.15	94.9348	94.245	81.5773	90.3167	141.908	67.8943	113.896	110.051	45.6773	95.6145	168.666	53.4335	86.6523	69.3538	208.357	92.9054	48.1121	79.8512
SF1	1816.98	1852.11	1924.87	1758.24	1794.57	1392.34	1789.86	1881.24	1541.6	1889.73	1695.83	1577.77	1787.7	1555.8	1834.87	1509.57	1830.29	2033.28	1654.35	2079.03	1807.63
MAP4K2	199.642	168.374	137.746	156.057	133.721	118.909	170.87	172.591	267.584	138.331	188.658	121.806	227.157	162.85	185.109	126.178	224.858	287.389	221.706	212.86	192.641
MEN1	73.6773	158.107	125.44	130.698	108.826	143.797	108.624	90.131	107.832	145.03	107.954	108.483	102.568	165.758	166.98	136.059	94.2778	122.14	160.473	211.402	170.682
TIMM10B	66.5472	100.613	130.204	134.599	124.83	59.4546	100.691	97.8017	135.789	114.29	156.167	85.6449	106.045	110.505	107.821	127.698	96.987	71.8472	89.7382	91.8504	116.782
CDC42BPG	23.7669	236.134	5.55748	140.451	1.77821	6.91333	7.93323	19.1768	45.2629	3.94104	11.0051	22.8386	3.47689	55.2526	18.1292	3.80054	5.41827	179.618	24.2821	298.878	67.8735
EHD1	1408.19	1819.26	1572.77	1965.67	1443.19	1579	1727	1771.94	982.471	1573.26	1859.85	1317.03	1177.51	1378.41	1455.11	1718.6	1344.27	1929.1	1157.09	1396.71	1470.26
ATG2A	313.723	322.374	268.347	297.809	259.618	160.389	272.781	329.841	203.683	286.908	322.815	165.58	294.956	369.32	266.213	230.313	299.088	405.937	165.752	335.327	295.449
PPP2R5B	121.211	119.094	99.6377	89.7329	101.358	85.7253	103.132	118.896	102.507	98.132	117.387	125.612	94.4555	87.241	95.417	85.8922	108.907	132.917	90.7939	77.271	146.727
DNHD1	16.6368	22.5867	29.7722	27.9602	46.589	31.8013	39.0559	40.2713	23.9627	47.2925	35.6354	47.5805	48.6765	23.2643	27.6709	44.8464	29.8005	10.7771	40.1182	49.5701	41.9219
BATF2	0	16.4267	1.19089	3.25119	1.06692	0	3.66149	0	0	4.33515	1.0481	3.80644	2.89741	0	7.63336	4.56065	5.41827	0	5.27872	1.45794	0
ARL2	39.2153	47.2267	50.8112	25.3593	37.698	29.036	39.0559	53.695	53.2504	48.8689	29.3468	20.9354	44.6201	0	52.4793	16.7224	55.8081	43.1083	20.0591	30.6168	52.9014
SAC3D1	104.574	178.64	67.0867	61.7726	53.7019	113.379	93.368	128.485	85.2007	89.8558	73.367	30.4515	108.943	58.1607	137.4	31.9245	110.533	7.18472	123.522	84.5607	83.8437
NAALADL1	19.0135	39.0134	36.1236	33.8124	56.547	27.6533	46.9891	28.7652	22.6314	41.3809	38.2557	39.9676	38.2458	8.7241	38.1668	58.5283	33.0514	25.1465	36.951	5.83177	46.9126
CDCA5	267.377	131.414	277.08	193.121	266.731	206.017	277.053	253.134	312.846	244.739	106.382	186.515	282.787	125.045	301.518	167.984	282.833	68.2548	324.113	183.701	180.663
ZFPL1	73.6773	55.4401	70.2624	61.1224	75.7516	113.379	93.368	74.7895	102.507	48.0807	76.5113	45.6773	64.902	127.953	58.2043	64.6092	69.8956	28.7389	81.2922	29.1589	76.8567
TMEM262	0	4.10667	9.13014	0	2.48949	1.38267	3.66149	0	0	2.75873	6.2886	0	8.11275	8.7241	0.95417	2.28032	1.08365	0	6.33446	11.6635	0.998139
VPS51	604.867	552.347	593.062	622.928	557.646	446.601	629.166	749.813	495.229	514.306	541.344	470.095	582.959	686.296	505.71	478.868	618.224	632.255	575.38	772.71	710.675
TM7SF2	60.6055	22.5867	8.33622	14.9555	18.4934	55.3066	34.1739	21.0945	70.5568	22.0698	37.7316	74.2255	15.0665	69.7928	35.3043	28.8841	15.1711	14.3694	48.5642	24.785	5.98884
ZNHIT2	70.1123	39.0134	19.0542	56.5707	35.9198	87.1079	57.3633	46.0243	39.9378	29.5578	70.7468	81.8384	46.3585	139.586	55.3418	57.7682	28.175	21.5542	26.3936	61.2336	27.9479
FAU	2533.55	2285.36	2571.53	2250.47	2477.75	2510.92	2475.17	2673.25	2734.41	2617.64	2237.17	2544.6	3141.37	3818.25	2115.39	2204.31	2586.68	2676.31	2552.79	2436.22	2360.6
SYVN1	135.471	139.627	65.4989	92.3338	68.2832	337.37	95.809	57.5304	121.145	94.1909	49.2607	91.3545	95.6145	168.666	71.5627	178.625	84.5249	21.5542	96.0726	109.346	144.73
MRPL49	190.135	275.147	167.518	224.332	176.398	175.598	211.756	195.603	211.671	178.135	225.342	178.903	193.547	290.803	153.621	173.305	195.599	348.459	244.932	188.075	224.581
CAPN1	678.544	975.335	948.741	1086.55	880.568	759.083	915.983	1048.97	653.649	874.517	949.055	793.642	990.334	936.387	957.032	777.59	1075.53	1016.64	846.706	1191.14	996.143
ENSG00000287821	0	10.2667	2.77874	0	3.20077	8.29599	3.05124	13.4238	0	1.57642	1.57215	0	1.15896	0	0	0.760108	2.16731	0	10.5574	0	0
POLA2	19.0135	30.8	28.9783	33.8124	35.2085	37.332	26.2407	34.5182	37.2753	33.1048	22.5342	43.774	41.1432	29.0803	46.7543	10.6415	37.9279	61.0701	25.3378	32.0748	21.9591
DPF2	272.131	225.867	319.158	259.445	273.488	298.656	324.652	233.957	264.921	330.259	294.516	363.515	310.023	270.447	255.717	231.073	352.187	204.765	271.326	317.832	169.684
TIGD3	0	0	1.19089	20.8076	2.13385	4.148	0	7.67072	0	2.75873	1.57215	7.61288	2.89741	2.90803	9.5417	2.28032	0.541827	0	3.16723	16.0374	6.98698
SLC25A45	67.7356	34.9067	32.551	72.1764	38.0536	31.8013	40.2764	69.0365	58.5755	48.4748	40.8759	68.5159	26.0767	46.5285	41.0293	72.2102	55.2663	229.911	36.951	87.4766	43.9181
FRMD8	197.265	129.36	154.815	131.348	152.57	203.252	201.382	136.155	191.702	134.39	161.931	104.677	227.736	90.149	221.367	161.143	254.658	132.917	212.204	173.495	189.647
SCYL1	557.333	782.321	563.687	719.164	579.34	481.168	644.422	759.401	422.01	621.108	702.227	515.772	628.738	683.388	619.256	668.135	687.578	711.287	576.436	685.233	751.599
LTBP3	116.458	197.12	77.0108	172.963	88.9104	164.537	99.4705	191.768	98.5133	80.0032	97.9974	112.29	93.8761	267.539	169.842	276.679	101.322	301.758	89.7382	183.701	196.633
ZNRD2	159.238	73.9201	136.555	89.0826	156.838	141.032	189.177	93.9663	46.5941	137.148	122.104	123.709	125.168	203.562	133.584	109.456	170.675	43.1083	118.243	88.9346	79.8512
FAM89B	114.081	36.9601	56.7657	38.3641	61.1703	78.8119	81.7733	47.942	34.6128	74.4857	57.6455	19.0322	42.8817	2.90803	12.4042	47.1267	56.8918	7.18472	59.1216	91.8504	30.9423
ENSG00000289339	7.13006	0	3.57267	18.8569	7.82411	12.444	0	13.4238	9.31883	1.18231	4.1924	3.80644	9.27171	58.1607	6.67919	16.7224	7.58557	3.59236	6.33446	1.45794	15.9702
EHBP1L1	3524.63	2445.52	4744.9	1809.61	3452.57	2450.08	3590.7	3820.02	3191.03	4379.29	2812.05	3256.41	3329.12	2835.33	2767.09	2274.24	2995.22	3739.65	2830.45	2444.97	2018.24
MAP3K11	374.328	375.761	368.778	375.838	413.967	453.514	441.82	456.408	251.608	406.321	392.514	508.159	373.186	366.412	417.926	378.534	424.792	362.828	411.74	354.28	307.427
PCNX3	421.862	355.227	211.978	265.947	260.685	651.235	222.13	256.969	399.378	227.398	285.607	487.224	322.771	351.872	372.126	359.531	266.037	423.899	354.73	326.579	290.459
SIPA1	860.361	1254.59	1112.29	1362.25	1018.2	559.979	1053.9	1219.64	854.67	972.649	1240.43	835.513	1248.2	1183.57	1127.83	974.458	1204.48	1627.34	835.093	1124.07	939.249
RELA	515.741	482.534	506.922	479.876	569.026	579.337	505.286	444.902	407.366	556.869	484.746	473.902	534.862	444.929	452.276	456.065	545.619	262.242	441.301	621.084	546.98
KAT5	204.395	188.907	198.481	208.726	213.029	183.894	233.115	243.545	242.29	187.594	195.995	184.612	205.716	255.907	237.588	221.191	211.854	226.319	230.152	233.271	121.773
RNASEH2C	190.135	330.587	288.989	212.628	256.417	254.41	303.293	458.326	223.652	271.538	213.288	194.128	331.464	247.183	268.122	270.598	344.602	287.389	242.821	271.178	352.343
AP5B1	160.426	314.16	233.811	168.412	200.937	291.742	206.874	209.027	174.395	197.84	256.261	230.29	144.291	98.8731	250.947	317.725	202.643	193.987	194.257	215.776	178.667
CFL1	5601.85	7190.78	6632.45	7045.98	7207.79	5178.08	7452.96	6627.5	5037.49	6745.09	6627.14	5766.75	7017.52	6828.06	6431.1	6294.45	7124.48	6494.99	5266.05	5926.54	6363.14
SNX32	38.027	73.9201	57.5596	48.1176	58.6808	74.6639	62.8556	57.5304	22.6314	49.263	56.5974	19.0322	50.4149	20.3562	87.7836	46.3666	59.6009	39.516	61.2331	37.9065	43.9181
MUS81	167.556	158.107	167.518	194.421	191.335	188.042	209.925	232.039	189.039	173.012	192.85	194.128	236.429	238.459	302.472	162.663	242.738	197.58	232.264	230.355	172.678
EFEMP2	20.2018	14.3734	31.757	26.6598	33.0747	8.29599	13.4255	9.5884	39.9378	23.6463	9.95695	15.2258	18.5434	0	7.63336	12.1617	17.8803	39.516	21.1149	14.5794	3.99256
CTSW	4310.12	7521.37	5965.56	8521.37	5366.63	16444	5447.69	7080.08	4105.61	6967.37	6475.69	4839.89	6108.32	6918.21	5877.68	11981.6	7592.62	6444.69	3112.33	6592.82	8459.23
FIBP	136.66	110.88	206.421	231.485	215.163	206.017	225.792	209.027	185.045	192.717	188.134	224.58	198.183	247.183	250.947	232.593	212.938	75.4396	188.978	157.458	171.68
CCDC85B	936.415	936.321	752.641	808.246	850.339	984.458	994.705	1164.03	1080.98	641.208	1073.78	1092.45	919.058	1779.72	872.111	1020.06	909.185	894.498	962.838	782.916	781.543
FOSL1	53.4755	34.9067	14.6876	18.8569	14.5813	42.8626	12.8152	28.7652	39.9378	16.1583	18.3418	20.9354	56.7892	31.9884	32.4418	37.2453	9.75288	46.7007	35.8953	51.028	50.9051
C11orf68	66.5472	98.5601	60.3383	91.0334	80.7306	66.3679	97.6397	55.6127	62.5693	91.4322	74.4151	60.903	124.589	69.7928	41.9835	75.2507	93.736	125.733	69.6791	77.271	98.8158
DRAP1	799.755	921.948	1005.51	914.235	932.136	764.614	1109.43	1246.49	915.908	992.354	924.424	953.513	1147.95	1561.61	865.432	870.323	1030.01	1224.99	777.027	976.822	1042.06
RRP8	62.9822	137.574	92.4923	89.0826	63.6598	76.0466	84.8245	72.8718	71.8881	77.2444	84.8961	36.1612	68.9583	119.229	77.2877	82.8518	81.274	107.771	54.8987	107.888	107.799
SART1	1107.54	1061.57	1043.62	942.195	1063.37	897.35	1142.38	1428.67	832.038	1070.39	996.743	972.545	1174.03	1038.17	1210.84	787.472	1171.97	1095.67	1045.19	733.346	972.188
EIF1AD	144.978	256.667	166.327	189.219	171.419	159.007	166.598	130.402	127.801	147.789	197.567	123.709	151.824	203.562	189.88	135.299	162.548	197.58	207.981	147.252	183.658
BANF1	166.368	299.787	220.711	236.687	188.49	185.277	227.012	304.911	224.983	202.964	188.134	163.677	186.014	252.999	255.717	236.394	248.698	176.026	164.696	195.364	261.513
CATSPER1	15.4485	34.9067	33.7418	27.9602	21.3385	8.29599	4.27174	11.5061	31.9503	42.5633	34.0633	41.8708	14.487	8.7241	28.6251	25.8437	28.175	43.1083	9.50169	4.37383	19.9628
ILK	470.584	733.041	804.644	779.636	581.118	471.489	665.171	839.944	481.917	784.662	604.23	374.934	672.199	561.25	767.152	626.329	756.932	596.332	451.858	836.86	742.616
SF3B2	2162.79	2192.96	3242	2328.5	2661.98	1769.81	2678.38	2884.19	2027.51	3071.65	2391.76	2013.61	2692.27	1660.49	2411.19	1944.36	2813.16	2647.57	2115.71	2296.26	2486.37
TAF10	185.382	256.667	167.518	215.879	184.578	233.67	215.418	209.027	114.488	152.912	209.096	274.064	231.213	183.206	187.971	228.032	254.117	251.465	215.372	202.654	187.65
PACS1	891.258	1694	1253.61	1739.39	1250.79	665.062	1224.77	1455.52	919.902	1205.96	1164.44	839.32	982.222	1264.99	1269.05	992.701	1090.7	1939.87	923.775	1880.75	1326.53
TPP1	140.225	178.64	96.065	186.618	111.671	288.977	117.778	122.732	170.401	182.47	104.81	133.225	106.625	26.1723	132.63	221.191	165.799	82.6243	175.253	147.252	154.712
ENSG00000255680	8.31841	2.05334	1.19089	6.50238	5.69026	9.67866	1.2205	5.75304	9.31883	1.18231	5.2405	0	1.73845	0	11.45	7.60108	3.79279	0	17.9476	0	4.9907
KLC2	376.705	445.574	218.33	369.335	261.041	298.656	273.391	264.64	259.596	225.428	269.886	304.515	296.115	351.872	340.639	292.642	307.216	370.013	317.779	352.822	337.371
RAB1B	1219.24	1708.38	1184.14	1602.19	1023.54	1041.15	1053.29	1444.01	1001.11	1191.77	1066.44	1200.93	1024.52	1747.73	1250.92	1156.88	1215.32	1526.75	1055.74	1726.21	1529.15
YIF1A	92.6908	36.9601	76.6138	59.1717	74.3291	73.2813	80.5528	49.8597	82.5382	65.4213	53.4531	104.677	59.6866	26.1723	90.6461	66.1294	58.5173	39.516	48.5642	40.8224	69.8698
BRMS1	360.068	462.001	397.757	418.103	450.242	548.918	482.706	544.621	366.097	354.3	417.668	588.095	529.646	741.548	395.98	394.496	428.043	344.867	494.088	485.495	417.222
B4GAT1	5.94172	10.2667	11.9089	7.80286	0	11.0613	1.2205	3.83536	5.32504	9.4585	3.66835	13.3225	12.1691	0	0.95417	15.9623	0.541827	17.9618	13.7247	18.9533	3.99256
SLC29A2	10.6951	0	5.16052	0	3.91206	13.8267	6.71273	3.83536	0	3.94104	0.52405	17.129	6.3743	0	0	2.28032	3.79279	0	1.05574	17.4953	0
MRPL11	240.045	129.36	208.405	138.501	158.616	134.119	181.244	216.698	179.72	208.481	170.316	167.483	177.321	206.47	194.651	180.906	168.508	176.026	196.368	223.065	225.58
PELI3	20.2018	0	11.5119	6.50238	6.75719	31.8013	10.9845	5.75304	15.9751	19.3111	3.1443	39.9676	9.85119	17.4482	8.58753	8.36119	16.7966	0	13.7247	0	3.99256
DPP3	307.781	305.947	296.928	306.912	344.972	258.558	366.149	324.088	232.971	290.849	326.483	169.386	239.905	197.746	181.292	290.361	295.295	255.058	262.88	357.196	366.317
ZDHHC24	35.6503	65.7068	36.1236	37.7138	34.1416	134.119	60.4146	72.8718	75.8819	65.4213	89.0885	28.5483	96.7735	75.6089	65.8377	73.7305	56.35	39.516	66.5118	77.271	54.8977
ACTN3	0	4.10667	35.7267	0	16.7151	9.67866	6.10248	5.75304	3.99378	23.2522	0	0	8.11275	0	3.81668	7.60108	5.41827	0	6.33446	0	7.98512
CTSF	3.56503	8.21335	1.58785	9.75357	9.95796	15.2093	6.10248	9.5884	7.98757	8.67029	4.1924	1.90322	6.3743	0	5.72502	7.60108	6.50192	14.3694	22.1706	18.9533	15.9702
CCS	80.8074	55.4401	65.1019	92.9841	76.8186	48.3933	80.5528	61.3658	63.9005	72.1211	100.094	129.419	44.0406	69.7928	30.5334	81.3315	88.8596	125.733	71.7905	49.5701	59.8884
RBM14	139.036	110.88	123.852	83.8807	112.027	124.44	140.967	80.5426	122.476	135.178	110.575	114.193	125.168	133.77	177.476	91.9731	127.871	143.694	166.807	220.149	133.751
RBM4	22.5785	4.10667	22.2299	18.2067	16.0039	19.3573	21.9689	23.0122	34.6128	22.858	17.2937	36.1612	31.8715	8.7241	36.2584	26.6038	14.6293	43.1083	23.2264	37.9065	21.9591
RBM4B	101.009	57.4934	61.1323	39.6645	55.1244	33.184	57.3633	32.6006	90.5258	37.4399	55.0253	64.7094	34.7689	46.5285	64.8835	65.3693	61.7682	21.5542	60.1774	49.5701	58.8902
SPTBN2	13.0718	12.32	0.396963	2.60095	2.84513	11.0613	0	0	2.66252	0.394104	0.52405	17.129	12.1691	0	10.4959	3.04043	4.33461	3.59236	8.44595	16.0374	5.98884
C11orf80	8.31841	30.8	34.1388	29.2607	35.9198	29.036	48.8199	17.2591	30.619	27.9814	39.3038	93.2577	56.7892	23.2643	34.3501	18.2426	16.2548	57.4778	24.2821	26.243	34.9349
MRPL17	190.135	160.16	131.395	172.963	178.888	150.711	173.311	132.32	234.302	168.283	146.21	201.741	156.46	84.333	140.263	133.779	131.664	79.0319	207.981	215.776	146.727
RCE1	73.6773	14.3734	12.3058	20.1574	25.6062	53.9239	17.6972	5.75304	10.6501	16.5524	18.3418	22.8386	37.6663	11.6321	24.8084	44.0863	22.2149	28.7389	13.7247	13.1215	34.9349
PC	24.9552	6.16001	8.33622	20.1574	3.55641	9.67866	7.32298	9.5884	47.9254	6.30567	16.2456	11.4193	5.21534	23.2643	8.58753	1.52022	3.79279	0	31.6723	7.28972	18.9647
LRFN4	124.776	10.2667	29.7722	20.1574	26.6731	76.0466	34.7842	36.4359	43.9316	27.9814	59.7417	74.2255	53.3123	0	22.9001	53.2076	67.1865	10.7771	105.574	53.9439	30.9423
KDM2A	1270.34	1258.7	1328.63	1277.72	1324.05	1128.25	1360.24	1192.8	1019.75	1349.81	1340.52	1387.45	1242.41	1119.59	1395	1264.82	1246.2	1379.47	1163.43	1405.46	1221.72
GVINP1	412.355	273.094	506.525	410.951	392.628	370.554	403.984	429.56	298.203	502.483	542.392	433.934	491.98	395.493	350.18	372.453	522.863	387.975	320.946	453.42	355.338
ENSG00000287934	8.31841	0	1.58785	2.60095	0.355641	12.444	6.71273	0	0	0.394104	5.76455	0	0	5.81607	12.4042	0.760108	5.96009	0	6.33446	4.37383	0.998139
GRK2	4226.94	4683.66	4909.24	4511.35	5022.72	4401.02	5281.09	5264.03	3642.33	4776.54	4414.6	5315.69	4839.25	4135.22	4219.34	4547.73	4965.84	4490.45	4635.77	4796.63	3804.91
ANKRD13D	336.301	517.441	498.188	565.707	475.137	619.434	492.47	554.21	460.616	480.807	512.521	456.773	436.929	753.181	430.33	529.035	536.95	625.071	450.802	422.804	389.274
SSH3	76.054	73.9201	149.655	80.6295	121.985	99.5519	152.562	128.485	67.8943	119.019	118.435	15.2258	90.3992	174.482	30.5334	105.655	136.54	147.287	49.6199	71.4392	42.92
RAD9A	42.7804	41.0667	38.5054	53.9698	30.5852	51.1586	32.9534	46.0243	35.9441	39.4104	53.9772	38.0644	39.9842	43.6205	28.6251	45.6065	58.5173	32.3312	25.3378	53.9439	62.8828
POLD4	22.5785	18.48	49.6204	38.3641	33.7859	20.74	44.5481	34.5182	15.9751	44.9279	23.5823	3.80644	42.8817	81.4249	33.3959	53.2076	23.8404	46.7007	33.7838	48.1121	28.946
PPP1CA	1652.99	1492.78	1816.1	1628.2	1520.72	1032.85	1823.42	1593.59	1372.53	1729.33	1467.34	1263.74	1669.49	1579.06	1489.46	1339.31	1803.74	1393.84	1512.88	1475.44	1408.37
TBC1D10C	525.248	1121.12	593.459	844.009	572.938	566.893	632.827	874.462	629.687	649.09	788.171	451.063	851.838	727.008	679.369	602.766	857.711	1038.19	853.041	863.103	824.463
CARNS1	0	20.5334	21.039	18.8569	18.849	12.444	21.3587	21.0945	5.32504	14.1878	18.3418	1.90322	11.5896	0	11.45	28.8841	7.58557	96.9937	17.9476	69.9813	32.9386
RPS6KB2	288.768	394.241	376.321	308.863	344.261	353.962	368.59	444.902	324.828	380.311	321.767	392.063	376.663	351.872	362.584	417.299	371.693	377.198	326.225	415.514	298.444
CORO1B	139.036	156.054	52.0021	276.351	98.5127	182.512	108.014	138.073	79.8757	41.3809	174.509	211.257	135.019	215.194	162.209	105.655	131.664	161.656	134.079	188.075	136.745
TMEM134	35.6503	24.64	32.9479	31.2114	28.0957	63.6026	45.7686	47.942	37.2753	50.4453	22.0101	38.0644	54.4713	11.6321	35.3043	40.2857	28.175	10.7771	69.6791	8.74766	35.933
AIP	962.558	708.401	884.83	710.71	817.264	801.946	925.136	868.709	577.767	866.241	707.468	877.384	965.417	1212.65	679.369	591.364	948.738	643.033	763.302	667.738	766.571
PITPNM1	979.195	761.788	646.652	662.593	815.842	649.853	969.074	838.026	596.405	688.106	801.797	647.094	749.849	578.699	531.472	497.871	745.012	722.064	797.086	941.832	740.619
CDK2AP2	701.123	558.508	767.726	706.809	714.839	511.586	713.38	822.685	617.705	688.894	692.27	557.643	820.546	997.455	768.107	769.229	853.377	671.771	657.728	812.075	659.77
GSTP1	1767.07	4839.71	1668.04	4583.53	1638.8	684.419	1730.66	2546.68	1127.58	1598.49	2772.75	1629.16	2230.43	3443.11	3391.12	1840.98	2526	2608.05	1985.85	2885.27	2920.56
NDUFV1	531.19	782.321	674.44	826.453	613.482	326.309	548.613	855.285	460.616	595.097	557.589	540.514	547.61	1137.04	789.098	429.461	585.715	786.727	545.819	653.159	560.954
DOC2GP	0	2.05334	3.96963	17.5564	7.11283	12.444	2.44099	23.0122	19.9689	6.30567	5.76455	5.70966	13.3281	52.3446	20.9917	26.6038	12.462	0	7.3902	29.1589	17.9665
NUDT8	71.3006	182.747	70.6594	125.496	72.1952	45.628	68.3478	65.2011	45.2629	63.8449	86.9923	26.6451	45.1996	72.7008	122.134	56.248	78.5649	71.8472	64.4003	51.028	86.8381
RPL37P2	13.0718	2.05334	10.718	22.1081	8.17975	13.8267	14.0357	1.91768	10.6501	16.1583	20.962	24.7418	24.9177	17.4482	8.58753	19.0027	13.5457	50.293	27.4493	10.2056	20.9609
UNC93B1	54.6638	182.747	41.2841	182.067	37.3424	110.613	32.9534	92.0486	58.5755	50.0512	106.906	74.2255	59.6866	232.643	132.63	126.178	52.0154	197.58	83.4037	151.626	128.76
NDUFS8	316.099	511.281	359.648	483.127	406.498	388.529	474.163	354.771	340.803	420.509	454.876	496.74	448.519	773.537	440.826	447.704	562.958	492.153	342.061	424.262	375.3
TCIRG1	424.239	468.161	267.553	310.814	293.049	860.018	300.242	475.585	392.722	291.243	444.919	471.998	422.442	578.699	392.164	583.763	394.45	344.867	297.72	380.523	446.168
CHKA	35.6503	73.9201	8.73318	53.9698	13.1587	29.036	10.9845	15.3414	38.6066	14.5819	40.3519	26.6451	11.0102	31.9884	50.571	24.3235	18.4221	14.3694	36.951	14.5794	43.9181
KMT5B	148.543	254.614	210.787	243.189	193.469	117.527	211.756	164.92	137.12	175.376	231.106	150.354	188.332	270.447	208.009	158.863	236.778	201.172	179.476	228.897	189.647
C11orf24	39.2153	49.2801	73.0412	81.93	65.0824	247.497	95.1987	65.2011	18.6377	62.6626	82.7999	74.2255	42.3022	61.0687	58.2043	151.261	57.4336	161.656	58.0659	86.0187	39.9256
LRP5	89.1258	53.3867	36.5206	35.1129	84.6427	839.278	84.8245	32.6006	22.6314	29.5578	89.0885	119.903	66.6404	110.505	55.3418	114.776	69.3538	25.1465	65.4561	36.4486	28.946
PPP6R3	947.11	782.321	961.444	915.535	930.002	720.369	851.907	903.227	600.399	1012.06	865.731	650.901	794.47	540.894	752.84	950.895	907.018	1145.96	762.247	835.402	824.463
TESMIN	0	8.21335	1.58785	23.4086	9.95796	19.3573	12.205	11.5061	30.619	4.33515	14.6734	3.80644	6.3743	29.0803	15.2667	8.36119	23.2985	0	17.9476	18.9533	12.9758
CPT1A	958.993	790.535	389.817	611.874	487.584	926.386	469.891	573.386	660.306	382.675	592.177	652.804	450.837	700.836	680.323	608.086	569.46	660.994	633.446	858.729	534.005
MRPL21	149.731	100.613	111.547	137.851	190.268	146.563	150.731	136.155	149.101	159.612	113.719	171.29	133.86	95.9651	121.18	157.342	122.995	89.809	123.522	122.467	130.756
IGHMBP2	153.296	90.3468	77.4077	85.8314	81.0863	76.0466	100.081	63.2834	74.5506	72.9093	95.9012	72.3223	127.486	66.8848	85.8753	53.9677	106.74	111.363	102.407	83.1028	87.8363
TPCN2	24.9552	12.32	19.0542	5.85214	13.87	55.3066	12.205	13.4238	29.2877	29.9519	27.2506	20.9354	16.2255	17.4482	13.3584	8.36119	11.3784	25.1465	21.1149	36.4486	6.98698
EPS8L2	32.0853	53.3867	72.2472	37.7138	61.8816	80.1946	43.3276	53.695	42.6004	73.3034	79.6556	55.1934	34.7689	235.551	56.296	43.3261	54.1827	111.363	52.7872	68.5233	90.8307
TMEM80	8.31841	8.21335	10.718	7.15262	17.4264	64.9853	23.1894	19.1768	3.99378	9.4585	8.3848	11.4193	14.487	8.7241	31.4876	9.8814	17.8803	21.5542	12.6689	24.785	32.9386
CCND1	0	0	1.98481	0	1.77821	0	1.2205	1.91768	2.66252	0.788208	4.1924	7.61288	0	5.81607	2.86251	0.760108	0.541827	0	9.50169	0	16.9684
LTO1	49.9104	39.0134	24.2147	35.1129	33.0747	62.2199	25.6304	70.9542	27.9565	20.4934	36.6835	5.70966	19.1229	20.3562	21.9459	26.6038	32.5096	79.0319	40.1182	24.785	16.9684
FADD	235.292	390.134	337.021	297.159	355.641	334.605	342.96	360.524	276.902	327.895	358.45	296.902	333.782	354.78	316.784	340.528	297.463	416.714	281.883	325.121	287.464
PPFIA1	300.651	271.04	302.883	247.091	276.333	348.432	377.133	201.356	331.484	305.825	277.223	211.257	350.586	247.183	301.518	278.96	280.124	449.045	290.329	290.131	338.369
CTTN	5.94172	18.48	32.9479	10.4038	36.9867	76.0466	58.5838	24.9298	5.32504	44.1397	27.7747	55.1934	13.9076	26.1723	9.5417	20.5229	27.0913	10.7771	9.50169	24.785	7.98512
DHCR7	118.834	32.8534	94.8741	56.5707	103.492	208.782	90.3167	46.0243	122.476	120.596	83.324	97.0642	72.4352	95.9651	39.121	274.399	72.0629	71.8472	70.7348	42.2804	45.9144
NADSYN1	231.727	332.64	323.128	329.671	292.693	264.089	284.376	203.274	271.577	347.206	314.954	228.386	277.572	282.079	260.488	276.679	341.351	294.574	271.326	250.766	277.483
FAM86C1P	38.027	4.10667	7.14533	61.1224	15.2926	17.9746	17.6972	26.8475	38.6066	11.429	26.2025	22.8386	5.21534	23.2643	39.121	19.7628	8.1274	32.3312	19.0034	4.37383	31.9405
XNDC1N	10.6951	6.16001	3.57267	6.50238	11.3805	0	9.15372	13.4238	18.6377	9.0644	8.3848	15.2258	6.3743	0	2.86251	5.32076	4.33461	0	22.1706	8.74766	11.9777
RNF121	86.7491	41.0667	26.9935	37.0636	31.2964	98.1692	25.6304	19.1768	30.619	25.6168	25.1544	47.5805	53.8918	40.7125	19.0834	66.8895	39.5533	17.9618	32.728	20.4112	30.9423
IL18BP	29.7086	55.4401	17.0694	43.566	26.3175	51.1586	31.1227	24.9298	19.9689	21.2816	37.2076	55.1934	41.7227	0	41.0293	57.7682	44.4298	32.3312	30.6166	23.3271	43.9181
NUMA1	1611.39	2090.3	2238.87	1491	2011.86	1215.36	1867.97	2237.93	1638.78	2141.56	1608.31	1697.67	2360.81	2058.89	2320.54	1129.52	2064.9	1706.37	1767.31	1667.89	1661.9
ENSG00000251143	15.4485	10.2667	22.2299	20.8076	19.5603	30.4186	15.2562	15.3414	15.9751	15.7642	29.8709	9.5161	19.1229	23.2643	41.9835	19.0027	20.5894	0	21.1149	7.28972	22.9572
LRTOMT	0	4.10667	2.38178	1.95071	3.20077	5.53066	3.66149	1.91768	2.66252	1.97052	1.0481	5.70966	0	17.4482	0	3.04043	2.70913	0	17.9476	4.37383	7.98512
LRRC51	0	0	3.1757	4.55167	2.48949	2.76533	9.15372	11.5061	0	6.30567	3.66835	11.4193	1.73845	2.90803	0.95417	4.56065	9.21105	0	4.22297	2.91589	0.998139
LAMTOR1	446.817	435.307	331.861	504.585	385.871	351.197	343.57	423.807	453.96	351.541	446.491	390.16	375.504	401.309	463.726	408.938	437.796	391.567	519.426	373.234	421.215
ANAPC15	185.382	139.627	139.731	138.501	132.299	168.685	158.665	207.109	236.965	146.607	122.628	222.677	188.911	162.85	115.455	145.941	199.392	89.809	174.198	59.7757	90.8307
INPPL1	639.329	517.441	575.993	609.923	569.382	434.157	587.059	571.469	479.254	609.285	612.091	373.031	647.281	663.032	527.656	463.666	677.283	632.255	503.59	745.009	594.891
CLPB	231.727	201.227	196.894	159.959	198.448	250.262	245.93	189.85	197.027	196.264	168.744	159.87	176.742	87.241	171.751	169.504	183.679	190.395	211.149	172.037	165.691
PDE2A.AS2	29.7086	2.05334	11.115	0	13.1587	19.3573	25.0202	34.5182	42.6004	18.1288	26.2025	7.61288	17.9639	0	11.45	22.0431	18.9639	0	6.33446	10.2056	11.9777
ARAP1	956.617	1305.92	1691.46	1144.42	946.362	1143.46	966.633	1363.47	1158.2	1628.04	1163.39	900.223	1207.06	1334.79	1413.13	1441.16	1147.05	1605.79	841.427	1332.56	1010.12
ARAP1.AS1	0	12.32	5.95444	6.50238	2.13385	12.444	1.2205	1.91768	0	3.94104	13.6253	5.70966	4.05637	0	24.8084	0	2.16731	25.1465	1.05574	2.91589	10.9795
ENSG00000286555	0	6.16001	3.96963	6.50238	4.62334	4.148	3.05124	5.75304	9.31883	4.72925	7.3367	0	1.73845	2.90803	6.67919	3.04043	2.70913	10.7771	0	23.3271	3.99256
ARAP1.AS2	0	0	3.57267	1.30048	6.40155	9.67866	10.9845	0	2.66252	6.69977	1.57215	0	7.53326	11.6321	9.5417	8.36119	10.2947	0	6.33446	0	4.9907
STARD10	324.418	310.054	263.186	366.084	290.203	412.034	266.678	258.887	113.157	331.442	347.445	380.644	361.597	479.825	217.551	367.132	333.223	269.427	257.601	383.439	271.494
ATG16L2	163.991	203.28	144.494	187.269	142.257	102.317	148.901	186.015	107.832	137.148	99.5695	176.999	150.665	119.229	208.963	118.577	149.002	201.172	191.09	192.449	154.712
FCHSD2	313.723	244.347	366.397	360.232	328.613	237.818	269.119	337.512	154.426	346.024	326.483	245.515	377.243	261.723	300.563	173.305	335.932	334.09	299.831	352.822	348.351
RELT	71.3006	106.773	57.1626	59.8219	51.568	128.588	68.9581	86.2956	123.807	57.1451	48.7367	154.161	63.1635	40.7125	123.088	137.58	56.35	50.293	138.302	37.9065	64.8791
FAM168A	183.005	394.241	312.807	504.585	288.425	212.93	269.119	395.042	283.559	272.326	356.354	281.676	318.136	311.16	282.434	299.482	335.391	495.746	357.897	545.271	465.133
ENSG00000256148	0	0	5.55748	7.80286	6.0459	6.91333	13.4255	1.91768	7.98757	5.12336	6.2886	1.90322	17.9639	2.90803	1.90834	4.56065	12.462	0	4.22297	5.83177	3.99256
PLEKHB1	27.3319	0	5.16052	5.20191	14.5813	0	14.646	7.67072	6.65631	3.15283	1.0481	0	11.5896	2.90803	2.86251	3.80054	9.21105	0	43.2855	18.9533	35.933
RAB6A	961.37	1080.05	1008.68	1147.67	983.704	795.033	1011.79	1077.74	869.314	974.226	968.969	1029.64	811.275	811.341	853.982	1074.03	979.081	1145.96	672.509	943.289	987.16
ENSG00000256034	7.13006	2.05334	11.115	6.50238	16.0039	23.5053	7.32298	11.5061	0	12.2172	13.1013	13.3225	3.47689	11.6321	13.3584	17.4825	7.04375	7.18472	6.33446	16.0374	6.98698
MRPL48	91.5025	131.414	118.692	99.4865	117.362	99.5519	119.609	105.472	69.2256	135.966	95.3771	97.0642	94.4555	75.6089	86.8294	129.218	94.2778	147.287	114.02	119.551	107.799
COA4	190.135	137.574	135.761	231.485	162.884	118.909	136.696	151.497	205.014	138.331	143.59	106.58	205.137	180.298	151.713	170.264	151.17	89.809	194.257	158.916	179.665
PAAF1	36.8387	59.5468	69.4685	89.0826	78.5968	67.7506	91.5372	74.7895	27.9565	97.7379	102.19	89.4513	70.1173	116.321	69.6544	59.2884	54.7245	89.809	90.7939	80.1869	89.8326
UCP2	1058.81	1250.48	1246.86	1007.87	1268.22	1497.43	1157.64	1050.89	1143.55	1145.27	1200.6	1360.8	1162.44	727.008	757.611	1228.33	1311.76	858.574	1361.91	1036.6	1072
UCP3	2.37669	0	3.1757	1.95071	2.48949	17.9746	7.93323	0	19.9689	1.57642	10.481	17.129	1.15896	20.3562	0	31.9245	5.41827	0	7.3902	0	1.99628
C2CD3	122.399	232.027	280.653	217.83	254.284	218.461	266.678	272.311	228.977	333.018	267.79	274.064	263.664	276.263	240.451	155.062	294.212	197.58	251.267	307.626	270.496
PPME1	103.386	133.467	143.304	137.2	131.587	111.996	110.455	122.732	151.764	169.465	120.532	121.806	158.778	261.723	132.63	129.978	119.202	118.548	122.466	116.635	162.697
PGM2L1	98.6325	125.254	57.1626	66.9745	81.0863	88.4906	64.6863	84.3779	37.2753	67.7859	62.362	106.58	92.1376	31.9884	62.9752	50.9272	113.242	43.1083	50.6757	87.4766	48.9088
LIPT2	28.5202	0	4.36659	23.4086	6.40155	0	6.71273	0	19.9689	5.51746	2.62025	7.61288	4.05637	0	2.86251	8.36119	4.87644	0	8.44595	0	4.9907
POLD3	116.458	55.4401	178.633	111.841	126.964	77.4293	150.121	126.567	130.464	144.636	126.296	129.419	154.722	93.0571	113.546	117.057	127.871	251.465	111.909	141.421	110.793
TALDO1	982.76	958.908	1074.18	896.028	1126.67	865.548	1191.2	1173.62	902.595	1031.76	924.949	989.674	1047.7	860.778	961.803	802.674	1027.3	757.988	1068.41	944.747	923.279
RNF169	261.436	301.84	352.503	337.474	294.115	244.732	343.57	385.454	262.258	341.688	323.863	323.547	269.459	258.815	348.272	193.828	316.969	391.567	262.88	345.533	289.46
XRRA1	19.0135	108.827	120.677	57.221	135.144	316.63	151.342	97.8017	31.9503	145.819	64.4582	102.774	110.102	75.6089	108.775	90.4528	99.6961	35.9236	24.2821	64.1495	96.8195
SPCS2	146.166	59.5468	182.603	124.196	119.14	430.009	145.849	116.978	230.308	146.213	115.291	169.386	147.188	348.964	112.592	257.677	144.126	43.1083	160.473	86.0187	76.8567
NEU3	73.6773	84.1868	81.3774	57.8712	108.826	74.6639	98.25	42.189	138.451	82.7619	103.238	72.3223	63.743	93.0571	112.592	68.4097	57.9754	21.5542	68.6233	104.972	88.8344
PPFIBP2	35.6503	20.5334	3.96963	12.3545	3.20077	2.76533	0	11.5061	19.9689	3.94104	11.5291	9.5161	17.9639	14.5402	24.8084	7.60108	11.9202	7.18472	14.7804	8.74766	1.99628
ARRB1	450.382	743.308	777.65	912.284	542.709	206.017	475.994	623.246	324.828	662.883	489.987	371.128	491.98	741.548	687.002	504.712	604.678	790.319	233.319	695.439	718.66
RPS3	6377.84	4351.02	7347.38	5873.6	6880.24	5923.34	7158.21	6539.29	7996.89	7307.09	6037.06	5941.85	6931.18	7680.12	4166.86	5913.64	6142.69	5754.96	5880.49	6062.13	5630.5
GDPD5	46.3454	14.3734	25.8026	5.85214	12.0918	41.48	6.71273	17.2591	61.238	23.2522	20.438	89.4513	45.1996	0	2.86251	10.6415	20.0476	28.7389	131.968	16.0374	14.9721
SERPINH1	35.6503	61.6001	19.4512	42.9157	21.6941	105.083	19.5279	53.695	31.9503	24.0404	19.3899	91.3545	44.0406	171.574	81.1044	54.7278	44.4298	93.4014	17.9476	48.1121	81.8474
MAP6	21.3902	20.5334	11.115	11.0541	27.74	22.1226	22.5792	5.75304	49.2567	5.91156	19.9139	22.8386	33.0305	0	7.63336	3.80054	17.8803	0	58.0659	17.4953	8.98326
DGAT2	1.18834	6.16001	2.77874	0	2.84513	4.148	3.66149	0	0	0.788208	0.52405	24.7418	1.73845	0	2.86251	1.52022	1.08365	0	9.50169	0	5.98884
UVRAG	112.893	112.934	90.5075	61.1224	93.5337	67.7506	69.5683	99.7194	63.9005	87.097	89.0885	123.709	84.0249	29.0803	110.684	82.8518	104.031	82.6243	88.6824	77.271	145.728
WNT11	41.592	137.574	40.0932	89.7329	67.2162	59.4546	61.6351	93.9663	25.294	46.8984	95.3771	55.1934	50.9944	61.0687	132.63	66.8895	48.2226	64.6625	45.397	112.262	67.8735
THAP12	253.117	236.134	238.178	299.76	259.618	272.385	248.981	335.594	242.29	231.733	254.688	298.805	293.797	284.987	392.164	253.876	276.332	312.535	235.431	274.093	280.477
GVQW3	1.18834	4.10667	6.3514	7.15262	1.77821	5.53066	13.4255	0	10.6501	4.33515	3.66835	7.61288	13.3281	5.81607	19.0834	8.36119	4.87644	7.18472	20.0591	8.74766	1.99628
EMSY	307.781	166.32	256.438	216.529	216.941	182.512	184.295	184.097	175.726	271.932	249.448	241.709	205.716	212.286	216.596	155.822	238.946	114.956	238.598	284.299	335.375
GATD1	41.592	47.2267	52.7961	69.5755	50.5011	53.9239	57.9736	40.2713	41.2691	37.834	59.7417	24.7418	58.5277	40.7125	94.4628	34.2049	66.1028	93.4014	55.9544	51.028	73.8623
ACER3	61.7939	18.48	30.5661	31.2114	16.0039	44.2453	15.2562	44.1066	18.6377	23.6463	35.1114	43.774	28.9741	31.9884	29.5793	49.407	27.6332	39.516	69.6791	53.9439	47.9107
MYO7A	8.31841	0	21.436	0	9.95796	16.592	2.44099	0	0	42.9574	0	22.8386	7.53326	34.8964	5.72502	4.56065	7.58557	17.9618	8.44595	4.37383	0
PAK1	185.382	277.2	181.412	240.588	270.643	165.92	295.36	335.594	166.408	163.159	258.881	230.29	159.937	308.252	208.009	231.833	260.619	366.421	176.309	237.645	327.39
CLNS1A	463.454	301.84	487.073	349.178	437.795	447.984	446.702	467.914	488.573	447.308	329.103	637.578	358.699	229.735	184.155	348.129	420.999	334.09	394.848	449.047	376.299
AQP11	2.37669	0	0	0	0	2.76533	3.66149	5.75304	0	0.788208	1.0481	11.4193	1.15896	0	5.72502	4.56065	0.541827	0	2.11149	0	0
RSF1	689.239	780.268	748.275	572.86	653.669	590.398	668.222	625.164	560.461	768.503	606.326	470.095	693.06	962.559	600.173	549.558	595.467	657.402	636.613	574.43	706.683
FTH1P16	36.8387	0	13.0998	9.10334	7.11283	33.184	4.27174	0	1.33126	11.0349	12.0532	24.7418	6.95378	29.0803	7.63336	22.0431	9.21105	25.1465	17.9476	2.91589	12.9758
AAMDC	2.37669	18.48	17.0694	12.3545	19.2046	27.6533	26.8509	44.1066	23.9627	13.3995	22.0101	13.3225	15.0665	20.3562	5.72502	19.0027	24.3822	3.59236	23.2264	13.1215	21.9591
INTS4	116.458	180.694	200.466	137.2	146.169	131.353	125.711	109.308	162.414	212.028	103.762	137.032	144.87	159.942	144.08	123.898	134.915	143.694	167.863	122.467	146.727
ENSG00000279672	23.7669	0	5.16052	0.650238	5.33462	1.38267	4.88199	0	0	0	8.90885	0	6.95378	0	3.81668	8.36119	16.2548	0	1.05574	16.0374	20.9609
NDUFC2	19.0135	14.3734	9.52711	25.3593	14.5813	12.444	7.93323	11.5061	29.2877	8.67029	16.2456	11.4193	12.1691	69.7928	26.7167	18.2426	8.66923	3.59236	33.7838	32.0748	11.9777
ALG8	30.8969	43.1201	15.4815	23.4086	30.9408	47.0106	21.9689	15.3414	29.2877	26.405	22.0101	20.9354	32.451	107.597	7.63336	34.2049	29.8005	35.9236	27.4493	40.8224	9.98139
KCTD21	57.0405	139.627	70.6594	76.7281	46.2334	70.5159	57.3633	51.7774	70.5568	54.3864	124.724	68.5159	78.23	63.9767	62.9752	79.8113	67.1865	25.1465	62.2889	36.4486	92.827
USP35	57.0405	30.8	26.5965	42.9157	45.5221	35.9493	46.3789	53.695	37.2753	36.6517	43.4962	60.903	46.3585	34.8964	41.0293	21.283	36.8442	79.0319	71.7905	58.3177	24.9535
GAB2	594.172	258.72	521.609	253.593	401.875	526.795	426.564	490.926	1674.73	501.301	384.653	900.223	1032.64	540.894	230.909	313.925	765.059	312.535	1208.83	670.654	528.016
NARS2	23.7669	12.32	38.1084	18.8569	33.0747	15.2093	31.1227	13.4238	27.9565	34.2871	17.2937	17.129	28.9741	14.5402	29.5793	12.1617	26.0077	35.9236	80.2365	27.7009	17.9665
CEND1	20.2018	6.16001	2.77874	0	21.3385	33.184	24.4099	5.75304	14.6439	7.09388	20.962	11.4193	24.3382	0	0	0.760108	28.175	0	28.5051	18.9533	11.9777
SLC25A22	120.023	73.9201	118.692	118.343	102.069	69.1333	133.034	92.0486	197.027	103.255	134.681	41.8708	111.84	93.0571	124.996	88.9326	91.0269	140.102	107.686	99.1402	122.771
EIF3F	664.284	517.441	694.288	744.523	609.569	613.903	682.258	698.036	661.637	634.114	696.987	628.062	764.336	683.388	510.481	675.736	843.082	546.039	651.394	637.121	691.711
PANO1	23.7669	0	8.73318	20.1574	3.55641	15.2093	8.54348	11.5061	17.3064	5.51746	11.0051	0	9.27171	34.8964	8.58753	16.7224	12.462	10.7771	1.05574	8.74766	10.9795
PIDD1	86.7491	63.6534	59.5444	82.5803	60.8147	74.6639	70.7888	80.5426	38.6066	60.6921	84.8961	142.741	117.635	69.7928	110.684	38.0054	125.704	344.867	77.0693	177.869	92.827
RPLP2	10325.5	7398.17	9993.54	9379.04	8834.13	9597.08	8845.55	10457.1	10631.5	10075.3	9138.91	10364.9	9393.98	13074.5	7307.98	9701.26	9160.66	8567.78	8543.08	8173.23	9666.98
PNPLA2	188.947	275.147	209.993	176.865	170.708	247.497	247.761	318.335	220.989	222.669	234.774	167.483	160.516	398.401	277.663	196.108	203.727	233.503	215.372	271.178	161.699
CRACR2B	13.0718	131.414	71.4533	82.5803	44.8108	16.592	32.9534	118.896	50.5879	47.2925	48.2126	43.774	38.8253	26.1723	96.3711	22.0431	64.4774	104.178	43.2855	88.9346	100.812
RPS28P7	1128.93	813.121	864.585	976.658	890.526	1053.59	879.368	1043.22	1296.65	883.188	998.84	1054.38	833.874	1701.2	657.423	1106.72	902.683	779.542	992.399	1033.68	991.152
PRCP	58.2288	45.1734	50.8112	50.7186	47.3003	116.144	50.0404	61.3658	55.913	61.8744	39.3038	53.2901	19.7024	75.6089	38.1668	71.4501	30.3423	129.325	67.5676	91.8504	32.9386
DDIAS	5.94172	10.2667	16.2755	18.8569	25.9618	13.8267	37.2251	7.67072	42.6004	38.6222	14.6734	24.7418	22.5998	14.5402	41.0293	23.5633	37.9279	0	31.6723	36.4486	23.9553
RAB30	24.9552	22.5867	50.0173	46.8172	46.589	26.2706	57.3633	19.1768	37.2753	85.5206	38.7797	38.0644	37.6663	55.2526	26.7167	36.4852	21.1312	35.9236	29.5608	36.4486	49.907
PCF11	481.279	439.414	400.139	370.636	334.303	431.392	320.38	419.972	440.647	398.833	409.807	443.45	351.166	514.722	422.697	369.412	334.849	402.344	403.294	390.729	441.178
ANKRD42	57.0405	36.9601	47.6355	122.245	41.9657	48.3933	37.8354	84.3779	26.6252	42.9574	60.7898	81.8384	18.5434	165.758	53.4335	70.69	39.5533	75.4396	38.0068	49.5701	66.8753
CCDC90B	203.207	92.4001	113.531	193.121	171.064	89.8732	149.511	118.896	127.801	126.507	135.729	70.4191	155.881	107.597	193.696	123.898	120.827	168.841	100.296	138.505	216.596
CD151	36.8387	82.1335	71.8503	47.4674	51.9237	237.818	61.0248	42.189	59.9068	87.4911	60.7898	13.3225	44.0406	107.597	86.8294	87.4124	69.3538	7.18472	41.174	113.72	45.9144
DLG2	8.31841	22.5867	1.19089	5.20191	1.77821	15.2093	3.66149	5.75304	2.66252	1.18231	1.57215	0	1.73845	0	3.81668	4.56065	7.58557	39.516	6.33446	1.45794	24.9535
POLR2L	235.292	330.587	283.828	410.951	262.819	342.901	313.668	318.335	296.871	291.243	357.926	458.676	341.315	599.055	420.789	386.895	367.358	650.217	309.333	322.206	359.33
TSPAN4	10.6951	20.5334	1.19089	45.5167	0	9.67866	3.05124	13.4238	11.9814	2.36463	25.1544	13.3225	13.3281	34.8964	46.7543	17.4825	5.96009	50.293	10.5574	11.6635	24.9535
TMEM126B	139.036	67.7601	75.026	102.738	74.6847	84.3426	45.7686	76.7072	59.9068	75.668	73.8911	66.6127	71.2763	139.586	83.9669	82.0916	81.8158	136.51	81.2922	90.3925	75.8586
TMEM126A	59.4172	43.1201	28.9783	24.7091	33.4303	58.0719	42.1071	13.4238	39.9378	35.8635	34.0633	51.3869	24.9177	95.9651	32.4418	35.7251	31.4259	35.9236	63.3446	32.0748	27.9479
CREBZF	206.772	100.613	167.915	107.94	221.92	150.711	245.32	220.533	240.958	151.336	172.937	209.354	210.931	127.953	239.497	165.704	184.221	168.841	254.434	172.037	140.738
SYTL2	385.023	195.067	595.444	250.342	394.762	673.358	388.118	187.933	259.596	524.553	245.255	466.289	207.454	130.861	153.621	518.394	228.651	154.472	360.008	262.43	148.723
PICALM	543.073	509.227	782.017	488.329	682.476	756.318	641.371	625.164	903.926	713.723	782.931	618.546	598.605	328.608	458.001	729.704	646.399	610.701	642.948	526.318	591.897
TRIM66	53.4755	78.0268	24.2147	53.3195	15.6482	51.1586	23.1894	67.1188	26.6252	27.9814	33.0152	7.61288	49.256	31.9884	54.3877	15.2022	29.2586	82.6243	59.1216	14.5794	35.933
EED	295.898	110.88	180.221	96.8855	166.085	211.548	112.286	88.2133	170.401	178.529	131.013	148.451	191.808	119.229	142.171	146.701	118.66	186.803	270.27	179.327	96.8195
ENSG00000254783	2.37669	6.16001	1.19089	0	3.55641	2.76533	0	0	10.6501	1.57642	3.1443	0	1.15896	0	0	0	3.79279	0	5.27872	1.45794	3.99256
HIKESHI	135.471	80.0801	104.798	143.703	108.471	117.527	115.947	143.826	127.801	104.438	122.628	78.032	121.691	78.5169	62.021	80.5714	139.249	43.1083	144.637	42.2804	115.784
ME3	13.0718	0	21.436	0	29.5182	48.3933	44.5481	0	15.9751	20.8875	4.71645	28.5483	10.4307	0	0.95417	8.36119	10.2947	3.59236	5.27872	13.1215	0
CHID1	59.4172	75.9734	41.6811	47.4674	43.7439	99.5519	31.7329	17.2591	75.8819	40.1986	33.5392	51.3869	59.1071	90.149	70.6086	109.456	47.6807	46.7007	65.4561	34.9906	39.9256
PRSS23	125.964	12.32	111.547	3.25119	72.1952	373.32	98.25	30.6829	87.8632	134.39	41.4	142.741	78.8095	0	93.5086	141.38	55.2663	21.5542	17.9476	14.5794	18.9647
RPL27A	4963.71	3353.1	4723.86	4101.05	3939.44	5388.25	3727.4	4886.25	5278.45	4844.33	5023.54	4912.21	5129.57	6080.7	2544.77	4422.31	4361.16	3976.74	5045.4	4315.51	4444.72
DENND2B	0	0	1.19089	3.25119	0	0	1.2205	0	2.66252	0.394104	2.0962	3.80644	4.63585	55.2526	1.90834	1.52022	2.70913	17.9618	8.44595	1.45794	0
TMEM135	61.7939	88.2935	79.7895	69.5755	93.1781	98.1692	75.6708	34.5182	139.782	93.0086	75.9873	106.58	66.0609	78.5169	60.1127	51.6873	68.812	176.026	68.6233	94.7663	106.801
RAB38	34.462	102.667	7.54229	70.2257	35.9198	11.0613	29.2919	15.3414	29.2877	22.4639	72.3189	13.3225	55.0508	14.5402	79.1961	22.8032	91.5687	28.7389	16.8919	71.4392	28.946
CTSC	999.397	609.841	599.811	787.439	697.769	3301.8	652.355	652.011	975.814	672.736	898.746	1086.74	826.921	796.801	630.706	1453.33	790.525	581.962	616.554	841.233	818.474
ENSG00000288018	2.37669	6.16001	7.54229	6.50238	1.42257	0	3.05124	19.1768	10.6501	2.75873	7.86075	17.129	9.85119	0	8.58753	6.08086	3.79279	3.59236	6.33446	0	0
AKIP1	72.489	32.8534	88.9197	122.895	93.1781	51.1586	64.6863	109.308	77.2132	95.7673	53.4531	114.193	74.7532	40.7125	83.0128	88.1725	65.561	43.1083	83.4037	52.486	80.8493
TMEM9B	79.619	53.3867	44.0629	84.531	57.6139	182.512	57.3633	126.567	73.2194	52.81	91.1847	60.903	83.4454	157.034	93.5086	113.256	64.4774	50.293	79.1808	69.9813	71.866
NRIP3	7.13006	2.05334	8.33622	0	17.4264	63.6026	14.0357	0	173.064	3.94104	6.81265	24.7418	25.4972	0	11.45	36.4852	14.6293	10.7771	134.079	5.83177	10.9795
CHORDC1	175.875	143.734	138.937	139.151	206.272	199.104	150.121	124.649	129.132	167.888	162.456	119.903	157.04	49.4366	159.346	146.701	128.413	150.879	248.1	128.299	143.732
TUBAP2	61.7939	51.3334	63.1171	39.0143	61.526	66.3679	60.4146	65.2011	117.151	61.8744	33.5392	64.7094	75.3326	116.321	69.6544	59.2884	62.8519	0	65.4561	43.7383	36.9312
DENND5A	194.888	498.961	12.3058	564.407	22.7611	58.0719	34.1739	203.274	157.089	8.67029	270.934	289.289	67.2199	316.976	392.164	243.235	100.238	445.453	191.09	416.972	403.248
AP2A2	203.207	260.774	192.13	218.48	231.523	167.303	201.992	197.521	310.184	193.111	228.486	260.741	258.449	235.551	190.834	180.146	271.997	319.72	203.758	230.355	190.645
TMEM41B	71.3006	43.1201	28.5813	21.4579	25.6062	113.379	18.9177	26.8475	45.2629	28.7696	27.2506	24.7418	27.8151	23.2643	25.7626	78.2911	23.8404	17.9618	57.0101	48.1121	62.8828
SLC36A4	71.3006	10.2667	28.9783	64.3736	44.4552	51.1586	34.1739	19.1768	70.5568	42.1692	32.4911	102.774	44.0406	5.81607	42.9376	31.9245	32.5096	32.3312	24.2821	45.1963	47.9107
SMCO4	81.9957	6.16001	112.34	10.4038	133.721	315.248	121.439	84.3779	91.857	91.4322	65.5063	125.612	73.5942	75.6089	31.4876	155.822	58.5173	35.9236	154.139	7.28972	31.9405
SRP14P2	22.5785	34.9067	29.3752	33.8124	36.6311	40.0973	43.3276	13.4238	18.6377	24.8286	44.0202	11.4193	34.7689	78.5169	14.3125	39.5256	41.1788	0	24.2821	2.91589	16.9684
CEP295	159.238	172.48	262.392	159.959	236.857	327.692	191.008	216.698	251.608	253.015	173.985	161.774	230.054	171.574	240.451	207.509	243.28	172.433	207.981	217.234	161.699
TAF1D	53.4755	34.9067	100.829	50.0683	87.1322	92.6386	75.6708	61.3658	109.163	91.8263	62.886	125.612	82.2864	116.321	40.0751	72.9704	56.8918	39.516	116.132	48.1121	50.9051
C11orf54	1.18834	43.1201	29.7722	35.1129	32.719	23.5053	35.3944	17.2591	19.9689	25.2227	28.2987	0	19.1229	29.0803	13.3584	26.6038	34.6769	21.5542	36.951	29.1589	14.9721
MED17	16.6368	14.3734	19.0542	23.4086	14.5813	35.9493	23.7997	11.5061	11.9814	12.2172	9.95695	11.4193	23.7588	14.5402	6.67919	9.8814	13.5457	35.9236	40.1182	29.1589	18.9647
IPO7	616.75	459.947	634.744	446.714	589.298	405.121	569.362	504.35	629.687	655.789	491.559	641.385	494.877	532.17	597.31	491.79	411.246	323.312	563.767	672.112	549.975
PANX1	83.1841	34.9067	31.757	31.2114	68.6388	237.818	67.7376	55.6127	105.17	32.7107	39.3038	102.774	106.045	52.3446	84.9211	171.784	55.8081	64.6625	41.174	103.514	96.8195
MRE11	137.848	82.1335	215.551	133.299	166.44	127.205	116.557	101.637	145.107	198.629	157.215	64.7094	158.199	223.919	156.484	107.935	149.544	107.771	102.407	131.215	163.695
ANKRD49	43.9687	45.1734	41.6811	48.1176	50.1454	49.776	43.3276	42.189	49.2567	52.4159	50.8329	32.3547	60.8456	52.3446	39.121	77.531	63.9355	89.809	46.4527	45.1963	29.9442
PIWIL4	0	4.10667	1.19089	1.30048	4.97898	2.76533	1.2205	0	0	6.69977	1.0481	0	6.95378	2.90803	0.95417	6.84097	1.62548	0	5.27872	11.6635	1.99628
FUT4	90.3141	18.48	33.7418	32.5119	36.2754	73.2813	29.2919	51.7774	37.2753	24.0404	45.0683	66.6127	49.8354	37.8044	65.8377	45.6065	37.9279	7.18472	55.9544	14.5794	44.9163
ZNF143	251.929	156.054	192.924	117.043	179.955	179.746	167.818	168.756	202.352	186.805	143.59	150.354	158.778	101.781	92.5545	167.984	145.21	219.134	197.424	110.804	195.635
AMOTL1	80.8074	229.974	24.2147	252.943	44.8108	23.5053	36.0046	159.167	127.801	31.5283	106.906	68.5159	108.363	235.551	265.259	97.2938	126.787	107.771	187.922	227.439	112.79
CWC15	226.974	227.92	235.796	181.416	236.857	161.772	235.556	191.768	194.364	219.91	198.615	264.547	252.654	206.47	210.871	208.27	225.942	158.064	191.09	211.402	351.345
KDM4D	2.37669	0	3.1757	1.30048	5.33462	4.148	4.27174	7.67072	1.33126	1.18231	2.0962	0	1.73845	0	7.63336	1.52022	0.541827	17.9618	1.05574	7.28972	6.98698
SRSF8	143.79	166.32	164.343	176.215	177.465	125.823	148.29	105.472	133.126	167.494	216.433	89.4513	142.553	93.0571	147.896	177.105	178.803	143.694	123.522	179.327	98.8158
ENDOD1	102.198	22.5867	84.5531	38.3641	78.2411	413.417	81.7733	88.2133	55.913	94.585	75.4632	163.677	84.0249	20.3562	35.3043	386.895	70.9793	28.7389	72.8463	74.3551	34.9349
SESN3	78.4307	51.3334	28.9783	5.20191	63.6598	15.2093	31.1227	13.4238	63.9005	43.3515	42.9721	39.9676	53.3123	61.0687	16.2209	13.6819	52.5572	158.064	43.2855	64.1495	59.8884
WEE1	188.947	78.0268	175.855	81.93	114.872	136.884	167.208	147.661	143.776	138.725	107.43	192.225	125.168	23.2643	168.888	105.655	153.879	132.917	172.086	81.6448	109.795
FAM76B	35.6503	14.3734	15.8785	7.80286	22.7611	31.8013	18.9177	11.5061	17.3064	13.3995	34.5873	5.70966	28.9741	29.0803	27.6709	25.0836	16.7966	61.0701	26.3936	7.28972	41.9219
CEP57	186.57	172.48	306.455	254.893	237.213	201.869	216.028	199.439	243.621	272.326	179.749	224.58	286.264	183.206	176.521	174.825	196.141	269.427	244.932	160.374	227.576
MTMR2	234.104	305.947	243.735	280.903	300.517	246.114	264.237	251.216	182.383	297.155	216.957	216.967	184.275	244.275	170.796	202.189	274.164	183.21	240.709	236.187	320.403
MAML2	226.974	334.694	357.267	320.567	303.718	244.732	279.494	233.957	238.296	318.436	282.463	218.87	228.895	319.884	330.143	420.34	230.818	387.975	174.198	351.364	314.414
RPL23AP65	19.0135	39.0134	11.9089	10.4038	12.4475	35.9493	26.8509	5.75304	26.6252	17.3406	24.6304	22.8386	19.1229	40.7125	23.8542	30.4043	14.6293	21.5542	23.2264	18.9533	28.946
CCDC82	142.601	199.174	210.787	236.687	231.878	208.782	163.547	216.698	210.339	226.61	202.283	220.773	169.209	127.953	216.596	207.509	181.512	258.65	194.257	173.495	248.537
JRKL	51.0988	98.5601	89.3166	66.9745	79.308	94.0212	72.6195	109.308	115.82	80.0032	96.9493	97.0642	84.0249	101.781	76.3336	116.297	88.8596	75.4396	57.0101	69.9813	148.723
ENSG00000239470	0	0	6.74837	1.95071	3.55641	1.38267	2.44099	1.91768	2.66252	1.97052	4.1924	1.90322	0.579482	17.4482	0.95417	3.04043	1.08365	0	4.22297	0	2.99442
SWAP70	92.6908	330.587	71.0563	223.032	94.6006	156.241	128.152	132.32	79.8757	102.467	104.286	270.257	107.204	226.827	266.213	147.461	84.5249	387.975	137.247	339.701	235.561
SBF2.AS1	4.75337	4.10667	3.96963	8.4531	1.42257	5.53066	7.93323	7.67072	0	7.88208	3.1443	0	1.73845	55.2526	8.58753	4.56065	12.462	7.18472	7.3902	5.83177	6.98698
SBF2	28.5202	154	27.3904	171.663	32.719	17.9746	31.7329	24.9298	69.2256	22.858	67.6025	76.1288	23.1793	125.045	84.9211	60.8086	17.8803	136.51	38.0068	68.5233	92.827
lnc.TMEM123.6	1.18834	0	3.1757	1.30048	1.06692	2.76533	4.88199	5.75304	0	1.57642	4.71645	0	6.3743	0	0	2.28032	2.70913	0	12.6689	0	0.998139
lnc.CWF19L2.1	9.50675	0	3.1757	0	1.06692	2.76533	3.05124	0	5.32504	4.72925	5.2405	0	0	5.81607	0.95417	2.28032	1.62548	0	0	0	9.98139
ZBED5.AS1	23.7669	75.9734	9.92407	33.1622	11.0249	17.9746	9.76397	15.3414	27.9565	10.2467	13.1013	53.2901	8.11275	98.8731	10.4959	22.0431	7.58557	89.809	28.5051	37.9065	44.9163
lnc.PTS.1	4.75337	24.64	0.793926	4.55167	2.13385	6.91333	3.05124	0	18.6377	6.30567	9.95695	1.90322	9.27171	29.0803	3.81668	8.36119	6.50192	0	16.8919	2.91589	3.99256
lnc.DRD2.3	3.56503	14.3734	15.4815	17.5564	20.9828	6.91333	12.205	11.5061	13.3126	13.7936	6.2886	9.5161	12.7486	11.6321	4.77085	19.7628	4.87644	0	6.33446	7.28972	8.98326
lnc.DRD2.1	16.6368	24.64	5.95444	31.2114	3.55641	34.5666	13.4255	19.1768	7.98757	11.429	9.4329	3.80644	8.11275	29.0803	22.9001	23.5633	13.0038	0	12.6689	17.4953	24.9535
lnc.USP28.5	4.75337	0	1.58785	1.30048	4.97898	0	11.5947	5.75304	10.6501	3.54694	10.481	0	5.79482	23.2643	15.2667	0.760108	4.87644	0	2.11149	11.6635	3.99256
lnc.APOC3.6	13.0718	6.16001	0.396963	11.0541	0.711283	22.1226	0	7.67072	10.6501	0	3.66835	49.4837	0.579482	17.4482	5.72502	0.760108	1.62548	158.064	7.3902	77.271	35.933
lnc.CD3D.5	1.18834	0	13.8937	2.60095	16.7151	26.2706	6.10248	3.83536	1.33126	8.67029	10.481	11.4193	11.5896	0	17.1751	13.6819	4.87644	14.3694	23.2264	2.91589	10.9795
lnc.CD3D.9	9.50675	0	0	0	3.20077	2.76533	0	7.67072	19.9689	0	8.90885	1.90322	3.47689	0	3.81668	1.52022	1.08365	0	2.11149	0	0
lnc.IFT46.1	23.7669	0	2.38178	19.5071	2.84513	15.2093	4.88199	1.91768	2.66252	2.36463	12.0532	0	13.3281	20.3562	13.3584	8.36119	7.58557	3.59236	12.6689	14.5794	2.99442
lnc.CXCR5.1	20.2018	10.2667	18.6573	9.10334	18.849	58.0719	17.087	15.3414	31.9503	12.6113	28.2987	58.9998	8.69223	58.1607	22.9001	28.8841	7.58557	14.3694	55.9544	17.4953	18.9647
lnc.DDX6.4	4.75337	0	0	0	1.77821	4.148	0	0	10.6501	2.75873	4.71645	43.774	0	5.81607	2.86251	3.04043	0	0	14.7804	7.28972	0
lnc.CXCR5.2	9.50675	10.2667	14.6876	10.4038	12.4475	30.4186	16.4767	9.5884	23.9627	11.0349	13.6253	11.4193	20.8613	43.6205	16.2209	27.3639	16.2548	3.59236	14.7804	20.4112	14.9721
lnc.RPS25.1	30.8969	14.3734	15.4815	52.6693	16.7151	31.8013	29.9022	40.2713	33.2815	15.3701	16.7696	51.3869	8.11275	72.7008	43.8918	15.9623	31.4259	3.59236	16.8919	5.83177	52.9014
lnc.VPS11.3	0	4.10667	4.36659	0	4.97898	20.74	6.10248	1.91768	25.294	2.36463	10.481	11.4193	13.3281	26.1723	10.4959	10.6415	3.25096	10.7771	5.27872	0	0.998139
lnc.HYOU1.1	16.6368	6.16001	1.58785	0.650238	2.48949	22.1226	2.44099	3.83536	25.294	11.8231	6.81265	1.90322	0	0	8.58753	22.0431	5.41827	0	9.50169	0	8.98326
lnc.USP47.4	53.4755	106.773	0	24.0588	0	84.3426	0	32.6006	5.32504	0	15.1975	22.8386	2.89741	40.7125	20.0376	0.760108	3.25096	89.809	15.8362	94.7663	66.8753
lnc.BLID.3	0	0	0.396963	3.25119	0	0	0	7.67072	7.98757	1.57642	4.1924	0	1.15896	66.8848	1.90834	0.760108	2.70913	14.3694	5.27872	1.45794	0
MIR100HG	14.2601	71.8668	2.38178	11.7043	1.06692	53.9239	0	0	21.3002	0.788208	1.0481	5.70966	0	17.4482	0	0.760108	2.16731	7.18472	17.9476	52.486	22.9572
lnc.DKK3.1	7.13006	0	7.54229	1.95071	3.20077	11.0613	3.66149	0	14.6439	0.788208	4.1924	9.5161	3.47689	0	0	1.52022	0	0	7.3902	0	0
lnc.ROBO3.2	8.31841	26.6934	1.98481	0	5.33462	1.38267	8.54348	0	3.99378	3.54694	5.2405	24.7418	8.69223	0	6.67919	6.84097	2.70913	75.4396	7.3902	2.91589	12.9758
lnc.HEPACAM.2	29.7086	2.05334	0.396963	1.30048	2.48949	5.53066	4.88199	0	10.6501	2.36463	2.0962	7.61288	4.05637	0	5.72502	4.56065	0	0	10.5574	0	18.9647
STT3A.AS1	14.2601	4.10667	6.3514	3.25119	2.84513	33.184	2.44099	0	7.98757	1.97052	5.2405	11.4193	2.89741	17.4482	2.86251	8.36119	2.16731	0	34.8395	0	0
lnc.CDON.2	11.8834	2.05334	0	3.90143	0	6.91333	0.610248	7.67072	11.9814	0	1.0481	20.9354	2.31793	26.1723	3.81668	2.28032	0	21.5542	8.44595	1.45794	2.99442
GSEC	17.8252	0	16.6724	18.8569	22.0498	24.888	25.0202	19.1768	45.2629	15.7642	19.9139	11.4193	10.4307	5.81607	23.8542	15.2022	10.2947	0	6.33446	0	8.98326
lnc.FLI1.3	20.2018	6.16001	6.3514	24.7091	6.40155	1.38267	13.4255	3.83536	1.33126	0.788208	6.2886	11.4193	1.15896	0	0.95417	6.08086	4.33461	0	0	2.91589	3.99256
lnc.ETS1.8	7.13006	0	0	1.30048	0	4.148	0.610248	0	14.6439	0.788208	6.2886	0	8.11275	11.6321	0	9.8814	1.08365	0	3.16723	0	1.99628
SENCR	2.37669	4.10667	7.54229	7.80286	1.77821	5.53066	7.93323	0	22.6314	4.72925	6.81265	7.61288	12.1691	2.90803	8.58753	8.36119	4.33461	0	10.5574	2.91589	0
LINC00167	4.75337	6.16001	1.19089	7.80286	2.48949	16.592	0.610248	0	14.6439	3.15283	8.90885	0	8.11275	5.81607	10.4959	10.6415	8.1274	0	27.4493	4.37383	5.98884
lnc.ADAMTS15.1	11.8834	12.32	2.38178	13.0048	7.82411	1.38267	4.27174	13.4238	11.9814	3.94104	7.3367	1.90322	16.805	0	16.2209	8.36119	6.50192	0	6.33446	23.3271	22.9572
lnc.ADAMTS15.5	14.2601	8.21335	1.98481	1.30048	14.9369	16.592	15.2562	0	0	1.18231	1.57215	3.80644	2.89741	26.1723	7.63336	0	1.62548	14.3694	6.33446	27.7009	8.98326
lnc.SNX19.2	0	6.16001	0.793926	3.25119	2.13385	4.148	6.71273	0	1.33126	0.394104	3.1443	0	2.31793	2.90803	0.95417	1.52022	1.08365	3.59236	2.11149	4.37383	0
lnc.BTBD10.7	53.4755	0	0.793926	5.20191	9.24668	20.74	1.2205	1.91768	13.3126	2.75873	15.7215	3.80644	4.05637	34.8964	11.45	25.8437	7.58557	0	9.50169	10.2056	0
lnc.THYN1.1	5.94172	0	4.76355	0	12.0918	15.2093	7.93323	3.83536	3.99378	7.88208	6.2886	13.3225	5.79482	0	0	5.32076	14.0875	7.18472	9.50169	20.4112	0
lnc.ARNTL.8	39.2153	2.05334	3.1757	7.15262	2.13385	11.0613	2.44099	0	19.9689	1.97052	13.1013	0	1.73845	2.90803	14.3125	11.4016	4.33461	71.8472	11.6132	2.91589	6.98698
lnc.PDE3B.6	9.50675	4.10667	4.76355	13.655	4.62334	16.592	10.9845	9.5884	0	4.72925	8.3848	1.90322	1.73845	5.81607	0.95417	6.84097	2.70913	3.59236	4.22297	2.91589	0
lnc.INSC.2	0	10.2667	0	1.95071	0	9.67866	0	0	2.66252	0	3.66835	3.80644	0	20.3562	6.67919	0	0	43.1083	3.16723	5.83177	3.99256
lnc.C11orf58.3	3.56503	8.21335	1.98481	2.60095	4.62334	2.76533	5.49223	0	3.99378	1.18231	5.2405	3.80644	3.47689	5.81607	2.86251	6.08086	2.70913	0	8.44595	1.45794	3.99256
lnc.NUCB2.11	9.50675	8.21335	1.98481	0	6.75719	17.9746	5.49223	0	11.9814	1.57642	3.1443	0	4.63585	0	0	9.12129	0	0	5.27872	1.45794	1.99628
lnc.TMEM86A.5	15.4485	30.8	12.3058	3.25119	17.7821	42.8626	19.5279	38.3536	35.9441	9.4585	18.8658	26.6451	13.9076	104.689	18.1292	72.9704	6.50192	10.7771	50.6757	0	18.9647
lnc.ZDHHC13.1	0	6.16001	0.793926	0	3.55641	8.29599	0.610248	0	14.6439	1.57642	0	9.5161	2.31793	0	7.63336	1.52022	3.79279	14.3694	17.9476	10.2056	1.99628
lnc.DBX1.7	1.18834	0	0	1.30048	0.711283	6.91333	0.610248	0	1.33126	0.788208	3.1443	3.80644	1.15896	0	0	11.4016	5.96009	39.516	0	0	4.9907
CD81.AS1	7.13006	4.10667	3.57267	3.90143	3.20077	19.3573	8.54348	3.83536	17.3064	4.72925	8.3848	0	8.11275	29.0803	22.9001	3.04043	4.33461	0	13.7247	7.28972	14.9721
lnc.LUZP2.1	0	6.16001	0.793926	3.25119	0	0	0	3.83536	3.99378	1.57642	0	0	0	0	6.67919	0.760108	4.33461	0	12.6689	5.83177	17.9665
lnc.TRPM5.1	0	4.10667	6.3514	17.5564	7.82411	11.0613	4.88199	17.2591	5.32504	0.788208	8.3848	0	0.579482	0	0	13.6819	2.70913	21.5542	3.16723	4.37383	0
KCNQ1OT1	104.574	10.2667	38.5054	6.50238	38.4093	152.093	60.4146	103.555	209.008	40.1986	50.8329	81.8384	41.7227	110.505	36.2584	94.2534	23.2985	32.3312	111.909	5.83177	43.9181
BDNF.AS	0	0	1.19089	10.4038	0.355641	1.38267	4.88199	19.1768	6.65631	2.36463	1.57215	9.5161	0	34.8964	3.81668	8.36119	0.541827	43.1083	1.05574	0	0
lnc.PGGHG.1	41.592	2.05334	1.98481	21.4579	13.87	9.67866	0.610248	19.1768	3.99378	0.788208	11.5291	22.8386	15.0665	0	6.67919	0.760108	14.6293	0	26.3936	52.486	3.99256
lnc.SLC22A18.1	5.94172	0	3.57267	4.55167	2.48949	0	0	0	1.33126	1.97052	3.1443	0	1.15896	37.8044	8.58753	0	11.3784	0	2.11149	17.4953	1.99628
lnc.KCNA4.2	24.9552	0	6.74837	1.30048	4.97898	11.0613	8.54348	5.75304	10.6501	4.72925	4.1924	3.80644	6.3743	0	3.81668	10.6415	2.70913	25.1465	1.05574	0	0
lnc.IFITM3.1	1.18834	6.16001	0.793926	1.30048	1.77821	2.76533	2.44099	0	0	2.36463	5.2405	0	5.21534	0	4.77085	5.32076	7.04375	0	2.11149	17.4953	12.9758
lnc.IFITM2.1	9.50675	0	1.98481	3.90143	2.84513	0	2.44099	49.8597	0	3.94104	15.7215	9.5161	2.31793	23.2643	3.81668	14.442	2.16731	0	20.0591	0	0
LINC00294	16.6368	43.1201	42.475	42.2655	51.9237	31.8013	37.2251	51.7774	58.5755	47.6866	43.4962	45.6773	40.5637	17.4482	39.121	38.0054	54.1827	82.6243	54.8987	80.1869	51.9033
CSTF3.DT	3.56503	16.4267	0.396963	0.650238	1.42257	8.29599	5.49223	7.67072	5.32504	3.54694	0.52405	0	0.579482	0	0.95417	0	1.62548	0	6.33446	7.28972	9.98139
lnc.CSTF3.5	3.56503	14.3734	0.396963	11.7043	0.711283	5.53066	4.27174	0	2.66252	0.394104	35.6354	1.90322	3.47689	8.7241	6.67919	1.52022	0.541827	21.5542	17.9476	5.83177	4.9907
lnc.CSTF3.6	2.37669	0	0.793926	1.30048	2.84513	6.91333	3.05124	0	0	0.788208	0	0	0	0	2.86251	2.28032	2.70913	3.59236	2.11149	0	0.998139
lnc.KIAA1549L.1	3.56503	0	1.58785	0	0.355641	1.38267	0	5.75304	7.98757	1.57642	6.2886	0	0	0	4.77085	9.8814	3.79279	0	0	2.91589	3.99256
lnc.ABTB2.4	24.9552	4.10667	7.93926	2.60095	4.2677	6.91333	7.93323	23.0122	6.65631	2.75873	5.2405	5.70966	6.95378	11.6321	0.95417	14.442	5.96009	0	4.22297	0	7.98512
lnc.ABTB2.3	4.75337	0	3.1757	0.650238	2.48949	13.8267	0	11.5061	6.65631	3.15283	4.71645	20.9354	1.73845	11.6321	0.95417	6.08086	1.62548	0	5.27872	0	3.99256
lnc.B4GALNT4.1	15.4485	14.3734	0	9.10334	0	9.67866	0	0	19.9689	0	1.57215	1.90322	0	14.5402	4.77085	0	0	14.3694	11.6132	14.5794	19.9628
lnc.RAG1.4	0	0	0.793926	20.8076	0	5.53066	1.83074	7.67072	1.33126	5.12336	4.71645	0	2.89741	29.0803	2.86251	10.6415	4.33461	10.7771	0	0	7.98512
lnc.RHOG.2	7.13006	4.10667	1.19089	20.8076	2.84513	20.74	2.44099	0	18.6377	2.75873	5.76455	13.3225	8.69223	107.597	4.77085	24.3235	3.79279	0	24.2821	0	0.998139
lnc.PGAP2.1	15.4485	10.2667	9.52711	8.4531	20.2716	33.184	8.54348	13.4238	9.31883	11.8231	9.95695	19.0322	11.5896	69.7928	11.45	12.9218	11.9202	0	28.5051	30.6168	5.98884
lnc.SIGIRR.4	77.2423	98.5601	46.4446	47.4674	34.4972	168.685	93.368	24.9298	83.8695	36.6517	60.7898	114.193	98.5119	223.919	114.5	99.5741	66.1028	79.0319	93.9612	94.7663	113.788
lnc.TP53I11.6	7.13006	0	1.19089	0.650238	0.355641	24.888	2.44099	0	0	1.57642	0	0	1.15896	0	2.86251	12.9218	2.16731	0	9.50169	1.45794	11.9777
lnc.SYT13.2	2.37669	6.16001	5.95444	11.7043	6.40155	8.29599	7.93323	15.3414	7.98757	1.97052	17.8177	9.5161	2.31793	37.8044	14.3125	23.5633	10.2947	7.18472	11.6132	0	3.99256
lnc.PRDM11.3	0	0	2.77874	0	0	4.148	4.27174	3.83536	17.3064	1.97052	2.62025	0	0	0	3.81668	3.04043	1.62548	14.3694	9.50169	0	0
lnc.SLC35C1.4	0	8.21335	0	3.25119	0.711283	6.91333	0	3.83536	2.66252	6.30567	1.57215	13.3225	1.73845	0	2.86251	2.28032	1.08365	0	0	10.2056	1.99628
lnc.CHRM4.2	674.979	585.201	632.362	576.761	713.061	662.297	724.365	638.587	665.631	686.135	563.878	791.739	597.446	910.214	504.756	697.779	679.451	574.778	538.429	513.196	579.919
lnc.KBTBD4.2	17.8252	55.4401	143.701	18.2067	22.0498	59.4546	153.172	15.3414	43.9316	134.784	211.716	24.7418	232.372	116.321	59.1585	306.323	218.356	17.9618	25.3378	34.9906	36.9312
lnc.FAM180B.4	10.6951	0	0.396963	16.9062	5.69026	23.5053	7.93323	13.4238	10.6501	0.394104	8.90885	0	1.15896	2.90803	0.95417	16.7224	0	0	9.50169	2.91589	9.98139
lnc.LRRC56.1	7.13006	41.0667	5.55748	5.85214	5.69026	22.1226	4.88199	9.5884	2.66252	8.27619	6.81265	15.2258	6.3743	72.7008	16.2209	12.1617	5.41827	0	32.728	5.83177	10.9795
lnc.OR52N5.1	1.18834	4.10667	2.38178	14.3052	3.55641	1.38267	0	1.91768	5.32504	0	14.1494	0	19.7024	0	10.4959	2.28032	4.87644	0	8.44595	17.4953	9.98139
FAM111A.DT	49.9104	36.9601	38.5054	99.4865	41.6101	42.8626	36.0046	46.0243	62.5693	45.322	25.6785	41.8708	56.2097	34.8964	44.846	51.6873	42.2625	64.6625	53.8429	43.7383	42.92
lnc.OR4D9.1	1.18834	24.64	1.58785	1.95071	0.355641	11.0613	3.66149	3.83536	18.6377	0.394104	2.0962	0	2.31793	5.81607	14.3125	7.60108	0.541827	21.5542	0	1.45794	5.98884
lnc.OSBP.1	10.6951	10.2667	1.19089	3.25119	1.06692	0	3.05124	0	0	0	0.52405	3.80644	1.15896	11.6321	6.67919	5.32076	1.08365	17.9618	1.05574	7.28972	0
lnc.STX3.2	4.75337	0	3.1757	9.75357	4.2677	0	1.83074	0	0	6.30567	4.1924	0	2.89741	0	4.77085	6.08086	0	0	1.05574	0	1.99628
lnc.STX3.1	10.6951	4.10667	1.19089	0.650238	1.77821	6.91333	2.44099	1.91768	2.66252	10.6408	2.0962	0	0.579482	34.8964	9.5417	16.7224	2.16731	0	1.05574	0	6.98698
lnc.OR10V1.1	1.18834	8.21335	3.96963	9.10334	3.91206	2.76533	3.05124	5.75304	5.32504	2.36463	3.1443	9.5161	4.05637	0	1.90834	6.84097	0.541827	0	3.16723	7.28972	3.99256
lnc.IRF7.1	0	2.05334	1.19089	0.650238	3.20077	16.592	3.66149	5.75304	2.66252	2.36463	3.1443	0	9.85119	0	3.81668	12.9218	2.70913	7.18472	14.7804	0	0
lnc.TMEM109.4	5.94172	0	0.793926	1.95071	1.06692	4.148	0	3.83536	5.32504	0	0	20.9354	0	0	3.81668	6.84097	1.62548	0	4.22297	0	0
lnc.SLC15A3.2	11.8834	0	4.76355	0	4.2677	16.592	3.66149	0	6.65631	2.36463	7.3367	1.90322	4.05637	2.90803	1.90834	12.1617	8.1274	0	13.7247	1.45794	6.98698
lnc.VPS37C.3	28.5202	20.5334	1.19089	37.7138	4.62334	30.4186	6.71273	5.75304	2.66252	3.94104	8.90885	20.9354	12.7486	0	32.4418	9.12129	16.7966	82.6243	26.3936	106.43	29.9442
lnc.ROM1.9	22.5785	0	21.039	21.4579	18.1377	51.1586	29.9022	26.8475	86.532	9.4585	22.5342	36.1612	20.2819	29.0803	46.7543	53.2076	17.3385	0	57.0101	24.785	18.9647
lnc.SLC3A2.7	14.2601	0	1.58785	0	2.13385	0	0	1.91768	3.99378	3.15283	5.76455	5.70966	1.73845	0	0	4.56065	1.08365	0	0	0	6.98698
SNHG1	125.964	10.2667	34.1388	14.3052	47.3003	150.711	49.4301	19.1768	219.658	36.6517	53.9772	74.2255	33.0305	61.0687	45.8001	91.2129	25.4658	3.59236	146.748	32.0748	36.9312
lnc.C11orf95.1	23.7669	34.9067	1.19089	9.10334	0	8.29599	4.27174	0	9.31883	1.57642	11.0051	3.80644	3.47689	11.6321	17.1751	16.7224	0	21.5542	6.33446	36.4486	21.9591
lnc.APBB1.2	5.94172	0	1.19089	0.650238	0	0	0	5.75304	7.98757	0	4.1924	0	4.63585	0	24.8084	0	1.62548	3.59236	6.33446	11.6635	2.99442
lnc.MACROD1.5	42.7804	36.9601	38.5054	52.0191	39.1206	42.8626	54.3121	80.5426	26.6252	44.5338	47.1645	41.8708	62.584	69.7928	46.7543	30.4043	46.0553	35.9236	48.5642	55.4019	46.9126
lnc.STIP1.2	2.37669	0	0.396963	1.95071	0.711283	5.53066	3.05124	0	1.33126	1.18231	6.81265	5.70966	0	0	0	1.52022	0	0	2.11149	10.2056	0
lnc.MACROD1.1	0	0	0.793926	0	2.84513	16.592	6.10248	3.83536	5.32504	0.788208	1.0481	9.5161	0.579482	14.5402	9.5417	23.5633	7.04375	0	5.27872	1.45794	1.99628
lnc.PPP1R14B.1	3.56503	8.21335	0.396963	5.20191	0.711283	2.76533	10.3742	5.75304	0	4.33515	11.5291	0	4.05637	29.0803	0	10.6415	5.41827	0	6.33446	0	0.998139
lnc.TRMT112.4	0	0	0	0	0.711283	4.148	1.2205	0	13.3126	0.788208	2.62025	11.4193	4.63585	11.6321	0	3.80054	1.62548	0	3.16723	0	0
lnc.TRMT112.1	16.6368	12.32	3.1757	10.4038	36.6311	1.38267	41.4969	7.67072	2.66252	7.48798	17.2937	0	15.646	23.2643	15.2667	5.32076	3.79279	0	3.16723	42.2804	40.9237
lnc.PPP2R5B.5	5.94172	0	5.55748	5.85214	3.55641	6.91333	12.8152	3.83536	5.32504	2.36463	3.66835	0	6.95378	0	0	12.9218	2.16731	0	13.7247	2.91589	6.98698
lnc.MRPL49.1	1.18834	22.5867	4.76355	9.75357	6.0459	16.592	2.44099	11.5061	6.65631	1.18231	8.90885	7.61288	11.5896	17.4482	22.9001	22.8032	5.96009	0	24.2821	2.91589	16.9684
lnc.SYVN1.3	0	24.64	0.793926	0	4.2677	12.444	0.610248	3.83536	0	0.788208	5.76455	0	0	34.8964	2.86251	1.52022	2.16731	0	2.11149	0	2.99442
lnc.LTBP3.2	165.18	100.613	35.7267	63.0731	66.1493	251.645	64.0761	76.7072	239.627	37.4399	112.671	186.515	103.727	200.654	172.705	180.906	51.4735	211.949	313.556	90.3925	118.779
NEAT1	2197.25	554.401	279.462	542.949	583.608	2031.14	707.888	730.636	1763.92	373.217	808.085	1063.9	867.484	1340.6	728.031	1130.28	538.034	1038.19	1774.7	530.691	619.845
lnc.RRP8.5	5.94172	0	3.1757	11.0541	1.06692	2.76533	4.88199	0	2.66252	5.12336	0.52405	1.90322	4.63585	0	6.67919	1.52022	1.62548	0	0	0	4.9907
lnc.FRMD8.4	70.1123	2.05334	26.1995	7.80286	11.0249	55.3066	9.76397	9.5884	33.2815	13.0054	10.481	41.8708	17.9639	5.81607	0	25.0836	9.21105	46.7007	7.3902	1.45794	16.9684
lnc.LTBP3.10	23.7669	12.32	3.57267	0	0.711283	11.0613	4.27174	1.91768	5.32504	3.54694	1.57215	7.61288	4.05637	2.90803	7.63336	21.283	1.08365	3.59236	5.27872	5.83177	2.99442
lnc.LTBP3.9	9.50675	0	1.58785	11.7043	2.84513	13.8267	1.2205	1.91768	26.6252	5.12336	12.5772	22.8386	2.89741	5.81607	0	21.283	1.62548	0	12.6689	0	8.98326
MALAT1	12167.5	4529.66	3217.78	3602.32	6606.04	11766.5	6577.26	6890.22	13408.5	4240.56	5865.17	9259.16	8062.33	8171.57	4950.23	8291.26	4357.91	5690.3	10210.1	3585.08	4442.72
lnc.LTBP3.5	2.37669	2.05334	0.396963	0.650238	2.13385	12.444	1.83074	3.83536	0	0.394104	1.0481	0	1.15896	8.7241	0	6.08086	3.25096	0	19.0034	0	1.99628
SSSCA1.AS1	49.9104	0	0.793926	5.20191	3.55641	37.332	6.10248	0	2.66252	1.18231	3.66835	5.70966	5.21534	20.3562	3.81668	27.3639	7.58557	0	4.22297	0	8.98326
lnc.SIPA1.2	17.8252	16.4267	3.96963	16.256	10.6692	11.0613	5.49223	34.5182	3.99378	7.48798	9.95695	0	5.21534	2.90803	1.90834	18.2426	11.9202	0	38.0068	1.45794	7.98512
lnc.CFL1.1	10.6951	14.3734	0	1.95071	0.711283	0	0	0	5.32504	1.18231	15.1975	0	2.89741	0	1.90834	5.32076	2.16731	0	5.27872	11.6635	0.998139
lnc.EIF1AD.5	8.31841	0	1.19089	7.80286	6.75719	8.29599	1.83074	0	7.98757	0.394104	2.0962	0	0	0	6.67919	10.6415	0	0	5.27872	0	0
lnc.EIF1AD.1	27.3319	45.1734	39.6963	53.3195	55.8357	63.6026	49.4301	61.3658	65.2318	51.6277	45.0683	22.8386	55.6303	116.321	59.1585	64.6092	46.0553	32.3312	36.951	36.4486	82.8456
lnc.RRP8.1	10.6951	0	0.793926	1.30048	0	5.53066	0.610248	0	0	4.72925	0.52405	0	5.79482	0	1.90834	2.28032	4.87644	0	4.22297	11.6635	3.99256
lnc.ILK.9	68.9239	55.4401	21.039	25.3593	20.2716	114.761	15.2562	34.5182	63.9005	28.7696	48.2126	47.5805	30.1331	29.0803	28.6251	50.1671	29.8005	17.9618	51.7314	10.2056	51.9033
lnc.YIF1A.6	2.37669	8.21335	4.76355	3.25119	3.91206	1.38267	1.83074	3.83536	6.65631	7.09388	7.86075	3.80644	8.11275	2.90803	1.90834	3.80054	1.62548	0	5.27872	4.37383	7.98512
lnc.YIF1A.8	5.94172	6.16001	2.77874	3.25119	6.75719	15.2093	12.8152	0	1.33126	3.54694	7.86075	7.61288	3.47689	0	27.6709	3.80054	8.1274	0	12.6689	0	0.998139
lnc.YIF1A.1	70.1123	156.054	106.783	125.496	71.1283	109.231	79.3323	107.39	31.9503	101.679	82.7999	70.4191	90.3992	58.1607	129.767	125.418	118.66	118.548	124.578	93.3084	130.756
lnc.TMEM151A.3	0	0	3.96963	0	1.42257	4.148	3.05124	1.91768	13.3126	0	5.2405	0	1.73845	17.4482	1.90834	0	0.541827	0	14.7804	0	6.98698
lnc.MRPL11.1	5.94172	20.5334	13.8937	27.31	7.46847	34.5666	10.9845	13.4238	17.3064	9.0644	28.2987	34.2579	10.4307	0	8.58753	9.8814	8.1274	10.7771	9.50169	17.4953	3.99256
lnc.CCDC87.1	14.2601	10.2667	5.95444	6.50238	9.24668	34.5666	9.76397	7.67072	49.2567	3.54694	14.6734	97.0642	8.69223	11.6321	4.77085	12.1617	2.70913	3.59236	11.6132	0	10.9795
lnc.RBM4.2	39.2153	0	2.38178	0	8.89104	51.1586	7.93323	3.83536	69.2256	11.8231	18.8658	28.5483	19.1229	2.90803	26.7167	38.0054	7.04375	3.59236	39.0625	0	0
lnc.SPTBN2.2	7.13006	0	2.38178	11.0541	5.33462	0	2.44099	15.3414	1.33126	0	0	17.129	8.11275	5.81607	0	3.80054	0.541827	3.59236	2.11149	0	3.99256
lnc.PC.2	71.3006	10.2667	7.93926	1.30048	25.9618	64.9853	22.5792	47.942	61.238	5.51746	16.2456	36.1612	15.646	34.8964	28.6251	45.6065	5.41827	17.9618	26.3936	4.37383	6.98698
lnc.SSH3.5	17.8252	0	3.1757	0.650238	2.84513	6.91333	9.15372	3.83536	3.99378	0.394104	3.66835	0	2.89741	2.90803	0.95417	6.08086	2.16731	21.5542	8.44595	0	0
lnc.PPP1CA.1	0	20.5334	0.396963	15.6057	1.77821	0	0.610248	7.67072	14.6439	0	2.62025	1.90322	1.73845	0	0.95417	6.08086	0	10.7771	8.44595	0	3.99256
RPS6KB2.AS1	0	10.2667	4.76355	9.10334	5.33462	4.148	1.2205	21.0945	6.65631	2.36463	6.81265	0	0.579482	0	2.86251	5.32076	2.16731	3.59236	5.27872	8.74766	3.99256
lnc.ALDH3B2.3	2.37669	0	1.19089	3.25119	1.42257	5.53066	0	9.5884	2.66252	0.788208	1.0481	0	0	0	0.95417	2.28032	0.541827	3.59236	7.3902	8.74766	0
lnc.UNC93B1.1	0	2.05334	0	2.60095	3.20077	6.91333	1.83074	15.3414	18.6377	0	5.76455	0	1.15896	0	14.3125	3.80054	3.79279	17.9618	1.05574	7.28972	2.99442
lnc.TCIRG1.1	10.6951	20.5334	0.793926	3.25119	3.91206	4.148	5.49223	0	9.31883	6.69977	6.81265	0	1.73845	11.6321	15.2667	9.8814	4.87644	0	2.11149	7.28972	2.99442
lnc.LRP5.5	26.1436	14.3734	5.16052	26.0095	5.33462	9.67866	5.49223	17.2591	47.9254	3.94104	17.2937	41.8708	23.7588	72.7008	20.9917	49.407	13.5457	0	29.5608	10.2056	1.99628
lnc.LRP5.1	2.37669	32.8534	2.38178	31.2114	8.17975	15.2093	14.0357	11.5061	17.3064	2.75873	17.2937	0	8.69223	37.8044	13.3584	36.4852	14.6293	53.8854	9.50169	26.243	8.98326
lnc.SHANK2.5	10.6951	4.10667	0	3.90143	3.91206	0	1.83074	3.83536	0	4.72925	3.1443	7.61288	4.63585	0	4.77085	4.56065	1.62548	0	0	7.28972	7.98512
lnc.SHANK2.10	22.5785	22.5867	0	30.5612	0	2.76533	0	0	2.66252	0	0.52405	9.5161	0	14.5402	12.4042	0	0	104.178	10.5574	72.8972	44.9163
lnc.NADSYN1.1	9.50675	22.5867	21.039	34.4626	10.3136	15.2093	21.9689	24.9298	42.6004	15.3701	17.2937	0	13.3281	0	31.4876	2.28032	12.462	25.1465	24.2821	16.0374	28.946
lnc.STARD10.1	355.315	73.9201	94.0802	43.566	159.327	589.015	128.152	201.356	693.587	92.6145	161.407	232.193	156.46	247.183	200.376	274.399	72.6048	68.2548	427.576	23.3271	94.8233
lnc.RELT.1	0	2.05334	0.793926	9.75357	1.77821	0	1.2205	5.75304	7.98757	0	2.0962	0	2.31793	0	7.63336	1.52022	1.62548	0	6.33446	0	0
lnc.CYB5R2.3	7.13006	10.2667	6.3514	5.20191	3.91206	8.29599	7.93323	17.2591	11.9814	5.12336	1.57215	9.5161	2.31793	8.7241	22.9001	2.28032	1.08365	0	8.44595	10.2056	5.98884
lnc.DNAJB13.3	14.2601	4.10667	2.77874	3.25119	7.46847	34.5666	12.205	9.5884	11.9814	1.57642	7.3367	13.3225	4.05637	0	12.4042	34.965	10.2947	0	23.2264	2.91589	3.99256
lnc.DNAJB13.4	7.13006	0	8.33622	0	4.2677	31.8013	18.9177	1.91768	70.5568	6.69977	11.5291	19.0322	1.73845	0	16.2209	34.2049	5.96009	35.9236	7.3902	0	7.98512
lnc.CHRDL2.3	341.055	273.094	332.655	216.529	317.588	526.795	331.975	258.887	428.666	331.836	332.772	471.998	336.099	427.481	187.971	428.701	338.1	395.16	187.922	313.458	427.204
lnc.RNF169.1	7.13006	18.48	6.74837	1.30048	4.2677	9.67866	5.49223	0	1.33126	5.91156	5.2405	5.70966	5.79482	58.1607	7.63336	6.84097	1.62548	10.7771	9.50169	4.37383	8.98326
lnc.TPBGL.3	0	0	2.38178	7.15262	1.77821	0	1.2205	0	0	2.36463	1.0481	0	3.47689	0	2.86251	0.760108	0	10.7771	0	5.83177	1.99628
lnc.SERPINH1.3	0	18.48	1.58785	3.25119	2.84513	9.67866	0	0	5.32504	1.18231	8.3848	0	2.89741	5.81607	8.58753	1.52022	4.87644	0	7.3902	8.74766	0
lnc.MOGAT2.2	17.8252	6.16001	11.115	7.80286	4.97898	12.444	10.9845	7.67072	13.3126	7.88208	27.2506	17.129	13.3281	49.4366	22.9001	16.7224	13.0038	17.9618	25.3378	18.9533	8.98326
UVRAG.DT	13.0718	4.10667	0.396963	0	0.355641	0	1.2205	0	13.3126	0.788208	0	1.90322	2.31793	5.81607	2.86251	6.08086	4.33461	0	0	5.83177	0
lnc.THAP12.1	9.50675	0	2.38178	1.95071	0	6.91333	3.66149	5.75304	0	2.75873	3.66835	17.129	2.89741	26.1723	6.67919	1.52022	2.16731	0	6.33446	0	2.99442
lnc.PANO1.1	4.75337	12.32	5.16052	5.20191	18.1377	17.9746	14.0357	7.67072	77.2132	4.72925	10.481	0	17.3845	20.3562	23.8542	22.0431	16.7966	14.3694	20.0591	39.3645	13.974
KCTD21.AS1	0	12.32	1.98481	23.4086	8.5354	12.444	7.93323	0	37.2753	6.69977	2.62025	17.129	13.9076	40.7125	6.67919	5.32076	8.66923	7.18472	39.0625	20.4112	3.99256
lnc.PIDD1.2	2.37669	0	0.793926	3.90143	14.2257	22.1226	7.32298	11.5061	22.6314	4.72925	30.3949	9.5161	2.89741	14.5402	8.58753	39.5256	5.41827	0	5.27872	4.37383	2.99442
lnc.POLR2L.1	1.18834	0	1.19089	0	0	9.67866	1.2205	5.75304	1.33126	4.33515	1.57215	0	2.31793	0	4.77085	3.04043	3.25096	0	2.11149	5.83177	1.99628
RAB30.AS1	59.4172	36.9601	33.7418	40.965	46.2334	105.083	48.8199	28.7652	126.47	55.9628	75.9873	138.935	45.7791	200.654	26.7167	130.739	21.1312	104.178	105.574	36.4486	55.8958
lnc.RAB30.2	13.0718	20.5334	10.321	32.5119	7.82411	5.53066	9.76397	11.5061	26.6252	10.6408	2.62025	5.70966	7.53326	20.3562	12.4042	17.4825	17.8803	0	20.0591	16.0374	12.9758
lnc.RAB30.4	13.0718	4.10667	19.0542	26.6598	6.75719	0	10.3742	26.8475	11.9814	9.0644	8.3848	11.4193	6.95378	61.0687	4.77085	12.9218	13.0038	0	16.8919	11.6635	6.98698
lnc.RAB30.6	1.18834	0	4.76355	3.25119	2.48949	8.29599	0.610248	0	5.32504	0.788208	1.57215	3.80644	5.21534	5.81607	3.81668	3.80054	2.70913	3.59236	21.1149	0	4.9907
PCF11.AS1	15.4485	0	4.36659	13.0048	2.48949	20.74	7.32298	0	10.6501	2.75873	3.1443	1.90322	12.7486	5.81607	6.67919	19.0027	4.87644	0	5.27872	1.45794	12.9758
lnc.CCDC83.3	1.18834	0	1.58785	0.650238	4.2677	8.29599	3.66149	0	3.99378	0.394104	2.62025	0	5.21534	0	1.90834	10.6415	0	0	4.22297	0	1.99628
lnc.FZD4.11	19.0135	4.10667	0.793926	1.95071	0.711283	0	7.93323	0	6.65631	1.18231	3.66835	0	9.85119	0	0	10.6415	0	7.18472	6.33446	11.6635	3.99256
lnc.POLR2L.5	10.6951	14.3734	5.16052	0.650238	7.11283	6.91333	5.49223	1.91768	11.9814	2.36463	11.0051	7.61288	2.31793	0	0.95417	4.56065	2.70913	0	4.22297	0	14.9721
lnc.POLR2L.6	1.18834	4.10667	0.793926	1.30048	0	16.592	1.83074	0	25.294	0	1.57215	0	0	0	0	3.80054	1.62548	0	6.33446	18.9533	6.98698
TMEM9B.AS1	7.13006	2.05334	6.74837	9.10334	11.0249	4.148	21.9689	15.3414	11.9814	5.91156	3.1443	53.2901	8.69223	87.241	3.81668	22.8032	5.41827	0	10.5574	0	9.98139
lnc.CHORDC1.1	21.3902	2.05334	9.92407	6.50238	7.11283	4.148	8.54348	7.67072	3.99378	8.27619	11.0051	3.80644	15.0665	5.81607	17.1751	8.36119	7.04375	21.5542	10.5574	14.5794	11.9777
lnc.CEP295.3	0	4.10667	1.98481	0.650238	1.06692	4.148	3.05124	0	0	1.97052	4.1924	0	3.47689	5.81607	0.95417	3.04043	1.62548	0	3.16723	2.91589	0
lnc.C11orf54.1	17.8252	4.10667	6.3514	7.80286	4.62334	27.6533	6.10248	9.5884	33.2815	15.7642	15.1975	28.5483	5.79482	2.90803	9.5417	6.08086	9.75288	0	27.4493	0	15.9702
lnc.GPR83.5	109.328	250.507	246.117	260.746	322.567	212.93	289.258	377.783	170.401	223.063	233.726	235.999	235.27	174.482	173.659	201.429	271.997	244.281	205.87	231.813	275.486
lnc.MRE11.3	16.6368	0	1.98481	2.60095	1.77821	0	3.66149	9.5884	6.65631	1.97052	10.481	5.70966	2.89741	0	0	5.32076	1.62548	28.7389	0	2.91589	0
lnc.TMEM41B.5	43.9687	4.10667	7.54229	10.4038	16.0039	105.083	12.8152	30.6829	35.9441	9.0644	21.4861	11.4193	19.1229	49.4366	31.4876	36.4852	9.21105	21.5542	36.951	33.5327	31.9405
lnc.SESN3.1	3.56503	0	1.19089	1.95071	2.48949	16.592	0	17.2591	2.66252	2.36463	3.66835	3.80644	0	0	0	10.6415	2.70913	0	3.16723	1.45794	4.9907
lnc.SESN3.8	16.6368	0	1.98481	1.95071	2.13385	16.592	3.66149	5.75304	3.99378	3.94104	3.66835	0	5.79482	5.81607	2.86251	19.7628	0.541827	3.59236	2.11149	2.91589	1.99628
lnc.ENDOD1.1	10.6951	2.05334	11.9089	5.20191	7.11283	13.8267	8.54348	7.67072	7.98757	9.4585	9.4329	7.61288	7.53326	26.1723	4.77085	13.6819	17.3385	32.3312	7.3902	1.45794	24.9535
lnc.SBF2.7	0	0	0.396963	1.30048	1.42257	9.67866	1.83074	9.5884	22.6314	0	1.0481	0	1.73845	26.1723	2.86251	5.32076	1.08365	3.59236	3.16723	5.83177	4.9907
lnc.CEP57.4	7.13006	0	1.98481	2.60095	3.55641	5.53066	4.88199	15.3414	5.32504	6.30567	13.1013	0	6.95378	0	1.90834	16.7224	3.25096	14.3694	9.50169	1.45794	1.99628
RNA5SP368	1.18834	2.05334	11.5119	0.650238	36.2754	47.0106	12.205	1.91768	34.6128	7.09388	40.8759	7.61288	39.4048	218.102	41.0293	41.0458	38.4697	3.59236	24.2821	36.4486	99.8139
RNA5SP370	699.934	521.547	460.08	262.696	539.864	1881.81	593.772	147.661	820.057	541.105	594.797	949.706	792.152	1881.5	978.024	911.369	600.886	377.198	920.608	661.906	1136.88
RNA5SP374	0	0	1.58785	0	1.42257	4.148	1.83074	0	0	3.94104	62.886	5.70966	4.63585	0	61.0669	9.12129	3.25096	7.18472	53.8429	1.45794	78.853
SNORA49	128.341	147.84	37.7115	59.1717	55.4801	226.757	77.5015	65.2011	331.484	29.5578	57.1215	125.612	72.4352	252.999	166.026	232.593	43.888	262.242	197.424	93.3084	128.76
RNA5SP355	26.1436	55.4401	113.134	22.1081	57.9696	153.476	158.665	1.91768	150.433	42.5633	210.668	156.064	178.48	436.205	122.134	189.267	180.428	17.9618	123.522	129.757	264.507
RNA5SP357	0	4.10667	0	0	6.0459	0	3.05124	0	1.33126	0.788208	17.2937	0	8.69223	29.0803	1.90834	2.28032	1.62548	0	6.33446	10.2056	20.9609
Y_RNA.90	72.489	36.9601	108.768	94.9348	47.656	82.9599	50.6506	42.189	119.814	81.1855	57.6455	104.677	81.7069	127.953	50.571	114.776	67.7283	82.6243	53.8429	67.0654	102.808
SNORA2A	3.56503	0	1.19089	2.60095	2.48949	9.67866	1.2205	0	14.6439	1.57642	5.76455	15.2258	11.5896	49.4366	6.67919	3.80054	2.70913	7.18472	5.27872	2.91589	7.98512
SNORA2B	9.50675	0	1.98481	8.4531	2.84513	9.67866	7.93323	0	21.3002	3.54694	3.1443	5.70966	0.579482	8.7241	7.63336	9.8814	7.58557	39.516	20.0591	0	30.9423
MIR616	66.5472	2.05334	12.3058	8.4531	18.849	38.7146	14.0357	7.67072	27.9565	7.88208	25.6785	45.6773	16.805	11.6321	16.2209	31.9245	10.2947	0	43.2855	5.83177	5.98884
RNU1.83P	123.588	41.0667	27.7874	67.6248	34.8529	56.6893	69.5683	362.442	331.484	42.5633	7.3367	32.3547	63.743	462.377	160.3	34.965	16.2548	21.5542	29.5608	106.43	15.9702
SCARNA11	33.2736	47.2267	4.36659	17.5564	4.97898	53.9239	4.88199	7.67072	7.98757	7.88208	20.438	34.2579	6.95378	29.0803	40.0751	38.7655	8.66923	35.9236	15.8362	24.785	42.92
RNU1.117P	0	2.05334	0	4.55167	2.13385	12.444	0.610248	3.83536	3.99378	0.394104	0.52405	39.9676	1.15896	0	0.95417	38.0054	2.70913	17.9618	5.27872	1.45794	4.9907
RNA5SP365	0	2.05334	1.98481	0	7.11283	4.148	0.610248	0	2.66252	0.394104	7.3367	11.4193	12.7486	31.9884	3.81668	11.4016	10.8365	0	8.44595	5.83177	31.9405
RNU6.36P	9.50675	0	2.38178	0.650238	1.42257	5.53066	0.610248	0	6.65631	0	2.62025	0	5.21534	0	3.81668	0.760108	1.08365	0	6.33446	5.83177	1.99628
RNA5SP366	20.2018	4.10667	31.757	6.50238	45.8777	55.3066	126.321	0	51.9192	26.0109	165.6	62.8062	166.891	157.034	153.621	55.4879	118.66	25.1465	78.125	53.9439	277.483
RPS4XP1	14.2601	8.21335	5.95444	3.90143	10.6692	1.38267	10.3742	9.5884	2.66252	8.27619	9.95695	3.80644	2.89741	17.4482	4.77085	6.84097	10.2947	7.18472	12.6689	4.37383	2.99442
UHRF1BP1L	514.553	285.414	553.366	375.187	590.365	420.33	569.972	324.088	362.103	553.716	447.015	565.256	500.672	276.263	330.143	453.784	473.556	251.465	447.635	259.514	317.408
GOLGA2P5	30.8969	20.5334	36.5206	14.9555	16.7151	40.0973	6.10248	21.0945	7.98757	26.0109	17.2937	49.4837	16.805	2.90803	26.7167	9.12129	12.462	0	33.7838	30.6168	15.9702
ACTR6	118.834	43.1201	98.8437	75.4276	105.27	69.1333	81.163	57.5304	61.238	88.2794	90.6607	114.193	68.3789	34.8964	47.7085	66.1294	68.812	50.293	59.1216	64.1495	77.8549
DEPDC4	3.56503	4.10667	0	3.90143	1.77821	0	0	3.83536	14.6439	1.57642	0.52405	0	0.579482	0	2.86251	8.36119	1.08365	25.1465	0	0	0
SCYL2	349.373	392.187	335.037	315.366	354.219	253.028	348.452	209.027	271.577	286.12	358.974	283.58	303.648	255.907	342.547	326.086	355.438	452.637	263.936	351.364	428.202
GAS2L3	4.75337	16.4267	11.5119	10.4038	7.11283	2.76533	10.3742	21.0945	10.6501	11.429	6.2886	1.90322	10.4307	8.7241	24.8084	6.84097	12.462	7.18472	7.3902	10.2056	5.98884
CLEC7A	5.94172	0	3.57267	0	2.48949	27.6533	0.610248	1.91768	3.99378	3.94104	4.71645	5.70966	0	0	0	30.4043	2.16731	0	7.3902	1.45794	10.9795
UTP20	125.964	154	156.403	116.393	125.186	125.823	112.286	143.826	106.501	139.513	121.056	135.129	74.1737	174.482	208.963	95.0135	83.4413	190.395	125.633	137.047	135.747
ARL1	237.669	147.84	207.215	262.696	243.97	193.573	217.859	232.039	191.702	279.026	189.706	216.967	209.772	139.586	191.788	171.024	231.902	204.765	219.595	263.888	153.713
CHPT1	28.5202	10.2667	17.4664	11.7043	22.0498	44.2453	21.3587	30.6829	71.8881	21.2816	18.8658	24.7418	31.292	31.9884	28.6251	31.9245	27.0913	79.0319	21.1149	34.9906	10.9795
SYCP3	5.94172	2.05334	3.1757	0	4.2677	0	1.83074	3.83536	3.99378	3.15283	6.81265	0	7.53326	0	8.58753	0	3.25096	35.9236	2.11149	0	3.99256
GNPTAB	1005.34	1082.11	1017.02	1225.05	826.511	2336.7	856.789	824.602	1046.37	1055.81	1115.7	1058.19	999.027	968.375	1096.34	1793.85	1106.41	944.791	832.981	1089.08	1189.78
DRAM1	21.3902	6.16001	28.5813	20.1574	28.4513	33.184	28.6817	5.75304	30.619	33.893	15.1975	49.4837	20.2819	14.5402	7.63336	41.0458	22.2149	57.4778	53.8429	11.6635	12.9758
WASHC3	173.498	123.2	109.959	98.8362	111.316	98.1692	87.2655	124.649	133.126	105.62	145.162	123.709	147.188	157.034	114.5	129.218	107.823	136.51	166.807	230.355	169.684
NUP37	57.0405	43.1201	53.193	25.3593	57.9696	47.0106	44.5481	46.0243	59.9068	52.81	34.0633	36.1612	35.3484	11.6321	30.5334	31.9245	29.8005	3.59236	46.4527	24.785	27.9479
PARPBP	22.5785	14.3734	36.5206	25.3593	38.4093	16.592	43.3276	11.5061	61.238	21.2816	26.2025	24.7418	55.0508	23.2643	25.7626	31.1644	33.5932	14.3694	34.8395	16.0374	53.8995
GABARAPL1	286.391	334.694	293.356	303.011	305.496	329.074	350.282	293.405	134.457	366.123	327.531	192.225	268.3	311.16	181.292	223.472	227.567	359.236	197.424	389.271	284.47
HELLPAR	36.8387	47.2267	4.76355	19.5071	11.7362	58.0719	23.1894	1.91768	22.6314	4.33515	3.1443	20.9354	8.11275	95.9651	13.3584	6.08086	11.3784	132.917	36.951	58.3177	20.9609
KLRD1	445.629	527.707	590.681	577.412	625.218	1056.36	507.116	707.624	314.178	634.902	598.989	534.805	416.647	535.078	745.206	1281.54	471.389	718.472	274.493	459.252	502.064
IGF1	2.37669	0	3.57267	3.25119	0.711283	8.29599	1.83074	17.2591	5.32504	3.94104	6.81265	3.80644	12.7486	0	5.72502	0	1.62548	7.18472	0	0	2.99442
KLRK1.AS1	5.94172	8.21335	3.1757	4.55167	7.11283	1.38267	1.83074	24.9298	1.33126	3.94104	11.0051	1.90322	5.79482	0	6.67919	8.36119	7.04375	7.18472	16.8919	11.6635	10.9795
KLRC4.KLRK1	5.94172	20.5334	19.0542	22.1081	11.3805	8.29599	9.76397	7.67072	14.6439	22.4639	7.86075	1.90322	16.805	0	9.5417	8.36119	15.1711	0	3.16723	8.74766	24.9535
NT5DC3	67.7356	6.16001	24.6117	14.9555	23.828	22.1226	20.7484	17.2591	35.9441	27.1932	38.2557	104.677	22.0203	17.4482	38.1668	37.2453	16.7966	39.516	21.1149	29.1589	12.9758
TTC41P	13.0718	0	0.793926	2.60095	1.06692	4.148	0.610248	0	0	1.18231	2.0962	0	1.15896	0	0	6.08086	0	14.3694	3.16723	0	0
HSP90B1	951.863	860.348	1111.5	846.61	1120.63	5161.49	1066.71	1165.95	1506.99	1413.65	880.404	1625.35	1433.06	747.365	1034.32	3185.61	1232.11	1099.26	1137.04	1163.44	1126.9
C12orf73	43.9687	28.7467	21.833	9.75357	20.9828	23.5053	10.3742	9.5884	34.6128	28.3755	16.7696	1.90322	26.0767	26.1723	28.6251	15.2022	21.1312	10.7771	24.2821	30.6168	20.9609
TDG	98.6325	80.0801	123.058	145.653	165.373	167.303	165.377	176.427	114.488	129.266	158.263	125.612	133.86	145.402	122.134	180.906	125.704	165.249	135.135	113.72	189.647
GLT8D2	7.13006	4.10667	1.19089	3.90143	0	8.29599	4.27174	5.75304	7.98757	0	1.0481	0	5.79482	43.6205	0.95417	4.56065	3.25096	25.1465	5.27872	11.6635	0
ENSG00000216285	38.027	0	52.7961	19.5071	48.3672	48.3933	49.4301	15.3414	61.238	45.7161	40.8759	13.3225	30.1331	23.2643	27.6709	41.0458	43.3461	46.7007	28.5051	49.5701	16.9684
HCFC2	87.9374	166.32	111.547	129.397	113.094	98.1692	96.4192	134.238	105.17	111.137	126.82	125.612	92.1376	162.85	137.4	84.372	132.206	165.249	117.188	180.785	132.753
NFYB	106.951	123.2	115.119	78.6788	90.3329	161.772	84.2143	109.308	99.8446	100.102	121.056	163.677	104.886	95.9651	131.675	99.5741	105.114	100.586	95.0169	118.093	161.699
KLRC3	11.8834	20.5334	55.5748	13.655	33.4303	44.2453	35.3944	21.0945	21.3002	35.0753	16.7696	1.90322	19.7024	11.6321	21.9459	33.4447	15.1711	14.3694	7.3902	20.4112	16.9684
TXNRD1	669.038	597.521	583.535	540.348	466.602	409.269	473.553	498.597	689.593	494.207	531.387	527.192	505.308	468.193	720.398	497.111	490.353	592.739	736.909	488.411	534.005
RPL18AP3	2520.48	1441.44	2334.94	2028.74	2157.68	2432.11	2198.72	1944.53	2992.68	2463.55	1938.46	2529.38	2138.87	2649.22	1449.38	2202.03	1965.2	1566.27	2028.08	2062.99	2052.17
KLRC2	40.4037	18.48	194.909	14.9555	77.1742	53.9239	53.0916	59.4481	29.2877	194.687	36.6835	51.3869	50.4149	34.8964	20.0376	85.8922	29.8005	43.1083	10.5574	7.28972	12.9758
EID3	23.7669	10.2667	2.77874	9.10334	15.6482	33.184	24.4099	5.75304	23.9627	8.27619	19.3899	5.70966	20.8613	29.0803	14.3125	19.0027	15.713	0	21.1149	7.28972	0
KLRC1	109.328	168.374	121.074	221.731	295.894	1107.51	268.509	312.582	167.739	121.384	228.486	496.74	194.706	564.158	141.217	1172.85	303.965	172.433	101.351	208.486	226.578
CHST11	705.876	420.934	495.013	466.871	521.015	2857.97	574.854	623.246	910.583	541.893	632.529	835.513	763.178	706.652	558.189	1958.8	745.553	319.72	767.525	545.271	456.15
SLC41A2	150.92	26.6934	67.0867	26.0095	69.3501	201.869	78.722	47.942	67.8943	62.6626	41.924	11.4193	74.7532	66.8848	29.5793	90.4528	62.8519	17.9618	36.951	21.8692	26.9498
NOPCHAP1	92.6908	104.72	103.607	98.8362	127.32	113.379	141.578	95.884	85.2007	91.8263	93.805	152.258	107.204	226.827	93.5086	93.4933	81.8158	161.656	101.351	121.009	109.795
EIF2S3B	78.4307	114.987	196.1	133.949	188.49	74.6639	227.623	174.509	151.764	201.781	103.762	110.387	144.291	23.2643	128.813	155.822	140.875	86.2167	145.693	189.533	167.687
WASHC4	240.045	260.774	223.093	301.711	238.28	170.068	220.3	218.616	185.045	269.567	204.38	243.612	157.619	244.275	185.109	267.558	224.858	305.351	198.48	290.131	216.596
APPL2	165.18	100.613	116.707	72.1764	135.499	156.241	140.967	116.978	114.488	133.207	106.382	72.3223	134.44	49.4366	71.5627	95.0135	81.274	28.7389	106.63	112.262	95.8214
C12orf75	1719.53	954.801	1635.49	931.791	2158.74	2043.58	2165.16	1948.36	1906.37	1527.94	1431.18	1669.12	2247.81	1433.66	1324.39	1576.46	2127.75	1099.26	2127.32	1338.39	1397.4
LINC02446	36.8387	0	24.6117	14.3052	151.503	24.888	120.219	30.6829	45.2629	38.2281	30.3949	57.0966	28.9741	0	0	47.1267	53.099	14.3694	9.50169	7.28972	31.9405
ST13P3	9.50675	4.10667	16.6724	12.3545	18.1377	9.67866	13.4255	15.3414	22.6314	18.5229	16.2456	20.9354	9.85119	20.3562	9.5417	9.8814	23.2985	0	15.8362	4.37383	13.974
MAGOHB	142.601	168.374	120.677	182.067	113.45	190.808	118.388	139.991	125.139	103.255	130.488	152.258	148.927	206.47	154.575	138.34	165.799	50.293	118.243	64.1495	169.684
NUAK1	1.18834	14.3734	159.976	7.80286	8.89104	17.9746	11.5947	3.83536	15.9751	174.194	3.1443	1.90322	0.579482	23.2643	56.296	34.965	0	21.5542	0	4.37383	5.98884
STYK1	71.3006	57.4934	81.3774	78.0286	63.6598	266.854	40.8866	55.6127	63.9005	98.5261	107.43	169.386	78.8095	127.953	64.8835	375.493	67.1865	61.0701	61.2331	125.383	51.9033
CKAP4	8.31841	0	34.5358	0	0.711283	197.721	1.83074	0	51.9192	53.2041	1.0481	13.3225	9.27171	11.6321	0.95417	32.6846	16.2548	0	120.355	2.91589	0
TCP11L2	47.5337	69.8134	87.7288	64.3736	76.4629	45.628	82.9938	42.189	37.2753	88.2794	94.8531	87.5481	83.4454	37.8044	20.0376	50.1671	69.3538	107.771	92.9054	59.7757	78.853
POLR3B	33.2736	12.32	29.7722	55.2703	25.6062	20.74	37.2251	19.1768	54.5817	47.2925	33.0152	30.4515	39.4048	11.6321	23.8542	34.965	27.0913	57.4778	55.9544	24.785	9.98139
RIC8B	55.8522	67.7601	61.1323	57.221	53.3462	63.6026	43.9379	21.0945	26.6252	47.6866	43.4962	51.3869	42.3022	17.4482	61.0669	41.8059	48.7644	140.102	71.7905	13.1215	39.9256
TMEM263	190.135	182.747	192.527	206.126	169.641	154.859	175.751	107.39	151.764	233.704	168.744	83.7416	214.988	93.0571	155.53	139.1	157.13	244.281	200.591	161.832	193.639
MTERF2	29.7086	8.21335	6.3514	23.4086	13.1587	0	12.205	13.4238	3.99378	15.7642	13.6253	7.61288	17.3845	26.1723	23.8542	4.56065	10.8365	0	9.50169	10.2056	26.9498
YBX3	1037.42	112.934	382.672	137.851	808.729	821.303	792.102	419.972	714.887	457.949	541.868	702.288	804.321	325.7	54.3877	657.493	581.38	176.026	904.772	326.579	285.468
CRY1	46.3454	100.613	72.2472	174.914	101.713	69.1333	95.1987	70.9542	115.82	102.467	120.532	97.0642	59.1071	46.5285	122.134	105.655	74.2302	68.2548	115.076	65.6075	97.8177
SETP7	4.75337	12.32	0	18.8569	1.06692	4.148	1.83074	0	1.33126	0	0	0	0	31.9884	0	0	2.70913	0	4.22297	87.4766	4.9907
BTBD11	76.054	16.4267	115.913	14.3052	121.274	85.7253	127.542	67.1188	91.857	130.054	53.4531	32.3547	56.2097	5.81607	52.4793	106.415	69.8956	46.7007	14.7804	45.1963	28.946
PWP1	159.238	236.134	233.414	185.318	240.058	147.945	273.391	262.722	203.683	245.133	214.337	125.612	213.829	186.114	196.559	218.911	224.316	158.064	211.149	188.075	233.565
PRDM4	310.158	248.454	239.766	215.879	267.798	150.711	245.93	289.57	175.726	269.961	190.23	234.096	193.547	232.643	244.267	177.105	224.316	158.064	337.838	392.187	268.5
FICD	29.7086	18.48	16.6724	20.8076	22.7611	175.598	32.9534	34.5182	37.2753	29.5578	27.2506	45.6773	33.6099	5.81607	56.296	62.3288	25.4658	0	79.1808	16.0374	46.9126
SART3	646.459	589.308	755.023	409.65	619.883	542.005	585.228	630.917	380.741	748.798	564.926	553.837	639.748	491.458	600.173	433.261	521.779	380.79	541.596	466.542	416.224
ISCU	809.262	609.841	613.308	594.968	858.518	1012.11	762.2	538.868	423.341	681.8	730.526	553.837	759.121	607.779	414.11	610.367	772.103	589.147	538.429	462.168	655.778
SELPLG	762.917	301.84	522.006	224.982	556.579	4457.71	624.894	465.996	1178.17	705.052	511.473	1027.74	973.529	639.767	387.393	2172.39	788.358	366.421	1076.86	558.392	359.33
CORO1C	500.293	484.587	698.258	457.117	637.665	609.755	560.208	293.405	376.747	737.369	549.729	430.128	397.525	389.676	375.943	489.509	426.418	639.44	307.221	462.168	385.282
SSH1	953.052	864.455	1031.31	858.314	871.677	1097.84	947.716	556.127	624.362	998.266	816.994	626.159	706.968	276.263	693.681	743.385	732.008	790.319	652.449	768.336	668.753
USP30	30.8969	55.4401	23.0238	21.4579	16.7151	29.036	24.4099	21.0945	37.2753	24.0404	34.5873	7.61288	15.0665	34.8964	54.3877	36.4852	27.0913	71.8472	21.1149	39.3645	3.99256
ALKBH2	16.6368	8.21335	32.9479	24.0588	40.5431	31.8013	34.7842	15.3414	57.2442	28.7696	22.5342	72.3223	26.0767	17.4482	26.7167	22.0431	18.4221	7.18472	26.3936	11.6635	7.98512
UNG	167.556	102.667	151.243	173.614	116.65	77.4293	123.27	120.814	126.47	148.577	111.623	171.29	96.7735	87.241	169.842	91.2129	106.74	111.363	117.188	139.963	127.762
ACACB	10.6951	4.10667	38.5054	36.4133	32.3634	40.0973	23.1894	19.1768	37.2753	30.7401	21.4861	32.3547	53.8918	2.90803	40.0751	13.6819	39.0115	17.9618	65.4561	11.6635	15.9702
KCTD10	355.315	819.281	315.982	1161.98	387.294	319.396	392.39	454.49	410.028	355.482	487.891	357.805	306.546	709.56	609.714	548.038	396.075	883.721	293.497	565.682	485.096
UBE3B	228.162	234.08	211.978	246.44	179.243	230.905	175.141	186.015	222.321	183.258	169.792	230.29	208.034	200.654	216.596	176.345	227.025	219.134	177.365	221.607	149.721
MMAB	111.704	53.3867	139.334	127.447	143.324	59.4546	81.7733	161.085	150.433	133.601	69.1746	41.8708	108.363	125.045	62.9752	61.5687	87.7759	75.4396	49.6199	78.729	102.808
MVK	68.9239	96.5068	92.8893	82.5803	61.1703	35.9493	95.809	93.9663	49.2567	100.497	52.9291	19.0322	76.4916	43.6205	48.6626	37.2453	78.5649	100.586	53.8429	46.6542	37.9293
FAM222A	8.31841	32.8534	5.55748	49.4181	6.40155	35.9493	17.087	11.5061	41.2691	10.2467	27.7747	3.80644	10.4307	116.321	30.5334	38.0054	15.713	28.7389	69.6791	43.7383	21.9591
GLTP	244.799	324.427	270.729	291.307	234.368	212.93	252.033	245.463	227.646	261.291	253.64	220.773	223.1	255.907	226.138	210.55	252.491	287.389	344.172	265.346	338.369
TCHP	204.395	238.187	258.423	302.361	273.133	233.67	270.34	329.841	278.234	294.002	234.774	336.87	255.551	369.32	325.372	142.9	229.734	183.21	198.48	186.617	214.6
GIT2	407.602	525.654	541.457	572.21	435.661	356.728	411.918	471.749	441.979	528.494	549.205	447.256	448.519	348.964	396.935	513.833	501.731	467.007	482.475	638.579	606.869
ANKRD13A	455.136	531.814	479.134	649.588	466.246	355.345	480.876	496.679	551.142	452.826	486.843	525.288	439.247	351.872	590.631	469.747	561.332	427.491	450.802	537.981	615.852
C12orf76	23.7669	43.1201	32.551	46.8172	36.2754	29.036	31.7329	21.0945	21.3002	39.4104	43.4962	19.0322	27.2356	5.81607	22.9001	34.2049	46.5971	32.3312	43.2855	75.8131	26.9498
IFT81	14.2601	14.3734	2.77874	1.30048	3.55641	4.148	3.66149	44.1066	10.6501	3.94104	2.62025	1.90322	1.73845	0	2.86251	4.56065	8.1274	10.7771	19.0034	16.0374	0
ATP2A2	636.952	250.507	390.611	275.701	349.24	1189.09	346.621	322.17	569.78	397.651	398.278	500.547	442.145	360.596	395.026	758.588	311.55	233.503	579.603	344.075	349.349
ANAPC7	80.8074	145.787	114.325	109.89	107.759	91.2559	82.9938	93.9663	74.5506	89.8558	97.9974	81.8384	82.8659	110.505	130.721	98.814	117.035	28.7389	87.6267	158.916	107.799
ARPC3	1744.49	1630.35	1915.35	1971.52	2455.7	1449.03	2076.67	2241.77	1369.87	1894.46	1792.78	1613.93	2046.15	1567.43	1461.79	1792.33	2038.89	1505.2	1436.87	1851.59	2012.25
GPN3	55.8522	36.9601	57.9566	27.9602	63.3042	47.0106	54.9223	61.3658	37.2753	60.6921	26.2025	66.6127	63.1635	31.9884	42.9376	60.8086	43.3461	14.3694	46.4527	53.9439	46.9126
RPL31P49	1.18834	0	3.57267	7.15262	3.91206	2.76533	3.66149	1.91768	6.65631	3.15283	3.66835	1.90322	1.73845	11.6321	7.63336	3.80054	2.70913	17.9618	10.5574	2.91589	1.99628
FAM216A	62.9822	12.32	55.1778	24.7091	56.1914	29.036	57.9736	24.9298	33.2815	33.893	17.2937	68.5159	39.4048	0	38.1668	35.7251	56.8918	32.3312	47.5085	16.0374	7.98512
VPS29	192.512	170.427	174.267	138.501	180.666	139.649	210.536	157.25	123.807	156.459	207	169.386	115.896	63.9767	140.263	161.143	142.5	122.14	154.139	169.121	158.704
ENSG00000278993	15.4485	2.05334	2.77874	5.20191	4.2677	2.76533	6.10248	5.75304	2.66252	2.36463	6.2886	24.7418	1.73845	34.8964	5.72502	0.760108	5.96009	0	3.16723	4.37383	0
RAD9B	7.13006	0	2.77874	17.5564	1.77821	1.38267	2.44099	0	9.31883	0.394104	3.66835	9.5161	1.15896	5.81607	1.90834	6.84097	4.33461	3.59236	0	7.28972	2.99442
PPTC7	192.512	197.12	218.33	209.377	248.593	171.451	236.776	182.18	173.064	189.17	200.711	262.644	267.721	197.746	219.459	212.07	213.48	247.873	225.929	252.224	221.587
TCTN1	4.75337	2.05334	3.96963	14.3052	4.62334	17.9746	0.610248	5.75304	1.33126	3.54694	9.4329	0	6.3743	23.2643	6.67919	3.04043	4.87644	35.9236	0	7.28972	2.99442
HVCN1	4.75337	28.7467	23.8178	27.31	7.82411	30.4186	15.2562	34.5182	45.2629	9.85261	48.7367	102.774	17.9639	0	56.296	74.4906	12.462	61.0701	9.50169	42.2804	36.9312
PPP1CC	336.301	303.894	357.663	238.637	368.445	272.385	380.185	243.545	509.873	390.951	321.243	279.773	313.5	305.343	270.984	288.081	303.423	136.51	401.182	258.056	364.321
PHETA1	2.37669	47.2267	11.9089	21.4579	10.3136	37.332	5.49223	5.75304	21.3002	14.1878	14.1494	41.8708	5.79482	75.6089	32.4418	16.7224	10.8365	39.516	6.33446	30.6168	31.9405
SH2B3	209.148	494.854	188.16	450.615	167.863	203.252	162.326	623.246	205.014	204.146	360.546	211.257	198.762	360.596	764.29	389.175	296.921	538.854	220.65	693.981	406.243
ATXN2	262.624	357.281	161.564	314.715	178.532	210.165	189.787	255.051	205.014	191.535	280.367	315.934	213.249	296.619	229.955	240.954	234.611	305.351	199.535	224.523	337.371
BRAP	211.525	256.667	196.894	239.938	185.289	223.992	219.079	241.628	141.114	207.693	243.683	142.741	202.239	279.171	288.159	236.394	189.097	215.542	239.654	198.28	186.652
ACAD10	33.2736	14.3734	27.3904	21.4579	14.9369	27.6533	17.6972	19.1768	17.3064	37.0458	44.5443	9.5161	35.3484	113.413	43.8918	34.965	28.7168	10.7771	49.6199	11.6635	32.9386
SMIM10L1	173.498	67.7601	125.837	154.757	124.475	153.476	158.665	189.85	105.17	128.084	140.445	66.6127	139.076	113.413	142.171	157.342	134.373	158.064	185.811	113.72	134.749
MAPKAPK5	379.082	266.934	325.906	319.267	307.63	236.436	319.16	220.533	272.909	285.726	289.8	291.193	319.294	200.654	341.593	253.116	273.622	229.911	283.995	317.832	293.453
TMEM116	73.6773	28.7467	13.4967	28.6105	20.2716	41.48	27.4612	34.5182	106.501	16.5524	33.0152	62.8062	16.2255	31.9884	9.5417	36.4852	14.0875	14.3694	32.728	39.3645	50.9051
ERP29	426.615	285.414	402.917	346.577	370.578	782.589	396.661	467.914	480.585	431.938	443.346	527.192	534.282	442.021	299.609	553.359	492.52	492.153	488.809	594.841	387.278
NAA25	96.2558	51.3334	77.0108	69.5755	90.3329	84.3426	50.0404	46.0243	54.5817	63.0567	88.0404	87.5481	63.1635	139.586	68.7002	68.4097	71.5211	53.8854	78.125	46.6542	54.8977
TRAFD1	644.082	576.988	542.251	524.092	524.216	427.244	540.07	510.103	452.629	494.995	587.984	418.708	511.103	468.193	499.031	547.278	560.791	826.243	531.039	673.57	561.953
HECTD4	595.36	845.975	515.258	581.963	599.611	396.825	532.747	602.152	571.111	609.285	665.02	728.933	533.123	468.193	684.14	578.442	543.452	768.765	589.105	785.832	660.768
RPL6	358.88	174.534	303.28	310.814	322.922	348.432	356.385	433.396	456.623	325.136	358.974	416.805	247.439	255.907	239.497	385.375	263.87	398.752	323.057	371.776	361.326
PTPN11	1043.37	1236.11	1445.34	1051.44	1406.56	929.151	1284.57	1131.43	1031.73	1391.19	1156.05	1071.51	1198.37	782.261	868.294	1074.79	1207.73	1304.03	1061.02	995.775	1116.92
OAS1	136.66	156.054	93.6832	128.097	137.633	56.6893	135.475	67.1188	121.145	92.6145	155.643	116.096	111.84	133.77	105.913	85.1321	160.381	262.242	105.574	153.084	154.712
OAS3	1140.81	1098.53	1085.69	940.895	732.266	745.257	803.087	995.276	631.018	1148.42	1395.02	1023.93	1271.96	822.973	946.536	807.235	1540.41	1153.15	761.191	1440.45	1796.65
OAS2	610.809	733.041	589.49	725.016	774.231	143.797	784.779	425.725	457.954	689.288	835.86	380.644	581.8	258.815	515.252	372.453	639.897	704.103	475.085	765.42	852.411
DTX1	46.3454	18.48	1.58785	14.9555	5.33462	41.48	14.0357	11.5061	9.31883	5.91156	11.0051	19.0322	1.73845	0	4.77085	34.965	7.04375	68.2548	0	0	5.98884
CFAP73	2.37669	0	6.3514	2.60095	0.355641	5.53066	1.83074	0	0	4.72925	0	0	6.3743	0	1.90834	0	6.50192	0	17.9476	0	5.98884
DDX54	762.917	811.068	713.342	607.973	665.761	496.377	684.088	931.993	629.687	694.018	614.711	664.223	666.984	828.789	811.998	550.318	756.39	596.332	646.115	724.598	753.595
RITA1	144.978	80.0801	107.18	117.043	89.9773	64.9853	100.081	124.649	57.2442	102.073	134.681	76.1288	100.25	58.1607	133.584	108.695	87.7759	79.0319	73.902	113.72	115.784
IQCD	2.37669	8.21335	0	0	0	26.2706	1.2205	5.75304	1.33126	7.88208	3.66835	20.9354	12.7486	23.2643	1.90834	0.760108	5.41827	0	3.16723	0	0
TPCN1	30.8969	26.6934	30.5661	31.8617	29.1626	117.527	28.0714	21.0945	35.9441	18.1288	73.367	76.1288	56.2097	40.7125	10.4959	163.423	38.4697	35.9236	79.1808	17.4953	23.9553
SLC8B1	85.5607	57.4934	23.0238	42.9157	35.5641	182.512	45.7686	40.2713	63.9005	30.7401	55.5493	30.4515	42.3022	2.90803	31.4876	130.739	44.4298	17.9618	40.1182	4.37383	37.9293
PLBD2	86.7491	108.827	67.8806	110.541	70.417	240.584	70.7888	67.1188	130.464	76.0621	79.1316	87.5481	118.794	191.93	77.2877	247.035	83.9831	193.987	139.358	166.206	157.706
SDS	27.3319	43.1201	0	9.75357	0	23.5053	1.2205	1.91768	3.99378	0	1.57215	13.3225	1.15896	5.81607	0.95417	4.56065	1.62548	61.0701	10.5574	40.8224	16.9684
SDSL	11.8834	20.5334	2.77874	27.31	13.5144	1.38267	9.15372	13.4238	11.9814	5.51746	13.1013	5.70966	8.11275	2.90803	16.2209	15.9623	20.5894	244.281	4.22297	53.9439	12.9758
RBM19	392.153	244.347	449.362	318.617	463.045	340.136	548.003	398.877	299.534	434.303	490.511	234.096	411.432	273.355	362.584	271.359	392.282	269.427	444.468	389.271	348.351
MED13L	568.028	579.041	506.922	754.927	546.265	548.918	517.491	709.542	511.204	537.952	684.934	591.901	560.359	639.767	747.115	579.202	581.922	930.421	484.586	774.168	736.627
ETV6	306.593	188.907	308.837	216.529	268.865	313.865	251.422	163.003	327.49	260.503	251.02	262.644	244.541	212.286	170.796	212.07	279.583	197.58	385.346	173.495	236.559
MAP1LC3B2	41.592	61.6001	68.6746	62.4229	83.5757	81.5773	73.84	92.0486	51.9192	70.1506	46.6405	76.1288	57.9482	26.1723	58.2043	47.1267	85.6086	136.51	47.5085	62.6916	100.812
SPRING1	407.602	334.694	283.828	424.606	385.871	503.29	399.102	335.594	379.409	318.042	474.789	393.966	373.766	395.493	365.447	431.741	504.982	352.051	496.199	400.934	449.163
RNFT2	11.8834	32.8534	6.3514	47.4674	45.1665	55.3066	68.3478	5.75304	39.9378	8.67029	28.8228	30.4515	17.9639	23.2643	37.2126	52.4474	27.6332	75.4396	22.1706	8.74766	39.9256
FBXW8	24.9552	63.6534	65.4989	99.4865	61.526	41.48	62.8556	109.308	21.3002	73.6975	64.4582	47.5805	90.3992	84.333	92.5545	60.0485	94.2778	104.178	64.4003	56.8598	74.8605
TESC	507.423	1098.53	598.223	944.146	696.346	410.652	798.205	979.935	400.71	532.041	807.561	835.513	699.435	1250.45	951.307	595.164	853.919	804.689	450.802	941.832	835.443
FBXO21	96.2558	207.387	138.54	165.161	153.281	117.527	136.085	107.39	150.433	145.819	145.686	137.032	159.937	151.218	178.43	123.898	160.922	193.987	115.076	135.589	144.73
RFC5	103.386	53.3867	106.386	101.437	101.358	80.1946	54.9223	115.061	82.5382	97.7379	57.1215	76.1288	68.3789	31.9884	108.775	39.5256	102.947	3.59236	73.902	83.1028	72.8642
WSB2	235.292	295.68	287.798	371.286	342.838	438.305	296.581	308.747	232.971	253.409	292.944	498.643	324.51	296.619	265.259	368.652	337.558	197.58	325.169	263.888	289.46
VSIG10	0	10.2667	0.396963	3.90143	1.77821	22.1226	4.27174	0	22.6314	1.57642	1.57215	0	1.73845	0	4.77085	5.32076	1.62548	3.59236	4.22297	11.6635	0
PEBP1	284.014	422.987	369.572	440.211	356.708	318.013	389.338	448.737	368.759	419.327	408.235	483.418	417.227	314.068	291.022	350.41	386.322	546.039	368.454	424.262	337.371
TAOK3	633.387	870.615	864.585	789.389	791.302	714.838	731.077	722.965	749.5	922.204	736.815	620.449	811.854	657.216	767.152	770.749	810.031	822.651	701.014	717.308	774.556
RPS2P5	2900.75	1180.67	1601.35	1282.92	2332.3	2349.15	2303.08	2074.93	3361.43	1620.95	1858.28	2112.57	2228.11	2169.39	1430.3	1987.68	1944.62	1666.86	1826.44	1316.52	1269.63
SUDS3	338.678	342.907	364.015	328.37	343.194	335.988	358.826	441.066	338.14	393.316	284.559	196.032	418.965	279.171	298.655	323.806	404.744	125.733	256.546	277.009	322.399
ENSG00000213144	59.4172	86.2401	89.7136	67.6248	87.4878	132.736	83.604	191.768	101.176	103.255	84.8961	167.483	120.532	162.85	111.638	92.7332	95.3615	104.178	64.4003	84.5607	68.8716
PRKAB1	173.498	178.64	116.707	233.436	98.157	89.8732	128.762	184.097	106.501	103.255	202.807	159.87	134.44	136.678	159.346	101.094	153.337	276.612	86.571	102.056	172.678
CIT	2773.59	1496.88	8548.2	2153.59	5967.31	5378.57	6846.99	8533.68	53990.6	7953.42	4460.71	6510.91	10839.2	6037.08	3774.69	4792.48	8005.49	2320.66	11330.2	2010.5	1949.37
ENSG00000255692	0	2.05334	2.38178	0	0.711283	5.53066	3.05124	5.75304	17.3064	5.91156	2.62025	0	10.4307	0	4.77085	1.52022	3.25096	0	9.50169	0	1.99628
BICDL1	641.706	320.32	254.056	243.189	455.221	644.322	483.927	613.658	350.122	229.369	361.595	668.03	541.236	482.734	355.905	506.992	547.787	276.612	415.963	425.72	348.351
RAB35	235.292	236.134	282.638	319.267	318.655	290.36	341.129	281.899	239.627	256.562	319.671	451.063	347.11	424.573	336.822	237.914	365.191	405.937	287.162	325.121	362.325
GCN1	739.15	607.788	826.477	677.548	678.564	622.199	708.498	650.094	674.949	753.527	604.754	812.675	652.497	773.537	687.002	697.779	665.905	729.249	760.135	698.355	474.116
RPLP0	5822.88	1800.78	4783.8	2738.8	4792.27	5544.49	4844.15	4096.16	6255.6	5110.35	3809.84	4149.02	4517.64	3722.28	2967.47	4425.35	3928.24	2672.72	4453.13	3353.27	2992.42
PXN	740.338	1047.2	659.355	1068.34	524.927	624.965	574.854	425.725	705.568	676.677	880.928	671.836	865.166	764.813	989.474	627.089	1122.12	689.733	898.438	1017.64	867.383
ENSG00000286067	0	0	1.58785	0.650238	1.77821	0	1.83074	1.91768	0	1.97052	4.1924	0	2.89741	5.81607	13.3584	0.760108	7.58557	0	4.22297	2.91589	3.99256
NME2P1	22.5785	14.3734	9.92407	7.80286	10.6692	12.444	3.66149	5.75304	5.32504	10.6408	9.4329	5.70966	7.53326	8.7241	6.67919	9.8814	4.33461	3.59236	17.9476	1.45794	10.9795
COX6A1	101.009	88.2935	104.004	117.693	108.826	70.5159	101.911	136.155	146.439	145.424	102.19	43.774	124.589	63.9767	83.9669	138.34	137.624	86.2167	109.797	103.514	101.81
TRIAP1	131.906	197.12	121.868	287.405	120.207	113.379	87.2655	155.332	141.114	90.2499	162.456	116.096	100.25	273.355	137.4	118.577	173.926	186.803	245.988	182.243	118.779
GATC	58.2288	125.254	136.555	111.191	106.692	102.317	116.557	86.2956	123.807	129.266	90.1366	112.29	107.784	72.7008	106.867	125.418	102.947	39.516	76.0135	97.6822	119.777
SRSF9	733.208	521.547	777.253	739.321	727.287	580.719	816.512	926.24	716.219	839.048	693.318	784.126	774.188	1270.81	658.377	664.334	716.837	603.517	765.414	737.719	614.854
DYNLL1	928.096	741.254	658.561	791.34	724.086	947.126	831.768	790.084	926.558	637.267	787.123	1067.71	900.515	1561.61	654.56	950.135	812.198	858.574	830.87	679.402	780.545
COQ5	134.283	121.147	123.852	115.742	121.985	80.1946	132.424	132.32	133.126	104.044	131.013	74.2255	143.711	258.815	117.363	126.178	148.46	276.612	146.748	62.6916	176.671
RNF10	869.868	583.148	1017.81	894.728	911.865	793.65	931.849	711.459	776.125	1118.86	803.893	734.643	848.941	607.779	616.394	865.763	938.985	898.09	898.438	813.533	696.701
POP5	30.8969	53.3867	28.1844	52.6693	41.6101	58.0719	42.7174	55.6127	29.2877	53.9923	33.5392	55.1934	30.1331	55.2526	52.4793	45.6065	51.4735	114.956	35.8953	49.5701	52.9014
CABP1	4.75337	24.64	0	18.8569	0	5.53066	0	0	2.66252	0	0.52405	1.90322	2.89741	20.3562	0	0.760108	0.541827	50.293	3.16723	40.8224	4.9907
MLEC	411.167	361.387	212.772	204.175	248.949	683.037	241.048	241.628	420.679	250.256	236.347	397.773	355.802	360.596	399.797	540.437	294.212	190.395	438.133	384.897	221.587
UNC119B	112.893	88.2935	172.679	105.339	136.566	114.761	149.511	126.567	185.045	138.331	112.147	102.774	110.102	162.85	113.546	159.623	120.285	89.809	104.519	118.093	100.812
ACADS	51.0988	197.12	80.9804	139.151	84.6427	58.0719	70.1785	97.8017	74.5506	73.6975	105.334	64.7094	88.6607	87.241	128.813	82.0916	89.4014	132.917	88.6824	134.131	78.853
SPPL3	55.8522	55.4401	49.6204	65.0238	49.0785	146.563	69.5683	47.942	127.801	61.8744	52.9291	148.451	60.8456	78.5169	83.9669	86.6523	72.0629	93.4014	88.6824	99.1402	84.8419
CLIC1P1	8.31841	0	6.3514	3.90143	5.33462	4.148	10.9845	5.75304	7.98757	9.0644	6.81265	1.90322	11.5896	40.7125	1.90834	6.84097	13.5457	0	2.11149	4.37383	1.99628
C12orf43	135.471	250.507	135.761	128.097	140.478	129.971	153.783	166.838	105.17	113.502	130.488	133.225	190.07	174.482	208.009	120.097	143.584	158.064	146.748	113.72	168.686
OASL	174.687	139.627	408.872	50.0683	280.601	125.823	259.356	113.143	234.302	513.518	240.539	97.0642	172.106	151.218	94.4628	115.536	144.126	68.2548	177.365	212.86	123.769
PTMAP9	3.56503	4.10667	5.95444	6.50238	12.0918	11.0613	7.32298	3.83536	6.65631	9.85261	5.76455	11.4193	8.11275	17.4482	5.72502	10.6415	7.04375	3.59236	9.50169	23.3271	1.99628
P2RX7	80.8074	47.2267	79.3926	58.5214	55.1244	176.981	72.0093	28.7652	9.31883	104.832	61.8379	127.516	50.9944	2.90803	33.3959	185.466	72.6048	7.18472	84.4595	74.3551	47.9107
P2RX4	185.382	320.32	124.249	184.017	76.8186	369.172	103.132	157.25	135.789	150.548	173.461	243.612	153.563	130.861	210.871	316.205	175.01	183.21	163.64	160.374	212.604
CAMKK2	156.861	160.16	165.137	169.062	166.085	106.465	169.649	186.015	111.826	180.894	199.139	150.354	122.85	101.781	221.367	108.695	145.21	82.6243	130.912	201.196	128.76
ANAPC5	249.552	289.52	373.145	327.72	348.884	302.804	408.256	320.253	364.766	374.399	341.157	652.804	358.699	247.183	386.439	292.642	361.398	290.981	363.176	269.72	397.26
RNF34	325.606	262.827	281.05	272.45	336.792	298.656	350.893	375.865	320.834	234.886	300.281	289.289	305.966	290.803	289.113	364.852	316.969	287.389	391.681	234.729	213.602
KDM2B	286.391	310.054	392.993	304.962	353.863	297.273	331.975	538.868	440.647	382.675	282.987	405.386	392.889	465.285	560.098	262.237	352.187	585.555	406.461	435.925	414.228
ORAI1	131.906	193.014	129.41	206.126	130.52	352.58	149.511	118.896	179.72	136.754	176.081	186.515	232.372	319.884	226.138	298.722	211.854	154.472	248.1	255.14	212.604
MORN3	0	6.16001	9.13014	1.95071	9.60232	15.2093	20.1382	0	18.6377	13.3995	4.71645	9.5161	8.11275	8.7241	3.81668	4.56065	10.8365	32.3312	14.7804	5.83177	27.9479
TMEM120B	66.5472	18.48	51.6052	55.9205	39.4762	60.8373	61.6351	61.3658	33.2815	65.4213	51.881	70.4191	48.6765	49.4366	86.8294	54.7278	64.4774	32.3312	82.348	77.271	49.907
RHOF	423.05	453.787	529.151	562.456	573.294	413.417	536.408	515.856	500.554	539.135	574.359	500.547	516.898	695.02	603.989	396.016	547.245	474.192	432.855	484.037	552.969
SETD1B	768.858	661.174	557.733	496.132	502.521	770.145	624.284	571.469	520.523	606.132	695.939	668.03	645.543	753.181	744.252	491.79	619.85	797.504	605.997	901.009	613.856
PSMD9	58.2288	145.787	50.4143	97.5357	79.6637	89.8732	61.0248	115.061	106.501	66.6036	71.7949	57.0966	95.035	98.8731	99.2336	88.1725	115.409	82.6243	95.0169	83.1028	102.808
CFAP251	9.50675	6.16001	0.793926	0	0	4.148	0	7.67072	0	2.36463	0	0	0	0	11.45	0.760108	2.70913	25.1465	14.7804	13.1215	7.98512
BCL7A	7.13006	26.6934	5.55748	13.655	5.33462	8.29599	0	36.4359	18.6377	0.788208	3.1443	13.3225	24.3382	5.81607	42.9376	9.8814	15.1711	17.9618	48.5642	40.8224	6.98698
MLXIP	204.395	213.547	264.774	379.739	233.301	237.818	284.986	278.064	278.234	273.114	255.212	184.612	256.131	293.711	362.584	289.601	279.041	211.949	282.939	322.206	293.453
LRRC43	5.94172	8.21335	5.55748	47.4674	2.13385	0	0.610248	17.2591	0	0	15.7215	9.5161	2.31793	0	29.5793	8.36119	11.3784	10.7771	1.05574	5.83177	20.9609
B3GNT4	2.37669	0	4.76355	4.55167	6.0459	11.0613	2.44099	3.83536	0	8.27619	2.62025	0	0.579482	0	0	3.04043	5.41827	0	4.22297	0	3.99256
DIABLO	4.75337	16.4267	8.33622	12.3545	11.0249	5.53066	4.88199	13.4238	34.6128	5.51746	8.3848	5.70966	4.63585	26.1723	2.86251	10.6415	9.21105	3.59236	5.27872	23.3271	10.9795
VPS33A	48.7221	90.3468	74.232	68.275	91.7555	64.9853	82.3835	65.2011	114.488	80.3973	92.7569	39.9676	77.0711	110.505	76.3336	69.9299	81.274	35.9236	64.4003	97.6822	73.8623
CLIP1	659.531	609.841	489.852	388.842	619.527	728.665	614.52	485.173	419.347	482.778	451.731	650.901	673.358	459.469	559.143	375.493	603.595	341.274	586.993	532.149	596.887
ZCCHC8	118.834	166.32	113.531	132.649	128.387	94.0212	137.916	44.1066	139.782	108.773	148.83	127.516	151.824	186.114	142.171	110.976	147.919	129.325	159.417	103.514	108.797
RSRC2	362.445	349.067	535.503	243.839	476.204	605.607	501.624	615.575	394.053	506.03	380.984	346.386	468.221	348.964	436.056	395.256	353.271	377.198	419.13	470.916	444.172
KNTC1	180.628	117.04	190.145	92.9841	146.88	147.945	131.203	97.8017	167.739	212.422	84.3721	344.483	133.281	171.574	223.276	114.016	155.504	150.879	176.309	164.748	204.619
DENR	314.911	425.041	396.169	427.207	385.16	300.038	397.272	510.103	338.14	407.11	362.119	430.128	392.889	378.044	316.784	310.124	437.796	377.198	357.897	239.103	337.371
CCDC62	0	0	0.396963	4.55167	2.13385	5.53066	1.2205	5.75304	2.66252	4.72925	4.71645	0	0.579482	8.7241	1.90834	4.56065	3.25096	0	3.16723	0	18.9647
HIP1R	284.014	503.067	317.57	390.793	293.049	237.818	350.282	579.139	211.671	288.09	336.964	243.612	219.044	412.941	535.289	260.717	342.976	387.975	238.598	424.262	319.405
VPS37B	424.239	386.027	294.546	393.394	314.387	280.681	309.396	395.042	314.178	272.72	350.59	388.257	372.607	500.182	406.476	294.922	354.355	531.669	350.507	542.355	305.431
ENSG00000280138	13.0718	24.64	7.14533	3.90143	7.82411	47.0106	12.8152	23.0122	43.9316	5.91156	18.8658	19.0322	4.05637	2.90803	18.1292	32.6846	11.9202	0	32.728	24.785	17.9665
ABCB9	39.2153	41.0667	23.4208	27.31	24.8949	44.2453	20.1382	65.2011	23.9627	22.858	43.4962	24.7418	40.5637	34.8964	47.7085	17.4825	31.9678	61.0701	40.1182	16.0374	30.9423
OGFOD2	3.56503	0	3.57267	1.30048	3.55641	15.2093	7.32298	17.2591	0	2.75873	3.1443	0	4.05637	0	22.9001	5.32076	8.66923	0	6.33446	13.1215	9.98139
PITPNM2	136.66	176.587	198.084	180.766	228.322	77.4293	249.592	153.414	129.132	211.634	247.352	237.902	150.665	95.9651	246.176	228.032	201.018	197.58	71.7905	266.804	230.57
MPHOSPH9	223.409	264.88	314.792	213.278	308.697	210.165	254.474	201.356	343.465	318.436	248.924	258.838	278.151	273.355	306.288	279.72	328.347	204.765	305.11	246.392	308.425
MTRFR	121.211	112.934	159.182	150.855	195.603	178.364	140.357	157.25	228.977	151.336	130.488	194.128	155.881	162.85	200.376	183.946	159.839	28.7389	218.539	106.43	172.678
CDK2AP1	97.4442	145.787	75.4229	92.3338	106.692	85.7253	140.967	88.2133	131.795	63.8449	120.007	209.354	81.1275	72.7008	189.88	120.097	129.497	35.9236	104.519	224.523	112.79
SBNO1	465.831	533.867	637.125	590.416	609.569	423.096	496.742	437.231	528.511	620.714	558.637	605.224	421.283	514.722	486.626	524.474	463.804	664.587	467.694	621.084	593.893
KMT5A	217.467	439.414	172.679	285.455	237.568	240.584	304.514	178.344	239.627	204.54	286.655	224.58	297.274	456.561	325.372	237.154	256.284	405.937	203.758	243.477	254.526
RILPL2	438.499	234.08	258.026	264.647	298.383	532.326	324.042	408.466	299.534	256.956	332.772	380.644	355.222	633.951	331.097	333.687	341.351	434.676	446.579	298.878	316.41
SNRNP35	68.9239	75.9734	84.1561	117.043	105.981	129.971	69.5683	149.579	70.5568	110.349	74.9392	97.0642	87.5018	87.241	112.592	89.6927	107.823	86.2167	98.1841	80.1869	60.8865
RILPL1	28.5202	14.3734	25.0087	48.7679	27.3844	31.8013	18.3074	59.4481	45.2629	16.5524	26.7266	26.6451	24.9177	0	38.1668	20.5229	9.75288	107.771	52.7872	36.4486	55.8958
BORCS5	91.5025	20.5334	96.8589	57.8712	90.6886	89.8732	75.0605	86.2956	57.2442	94.585	47.6886	39.9676	76.4916	72.7008	49.6168	97.2938	54.1827	32.3312	109.797	55.4019	51.9033
TMED2	549.015	515.387	452.538	519.54	454.154	1356.39	471.112	412.301	625.693	473.713	459.592	605.224	548.769	546.71	525.747	1131.8	525.03	344.867	573.269	612.336	519.033
DDX55	86.7491	84.1868	132.586	84.531	110.96	106.465	113.506	70.9542	106.501	103.255	104.286	83.7416	107.784	40.7125	127.859	82.0916	124.078	107.771	122.466	119.551	105.803
EIF2B1	304.216	236.134	296.928	338.774	277.045	253.028	252.643	314.5	292.877	317.648	241.063	319.741	299.592	337.332	270.03	196.108	319.136	359.236	249.155	352.822	325.393
GTF2H3	146.166	78.0268	121.868	111.841	97.0901	123.057	118.388	65.2011	90.5258	77.6385	56.0734	39.9676	79.9685	101.781	116.409	101.094	88.3177	93.4014	71.7905	71.4392	80.8493
TCTN2	1.18834	4.10667	6.74837	12.3545	4.2677	58.0719	3.05124	0	2.66252	9.4585	0	1.90322	6.95378	2.90803	0.95417	18.2426	7.04375	28.7389	9.50169	1.45794	10.9795
ATP6V0A2	133.094	43.1201	156.403	68.275	121.629	374.702	111.675	86.2956	134.457	129.266	112.147	91.3545	129.224	142.494	106.867	174.065	89.4014	71.8472	231.208	106.43	115.784
DNAH10	10.6951	12.32	5.95444	2.60095	7.82411	5.53066	0.610248	0	1.33126	9.0644	1.57215	0	0	37.8044	3.81668	0	5.96009	3.59236	5.27872	17.4953	0
CCDC92	161.615	351.121	177.839	360.232	200.582	201.869	200.772	245.463	185.045	177.741	252.592	186.515	122.85	139.586	269.076	161.143	209.687	323.312	167.863	214.318	248.537
DNAH10OS	14.2601	0	5.55748	14.9555	9.95796	9.67866	3.66149	5.75304	13.3126	7.09388	4.71645	19.0322	16.2255	31.9884	15.2667	2.28032	5.96009	3.59236	6.33446	11.6635	7.98512
ZNF664	217.467	344.961	307.646	381.69	271.71	168.685	239.217	354.771	278.234	320.013	255.212	380.644	216.726	334.424	369.264	309.364	249.24	596.332	274.493	466.542	304.433
NCOR2	1231.12	1778.19	1914.95	1368.75	1549.53	1522.31	1611.67	1568.66	1791.88	2018.6	1757.14	1535.9	1631.24	1907.67	1731.82	1365.91	1932.15	2079.98	1770.48	1672.26	1559.09
DUSP16	275.696	69.8134	354.091	70.2257	202.716	446.601	230.064	126.567	215.664	376.764	136.777	234.096	228.316	17.4482	103.05	323.046	172.301	118.548	216.427	61.2336	60.8865
SCARB1	65.3589	2.05334	31.757	0.650238	30.5852	85.7253	23.1894	24.9298	75.8819	30.7401	18.8658	11.4193	26.0767	20.3562	13.3584	33.4447	14.6293	21.5542	27.4493	0	2.99442
UBC	4412.32	4071.77	3404.35	3883.22	4050.04	4029.09	4281.5	3509.35	3362.77	3781.43	3921.47	4008.18	4380.3	5030.9	3456	3336.11	4375.25	4652.11	3646.54	4910.35	4273.04
DHX37	291.144	168.374	193.718	206.776	194.536	255.793	247.761	295.323	167.739	227.398	227.438	378.741	196.444	287.895	232.817	174.065	189.639	229.911	266.047	185.159	297.446
BRI3BP	102.198	80.0801	78.9956	55.2703	113.805	222.609	125.101	122.732	263.59	72.5152	85.4202	138.935	119.953	116.321	162.209	177.865	96.4451	32.3312	221.706	90.3925	104.805
AACS	168.745	312.107	274.698	326.42	273.133	186.66	253.253	279.981	185.045	254.985	260.977	228.386	321.033	258.815	225.184	291.121	313.718	179.618	288.218	367.402	297.446
CREBL2	279.261	172.48	249.293	236.687	261.752	306.952	250.812	207.109	330.153	266.809	205.428	203.644	226.577	122.137	168.888	251.596	237.862	122.14	211.149	262.43	182.66
GPR19	22.5785	8.21335	3.96963	0.650238	11.3805	17.9746	11.5947	3.83536	9.31883	7.88208	4.71645	5.70966	4.63585	0	0	6.08086	5.41827	0	0	1.45794	0
CDKN1B	471.772	377.814	473.18	402.497	386.582	687.185	439.379	548.457	382.072	404.745	421.336	359.708	504.149	264.631	387.393	457.585	473.015	280.204	476.14	323.663	346.354
APOLD1	17.8252	10.2667	8.73318	8.4531	9.60232	76.0466	28.0714	40.2713	66.5631	13.0054	15.7215	45.6773	26.6562	52.3446	29.5793	39.5256	8.66923	28.7389	47.5085	24.785	13.974
ENSG00000241352	0	4.10667	4.76355	5.20191	0.711283	2.76533	6.10248	1.91768	2.66252	5.12336	3.1443	0	2.31793	5.81607	0.95417	7.60108	4.87644	3.59236	2.11149	0	0.998139
RPL13AP20	17.8252	0	9.92407	5.20191	5.33462	11.0613	9.76397	15.3414	23.9627	13.3995	7.3367	9.5161	5.21534	23.2643	0	13.6819	23.8404	17.9618	16.8919	5.83177	20.9609
SLC15A4	130.718	174.534	104.004	179.466	110.96	113.379	118.388	105.472	127.801	100.497	86.4683	118	82.2864	113.413	206.101	145.941	95.3615	132.917	105.574	123.925	157.706
HEBP1	21.3902	24.64	39.2993	79.3291	29.8739	49.776	32.9534	84.3779	59.9068	46.5043	31.443	1.90322	27.8151	66.8848	59.1585	66.8895	33.0514	43.1083	30.6166	32.0748	100.812
HTR7P1	7.13006	8.21335	1.98481	0.650238	0.711283	5.53066	4.88199	11.5061	9.31883	1.97052	5.2405	1.90322	4.63585	0	0	15.2022	7.04375	10.7771	10.5574	0	0.998139
FAM234B	10.6951	14.3734	2.38178	17.5564	9.60232	16.592	13.4255	3.83536	5.32504	5.51746	4.71645	0	2.89741	0	0	9.8814	1.62548	0	17.9476	10.2056	1.99628
STX2	58.2288	80.0801	78.9956	58.5214	57.2583	64.9853	98.8602	101.637	81.2069	89.8558	85.9442	76.1288	93.2966	104.689	63.9294	33.4447	100.238	86.2167	139.358	113.72	98.8158
RAN	1328.57	1002.03	1437.01	771.183	1290.62	1213.98	1106.38	1114.17	1321.94	1419.96	912.371	1423.61	1065.67	788.077	1040.04	899.968	1104.24	729.249	1317.57	1013.27	940.247
ADGRD1	0	4.10667	1.58785	1.95071	2.13385	11.0613	1.2205	0	0	4.33515	2.62025	0	1.73845	0	2.86251	2.28032	0	43.1083	8.44595	0	0
SFSWAP	267.377	404.507	397.36	314.715	335.726	304.186	347.231	352.853	280.896	411.051	377.84	392.063	291.479	209.378	336.822	240.194	384.697	409.529	371.622	373.234	280.477
ULK1	152.108	156.054	225.475	215.229	206.628	163.155	213.587	155.332	154.426	201.387	184.99	119.903	201.08	232.643	197.513	132.259	218.356	355.644	153.083	169.121	140.738
PUS1	162.803	88.2935	96.065	76.7281	112.383	100.935	103.132	163.003	179.72	97.3437	88.5645	78.032	84.0249	136.678	122.134	76.0108	65.561	158.064	134.079	84.5607	105.803
EP400	715.383	698.134	822.11	727.617	649.401	590.398	692.632	661.6	812.069	797.273	754.632	502.45	754.485	511.814	764.29	617.968	684.869	1490.83	751.689	580.262	727.644
EMP1	134.283	6.16001	44.8568	1.95071	41.9657	1661.96	36.0046	65.2011	150.433	62.6626	30.919	359.708	15.0665	14.5402	10.4959	765.429	18.4221	14.3694	40.1182	10.2056	11.9777
EP400P1	77.2423	78.0268	30.9631	32.5119	38.0536	8.29599	34.1739	49.8597	49.2567	39.4104	64.4582	51.3869	62.584	8.7241	60.1127	33.4447	39.0115	39.516	73.902	59.7757	65.8772
DDX51	33.2736	90.3468	91.3014	126.146	93.8893	134.119	106.793	86.2956	90.5258	103.649	92.2328	104.677	72.4352	90.149	95.417	68.4097	92.1105	104.178	156.25	112.262	106.801
NOC4L	117.646	88.2935	104.401	73.4769	122.696	95.4039	135.475	67.1188	109.163	91.8263	95.9012	93.2577	117.055	46.5285	92.5545	82.8518	121.369	68.2548	120.355	24.785	47.9107
FBRSL1	425.427	515.387	414.429	464.92	386.582	511.586	434.497	554.21	354.115	411.839	522.478	412.999	476.334	453.653	542.923	419.58	487.102	474.192	438.133	657.533	502.064
ENSG00000280287	4.75337	4.10667	3.1757	1.30048	12.8031	5.53066	11.5947	0	9.31883	1.97052	7.86075	7.61288	9.27171	11.6321	0.95417	12.1617	4.33461	17.9618	9.50169	4.37383	18.9647
POLE	439.687	217.654	354.885	186.618	361.687	349.814	372.862	350.935	362.103	411.051	230.058	300.709	322.192	215.194	499.985	227.272	341.351	359.236	387.458	411.14	266.503
PXMP2	38.027	20.5334	28.1844	18.8569	30.9408	30.4186	36.6149	74.7895	30.619	24.8286	42.4481	22.8386	24.3382	0	44.846	22.8032	28.175	43.1083	36.951	45.1963	20.9609
PGAM5	343.431	355.227	239.766	267.898	298.383	273.768	304.514	258.887	239.627	230.945	263.597	397.773	279.31	229.735	376.897	228.032	271.455	201.172	328.336	275.551	219.591
ANKLE2	342.243	285.414	267.95	197.022	231.878	926.386	272.171	258.887	338.14	307.401	218.005	470.095	276.413	206.47	318.693	536.636	208.603	280.204	361.064	277.009	243.546
GOLGA3	1568.61	1400.38	1480.67	1550.17	1467.02	1184.94	1360.85	1620.44	1176.83	1528.34	1556.43	1298	1594.15	1538.35	1512.36	1279.26	1657.45	1562.68	1511.82	1402.54	1578.06
CHFR	450.382	431.201	500.967	619.677	518.881	477.02	515.05	442.984	340.803	424.844	484.746	433.934	515.739	346.056	463.726	505.472	560.249	499.338	498.311	692.523	401.252
RPS11P5	292.333	357.281	313.998	325.769	335.37	389.912	321.601	385.454	372.753	370.458	413.476	563.353	356.961	616.503	277.663	364.852	344.602	255.058	344.172	300.336	432.194
ZNF605	34.462	30.8	25.8026	40.965	53.3462	16.592	27.4612	15.3414	31.9503	21.2816	21.4861	53.2901	24.9177	46.5285	33.3959	52.4474	33.5932	3.59236	17.9476	42.2804	32.9386
ZNF26	105.763	82.1335	48.4295	68.9253	70.0614	51.1586	67.1273	53.695	50.5879	61.8744	57.1215	60.903	56.2097	84.333	77.2877	54.7278	53.099	132.917	64.4003	40.8224	64.8791
ZNF84	47.5337	186.854	92.0954	193.121	84.287	87.1079	90.927	155.332	109.163	99.7084	101.666	39.9676	85.1838	55.2526	134.538	128.458	123.536	190.395	85.5152	153.084	73.8623
ZNF140	42.7804	131.414	79.7895	81.2798	52.6349	37.332	43.9379	69.0365	55.913	64.239	66.5544	62.8062	61.4251	98.8731	62.9752	67.6496	56.35	28.7389	51.7314	69.9813	70.8679
ZNF891	10.6951	43.1201	15.8785	16.9062	14.2257	9.67866	18.9177	38.3536	17.3064	18.917	16.2456	15.2258	11.5896	0	20.0376	4.56065	20.5894	39.516	8.44595	16.0374	29.9442
ZNF10	19.0135	8.21335	11.115	31.2114	6.75719	0	7.93323	11.5061	3.99378	10.6408	29.3468	9.5161	7.53326	0	1.90834	17.4825	8.66923	53.8854	7.3902	5.83177	12.9758
ZNF268	118.834	22.5867	96.462	89.7329	75.396	74.6639	54.9223	86.2956	79.8757	94.1909	78.0835	70.4191	66.0609	26.1723	70.6086	87.4124	82.3576	57.4778	39.0625	106.43	78.853
GRIN2B	2.37669	34.9067	1.19089	10.4038	0	2.76533	0	0	1.33126	0	0.52405	19.0322	2.89741	69.7928	5.72502	0	1.08365	32.3312	8.44595	4.37383	9.98139
ATF7IP	594.172	878.828	491.837	419.404	468.735	327.692	469.281	519.691	419.347	599.827	495.227	422.515	441.565	386.768	478.039	382.334	448.091	553.224	441.301	502.991	555.964
WASH8P	72.489	6.16001	34.1388	55.2703	17.7821	48.3933	21.3587	74.7895	39.9378	46.8984	70.7468	45.6773	55.6303	2.90803	56.296	54.7278	29.8005	39.516	43.2855	17.4953	26.9498
H4.16	307.781	234.08	221.505	254.893	165.373	237.818	241.658	256.969	246.283	162.765	215.909	216.967	237.008	363.504	265.259	195.348	188.014	165.249	209.037	150.168	272.492
H2AJ	641.706	735.094	378.306	827.103	584.319	709.307	594.382	912.816	617.705	406.321	702.227	588.095	724.352	1363.87	569.639	821.677	618.224	840.612	610.22	398.019	435.189
WBP11	673.791	739.201	801.071	622.928	697.413	689.95	726.806	558.045	645.662	836.683	605.278	563.353	684.947	564.158	669.827	591.364	673.49	729.249	600.718	775.626	497.073
ERP27	14.2601	0	6.74837	5.85214	8.17975	1.38267	2.44099	7.67072	6.65631	1.18231	8.90885	9.5161	2.89741	0	0.95417	6.84097	4.33461	0	7.3902	24.785	0
ARHGDIB	4418.26	5293.5	6070.75	5410.63	6075.78	4728.72	6122.01	5835.5	5175.94	5741.31	4991.58	5254.79	6273.47	7304.98	4242.24	4865.45	6088.51	5826.81	5099.24	5206.32	5328.07
WNT5B	165.18	0	5.16052	0	25.9618	255.793	14.646	17.2591	87.8632	8.27619	30.919	87.5481	71.2763	40.7125	0	69.9299	43.3461	0	71.7905	0	0.998139
EPS8	38.027	28.7467	11.115	35.7631	11.3805	51.1586	12.205	47.942	35.9441	7.88208	31.443	19.0322	16.2255	136.678	46.7543	50.9272	17.8803	50.293	45.397	1.45794	9.98139
FBXL14	225.785	225.867	161.961	197.672	186.712	304.186	170.259	281.899	161.083	180.106	181.321	184.612	257.869	319.884	266.213	155.822	250.866	168.841	238.598	185.159	194.637
STRAP	339.866	369.601	447.774	345.927	420.368	305.569	496.132	326.006	366.097	372.823	347.445	397.773	293.218	401.309	374.989	408.938	340.267	269.427	337.838	288.673	277.483
DERA	46.3454	92.4001	74.629	94.2845	60.8147	45.628	62.2453	65.2011	70.5568	91.8263	105.334	83.7416	64.902	61.0687	65.8377	76.0108	86.6923	35.9236	67.5676	40.8224	67.8735
SUPT16HP1	15.4485	36.9601	23.0238	37.0636	21.6941	16.592	27.4612	21.0945	21.3002	29.1637	19.9139	34.2579	24.3382	31.9884	31.4876	22.8032	18.4221	118.548	30.6166	23.3271	29.9442
ADIPOR2	247.175	297.734	289.783	169.062	241.836	253.028	274.001	122.732	224.983	266.414	154.071	209.354	215.567	194.838	212.78	262.997	147.377	251.465	217.483	212.86	249.535
SKP1P2	13.0718	6.16001	27.7874	16.256	11.0249	15.2093	12.205	1.91768	13.3126	21.2816	19.3899	15.2258	4.63585	61.0687	8.58753	17.4825	24.3822	0	14.7804	21.8692	9.98139
EEF1A1P16	0	0	2.38178	3.90143	2.13385	0	3.66149	0	14.6439	2.36463	3.66835	13.3225	2.31793	0	2.86251	6.08086	0	0	11.6132	7.28972	4.9907
RPS4XP14	14.2601	6.16001	9.52711	5.85214	7.82411	11.0613	11.5947	19.1768	10.6501	12.6113	9.95695	1.90322	10.4307	0	4.77085	2.28032	5.41827	21.5542	11.6132	0	7.98512
CACNA2D4	17.8252	4.10667	5.95444	7.15262	14.5813	11.0613	20.1382	23.0122	37.2753	5.51746	18.8658	3.80644	30.7125	0	13.3584	9.8814	50.3899	21.5542	17.9476	11.6635	9.98139
PLEKHA5	130.718	53.3867	17.8633	40.965	77.1742	92.6386	105.573	30.6829	83.8695	26.7991	67.6025	9.5161	162.834	55.2526	38.1668	44.0863	80.7322	7.18472	123.522	59.7757	90.8307
AEBP2	395.718	369.601	262.392	351.129	299.45	298.656	285.596	301.076	331.484	243.162	294.516	333.063	297.274	436.205	305.334	273.639	278.499	524.485	242.821	354.28	388.276
EEF1A1P4	1.18834	8.21335	2.77874	9.10334	1.06692	0	4.88199	9.5884	2.66252	4.72925	7.3367	13.3225	8.11275	2.90803	0	2.28032	2.70913	0	4.22297	0	4.9907
DCP1B	147.355	164.267	134.57	116.393	116.65	59.4546	114.727	124.649	109.163	113.502	85.9442	78.032	92.7171	90.149	65.8377	60.8086	115.409	111.363	120.355	102.056	143.732
CACNA1C	4.75337	20.5334	2.77874	0.650238	0.355641	19.3573	0	15.3414	2.66252	1.57642	2.62025	17.129	3.47689	20.3562	2.86251	2.28032	2.70913	10.7771	14.7804	5.83177	40.9237
ENSG00000256663	64.1706	57.4934	57.5596	30.5612	56.547	51.1586	94.5885	88.2133	63.9005	47.2925	42.9721	66.6127	89.8197	63.9767	225.184	29.6442	84.5249	3.59236	124.578	51.028	33.9367
PYROXD1	91.5025	102.667	150.052	115.092	150.436	116.144	122.66	113.143	133.126	143.06	126.82	121.806	57.3687	133.77	109.73	71.4501	77.4812	53.8854	91.8497	112.262	144.73
RECQL	354.126	599.574	518.83	498.082	543.065	382.998	489.419	473.667	287.552	570.663	480.554	411.095	434.032	505.998	402.66	383.854	464.345	434.676	428.632	543.813	507.055
GOLT1B	98.6325	36.9601	46.4446	53.9698	46.9447	128.588	43.9379	61.3658	61.238	49.6571	40.3519	97.0642	64.902	69.7928	70.6086	90.4528	53.099	32.3312	58.0659	43.7383	69.8698
LDHB	10.6951	4.10667	11.5119	8.4531	13.87	48.3933	6.71273	1.91768	14.6439	10.2467	3.66835	47.5805	5.21534	2.90803	0.95417	2.28032	10.2947	3.59236	19.0034	17.4953	9.98139
CMAS	74.8657	114.987	91.6984	105.339	99.224	67.7506	114.116	47.942	95.8508	106.408	106.906	70.4191	112.999	177.39	79.1961	120.857	96.987	64.6625	99.2399	40.8224	77.8549
ST8SIA1	4.75337	0	0	0	0	11.0613	1.2205	3.83536	0	0.394104	2.0962	20.9354	5.21534	0	0	0	3.25096	50.293	3.16723	2.91589	1.99628
C2CD5	92.6908	59.5468	117.501	131.348	124.83	127.205	103.132	70.9542	133.126	182.864	106.906	133.225	128.645	110.505	82.0586	88.9326	107.282	215.542	166.807	154.542	117.78
ETNK1	433.745	351.121	333.449	345.927	391.206	318.013	339.298	425.725	327.49	340.9	332.772	253.128	334.94	276.263	316.784	367.892	341.351	474.192	330.448	295.963	417.222
BCAT1	519.306	53.3867	660.943	2.60095	626.285	638.791	628.556	143.826	463.279	712.146	160.883	304.515	310.602	31.9884	60.1127	518.394	255.742	132.917	261.824	37.9065	85.84
IRAG2	141.413	193.014	164.343	254.243	141.19	176.981	155.613	209.027	179.72	194.687	157.215	188.419	155.301	229.735	214.688	224.232	145.21	240.688	111.909	148.71	177.669
ETFRF1	30.8969	34.9067	38.1084	50.0683	50.1454	53.9239	43.9379	15.3414	33.2815	42.1692	48.2126	79.9352	56.7892	31.9884	15.2667	52.4474	42.8043	35.9236	47.5085	18.9533	44.9163
KRAS	415.92	246.4	340.197	290.656	351.729	392.677	358.216	253.134	335.478	310.16	302.377	256.935	371.448	343.148	363.539	313.925	388.49	287.389	380.068	364.486	376.299
TDGP1	14.2601	12.32	13.0998	5.20191	14.2257	49.776	18.3074	5.75304	1.33126	10.2467	16.2456	20.9354	9.85119	0	17.1751	6.08086	12.462	10.7771	9.50169	8.74766	19.9628
RASSF8	62.9822	273.094	49.2234	212.628	23.4723	240.584	28.0714	118.896	162.414	59.1156	149.354	152.258	78.23	273.355	140.263	167.224	117.576	276.612	90.7939	301.794	223.583
ITPR2	362.445	355.227	310.822	602.771	391.561	392.677	304.514	389.289	300.865	353.117	422.908	285.483	375.504	351.872	399.797	369.412	323.47	517.3	366.343	497.159	504.06
INTS13	114.081	221.76	178.236	110.541	187.423	150.711	149.511	205.192	165.076	169.465	133.633	157.967	130.383	223.919	159.346	119.337	156.046	111.363	175.253	185.159	166.689
FGFR1OP2	341.055	383.974	400.139	475.324	345.683	316.63	322.211	406.548	266.252	321.983	385.701	243.612	329.725	351.872	392.164	359.531	329.972	265.835	329.392	434.467	451.159
TM7SF3	120.023	234.08	95.668	174.264	77.1742	219.844	85.4348	80.5426	161.083	99.7084	126.82	102.774	104.307	125.045	182.246	212.83	124.078	136.51	157.306	284.299	159.702
MED21	117.646	34.9067	100.035	50.0683	68.6388	80.1946	87.8757	57.5304	83.8695	93.0086	68.1265	102.774	75.9121	46.5285	36.2584	63.8491	62.8519	125.733	85.5152	37.9065	27.9479
ENSG00000256625	0	0	2.38178	3.90143	1.06692	2.76533	0	15.3414	0	7.88208	1.57215	0	5.79482	5.81607	0	1.52022	4.33461	0	4.22297	13.1215	4.9907
STK38L	222.22	110.88	173.076	140.451	188.49	212.93	172.09	97.8017	125.139	169.859	139.397	178.903	137.337	113.413	91.6003	194.588	129.497	240.688	187.922	135.589	151.717
ARNTL2	442.064	519.494	491.043	571.559	541.642	761.849	468.671	381.618	692.256	461.496	377.84	414.902	455.473	552.526	279.572	481.908	461.636	283.796	528.927	358.654	311.42
PPFIBP1	38.027	30.8	21.833	15.6057	34.1416	40.0973	33.5637	32.6006	161.083	55.5687	59.2177	58.9998	73.5942	40.7125	49.6168	73.7305	84.5249	17.9618	89.7382	42.2804	38.9274
MRPS35	140.225	164.267	161.167	141.102	156.482	134.119	158.665	159.167	210.339	171.435	149.878	215.064	168.629	107.597	139.309	162.663	173.385	129.325	161.529	84.5607	154.712
KLHL42	93.8792	172.48	86.1409	188.569	117.717	60.8373	116.557	141.908	142.445	72.9093	132.061	167.483	117.055	69.7928	186.063	120.097	115.409	265.835	127.745	156	154.712
FKBP4	481.279	330.587	337.418	315.366	331.102	347.049	388.118	264.64	461.948	277.449	267.79	437.74	253.813	412.941	312.013	278.199	279.583	377.198	529.983	333.869	292.455
KDM5A	686.863	928.108	1099.59	950.648	933.203	671.975	957.48	1085.41	627.024	1136.99	1015.61	730.836	739.998	604.871	723.261	810.275	881.552	984.307	748.522	880.598	914.296
ITFG2	65.3589	65.7068	81.3774	67.6248	51.9237	84.3426	70.1785	113.143	89.1945	115.078	105.858	45.6773	75.9121	69.7928	54.3877	72.9704	94.8197	140.102	102.407	139.963	111.792
CCDC91	160.426	322.374	226.269	219.781	159.683	240.584	142.188	264.64	145.107	281.39	233.726	146.548	164.573	174.482	138.355	210.55	215.105	308.943	138.302	190.991	193.639
FOXM1	377.893	400.401	475.958	308.213	418.59	300.038	379.574	531.197	572.442	414.204	298.185	331.16	661.768	395.493	587.768	283.52	504.982	528.077	525.76	349.906	395.263
RHNO1	197.265	219.707	150.449	199.623	190.624	182.512	213.587	201.356	182.383	176.165	170.84	152.258	228.895	183.206	140.263	146.701	222.691	165.249	186.867	122.467	92.827
TULP3	36.8387	75.9734	72.2472	105.339	96.7345	66.3679	61.0248	84.3779	115.82	85.9147	45.5924	62.8062	46.938	29.0803	46.7543	65.3693	63.3937	118.548	60.1774	88.9346	56.894
FAR2	28.5202	55.4401	17.0694	33.8124	14.5813	33.184	8.54348	55.6127	13.3126	21.2816	33.0152	30.4515	19.1229	0	44.846	15.9623	18.4221	0	12.6689	33.5327	24.9535
ERGIC2	115.269	53.3867	72.6442	91.0334	76.8186	171.451	67.1273	80.5426	114.488	81.1855	86.9923	100.871	52.7328	20.3562	81.1044	125.418	62.8519	61.0701	109.797	94.7663	26.9498
TMTC1	9.50675	4.10667	3.96963	1.95071	2.13385	9.67866	0.610248	0	7.98757	0	0	0	10.4307	0	0	0	11.3784	0	14.7804	0	1.99628
IPO8	249.552	262.827	363.618	286.105	314.743	157.624	266.678	381.618	247.615	342.871	248.924	156.064	280.469	415.849	283.388	267.558	280.666	517.3	230.152	263.888	321.401
CAPRIN2	59.4172	80.0801	68.2776	122.245	52.6349	24.888	46.3789	111.225	82.5382	75.668	54.5012	41.8708	63.1635	162.85	98.2795	47.8868	69.8956	32.3312	86.571	68.5233	60.8865
ENSG00000234589	32.0853	2.05334	6.74837	7.80286	6.75719	16.592	10.9845	5.75304	7.98757	11.8231	11.5291	7.61288	7.53326	23.2643	4.77085	11.4016	9.75288	3.59236	12.6689	5.83177	8.98326
DDX11	127.153	55.4401	134.57	91.0334	141.901	131.353	111.675	120.814	193.033	153.701	64.9822	186.515	90.9786	69.7928	179.384	90.4528	108.907	75.4396	131.968	121.009	64.8791
ENSG00000243517	4.75337	0	2.77874	5.85214	3.55641	2.76533	7.93323	0	0	7.88208	5.76455	7.61288	5.79482	14.5402	6.67919	7.60108	2.70913	0	9.50169	13.1215	1.99628
SINHCAF	236.48	96.5068	189.351	141.752	214.807	178.364	237.997	168.756	157.089	224.245	174.509	118	206.296	78.5169	176.521	180.906	200.476	122.14	177.365	138.505	84.8419
ETFBKMT	4.75337	0	6.74837	15.6057	6.75719	13.8267	11.5947	9.5884	1.33126	3.94104	10.481	0	5.79482	26.1723	9.5417	3.04043	4.33461	0	0	14.5794	10.9795
AMN1	0	6.16001	5.55748	1.30048	7.11283	2.76533	4.88199	0	0	8.27619	1.0481	15.2258	4.63585	0	1.90834	0.760108	3.25096	3.59236	7.3902	0	0
IFITM3P2	2.37669	0	5.16052	0.650238	2.48949	6.91333	3.05124	0	0	2.36463	4.71645	5.70966	0.579482	0	0	4.56065	2.70913	0	0	2.91589	1.99628
H3.5	167.556	149.894	126.631	109.89	166.796	287.594	209.925	138.073	213.002	124.931	140.445	192.225	242.223	133.77	164.117	168.744	209.687	150.879	146.748	96.2243	107.799
RESF1	978.007	679.654	794.72	801.094	1030.65	948.508	867.163	763.237	746.838	848.901	811.23	692.772	879.653	802.617	667.919	674.976	810.573	847.797	945.946	803.327	968.195
BICD1	121.211	129.36	162.755	126.796	117.362	96.7866	99.4705	149.579	109.163	111.926	107.43	79.9352	106.625	186.114	125.95	88.1725	113.784	71.8472	124.578	102.056	78.853
ENSG00000227081	770.047	854.188	621.644	645.036	597.478	873.844	630.386	763.237	863.989	675.495	755.156	856.449	825.182	1465.65	468.497	825.477	733.633	729.249	741.132	717.308	834.445
FGD4	14.2601	75.9734	0.396963	64.3736	4.2677	8.29599	11.5947	63.2834	41.2691	2.36463	32.4911	98.9674	5.21534	29.0803	86.8294	83.6119	3.79279	28.7389	6.33446	45.1963	40.9237
DNM1L	153.296	281.307	245.72	185.318	258.196	230.905	258.135	212.862	286.221	234.098	220.625	329.257	217.885	110.505	184.155	208.27	204.269	240.688	209.037	185.159	252.529
ENSG00000257511	8.31841	4.10667	22.2299	3.25119	16.3595	19.3573	13.4255	7.67072	23.9627	24.0404	13.1013	5.70966	17.3845	5.81607	21.9459	10.6415	16.7966	10.7771	9.50169	4.37383	18.9647
YARS2	38.027	53.3867	43.2689	43.566	76.1073	33.184	68.9581	40.2713	62.5693	65.4213	38.7797	38.0644	44.6201	29.0803	73.4711	39.5256	52.0154	3.59236	44.3412	23.3271	72.8642
ALG10	3.56503	10.2667	12.3058	9.10334	8.5354	56.6893	14.0357	3.83536	11.9814	10.6408	13.1013	3.80644	8.11275	0	16.2209	12.1617	10.8365	3.59236	13.7247	11.6635	0.998139
CRACR2A	368.387	716.614	447.774	433.059	442.062	345.666	443.04	577.222	428.666	496.965	530.339	298.805	401.581	663.032	484.718	350.41	392.824	546.039	266.047	384.897	405.245
ENSG00000280202	32.0853	51.3334	28.5813	48.7679	31.2964	16.592	18.9177	24.9298	17.3064	30.346	13.1013	9.5161	8.11275	5.81607	16.2209	22.8032	14.6293	7.18472	0	29.1589	35.933
PARP11	62.9822	71.8668	57.5596	55.9205	91.3999	77.4293	62.8556	93.9663	42.6004	68.9682	73.8911	64.7094	62.0046	40.7125	94.4628	70.69	80.7322	68.2548	79.1808	125.383	95.8214
ALG10B	7.13006	14.3734	10.321	17.5564	29.8739	26.2706	4.88199	11.5061	42.6004	15.3701	17.8177	47.5805	5.79482	0	14.3125	16.7224	5.41827	46.7007	25.3378	20.4112	7.98512
OTUD4P1	8.31841	6.16001	12.7028	6.50238	4.62334	6.91333	9.15372	1.91768	2.66252	9.85261	4.1924	7.61288	7.53326	2.90803	9.5417	6.08086	7.58557	3.59236	7.3902	13.1215	0.998139
CPNE8	33.2736	36.9601	34.5358	71.5262	46.589	69.1333	38.4456	28.7652	14.6439	35.8635	50.3088	58.9998	28.9741	14.5402	49.6168	47.1267	24.924	43.1083	12.6689	24.785	31.9405
CCDC77	43.9687	67.7601	100.432	60.4722	95.3119	55.3066	82.3835	72.8718	61.238	96.9496	85.9442	74.2255	84.6043	26.1723	91.6003	54.7278	111.074	64.6625	33.7838	91.8504	96.8195
KIF21A	218.655	330.587	730.412	268.548	513.902	308.334	561.428	393.124	207.677	863.482	400.374	245.515	391.73	218.102	313.922	342.049	391.741	459.822	219.595	330.953	376.299
ABCD2	210.337	16.4267	156.403	2.60095	119.496	175.598	139.137	111.225	133.126	217.546	138.349	114.193	140.235	49.4366	5.72502	136.819	117.576	64.6625	139.358	93.3084	79.8512
SLC2A13	17.8252	14.3734	23.0238	30.5612	27.3844	27.6533	16.4767	26.8475	35.9441	24.4345	42.4481	11.4193	13.3281	29.0803	37.2126	50.1671	15.1711	7.18472	25.3378	46.6542	23.9553
LRRK2	2.37669	0	0.793926	4.55167	0	4.148	2.44099	5.75304	2.66252	0	2.0962	34.2579	1.15896	0	6.67919	7.60108	1.08365	14.3694	3.16723	0	2.99442
MUC19	1.18834	12.32	0.396963	3.90143	0	17.9746	1.2205	0	0	0	0	1.90322	0.579482	29.0803	0	2.28032	2.70913	53.8854	2.11149	10.2056	9.98139
HSPA8P5	10.6951	24.64	9.52711	7.80286	4.62334	9.67866	8.54348	11.5061	2.66252	11.429	7.3367	7.61288	6.95378	0	18.1292	15.9623	13.0038	14.3694	15.8362	8.74766	3.99256
GXYLT1	70.1123	30.8	42.872	26.6598	54.7688	152.093	73.2298	61.3658	69.2256	52.4159	25.6785	102.774	55.0508	43.6205	39.121	117.057	69.3538	136.51	43.2855	53.9439	67.8735
YAF2	52.2871	43.1201	51.6052	72.8267	57.6139	47.0106	43.3276	55.6127	70.5568	53.9923	55.0253	79.9352	67.2199	14.5402	50.571	53.9677	61.2264	64.6625	46.4527	26.243	18.9647
PPHLN1	360.068	451.734	375.527	410.951	425.703	388.529	460.737	306.829	315.509	396.863	446.491	468.192	384.196	375.136	305.334	348.89	327.805	704.103	419.13	536.523	432.194
ZCRB1	156.861	180.694	265.568	208.726	278.112	176.981	215.418	281.899	219.658	225.034	174.509	129.419	208.034	180.298	195.605	177.105	305.048	143.694	219.595	182.243	176.671
CCND2	7746.81	11328.3	8948.34	11851.2	10693.1	4734.25	10739.1	9753.32	6636.34	8903.6	10130.4	8077.26	7710.01	8340.24	8847.06	9341.73	9181.79	10299.3	6751.48	9155.89	9231.79
[truncated: 16,015 more rows]

## Sheet: Supplemental_File_4_Protein
Accession	Gene	Description	Sequence	ModifiedSequence	Norm_Post_010	Norm_Pre_010	Norm_Post_012	Norm_Pre_012	Norm_Post_014	Norm_Pre_014	Norm_Post_002	Norm_Pre_002	Norm_Post_004	Norm_Pre_004	Norm_Post_005	Norm_Pre_005	Norm_Post_006	Norm_Pre_006	Norm_Post_007	Norm_Pre_007	Norm_Post_008	Norm_Pre_008	Norm_Post_009	Norm_Pre_009	Norm_HealthyPool
A0A075B6H9	IGLV4-69	Immunoglobulin lambda variable 4-69	LNSDGSHSKGDGIPDR	_LNSDGSHSKGDGIPDR_	41189.5	90979.4	13954.1			33737.9	70922.8		2211.69	147308	189235	85782.7	36007.2	25091.5	4394.59	30901.5	106668	79835.3		88254.9
A0A075B6H9	IGLV4-69	Immunoglobulin lambda variable 4-69	GDGIPDRFSGSSSGAER	_GDGIPDRFSGSSSGAER_	22013.3	6477.27	6688.49	3021.89		12854.9				13129.5	16307.2		7814.68	2755.51		13178.1				13011
A0A075B6I0	IGLV8-61	Immunoglobulin lambda variable 8-61	TLIYSTNTR	_TLIYSTNTR_	1.94311e+06	1.56205e+06	704007	276285	167028	664185	2.36208e+06	2.45673e+06	1.17865e+06	1.42892e+06	2.26431e+06	1.40615e+06	778066	382680	168661	798907	2.40027e+06	2.38713e+06	1.51477e+06	1.31671e+06	564210
A0A075B6I0	IGLV8-61	Immunoglobulin lambda variable 8-61	FSGSILGNK	_FSGSILGNK_	1.77364e+06	1.47449e+06	697276	224500	149302	763980	2.31979e+06	2.58596e+06	1.33399e+06	1.35003e+06	2.22179e+06	1.46845e+06	718868	266890	170023	905594	2.46491e+06	2.59256e+06	1.67534e+06	1.04072e+06	450752
A0A075B6I1	IGLV4-60	Immunoglobulin lambda variable 4-60	LEGSGSYNK	_LEGSGSYNK_	26443.9	33574.4	7892.08	2268.71		3403.16	29150.6	59638.8	10534.2	19601.2	29116.7	24202.4	7123.57	1124.78		7089.76		47224.9	15241.9	25459.6	9609.43
A0A075B6I1	IGLV4-60	Immunoglobulin lambda variable 4-60	FSGSSSGADR	_FSGSSSGADR_	21943.9	14508.2	2415.57	1048.3	585.065	9096.06	22596.5	26051.6	3.36078	7171.62	10686.2	13477.4	3117.25		604.243	2503.14	27814.5	20102.2		6980.15
A0A075B6I4	IGLV10-54	Immunoglobulin lambda variable 10-54	NNNRPSGISER	_NNNRPSGISER_	10468.7	17727.6	5133.04		952.055	6784.88	16247.7	33928.7	3557.72	12286.2	14569.6	5433.91	7225.42	609.669	857.402	6968.71	10120.7	28595.6		5620.17	12339.6
A0A075B6I9	IGLV7-46	Immunoglobulin lambda variable 7-46	TLIYDTSNK	_TLIYDTSNK_	406262	342963	177935	52942.9	36820.3	196078	539338	674699	281448	338624	502905	326333	202519	66429.4	43567.8	227359	529817	635433		296595	162926
A0A075B6J9	IGLV2-18	Immunoglobulin lambda variable 2-18	VSWYQQPPGTAPK	_VSWYQQPPGTAPK_	20615.1	15374.5	9245.82			9310.84	31098.7	25360.1		8680.18	35550.5	16764.3	10906	967.193		8291.34	24777.3	23528.7		8806.16
A0A075B6J9	IGLV2-18	Immunoglobulin lambda variable 2-18	LMIYEVSNR	_LMIYEVSNR_		2161.64	2716.7					11784.5		4363.57							1576.6	6804.62		3674.62
A0A075B6K0	IGLV3-16	Immunoglobulin lambda variable 3-16	DSERPSGIPER	_DSERPSGIPER_	450543	402360	221236	122867	77012.7	331748	573428	978843	268584	468428	516749	440053	256026	130392	81657.4	286362	570106	1.09868e+06	202979	470195	423618
A0A075B6K0	IGLV3-16	Immunoglobulin lambda variable 3-16	DSERPSGIPER	_DSERPSGIPER_	76137.9	82306.3	42142.8	22234.1	13460.9	55858.7	87364.2	100864	47675	74945.8	86615.1	80690.6	55975.4	21072.7	13715.9	61877.1	103140	125925		76272.2	73113.2
A0A075B6K0	IGLV3-16	Immunoglobulin lambda variable 3-16	YAYWYQQK	_YAYWYQQK_	32472.2		27931.8						49273.7	46681.2	55297.5	33271.8	14546.1				37773.7			55206.5
A0A075B6K0	IGLV3-16	Immunoglobulin lambda variable 3-16	ITCSGEALPK	_ITC[Carbamidomethyl (C)]SGEALPK_												0.796783
A0A075B6K4	IGLV3-10	Immunoglobulin lambda variable 3-10	SGQAPVLVIYEDSKRPSGIPER	_SGQAPVLVIYEDSKRPSGIPER_	74731.8	29727.1	13984.6	10769	7497.51	30626.1	63450.4	84181.1	30990.9	39631.2	76674.6	33012.1	20365.6	16464.5	7516.63	24126	71344.1	65940.9	7289.23	37386.2	54293.2
A0A075B6K4	IGLV3-10	Immunoglobulin lambda variable 3-10	SGQAPVLVIYEDSKRPSGIPER	_SGQAPVLVIYEDSKRPSGIPER_	79199.6	32232.2	17989.8	9270.26	6007.48	28245.2	62070.1	80318.2		36882.4	75232.7	28716.6	17357.5	6559.64	7269.48	32946.4	71793.5	67473.9		38730.9	42707.1
A0A075B6K4	IGLV3-10	Immunoglobulin lambda variable 3-10	SGQAPVLVIYEDSK	_SGQAPVLVIYEDSK_	8387.87	20176.7	2894.89			1036.55	18263.4	47569.4	7114.9	9014.06	11086.5	16809.6	4664.97			6373.67	16999.6	43405.9	9238.27	12720.5
A0A075B6K4	IGLV3-10	Immunoglobulin lambda variable 3-10	SGQAPVLVIYEDSK	_SGQAPVLVIYEDSK_	9602.28	10168.4	2818.76				7148.59	18202.2		7541.09	7968.4	8457.9				2796.79	9222.33	31485.3		6462.23
A0A075B6K5	IGLV3-9	Immunoglobulin lambda variable 3-9	ITCGGNNIGSK	_ITC[Carbamidomethyl (C)]GGNNIGSK_	169399	149527	49461.5	9435.78	4830.72	61359.6	218941	392462	94537.4	148819	218566	150081	56864	10473.2	4471.13	58932.6	129466	274393	137581	151577	154370
A0A075B6K5	IGLV3-9	Immunoglobulin lambda variable 3-9	FSGSNSGNTATLTISR	_FSGSNSGNTATLTISR_	9000.04	6710.89	3848.42			4063.45	9251.25	26878.8		22683	6033.81	6109.06	2529.14	934.992		9220.66	12022.7	36337.6		21931.4	3283.96
A0A075B6K5	IGLV3-9	Immunoglobulin lambda variable 3-9	DSNRPSGIPER	_DSNRPSGIPER_	1841.07	1322.93	152.834				672.644	1.73037		0.677428	550.194	726.494	818.918				496.053			0.722216
A0A075B6K5	IGLV3-9	Immunoglobulin lambda variable 3-9	DSNRPSGIPER	_DSNRPSGIPER_	1290.72		996.541				3390.86				2525.58	3107.74	1098.61				2408.99			2443.98
A0A075B6K5	IGLV3-9	Immunoglobulin lambda variable 3-9	NVHWYQQK	_NVHWYQQK_						1877.69	3741.71	5768.43				1223.87	2131.22
A0A075B6N1	TRBV19	T cell receptor beta variable 19	GDIAEGYSVSR	_GDIAEGYSVSR_	33960.4		3725.86	6483.27			7836.5				36609.2		3199.64	11074.1			8362.11
A0A075B6Q5	IGHV3-64	Immunoglobulin heavy variable 3-64	NTLYLQMGSLR	_NTLYLQMGSLR_	187389	156475	60047.7	13768.2	15795.4	80116.3	212425	357501	131869	128142	205282	146484	56949.9	17951.3	15321.6	87636.2	207459	344841	126725	149551	33896.4
A0A075B6Q5	IGHV3-64	Immunoglobulin heavy variable 3-64	NTLYLQMGSLR	_NTLYLQM[Oxidation (M)]GSLR_	17472.3	40642.5	3582.45	2996.33		6148.79	19974.7	3115.77			36576.2	51124.2	3813.99			2436.77		24094.5
A0A075B6Q5	IGHV3-64	Immunoglobulin heavy variable 3-64	AEDMAVYYCAR	_AEDM[Oxidation (M)]AVYYC[Carbamidomethyl (C)]AR_	667535	622027	275903	41954.1	34734.9	154354		1.37774e+06	420821	613938	739327	573445	290203	49304.8	35846.9	418702	687745			580235	130187
A0A075B6Q5	IGHV3-64	Immunoglobulin heavy variable 3-64	AEDMAVYYCAR	_AEDMAVYYC[Carbamidomethyl (C)]AR_	161158	113917	37798.3		3558.27	56928	157133	200191		102650	175775	106965	38277.8		3065.11	51841.2	149017	202277		89524	41332
A0A075B6Q5	IGHV3-64	Immunoglobulin heavy variable 3-64	AEDMAVYYCAR	_AEDMAVYYC[Carbamidomethyl (C)]AR_			13618.7													26314.4		28974.1
A0A075B6R9;A0A0C4DH68	IGKV2D-24;IGKV2-24	Probable non-functional immunoglobulin kappa variable 2D-24;Immunoglobulin kappa variable 2-24	SSQSLVHSDGNTYLSWLQQRPGQPPR	_SSQSLVHSDGNTYLSWLQQRPGQPPR_	274349	170439	78021.9	24523.6	14790.5	108285	234236	304857	235658	142953	239858	180420	83238.3	21034.9	19275	106011	365457	353498	174906	148112	17593.5
A0A075B6R9;A0A0C4DH68	IGKV2D-24;IGKV2-24	Probable non-functional immunoglobulin kappa variable 2D-24;Immunoglobulin kappa variable 2-24	SSQSLVHSDGNTYLSWLQQR	_SSQSLVHSDGNTYLSWLQQR_	84026.2	122572	55704.2		4413.86	43853.1	138233	208634	149106	90489.8	63605.9	115830	61931.5	5071.11	3227.08	46251.1	114747	230605	135430	104646
A0A075B6R9;A0A0C4DH68	IGKV2D-24;IGKV2-24	Probable non-functional immunoglobulin kappa variable 2D-24;Immunoglobulin kappa variable 2-24	FSGSGAGTDFTLK	_FSGSGAGTDFTLK_	1.49055e+06	1.15041e+06	505456	130533	96490.8	694428	1.87139e+06	2.129e+06	1.07108e+06	841101	1.76836e+06	980758	612053	125734	97788.8	757170	1.88768e+06	2.16172e+06	1.11803e+06	781253	190707
A0A075B6S2	IGKV2D-29	Immunoglobulin kappa variable 2D-29	SSQSLLHSDGK	_SSQSLLHSDGK_	87559.6	91820.9	34055.6	12451	15896.7	60111.8	116472	332243	50515.2	89673.7	95422.7	79307.9	34613.4	10545.5	6871.11	65640.8	91521.4	183778	38439.7	79785.5	33330
A0A075B6S2	IGKV2D-29	Immunoglobulin kappa variable 2D-29	FSGSGSGTDFTLK	_FSGSGSGTDFTLK_	5548.74	8102.01	5105.43		543.292		13193.9	36082.2		10523.7	10898.8	8709.02	6019.13	337.139	0.335965	10138	7730.44	21270.8		7010.94
A0A075B6S2	IGKV2D-29	Immunoglobulin kappa variable 2D-29	FSGSGSGTDFTLK	_FSGSGSGTDFTLK_						2092.79		13858		1384.02							5913.3
A0A075B6S2	IGKV2D-29	Immunoglobulin kappa variable 2D-29	PGQPPQLLIYEVSNR	_PGQPPQLLIYEVSNR_																				2138.03
A0A075B6S5	IGKV1-27	Immunoglobulin kappa variable 1-27	FSGSGSGTDFTLTISSLQPEDVATYYCQK	_FSGSGSGTDFTLTISSLQPEDVATYYC[Carbamidomethyl (C)]QK_	4519.37	16406.6	5472.79			9043.05	18605.5	21238.8		13600.4	3053.68	14030.6	6521.78			10017.6	12294.6	22040.4	12428.9	19311.7	2128.59
A0A075B6S5	IGKV1-27	Immunoglobulin kappa variable 1-27	LLIYAASTLQSGVPSR	_LLIYAASTLQSGVPSR_	1647.9	1492.18					3041.78			1693.7	2127.75	2832.37	1569.93			3049.49	3472.79			1511.16
A0A087WSX0	IGLV5-45	Immunoglobulin lambda variable 5-45	PGSPPQYLLR	_PGSPPQYLLR_	22111.9	47390.4	18179.4	267.221	1239.57	14990.4	45346	113314		42863.9	22204.8	30079.7	16782.2		2349.22	14063.4	43133.2	63828.4		41774.1	27524
A0A087WSY6	IGKV3D-15	Immunoglobulin kappa variable 3D-15	LLIYGASIR	_LLIYGASIR_	557548	615920	288321	80705.4	74403.9	499281	748088	1.38418e+06		531390	617882	581728	325207	83971.3	81952.2	588675	808918	1.43023e+06		512223	308249
A0A087WSZ0	IGKV1D-8	Immunoglobulin kappa variable 1D-8	APELLIYAASTLQSGVPSR	_APELLIYAASTLQSGVPSR_	26879.8	28248.9	6341.8			20432.7	44199.4	24385	23442.6	24582.3	20868	20228.1	7298.84			23159.3	39566.8	76732.2		19893.9
A0A087WW87;P01614	IGKV2-40;IGKV2D-40	Immunoglobulin kappa variable 2-40;Immunoglobulin kappa variable 2D-40	VEAEDVGVYYCMQR	_VEAEDVGVYYC[Carbamidomethyl (C)]MQR_		1623.7					1565.24	2698.38				1387.43					3061.41			2862.99
A0A0A0MRZ8;P04433	IGKV3D-11;IGKV3-11	Immunoglobulin kappa variable 3D-11;Immunoglobulin kappa variable 3-11	LLIYDASNR	_LLIYDASNR_	1.03285e+07	9.50854e+06	5.72621e+06	1.52562e+06	1.41525e+06	7.33695e+06	1.2668e+07	2.04539e+07	7.05258e+06	1.05428e+07	1.13057e+07	8.83677e+06	5.6486e+06	1.95391e+06	1.33716e+06	9.49206e+06	1.32121e+07	1.92795e+07	6.39053e+06	1.0069e+07	6.14282e+06
A0A0A0MRZ8;P04433	IGKV3D-11;IGKV3-11	Immunoglobulin kappa variable 3D-11;Immunoglobulin kappa variable 3-11	ASQSVSSYLAWYQQKPGQAPR	_ASQSVSSYLAWYQQKPGQAPR_	571244	478801	272943	84950.9	86541.9	355240	638411	1.05408e+06	727225	473081	599626	440623	356875	140161	80513.3	324762	536995	899275	627959	442016	216318
A0A0A0MRZ9	IGLV5-52	Immunoglobulin lambda variable 5-52	FSGSNDASANAGILR	_FSGSNDASANAGILR_			862.09										1250.92
A0A0A0MS14	IGHV1-45	Immunoglobulin heavy variable 1-45	ASGYTFTYR	_ASGYTFTYR_			1530.78							11336.1						5877.41				6152.6
A0A0A0MS14	IGHV1-45	Immunoglobulin heavy variable 1-45	SEDTAMYYCAR	_SEDTAM[Oxidation (M)]YYC[Carbamidomethyl (C)]AR_	2245.69	4622.66										3600.72
A0A0A0MS14	IGHV1-45	Immunoglobulin heavy variable 1-45	SEDTAMYYCAR	_SEDTAMYYC[Carbamidomethyl (C)]AR_	539											648.725								328.233
A0A0A0MS15	IGHV3-49	Immunoglobulin heavy variable 3-49	AYGGTTEYAASVK	_AYGGTTEYAASVK_	129505	137246	64033.2	15455.8	14384.1	64545.2	167225	232084	77724.8	135071	156070	121974	63263.6	27362.7	14067.7	86736.2	173853	232114	56477.4	124005	47265.1
A0A0A0MS15	IGHV3-49	Immunoglobulin heavy variable 3-49	TEDTAVYYCTR	_TEDTAVYYC[Carbamidomethyl (C)]TR_	599115	642164	330018	44098.7	27274.9	411345	737839	1.36477e+06	692654	631017	651982	604020	346854	45493.4	34264.1	462192	833720	1.32969e+06	641989	577824	180434
A0A0A0MS15	IGHV3-49	Immunoglobulin heavy variable 3-49	TEDTAVYYCTR	_TEDTAVYYC[Carbamidomethyl (C)]TR_	22343.9	29099.7				13032.1				22735.2		28073.9	11805.3			12897	38088.9	60085.6		21457.2
A0A0A0MS15	IGHV3-49	Immunoglobulin heavy variable 3-49	SIAYLQMNSLK	_SIAYLQMNSLK_			798.775								5567.35		2321.3					15292
A0A0A0MS15	IGHV3-49	Immunoglobulin heavy variable 3-49	SIAYLQMNSLK	_SIAYLQMNSLK_					2158.15									1047.19
A0A0A0MT36	IGKV6D-21	Immunoglobulin kappa variable 6D-21	YASQSISGVPSR	_YASQSISGVPSR_	162000	95762.2	38028.3	10647.1	10984.7	77559.3	174889	247626	56939.4	124557	159872	117456	44158.7	13292	13169.6	83210.7	197967	261859	106280	126297	40347.7
A0A0A0MT89	IGKJ1	Immunoglobulin kappa joining 1	WTFGQGTK	_WTFGQGTK_	84214.1	111102	100455	22634.1	27975.5	124243	107612	179887	128112	157903	104271	101982	79050.5	39803.3	28395.9	151229	112758		148333	145442	86882.5
A0A0B4J1U7	IGHV6-1	Immunoglobulin heavy variable 6-1	WYNDYAVSVK	_WYNDYAVSVK_	47605.3	58005.6	26602.3			19429.1	63701.2	77128.9	70726.8	63675.9	56801.8	49567.9	28722.5			22500.7	52666.2	75953.3	92310.7	54174	10173.2
A0A0B4J1V0	IGHV3-15	Immunoglobulin heavy variable 3-15	TDGGTTDYAAPVK	_TDGGTTDYAAPVK_	201378	161166	76463.6	30013.8	19564.6	92400.8	238542	340691	121436	128757	213455	168334	99269.1	39052.5	17749.2	92422.2	160176	330337	91059.7	134115	71187.5
A0A0B4J1V0	IGHV3-15	Immunoglobulin heavy variable 3-15	SKTDGGTTDYAAPVK	_SKTDGGTTDYAAPVK_	122462	142482	72139.4	22603.4	13317.7	76145.3	194205	260193	120787	127469	174187	104527	74168.2	34306.4	14897.6	90976.2	190852	350957	145139	148942	60912.3
A0A0B4J1V0	IGHV3-15	Immunoglobulin heavy variable 3-15	SKTDGGTTDYAAPVK	_SKTDGGTTDYAAPVK_	47230.4	37564.4	27280.1	6138.23	2516.68	25574.3	58817.2	42339.3	7974.33	29775.1	39630.6	33227.2	31018.2	5951.35	4048.65	26894.8	57303.8	43142.7		24451.7	21770.2
A0A0B4J1V0	IGHV3-15	Immunoglobulin heavy variable 3-15	NTLYLQMNSLK	_NTLYLQMNSLK_	36211.7	22027.8	15154.8	9967.57	3795.1	20398.1	40344.7	72848.6		49192.7	37408.5	27505.3	14343.2	5858.5	3854.08	25934.8	50458.6	87678.1		43373.6	11940.6
A0A0B4J1V0	IGHV3-15	Immunoglobulin heavy variable 3-15	NTLYLQMNSLK	_NTLYLQM[Oxidation (M)]NSLK_													43350
A0A0B4J1V0	IGHV3-15	Immunoglobulin heavy variable 3-15	DDSKNTLYLQMNSLK	_DDSKNTLYLQM[Oxidation (M)]NSLK_	3020.49	2744.17									1637.24	3897.13
A0A0B4J1V0	IGHV3-15	Immunoglobulin heavy variable 3-15	TDGGTTDYAAPVKGR	_TDGGTTDYAAPVKGR_																					22582.2
A0A0B4J1V0	IGHV3-15	Immunoglobulin heavy variable 3-15	SKTDGGTTDYAAPVKGR	_SKTDGGTTDYAAPVKGR_																					2283.17
A0A0B4J1V2	IGHV2-26	Immunoglobulin heavy variable 2-26	SQVVLTMTNMDPVDTATYYCAR	_SQVVLTM[Oxidation (M)]TNMDPVDTATYYC[Carbamidomethyl (C)]AR_	18223.5	11851.5						10822.3			12661	12956.7
A0A0B4J1V7	IGHV7-81	Probable non-functional immunoglobulin heavy variable 7-81	QPGASVKVSCK	_QPGASVKVSC[Carbamidomethyl (C)]K_	1.0955						1.18876	1.73037		0.677428	1.1372					0.495586		1.76364		0.722216
A0A0B4J1X5	IGHV3-74	Immunoglobulin heavy variable 3-74	GLVWVSR	_GLVWVSR_	196905	147778	68775.2		29620	54984	229359	359561		123938	227538	437892	80108.4	40373.5	35012	111883	697094	311023		127585
A0A0B4J1X8	IGHV3-43	Immunoglobulin heavy variable 3-43	TEDTALYYCAK	_TEDTALYYC[Carbamidomethyl (C)]AK_	125270	27668.4	8440.22		2660.25	13053.2	19510.1	158892	60768.9	123892	106066	18562.7	10588.9			10084.3	136397	185916		61696	13597.1
A0A0B4J1X8	IGHV3-43	Immunoglobulin heavy variable 3-43	TEDTALYYCAK	_TEDTALYYC[Carbamidomethyl (C)]AK_	9976.29	10830.8	6119.17			5631.78	12135.7	30634.9		14717.5	13813.4	8623.49	5955.03			5353.39	20729.6	22657.3		12131.7
A0A0B4J1Y8	IGLV9-49	Immunoglobulin lambda variable 9-49	VGTGGIVGSK	_VGTGGIVGSK_	71891.7	77178.6	38436	1979.16	9412.01	23459.8	110212	131107	37270.5	87297.7	84576.6	51919.2	34979.2	13475.2	8123.25	41506.6	125289	145319	49963.4	76435.5	31559.4
A0A0B4J1Y8	IGLV9-49	Immunoglobulin lambda variable 9-49	FSVLGSGLNR	_FSVLGSGLNR_	256975	220358	61998.6	16140.4	22627.9	70775.3	288860	457281		249891	264123	156086	37826.5	35302.8	23282.8	124751	337527	490910	239379	233389
A0A0B4J1Y8	IGLV9-49	Immunoglobulin lambda variable 9-49	VDWYQQRPGK	_VDWYQQRPGK_	5878.24	3376	2324.91					11814.9		9385.05								8412.78		10460
A0A0B4J1Y9	IGHV3-72	Immunoglobulin heavy variable 3-72	NSLYLQMNSLK	_NSLYLQMNSLK_	65577.7	54851.6	31625.7	8967	8805.21	46151.1	85088.1	131936		68793	73017.6	52421.8	36127.8	19255	11669	47293.8	98491.8	86932.9		61600.3	18336.5
A0A0B4J1Y9	IGHV3-72	Immunoglobulin heavy variable 3-72	TEDTAVYYCAR	_TEDTAVYYC[Carbamidomethyl (C)]AR_	837302	780863	345804	52774.3	44947.3	452942	1.06175e+06	1.72014e+06	535799	773088	906046	727984	364182	63081.3	44832.8	526177	885289	1.58284e+06	646892	725033	154725
A0A0B4J1Y9	IGHV3-72	Immunoglobulin heavy variable 3-72	TEDTAVYYCAR	_TEDTAVYYC[Carbamidomethyl (C)]AR_	97691.8	85137.8	35219.7			54450	126184	176864	106580	58858.4	134890	95015.7	38116.3			57865.3	118822			65785.4	27233.1
A0A0B4J1Y9	IGHV3-72	Immunoglobulin heavy variable 3-72	FTISRDDSK	_FTISRDDSK_	20266.3	1807.15	6244.91	15182.8	10949	22046.9	15791.7	8508.16		8085.95	23983.6	1519.01	8324.2	14384.8	10305.6	22824.6	19268.5			6212.31	157324
A0A0B4J1Y9	IGHV3-72	Immunoglobulin heavy variable 3-72	ANSYTTEYAASVK	_ANSYTTEYAASVK_	2991.96		1312.67			1838.85	2327.71				3183.91	925.016				714.589		8282.83		4483.54
A0A0B4J1Y9	IGHV3-72	Immunoglobulin heavy variable 3-72	NKANSYTTEYAASVK	_NKANSYTTEYAASVK_						1603.66	1.18876				1.1372	0.796807	594.653			294.979					3493.57
A0A0B4J1Y9	IGHV3-72	Immunoglobulin heavy variable 3-72	GLEWVGR	_GLEWVGR_		4430.48				10471.5	1439.61									2372.65	4132.56				10136.2
A0A0B4J272	TRAV24	T cell receptor alpha variable 24	EGYSYLYIK	_EGYSYLYIK_			11685.2	10836.7									9843.04	10311.8
A0A0B4J272	TRAV24	T cell receptor alpha variable 24	ISATLNTK	_ISATLNTK_			4367.19	3372.03									3250.11	5801.87
A0A0B4J275	TRAV17	T cell receptor alpha variable 17	SSSLLITASR	_SSSLLITASR_			4303.88				9737.01
A0A0B4J2D5;P0DPI2	GATD3B;GATD3A	Glutamine amidotransferase-like class 1 domain-containing protein 3B, mitochondrial;Glutamine amidotransferase-like class 1 domain-containing protein 3A, mitochondrial	GVEVTVGHEQEEGGKWPYAGTAEAIK	_GVEVTVGHEQEEGGKWPYAGTAEAIK_		0.868085	553.491	1351.51	1192.81	2525.43				4224.54			1667.89	0.57357	2175.16	263.674			14501	1826.69
A0A0B4J2D5;P0DPI2	GATD3B;GATD3A	Glutamine amidotransferase-like class 1 domain-containing protein 3B, mitochondrial;Glutamine amidotransferase-like class 1 domain-containing protein 3A, mitochondrial	EVVEAHVDQK	_EVVEAHVDQK_			1808.85	1902.35	2634.71					3971.88			3057.54	2080.07	1291.23	291.167				4267.65	1418.67
A0A0B4J2D5;P0DPI2	GATD3B;GATD3A	Glutamine amidotransferase-like class 1 domain-containing protein 3B, mitochondrial;Glutamine amidotransferase-like class 1 domain-containing protein 3A, mitochondrial	EVVEAHVDQK	_EVVEAHVDQK_			470.527	838.948						600.817			0.281682
A0A0B4J2D5;P0DPI2	GATD3B;GATD3A	Glutamine amidotransferase-like class 1 domain-containing protein 3B, mitochondrial;Glutamine amidotransferase-like class 1 domain-containing protein 3A, mitochondrial	NLSTFAVDGK	_NLSTFAVDGK_					5336.54					15045.7			7518.5		6834.13	12281.2				10643.6
A0A0B4J2D5;P0DPI2	GATD3B;GATD3A	Glutamine amidotransferase-like class 1 domain-containing protein 3B, mitochondrial;Glutamine amidotransferase-like class 1 domain-containing protein 3A, mitochondrial	ITDLANLSAANHDAAIFPGGFGAAK	_ITDLANLSAANHDAAIFPGGFGAAK_							2289.92		21900.1	7162.18			1978.02							6952.04
A0A0B4J2D5;P0DPI2	GATD3B;GATD3A	Glutamine amidotransferase-like class 1 domain-containing protein 3B, mitochondrial;Glutamine amidotransferase-like class 1 domain-containing protein 3A, mitochondrial	EFHQAGKPIGLCCIAPVLAAK	_EFHQAGKPIGLC[Carbamidomethyl (C)]C[Carbamidomethyl (C)]IAPVLAAK_			0.25992									0.796807	0.281682		0.335965
A0A0B4J2E0;P01733	TRBV12-4;TRBV12-3	T cell receptor beta variable 12-4;T cell receptor beta variable 12-3	HEVTEMGQEVTLR	_HEVTEMGQEVTLR_			3460.6	722.466									3502.16	3668.5
A0A0C4DH24	IGKV6-21	Immunoglobulin kappa variable 6-21	YASQSFSGVPSR	_YASQSFSGVPSR_	191466	141989	41649.5	14018.1	5882.66	86941.3	265550	355337	147310	114091	205434	138881	49160.3	7600.54	7007.53	84219.1	236651	331874	148559	121460	43173.4
A0A0C4DH24	IGKV6-21	Immunoglobulin kappa variable 6-21	ASQSIGSSLHWYQQKPDQSPK	_ASQSIGSSLHWYQQKPDQSPK_	27785.7	24158.2	16166.8	1020.06	1231.53	10128.3	33004.5	41706.1	8700.59	29693	33717.2	19720.6	18807.4	3385.26	1928.35	16979.2	29157.8	42957.3		25394.6	5836.86
A0A0C4DH24	IGKV6-21	Immunoglobulin kappa variable 6-21	EKVTITCR	_EKVTITC[Carbamidomethyl (C)]R_	50639.3	43288.4	16284.9	863.301	201.488	17245.4	72067.5	133210	31276.4	33411.1	75566.5	40978.6	15326.4			21284.3	55556.2	115625	22461.9	46553.3	30258
A0A0C4DH25	IGKV3D-20	Immunoglobulin kappa variable 3D-20	LLIYDASSR	_LLIYDASSR_	822594	901164	472653	151180	129965	902058	1.1272e+06	2.45865e+06	782403	957241	1.03366e+06	823590	525429	169169	147250	1.06294e+06	1.18623e+06	2.06373e+06	662470	916025	912780
A0A0C4DH27	TRGV8	T cell receptor gamma variable 8	LLYYDSYNSR	_LLYYDSYNSR_	23379.3									15921.7	27412.1									15444.5	7908.85
A0A0C4DH31	IGHV1-18	Immunoglobulin heavy variable 1-18	VTMTTDTSTSTAYMELR	_VTMTTDTSTSTAYMELR_	7629.69	3982.21	4318.64	2994.4	257.881	13663.4		24922		24893.2	3845.48	13324.2	7521.36			6281.49	2606.41	53958.9	24246.6	20591.7	6033.39
A0A0C4DH31	IGHV1-18	Immunoglobulin heavy variable 1-18	VTMTTDTSTSTAYMELR	_VTM[Oxidation (M)]TTDTSTSTAYMELR_	9992.91	18916.2	3154.13	2100.15		3496.92	10548.3	6770.28		2115.11	17418.9	17299.5				2905.31		12612.1		1454.46
A0A0C4DH31	IGHV1-18	Immunoglobulin heavy variable 1-18	VTMTTDTSTSTAYMELR	_VTMTTDTSTSTAYM[Oxidation (M)]ELR_	1357.38	2920.88	1987.44				1483.89			2486.82		2947.13	1304.29					6847.15			12093.1
A0A0C4DH31	IGHV1-18	Immunoglobulin heavy variable 1-18	SLRSDDTAVYYCAR	_SLRSDDTAVYYC[Carbamidomethyl (C)]AR_																					39549.9
A0A0C4DH32	IGHV3-20	Immunoglobulin heavy variable 3-20	AEDTALYHCAR	_AEDTALYHC[Carbamidomethyl (C)]AR_	4647.63	9082.1	4770.91			8514.9	12428.5	15262.9		5774.58	7020.76	6184.08	4118.05			8280.26	16273.5	31449.3		6879.54	5134.39
A0A0C4DH33	IGHV1-24	Immunoglobulin heavy variable 1-24	VTMTEDTSTDTAYMELSSLR	_VTMTEDTSTDTAYMELSSLR_	4801.15	5120.92	3086.81			6101.79		24805.4		12591.1	1997.06	3588.41	3214.91			4843.01	5303.43	23434.5		18820.1
A0A0C4DH34	IGHV4-28	Immunoglobulin heavy variable 4-28	VTMSVDTSK	_VTMSVDTSK_						2399.76
A0A0C4DH35	IGHV3-35	Probable non-functional immunoglobulin heavy variable 3-35	AEDTAVYYCVR	_AEDTAVYYC[Carbamidomethyl (C)]VR_	598488	559308	247638	40765.8	19325.6	357785	710427	1.1967e+06	429699	527810	654936	569153	271997	21365.9	22680	365449	685273	1.1327e+06	514723	468351	215158
A0A0C4DH35	IGHV3-35	Probable non-functional immunoglobulin heavy variable 3-35	AEDTAVYYCVR	_AEDTAVYYC[Carbamidomethyl (C)]VR_	99479.5	92420.4	35688.2	2702.7	1532.71	64879.8	125838	227701		91887.9	120089	95207.2	36686.1	846.805	1603.77	54055.2	140953	213041		82692.6	30284.3
A0A0C4DH36	IGHV3-38	Probable non-functional immunoglobulin heavy variable 3-38	AEGTAVYYCAR	_AEGTAVYYC[Carbamidomethyl (C)]AR_	50228.6	44800.9		5143.15		24241.8	68508.1	174009		80068.7	51111.3	55304.3	20442.2	14713.7		33560.3	60076.6	173969		58301.7	27589.1
A0A0C4DH36	IGHV3-38	Probable non-functional immunoglobulin heavy variable 3-38	NTLYLQMNNLR	_NTLYLQMNNLR_	210829	156120	87482.5	31705.6	28265.9	122106	233527	419298	196825	227349	213779	148486	90499.8	56822.1	26923.4	122929	237860	499551	223393	238052	77679.8
A0A0C4DH36	IGHV3-38	Probable non-functional immunoglobulin heavy variable 3-38	NTLYLQMNNLR	_NTLYLQM[Oxidation (M)]NNLR_											39622.4	49691.7	5004.13			10423.2
A0A0C4DH41;P01824;P01825;P06331;P0DP06;P0DP08	IGHV4-61;IGHV4-39;IGHV4-59;IGHV4-34;IGHV4-30-4;IGHV4-38-2	Immunoglobulin heavy variable 4-61;Immunoglobulin heavy variable 4-39;Immunoglobulin heavy variable 4-59;Immunoglobulin heavy variable 4-34;Immunoglobulin heavy variable 4-30-4;Immunoglobulin heavy variable 4-38-2	SRVTISVDTSK	_SRVTISVDTSK_	80692.9	36140.2	19281.2	2792.18	3204.4	19444	85019	104650	30274.6	51060.1	117067	25144.1	14629.2	4505.86	5064.07	33473.6	110977	98311.3	38205.8	37573.4	21353.4
A0A0C4DH41;P01824;P01825;P06331;P0DP06;P0DP08	IGHV4-61;IGHV4-39;IGHV4-59;IGHV4-34;IGHV4-30-4;IGHV4-38-2	Immunoglobulin heavy variable 4-61;Immunoglobulin heavy variable 4-39;Immunoglobulin heavy variable 4-59;Immunoglobulin heavy variable 4-34;Immunoglobulin heavy variable 4-30-4;Immunoglobulin heavy variable 4-38-2	SRVTISVDTSK	_SRVTISVDTSK_	19489.4	6319.12	3147.94		222.292	6295.72	14760.6	24118.6	8311.46	7031.38	20599.3	4590.86	3563.23		448.361	9874.27	20939.9	25135.4	2057.4	4204.89	6561.31
A0A0C4DH41;P01824;P01825;P06331;P0DP06;P0DP08	IGHV4-61;IGHV4-39;IGHV4-59;IGHV4-34;IGHV4-30-4;IGHV4-38-2	Immunoglobulin heavy variable 4-61;Immunoglobulin heavy variable 4-39;Immunoglobulin heavy variable 4-59;Immunoglobulin heavy variable 4-34;Immunoglobulin heavy variable 4-30-4;Immunoglobulin heavy variable 4-38-2	VTISVDTSK	_VTISVDTSK_																				347.864
A0A0C4DH41;P01824;P01825;P06331;P0DP06;P0DP08	IGHV4-61;IGHV4-39;IGHV4-59;IGHV4-34;IGHV4-30-4;IGHV4-38-2	Immunoglobulin heavy variable 4-61;Immunoglobulin heavy variable 4-39;Immunoglobulin heavy variable 4-59;Immunoglobulin heavy variable 4-34;Immunoglobulin heavy variable 4-30-4;Immunoglobulin heavy variable 4-38-2	LSSVTAADTAVYYCAR	_LSSVTAADTAVYYC[Carbamidomethyl (C)]AR_																				0.722227
A0A0C4DH43	IGHV2-70D	Immunoglobulin heavy variable 2-70D	NQVVLTMTNMDPVDTATYYCAR	_NQVVLTMTNMDPVDTATYYC[Carbamidomethyl (C)]AR_	116584	83362.9	41485.3		4415.62	61483.9	150489	246291	157517	100856	113796	75397.6	43373.9	5777.01	2903.99	62019.8	141734	228871	186245	111559	23103.2
A0A0C4DH43	IGHV2-70D	Immunoglobulin heavy variable 2-70D	NQVVLTMTNMDPVDTATYYCAR	_NQVVLTMTNM[Oxidation (M)]DPVDTATYYC[Carbamidomethyl (C)]AR_	12268.9	7067.23				7555.46	15073.1	12599			11540	10817.4					10525.2
A0A0C4DH43	IGHV2-70D	Immunoglobulin heavy variable 2-70D	NQVVLTMTNMDPVDTATYYCAR	_NQVVLTM[Oxidation (M)]TNM[Oxidation (M)]DPVDTATYYC[Carbamidomethyl (C)]AR_	26395.9	38295.2										27769.6
A0A0C4DH43	IGHV2-70D	Immunoglobulin heavy variable 2-70D	IDWDDDKFYSTSLK	_IDWDDDKFYSTSLK_											2083.96
A0A0C4DH67	IGKV1-8	Immunoglobulin kappa variable 1-8	MTQSPSSFSASTGDR	_MTQSPSSFSASTGDR_		0.868059									1.1372	0.796807
A0A0C4DH67	IGKV1-8	Immunoglobulin kappa variable 1-8	MTQSPSSFSASTGDR	_M[Oxidation (M)]TQSPSSFSASTGDR_		1707.53
A0A0C4DH72;P01599	IGKV1-6;IGKV1-17	Immunoglobulin kappa variable 1-6;Immunoglobulin kappa variable 1-17	NDLGWYQQKPGKAPK	_NDLGWYQQKPGKAPK_			874.861	1488.37		2630.12							1369.47			2435.33					2587.79
A0A0G2JS06	IGLV5-39	Immunoglobulin lambda variable 5-39	SGINVGTYR	_SGINVGTYR_	420565	355462	166366	50026.5	27194.9	174489	567505	554066	289364	299401	540369	346263	205862	60311.2	33978.1	189412	572127	431053	284683	265246	136507
A0A0G2JS06	IGLV5-39	Immunoglobulin lambda variable 5-39	YKSDSDKQQGSGVPSR	_YKSDSDKQQGSGVPSR_	37706.3	26452.2	20930.6	5033.08	3582.78	12675.3	43289.4	58732.4	27370	33547.6	37614.5	29484.7	20813.2	6025.8	3483.9	27077.7	40014.7	57826.2	20662.5	33096.3	21628.3
A0A0G2JS06	IGLV5-39	Immunoglobulin lambda variable 5-39	YKSDSDKQQGSGVPSR	_YKSDSDKQQGSGVPSR_		0.868059	170.668				720.523	1.73037	3.36078	0.677428	1.1372	0.796795	0.281682	0.573553			1.12342	1.76364		0.722216	1078.76
A0A0G2JS06	IGLV5-39	Immunoglobulin lambda variable 5-39	SDSDKQQGSGVPSR	_SDSDKQQGSGVPSR_	1092.32	1386.72	1053		147.147	247.586	546.903	5971.17		1219.74	1606.73	1890.47	711.618			310.106	1612.72	8770.84		363.135
A0A0G2JS06	IGLV5-39	Immunoglobulin lambda variable 5-39	IYWYQQK	_IYWYQQK_		20881.1	8441.35			11024.4	20022.2	40223.6		21348.8	20348.7	17510.4	8972.55			13040.6	22570.7	41356.4		20182.6
A0A0J9YX35	IGHV3-64D	Immunoglobulin heavy variable 3-64D	NTLYLQMSSLR	_NTLYLQMSSLR_	739213	595942	271351	94651.3	69949.5	291517	799504	1.09191e+06	620422	560671	757549	600505	250747	116787	66375.1	284594	831005	1.15712e+06	595218	663586	136936
A0A0J9YX35	IGHV3-64D	Immunoglobulin heavy variable 3-64D	NTLYLQMSSLR	_NTLYLQM[Oxidation (M)]SSLR_	152704	195250	19079.5	32370.1	2407.46	21211	114858	123844		46887.5	172475	189491	23178.2	8817.03	3154.83	19936.1	119601	121196		44164.4	3398.71
A0A0J9YX35	IGHV3-64D	Immunoglobulin heavy variable 3-64D	AEDTAVYYCVK	_AEDTAVYYC[Carbamidomethyl (C)]VK_	146433	120572	39988.8		5831.96	49895.4	159598	189604	113098	97140.4	156426	102047	38925.8			50502.3	160571	169832	131236	92528.5	27630.2
A0A0J9YX35	IGHV3-64D	Immunoglobulin heavy variable 3-64D	AEDTAVYYCVK	_AEDTAVYYC[Carbamidomethyl (C)]VK_	30150.3							28949.3			45535.6							43328.2
A0A0J9YXX1	IGHV5-10-1	Immunoglobulin heavy variable 5-10-1	SISTAYLQWSSLK	_SISTAYLQWSSLK_	665353	561483	225432	46954.6	56029.9	229406	672936	799287	472747	397923	557779	463071	248360	85279.4	47589.2	245325	696823	811814	443503	462454	63976.4
A0A0J9YXX1	IGHV5-10-1	Immunoglobulin heavy variable 5-10-1	ASDTAMYYCAR	_ASDTAMYYC[Carbamidomethyl (C)]AR_	772556	625107	402421	21093.8	28645.3	421211	996486		686846	821695	917656	569261	423151	46001.5	28863	431536	966541	1.35763e+06	945459	769975	313957
A0A0J9YXX1	IGHV5-10-1	Immunoglobulin heavy variable 5-10-1	ASDTAMYYCAR	_ASDTAM[Oxidation (M)]YYC[Carbamidomethyl (C)]AR_	94404.6	119088	18178.3	3891.16	564.62	19951	85533	106532		30743.2	113945	126725	18034.2			16612.1	79124.8	73218.6		35716.6	2256.09
A0A0J9YXX1	IGHV5-10-1	Immunoglobulin heavy variable 5-10-1	IDPSDSYTNYSPSFQGHVTISADK	_IDPSDSYTNYSPSFQGHVTISADK_	5853.31	5215.05	763.225				4810.8		3611.91	3098.91	8338.41	1767.55	572.557				5394.57			0.722227
A0A5B9;P01850	TRBC2;TRBC1	T cell receptor beta constant 2;T cell receptor beta constant 1	CQVQFYGLSENDEWTQDR	_C[Carbamidomethyl (C)]QVQFYGLSENDEWTQDR_	16196.4	12952.8	5306.92	11271.2							19932.7	15472.3	5995.94	6073.64
A0A5B9;P01850	TRBC2;TRBC1	T cell receptor beta constant 2;T cell receptor beta constant 1	EVHSGVSTDPQPLK	_EVHSGVSTDPQPLK_	1.09552	0.868059									1.1372
A0A5B9;P01850	TRBC2;TRBC1	T cell receptor beta constant 2;T cell receptor beta constant 1	VSATFWQNPR	_VSATFWQNPR_		0.868085
A0AVT1	UBA6	Ubiquitin-like modifier-activating enzyme 6	ACIGDTLCQK	_AC[Carbamidomethyl (C)]IGDTLC[Carbamidomethyl (C)]QK_	38455.4	35420.6	19392.7	20098.1	22325.8	13453.4	27612.4		12481		43546.9	31980.9	21302.7	15453.8	25625.4	16081	24321.9	11140.6	10225	11532.7	17210.7
A0AVT1	UBA6	Ubiquitin-like modifier-activating enzyme 6	LETGQFLTFR	_LETGQFLTFR_	25402.1	36185.3	14060.5	21503	20233.1	11177.1	23809.4	11285.1	18335.5	18568.8	23185.8	36907.9	14310.9	22857.9	19212.5	8264.28	21741.7	10946.1		22649.2
A0AVT1	UBA6	Ubiquitin-like modifier-activating enzyme 6	ALQLLHCFPLDIR	_ALQLLHC[Carbamidomethyl (C)]FPLDIR_	21226.1	15632.5	9759.72	14004	14587.5	7609.06	14029.5		10529.4	9345.3	14162	16668.4	9733.32	12423.4	12558.3	7107.92	12909.3			12824.7	5773.19
A0AVT1	UBA6	Ubiquitin-like modifier-activating enzyme 6	NAIFQLEK	_NAIFQLEK_	14712	15589.3	10491.7	14528.9	10712.8	8603.64		1488.38	9382.32		21489.6	17366.3	13261.7	18070.6	10483.2	4880.86	10275.8	4357.09		4674.17	3119.41
A0AVT1	UBA6	Ubiquitin-like modifier-activating enzyme 6	MYSIEPADR	_MYSIEPADR_	18382.4	14353.4	15241.1	12718.5	14069.5	7828.57	15897.2		8566.11	14059.3	17073.2	18261.3	16601.4	21816.7	15983	6155.04	14005.9			10688
A0AVT1	UBA6	Ubiquitin-like modifier-activating enzyme 6	YVLGDTAMQK	_YVLGDTAMQK_		5583.86	6654.5	4023.9	6311.69	1868.96				8082.03		6728.8	7517.16	8746.68	7451.83
A0AVT1	UBA6	Ubiquitin-like modifier-activating enzyme 6	IQEFKPSNK	_IQEFKPSNK_	776.786	1514.58	1464.02	1620.86	2652.03						558.617		1431.72	1458.53	1565.07	360.915
A0AVT1	UBA6	Ubiquitin-like modifier-activating enzyme 6	NFALLGVGTSK	_NFALLGVGTSK_	1.09549	0.868085		496.501	0.359524							0.796807		0.573537
A0AVT1	UBA6	Ubiquitin-like modifier-activating enzyme 6	AVTIHDTEK	_AVTIHDTEK_	506.795				168.073							554.776		384.083
A0AVT1	UBA6	Ubiquitin-like modifier-activating enzyme 6	NLPIMSTASVEIDDALYSR	_NLPIMSTASVEIDDALYSR_		0.868085			419.851		1.18876						295.003
A0AVT1	UBA6	Ubiquitin-like modifier-activating enzyme 6	YYFSHDTD	_YYFSHDTD_		0.868059									1.1372	0.796783
A0AVT1	UBA6	Ubiquitin-like modifier-activating enzyme 6	GMITVTDPDLIEK	_GMITVTDPDLIEK_				0.434692	0.359524								0.281682
A0AVT1	UBA6	Ubiquitin-like modifier-activating enzyme 6	GMITVTDPDLIEK	_GM[Oxidation (M)]ITVTDPDLIEK_				2124.16
A0AVT1	UBA6	Ubiquitin-like modifier-activating enzyme 6	MLYVPVMPGHAK	_M[Oxidation (M)]LYVPVMPGHAK_												37571.3
A0AVT1	UBA6	Ubiquitin-like modifier-activating enzyme 6	VTGGYPFEAYK	_VTGGYPFEAYK_															9711.45
A0AVT1	UBA6	Ubiquitin-like modifier-activating enzyme 6	AILSNEATK	_AILSNEATK_				209.96
A0FGR8;A0FGR8-2;A0FGR8-6	ESYT2	Extended synaptotagmin-2;Isoform 2 of Extended synaptotagmin-2;Isoform 6 of Extended synaptotagmin-2	ALALLEDEER	_ALALLEDEER_	27721.5	9043.86	2861.86	12444	14001.7		19343.1	7558.17		14991.1	28003.8	7506.02		27879.2	11191.2	1430.09	19502.7	14775.9		16818.9
A0FGR8;A0FGR8-2;A0FGR8-6	ESYT2	Extended synaptotagmin-2;Isoform 2 of Extended synaptotagmin-2;Isoform 6 of Extended synaptotagmin-2	VGNQIFQSR	_VGNQIFQSR_		2328.73	2117.93		1481.64					2368.61				4255.01	606.681					1168.88	1154.75
A0FGR8;A0FGR8-2;A0FGR8-6	ESYT2	Extended synaptotagmin-2;Isoform 2 of Extended synaptotagmin-2;Isoform 6 of Extended synaptotagmin-2	FQLSNSGPNSTIK	_FQLSNSGPNSTIK_			20726.6	12198.8						17692.1			22156.9	23301	21317.7					13667.4
A0FGR8;A0FGR8-2;A0FGR8-6	ESYT2	Extended synaptotagmin-2;Isoform 2 of Extended synaptotagmin-2;Isoform 6 of Extended synaptotagmin-2	ISSNPNPVVQMSVGHK	_ISSNPNPVVQMSVGHK_			576.922		1384.52					1705.17			220.955	3058.95	680.731					603.491
A0FGR8;A0FGR8-2;A0FGR8-6	ESYT2	Extended synaptotagmin-2;Isoform 2 of Extended synaptotagmin-2;Isoform 6 of Extended synaptotagmin-2	VLVALASEELAK	_VLVALASEELAK_	8224.75	3035.98		5260.86	2124.37					6469.85	6865.38		2783.33	9755.95	1590.09					4226.71
A0FGR8;A0FGR8-2;A0FGR8-6	ESYT2	Extended synaptotagmin-2;Isoform 2 of Extended synaptotagmin-2;Isoform 6 of Extended synaptotagmin-2	GKSDPYGIIR	_GKSDPYGIIR_	1.09552		0.25992										0.281682				1.1234
A0FGR8;A0FGR8-2;A0FGR8-6	ESYT2	Extended synaptotagmin-2;Isoform 2 of Extended synaptotagmin-2;Isoform 6 of Extended synaptotagmin-2	SHMSGSPGPGGSNTAPSTPVIGGSDKPGMEEK	_SHMSGSPGPGGSNTAPSTPVIGGSDKPGMEEK_					0.359524					0.677437										0.722206
A0M8Q6	IGLC7	Immunoglobulin lambda constant 7	VGVETTKPSK	_VGVETTKPSK_		0.868072			0.359519						1.1372	1055.18	0.281682		0.335956	0.495586				0.722216
A0M8Q6	IGLC7	Immunoglobulin lambda constant 7	ADGSPVKVGVETTKPSK	_ADGSPVKVGVETTKPSK_																	74789.1				25394.7
A0M8Q6	IGLC7	Immunoglobulin lambda constant 7	ADGSPVKVGVETTKPSK	_ADGSPVKVGVETTKPSK_					0.359524									0.573553
A1L0T0	ILVBL	2-hydroxyacyl-CoA lyase 2	VLHDAQQQCR	_VLHDAQQQC[Carbamidomethyl (C)]R_	1.0955	388.842	207.04	634.608	2812.63					320.39	1.1372	320.098	532.333	559.327	941.995					992.99	3640.11
A1L0T0	ILVBL	2-hydroxyacyl-CoA lyase 2	EQVPSLGSNVACGLAYTDYHK	_EQVPSLGSNVAC[Carbamidomethyl (C)]GLAYTDYHK_		3413.18	2911.46	1598.11	3680.78		740.125			3433.66	1804.38		1830.01	3324.18	4833.82	877.303				2427.81
A1L4H1	SSC5D	Soluble scavenger receptor cysteine-rich domain-containing protein SSC5D	LTQVVEQER	_LTQVVEQER_	349797	332934	203129	190643	107210	194903	386098	302785	182839	227731	395021	313002	224788	250619	111578	211242	384979	309641	214325	211559	43041.7
A1L4H1	SSC5D	Soluble scavenger receptor cysteine-rich domain-containing protein SSC5D	GLGQLGEAVK	_GLGQLGEAVK_	126795	125395	81191	69866.5	32306.4	70758.7	134896	138017	44834.9	78169.1	155461	117493	90637.4	84286.4	43739.8	74714	145238	122846	71623.2	67311.3	15617.9
A1L4H1	SSC5D	Soluble scavenger receptor cysteine-rich domain-containing protein SSC5D	WGTVCDDGWDLR	_WGTVC[Carbamidomethyl (C)]DDGWDLR_	37808.8	43545.6	41452.5	20738.5	16168.3	28601.5	40527.5	15394.7	57944.2	43077	40580.4	39456.6	43898	46741.8	16574.4	24272.3	36984	12170.1	58432.2	45026.3
A1L4H1	SSC5D	Soluble scavenger receptor cysteine-rich domain-containing protein SSC5D	LEVWHGGR	_LEVWHGGR_	50969.7	39848.4	26944.6	23218.3	13396.8	25209.5	48337.4	22756.4	16531.2	42817.7	60303.3	35474.3	40386.7	38495.3	14095.9	27134.2	34691.4	18121.2		38449	7954.99
A1L4H1	SSC5D	Soluble scavenger receptor cysteine-rich domain-containing protein SSC5D	WGSVCDDAWDLR	_WGSVC[Carbamidomethyl (C)]DDAWDLR_	25472.6	33948.8	33350.6	16611.4	13648.1	22530	37722.5	15539.3	22938.5	35198.5	28987.9	31906	36467.8	36068.4	9907.89	20944.1	32008.8	14210.2	18468.4	39577.2
A1L4H1	SSC5D	Soluble scavenger receptor cysteine-rich domain-containing protein SSC5D	LEVWHAGR	_LEVWHAGR_	37459.3	33848.1	28963.9	11485.2	10453.8	12710.5	29393.2	17748.6	13700.5	28218	41345.9	20977.8	26638	24323.1	9259.82	16606.7	44804.6		14742.1	24534.6
A1L4H1	SSC5D	Soluble scavenger receptor cysteine-rich domain-containing protein SSC5D	LVSGPHR	_LVSGPHR_	21041.8	29004.9	5747.11	12623.5	11200.1		34198.6	14482.2	20536.7	14129.2	25348.9	34057.6	17317.8	21400.7	8828.14	22329.9	11946	6296.64	8178.32	8259.7
A1L4H1	SSC5D	Soluble scavenger receptor cysteine-rich domain-containing protein SSC5D	DVGGQLQR	_DVGGQLQR_	288239	107011	52213.6	74462.4	65120.5	64626.4	191197	178433		134651	212151	91567.7	71534.1	168006	62868.9	56046.6	245422	185935		119660
A1L4H1	SSC5D	Soluble scavenger receptor cysteine-rich domain-containing protein SSC5D	DATVACWELGCGK	_DATVAC[Carbamidomethyl (C)]WELGC[Carbamidomethyl (C)]GK_	48529.3	56627.4	46778.2	33235.3	21101	34866	51785	28239.2		39247.6	52536.2	52024.1	46820.4	63291.5	21213.1	38556	51596.5	34120.2		42393.3
A1L4H1	SSC5D	Soluble scavenger receptor cysteine-rich domain-containing protein SSC5D	WGTVCDDNWDLR	_WGTVC[Carbamidomethyl (C)]DDNWDLR_	26242.6	48930.4	38377	23067.5	16968.8	24103.6	33971.3	25652.9		32531.4	32880.5	43493.9	43035	35707.8	16133.9	9054.77	28718.7	13735.4		35729
A1L4H1	SSC5D	Soluble scavenger receptor cysteine-rich domain-containing protein SSC5D	ELGCGGALAAPGGAR	_ELGC[Carbamidomethyl (C)]GGALAAPGGAR_	151022	101861	81282.9	96337.1	27788.8	66340.6	131326	85389.6	67047.2	92066.5	139787	111786	87657.7	116597	29818.4	69994.9	112381	86347.3	82570.9	80341.7	64716.4
A1L4H1	SSC5D	Soluble scavenger receptor cysteine-rich domain-containing protein SSC5D	ELGCGGALAAPGGAR	_ELGC[Carbamidomethyl (C)]GGALAAPGGAR_	13963.9		6312.29	9437.6		6892.89	10424			9989.36	13304.2	10943	7737.09	8664.25		4361.55				7112.07
A1L4H1	SSC5D	Soluble scavenger receptor cysteine-rich domain-containing protein SSC5D	LEVWHDQR	_LEVWHDQR_	12563.6	6073.1	9233.72	7005.86	2103.5	5824.86	14523.2			11840.9	21490.5	12073	10948.9	12073.2	2472.64		10529.6	3930.06		10003.4
A1L4H1	SSC5D	Soluble scavenger receptor cysteine-rich domain-containing protein SSC5D	VMACEPPALVELVAAVR	_VM[Oxidation (M)]AC[Carbamidomethyl (C)]EPPALVELVAAVR_	42221	36785.8	7568.8	21660.1		9322.45	34449.5	13033		6418.92	36341	37817.2	6842.8			10813.4	29090.7	19241.9		8645.87
A1L4H1	SSC5D	Soluble scavenger receptor cysteine-rich domain-containing protein SSC5D	LADGPHGCAGR	_LADGPHGC[Carbamidomethyl (C)]AGR_	1.0955	0.868072	0.25992		0.359519		1.18878				1.1372	0.796795		776.331	186.055	0.495586				519.717
A1L4H1	SSC5D	Soluble scavenger receptor cysteine-rich domain-containing protein SSC5D	SNCDHSEDAGLVCTGPAPR	_SNC[Carbamidomethyl (C)]DHSEDAGLVC[Carbamidomethyl (C)]TGPAPR_			1555.62											1611.67
A1L4H1	SSC5D	Soluble scavenger receptor cysteine-rich domain-containing protein SSC5D	WGTVCDDSWDMR	_WGTVC[Carbamidomethyl (C)]DDSWDMR_		0.868085											0.281682
A1L4H1	SSC5D	Soluble scavenger receptor cysteine-rich domain-containing protein SSC5D	FGPGAGPVWMDDVGCGGGEQALR	_FGPGAGPVWM[Oxidation (M)]DDVGC[Carbamidomethyl (C)]GGGEQALR_												0.796807
A2NJV5	IGKV2-29	Immunoglobulin kappa variable 2-29	PGQSPQLLIYEVSSR	_PGQSPQLLIYEVSSR_		8100.76	1773.65			2994.19	10580.8	34797.5		5560.23		9653.26						30710.4		8631.89
A2RRP1	NBAS	Neuroblastoma-amplified sequence	VLSNTTTTTK	_VLSNTTTTTK_	558.849	1147.17		852.544	1598.5					0.677428			191.308			0.495586
A2RRP1	NBAS	Neuroblastoma-amplified sequence	QSPGVANELLK	_QSPGVANELLK_				0.434692						0.677437
A2RRP1	NBAS	Neuroblastoma-amplified sequence	STTPEELYQR	_STTPEELYQR_			3155.35
A2RTX5;A2RTX5-2	TARS3	Threonine--tRNA ligase 2, cytoplasmic;Isoform 2 of Threonine--tRNA ligase 2, cytoplasmic	NELSGTLSGLTR	_NELSGTLSGLTR_	15153.6		12435.8		5941.59	3844.77				3104.15		5042.3	10774.9		12321.5	8593.74	14784.5
A2RTX5;A2RTX5-2	TARS3	Threonine--tRNA ligase 2, cytoplasmic;Isoform 2 of Threonine--tRNA ligase 2, cytoplasmic	AENCDLR	_AENC[Carbamidomethyl (C)]DLR_			287.37	281.936		716.335						486.707	918.564
A2RUC4	TYW5	tRNA wybutosine-synthesizing protein 5	AGQHLPVPR	_[Acetyl (Protein N-term)]AGQHLPVPR_			4883.61		1340.35								1227.44
A2RUS2;A2RUS2-2	DENND3	DENN domain-containing protein 3;Isoform 2 of DENN domain-containing protein 3	SEVYIWSLK	_SEVYIWSLK_	9235.16	10787.8	13304.6	2215.71	14462.3	1885.04	7772.88			9384.54	9413.7	11900	11992.3	15233.6	11700.6	8580.16	6028.43	11425		8170.33
A2RUS2;A2RUS2-2	DENND3	DENN domain-containing protein 3;Isoform 2 of DENN domain-containing protein 3	GSSAVLNVTPK	_GSSAVLNVTPK_				44242.8	2502.13					1265.62				0.573553	7602.76					1666.66
A2RUS2;A2RUS2-2	DENND3	DENN domain-containing protein 3;Isoform 2 of DENN domain-containing protein 3	DASIIHR	_DASIIHR_			1951.46		6808.82				23357.2	1759.2			1294.85		6077.09
A2RUS2;A2RUS2-2	DENND3	DENN domain-containing protein 3;Isoform 2 of DENN domain-containing protein 3	INPSAGEAFPQAVDVLLYTPGHLDPAEKVEDAHPK	_INPSAGEAFPQAVDVLLYTPGHLDPAEKVEDAHPK_	803.455				294.126										483.772
A2RUS2;A2RUS2-2	DENND3	DENN domain-containing protein 3;Isoform 2 of DENN domain-containing protein 3	LFEALTVGQEK	_LFEALTVGQEK_			0.25992									0.796807			0.335965
A2RUS2;A2RUS2-2	DENND3	DENN domain-containing protein 3;Isoform 2 of DENN domain-containing protein 3	LISEILDKPHEASK	_LISEILDKPHEASK_				0.434692							1.1372				279.227
A4D1S5;A4D1S5-2	RAB19	Ras-related protein Rab-19;Isoform 2 of Ras-related protein Rab-19	IILIGDSNVGK	_IILIGDSNVGK_	5572.55						20471.8							6933.88			21338.6
A5D8V6	VPS37C	Vacuolar protein sorting-associated protein 37C	NLEFQGPLEISR	_NLEFQGPLEISR_	9935.9		2058.59												1572.76
A5D8V6	VPS37C	Vacuolar protein sorting-associated protein 37C	METLKDK	_[Acetyl (Protein N-term)]METLKDK_											23180.9
A5PLN9;A5PLN9-2;A5PLN9-4;A5PLN9-5	TRAPPC13	Trafficking protein particle complex subunit 13;Isoform 2 of Trafficking protein particle complex subunit 13;Isoform 3 of Trafficking protein particle complex subunit 13;Isoform 4 of Trafficking protein particle complex subunit 13	ADLQTSSQR	_ADLQTSSQR_	2143.08	4529.3	2528.2		2573.96	8103.2	1169.3			2730.2	2662.37		2296.85	1614.76	1886.23	662.533				1971.13	3361.09
A5PLN9;A5PLN9-2;A5PLN9-4;A5PLN9-5	TRAPPC13	Trafficking protein particle complex subunit 13;Isoform 2 of Trafficking protein particle complex subunit 13;Isoform 3 of Trafficking protein particle complex subunit 13;Isoform 4 of Trafficking protein particle complex subunit 13	LQTSQLQR	_LQTSQLQR_	13577.1	7982.77	9501.46	9367.98	8492.15	7080.42	6383.38			8260.62			7347.18	9277.23	8420.74					3430.11
A5PLN9;A5PLN9-2;A5PLN9-4;A5PLN9-5	TRAPPC13	Trafficking protein particle complex subunit 13;Isoform 2 of Trafficking protein particle complex subunit 13;Isoform 3 of Trafficking protein particle complex subunit 13;Isoform 4 of Trafficking protein particle complex subunit 13	AYLQPMDTR	_AYLQPMDTR_	1.09549		427.587	5981.22	0.359524					561.682	8570.54		2987.34	0.573553	2973.32						2633.36
A5PLN9;A5PLN9-2;A5PLN9-4;A5PLN9-5	TRAPPC13	Trafficking protein particle complex subunit 13;Isoform 2 of Trafficking protein particle complex subunit 13;Isoform 3 of Trafficking protein particle complex subunit 13;Isoform 4 of Trafficking protein particle complex subunit 13	MAPGYGDVR	_MAPGYGDVR_	1871.61				1798.81						1821.03		3928.39		1928.4
A5PLN9;A5PLN9-2;A5PLN9-4;A5PLN9-5	TRAPPC13	Trafficking protein particle complex subunit 13;Isoform 2 of Trafficking protein particle complex subunit 13;Isoform 3 of Trafficking protein particle complex subunit 13;Isoform 4 of Trafficking protein particle complex subunit 13	FQVLKPLDVK	_FQVLKPLDVK_														361.871				1053.57
A5YKK6;A5YKK6-2	CNOT1	CCR4-NOT transcription complex subunit 1;Isoform 2 of CCR4-NOT transcription complex subunit 1	NLILSAFPR	_NLILSAFPR_	17981.4	14119	7497.61	15045.9	12859	5035.56	9818.89				17328.5	13697.2	8691.58	8517.85	11435.4	6668.84	7395.99
A5YKK6;A5YKK6-2	CNOT1	CCR4-NOT transcription complex subunit 1;Isoform 2 of CCR4-NOT transcription complex subunit 1	IVEPPENIQEK	_IVEPPENIQEK_	4424.06	3393.24	6479.45	5578.48	2647.3	5021.69				2220.53	4515.59	2041.07	5883.21	7565.93	5081.66	5468.56
A5YKK6;A5YKK6-2	CNOT1	CCR4-NOT transcription complex subunit 1;Isoform 2 of CCR4-NOT transcription complex subunit 1	SPVTFLSDLR	_SPVTFLSDLR_		13928.3			6695.95	4744.05	6949.72			7012.2	12673.1	12650.2	2467.23		5891.61	4836.02	9817.77
A5YKK6;A5YKK6-2	CNOT1	CCR4-NOT transcription complex subunit 1;Isoform 2 of CCR4-NOT transcription complex subunit 1	QLAVYEEFAR	_QLAVYEEFAR_	12672.6	4793.45	5465.83	10135	10005.4	5709.43					14139.9	7453.28		8790.06	11018.7
A5YKK6;A5YKK6-2	CNOT1	CCR4-NOT transcription complex subunit 1;Isoform 2 of CCR4-NOT transcription complex subunit 1	SLLEVVVLSR	_SLLEVVVLSR_		2527.14	3104.99	7217.33	10242.2	2127.43				1204.54				8172.23	7850.47					2050.58
A5YKK6;A5YKK6-2	CNOT1	CCR4-NOT transcription complex subunit 1;Isoform 2 of CCR4-NOT transcription complex subunit 1	ILLVDER	_ILLVDER_	6705.7		2124.22		8037.08					4525.84	5535.54	955.486		6675.92	9319.37					2987.01
A5YKK6;A5YKK6-2	CNOT1	CCR4-NOT transcription complex subunit 1;Isoform 2 of CCR4-NOT transcription complex subunit 1	SNLQVSNEPGNR	_SNLQVSNEPGNR_	2668.21	4105.03	4022.2	2470.64	5629.37						4034.83		4506		5497.77	1121.21
A5YKK6;A5YKK6-2	CNOT1	CCR4-NOT transcription complex subunit 1;Isoform 2 of CCR4-NOT transcription complex subunit 1	GLHNVVYGIQR	_GLHNVVYGIQR_	1593.21				4099.9									4586.31	7064.97
A5YKK6;A5YKK6-2	CNOT1	CCR4-NOT transcription complex subunit 1;Isoform 2 of CCR4-NOT transcription complex subunit 1	EVFNCMLR	_EVFNC[Carbamidomethyl (C)]MLR_					1180.39										995.462
A5YKK6;A5YKK6-2	CNOT1	CCR4-NOT transcription complex subunit 1;Isoform 2 of CCR4-NOT transcription complex subunit 1	CPVVLAPLLYPEKR	_C[Carbamidomethyl (C)]PVVLAPLLYPEKR_					729.592											714.939
A5YKK6;A5YKK6-2	CNOT1	CCR4-NOT transcription complex subunit 1;Isoform 2 of CCR4-NOT transcription complex subunit 1	AGPEMDKR	_AGPEMDKR_					234.664
A6NC98	CCDC88B	Coiled-coil domain-containing protein 88B	LSDGALLLR	_LSDGALLLR_	44223.6	46750.4	26582.7	28267.7	32296.2	19236.2	32257.6			26869.7	53578.9	45716.2	27935.5	34894.1	32028.5	15829.2	28895.3			26443.4	29182.8
A6NC98	CCDC88B	Coiled-coil domain-containing protein 88B	LAELLLEREPLCLRPEAPSR	_LAELLLEREPLC[Carbamidomethyl (C)]LRPEAPSR_	16730.3	15256.2	4937.46	14035.1	10553.8	5969.85	8263.87			6845.88	14139.9	12615.7	6299.39	11592.6	9692.54	6266.31	6236.64			7674.5
A6NC98	CCDC88B	Coiled-coil domain-containing protein 88B	YQGLEQR	_YQGLEQR_	1.0955	0.868059	607.604	0.434685	176.182	0.420929	1.18876			0.677428	1.1372	675.967	628.211	0.573553	0.335956	0.495586				0.722216	290.82
A6NC98	CCDC88B	Coiled-coil domain-containing protein 88B	IQAPQLLGGETEGR	_IQAPQLLGGETEGR_	7667.9	12435	11757.7	9602.14	7725.29	8618.08				8558.68	10155.7	13219.1	11055.3	11378.8	7241.86	8873.66	4415.12			10353.9
A6NC98	CCDC88B	Coiled-coil domain-containing protein 88B	ESNQQLDLSACR	_ESNQQLDLSAC[Carbamidomethyl (C)]R_	12109	17807.6	7173.89	5551.26	8195.06	4077.98	8982.95			11309.8	14495.7	12855.5	7785.17	10993.1	8658.73	4900.97				11832.6
A6NC98	CCDC88B	Coiled-coil domain-containing protein 88B	AQELLLQSQR	_AQELLLQSQR_	5875.13	7728.06	3738.99	6243.97	4816.95	4148.34				5876.51	6959.68	10230.2	5530.09	6612.21	4622.15	3589.71				5045.96	3563.27
A6NC98	CCDC88B	Coiled-coil domain-containing protein 88B	VLSGVLEASK	_VLSGVLEASK_	646.367	2368.66	985.192	3270.48	1016.74	907.813			42535.2	1730.1	1892.49	2832.71	2852.66	2283.08	2217.82				36370.8	1038.42
A6NC98	CCDC88B	Coiled-coil domain-containing protein 88B	ALQLEEELFQLR	_ALQLEEELFQLR_	2042.88	2432.03	3032.24	6034.87	2941.22	5508.44				1723.24		4288.35	3206.93	3884.18	3487.04	4470.47				3727.55	10161.6
A6NC98	CCDC88B	Coiled-coil domain-containing protein 88B	ALLEEQLEAAR	_ALLEEQLEAAR_	9163.79	12924.7		12435.8	5596.24	6877.66	3891.92				16353.5	10035.6				4882.36					7159.39
A6NC98	CCDC88B	Coiled-coil domain-containing protein 88B	LAELLLER	_LAELLLER_		7566.48	4511.66	4297.95	5993.47							3557.36	6428.44	7365.73	7204.02	1372.48
A6NC98	CCDC88B	Coiled-coil domain-containing protein 88B	LTTQCELLTQLR	_LTTQC[Carbamidomethyl (C)]ELLTQLR_	9419.09	13349.3	7876.1	6593.01	7579.31	4862.83				6444.97	9728.22	11378.5	8150.97	9730.95	7791.83	6568.93				7352.78	4486.86
A6NC98	CCDC88B	Coiled-coil domain-containing protein 88B	LTTQCELLTQLR	_LTTQC[Carbamidomethyl (C)]ELLTQLR_			2329.57
A6NC98	CCDC88B	Coiled-coil domain-containing protein 88B	EAEAQAWEQAR	_EAEAQAWEQAR_		2429.16	2374.02		2400.59					2856.78			3572.96		2721.32	2857.35
A6NC98	CCDC88B	Coiled-coil domain-containing protein 88B	VLEPVPLPR	_VLEPVPLPR_		565.255	1560.16	1075.65								811.495	671.373	2576.23	169.901
A6NC98	CCDC88B	Coiled-coil domain-containing protein 88B	ALELAHR	_ALELAHR_		1900.77		1435.36	1745.79										1894.56
A6NC98	CCDC88B	Coiled-coil domain-containing protein 88B	LMQDGHR	_LMQDGHR_				0.434685							1.1372	0.796795		0.573553
A6NC98	CCDC88B	Coiled-coil domain-containing protein 88B	QGPAGLGPK	_QGPAGLGPK_	1.09552									0.677437			927.423
A6NC98	CCDC88B	Coiled-coil domain-containing protein 88B	KAEALGDELEAQAR	_KAEALGDELEAQAR_			881.524			918.034							1283.96
A6NC98	CCDC88B	Coiled-coil domain-containing protein 88B	AEPQLVETQNVR	_AEPQLVETQNVR_					1424.61									1125.97
A6NC98	CCDC88B	Coiled-coil domain-containing protein 88B	MQVLESEGR	_MQVLESEGR_			1325.9		333.76
A6NC98	CCDC88B	Coiled-coil domain-containing protein 88B	AELLLDSQAEVQGLEAEIR	_AELLLDSQAEVQGLEAEIR_				5854.28
A6NC98	CCDC88B	Coiled-coil domain-containing protein 88B	APAEGPSHHLALQLANAK	_APAEGPSHHLALQLANAK_																				7019.2
A6NC98	CCDC88B	Coiled-coil domain-containing protein 88B	KLEVLEEEVR	_KLEVLEEEVR_												3241.48
A6NC98	CCDC88B	Coiled-coil domain-containing protein 88B	AALQGQLQHLEGQLGSLQGR	_AALQGQLQHLEGQLGSLQGR_										1521.26
A6NC98	CCDC88B	Coiled-coil domain-containing protein 88B	QEAQALSGQAK	_QEAQALSGQAK_		553.5
A6NC98	CCDC88B	Coiled-coil domain-containing protein 88B	GQQQALLR	_GQQQALLR_					0.359524
A6NC98	CCDC88B	Coiled-coil domain-containing protein 88B	KRAEPQLVETQNVR	_KRAEPQLVETQNVR_													0.281682
A6NC98	CCDC88B	Coiled-coil domain-containing protein 88B	EALVEALAAAGR	_EALVEALAAAGR_		0.868085
A6NCE7;Q9GZQ8	MAP1LC3B2;MAP1LC3B	Microtubule-associated proteins 1A/1B light chain 3 beta 2;Microtubule-associated proteins 1A/1B light chain 3B	FLVPDHVNMSELIK	_FLVPDHVNMSELIK_	55762.1	18194.8	10050.7	9732.59	55756.2	13552.7	7393.93	6620.07	14085.8	49699.3	37699.4	17237.4	11355.9	14019.6	41182.4	15145.7	6313.23	8899.29		71678.9	1027.83
A6NCE7;Q9GZQ8	MAP1LC3B2;MAP1LC3B	Microtubule-associated proteins 1A/1B light chain 3 beta 2;Microtubule-associated proteins 1A/1B light chain 3B	FLVPDHVNMSELIK	_FLVPDHVNM[Oxidation (M)]SELIK_					294.955										1610.38
A6NCE7;Q9GZQ8	MAP1LC3B2;MAP1LC3B	Microtubule-associated proteins 1A/1B light chain 3 beta 2;Microtubule-associated proteins 1A/1B light chain 3B	EQHPTKIPVIIER	_EQHPTKIPVIIER_	6351.9			1673.83	5499.5										6525.9						5048.73
A6NDG6	PGP	Glycerol-3-phosphate phosphatase	FIAGTGCLVR	_FIAGTGC[Carbamidomethyl (C)]LVR_	53617.7	54711.3	47087.7	33958	32306	29233.4	42383.5	31561.7	47363.7	44864.7	63476.1	53888	45412.1	55364.4	35753.8	40870.1	44132.3	27119.2	43097.2	45177.9
A6NDG6	PGP	Glycerol-3-phosphate phosphatase	YLQQPGCLLVGTNMDNR	_YLQQPGC[Carbamidomethyl (C)]LLVGTNMDNR_	4098.44		3971.13		2825.67	2475.67					2149.49		4484.31	6774.86	2784.1					5322.08
A6NDG6	PGP	Glycerol-3-phosphate phosphatase	GETAVPGAPEALR	_GETAVPGAPEALR_					0.359524		1022.51								0.335965
A6NFQ2;A6NFQ2-2;A6NFQ2-3	TCAF2	TRPM8 channel-associated factor 2;Isoform 2 of TRPM8 channel-associated factor 2;Isoform 3 of TRPM8 channel-associated factor 2	GSQLGPVPVTIR	_GSQLGPVPVTIR_	51428.4	18340.1	26635.3	26614.9	40091.9	20154	10076.8			24756.6	60259.4	17841.5	28811.2	31549.1	37821.2	22961.4	9042.9			23388.3
A6NFQ2;A6NFQ2-2;A6NFQ2-3	TCAF2	TRPM8 channel-associated factor 2;Isoform 2 of TRPM8 channel-associated factor 2;Isoform 3 of TRPM8 channel-associated factor 2	LWDEMMQAVAR	_LWDEMMQAVAR_	10860.8		7327.69	2864.54	10430.8	2847.95					10412.6		7746.49	11989.3	13125.6	5595.86
A6NFQ2;A6NFQ2-2;A6NFQ2-3	TCAF2	TRPM8 channel-associated factor 2;Isoform 2 of TRPM8 channel-associated factor 2;Isoform 3 of TRPM8 channel-associated factor 2	AQAHEALSPPER	_AQAHEALSPPER_	7382.14		2229.95	2494.51	3621.04						3812.51		2703.19	2822.19	5398.12					2808.57
A6NFQ2;A6NFQ2-2;A6NFQ2-3	TCAF2	TRPM8 channel-associated factor 2;Isoform 2 of TRPM8 channel-associated factor 2;Isoform 3 of TRPM8 channel-associated factor 2	MGPFLLNAVR	_MGPFLLNAVR_	17569	5409.01	7979.82	2552.62	15513.4	4681.19				7298.4	19459.3	2063.18	7298.33	6346.33	14326.2	5037.79				6209.69	1678.49
A6NFQ2;A6NFQ2-2;A6NFQ2-3	TCAF2	TRPM8 channel-associated factor 2;Isoform 2 of TRPM8 channel-associated factor 2;Isoform 3 of TRPM8 channel-associated factor 2	GVWGPIHELGHNQQR	_GVWGPIHELGHNQQR_	610.46		2001.77		1498.08					1337.46			1920.18	2827.51	1614.88					2200.61
A6NFQ2;A6NFQ2-2;A6NFQ2-3	TCAF2	TRPM8 channel-associated factor 2;Isoform 2 of TRPM8 channel-associated factor 2;Isoform 3 of TRPM8 channel-associated factor 2	QDQQQLLEGISELDIR	_QDQQQLLEGISELDIR_					1324.53						1428.63		989.108		1699.06
A6NHR9;A6NHR9-2	SMCHD1	Structural maintenance of chromosomes flexible hinge domain-containing protein 1;Isoform 2 of Structural maintenance of chromosomes flexible hinge domain-containing protein 1	GLAPIECYNR	_GLAPIEC[Carbamidomethyl (C)]YNR_	19045	16599	9193.81	10722.8	8093.63	6215.69				15574.2	18355.6	12932.6	7964.27	9914.65	8080.25	5741.03				14687.3	5196.9
A6NHR9;A6NHR9-2	SMCHD1	Structural maintenance of chromosomes flexible hinge domain-containing protein 1;Isoform 2 of Structural maintenance of chromosomes flexible hinge domain-containing protein 1	FIPGPPGNK	_FIPGPPGNK_	13055.5		6584.95	7023.87	6666.34	7942.31	3516.13			12037	13145.3		8876.06	13013.3		5674.38				10212.4
A6NHR9;A6NHR9-2	SMCHD1	Structural maintenance of chromosomes flexible hinge domain-containing protein 1;Isoform 2 of Structural maintenance of chromosomes flexible hinge domain-containing protein 1	TTFQENTQSISVR	_TTFQENTQSISVR_			2631.17	3644.72	1401.44					2916.15	2257.54	3019.17	2336.76	2332.36	2176.44	1510.09				1551.98	2043.33
A6NHR9;A6NHR9-2	SMCHD1	Structural maintenance of chromosomes flexible hinge domain-containing protein 1;Isoform 2 of Structural maintenance of chromosomes flexible hinge domain-containing protein 1	LIPYTSVEDFDWCTPPK	_LIPYTSVEDFDWC[Carbamidomethyl (C)]TPPK_		13351.4	4448.02	4654.31	4229.8	5497.9						12603.5	6459.69			5898.29					12618.7
A6NHR9;A6NHR9-2	SMCHD1	Structural maintenance of chromosomes flexible hinge domain-containing protein 1;Isoform 2 of Structural maintenance of chromosomes flexible hinge domain-containing protein 1	QGDFESDHSGYVRPVPVPR	_QGDFESDHSGYVRPVPVPR_				806.774						1815.96	801.628	1650.96	800.158
A6NHR9;A6NHR9-2	SMCHD1	Structural maintenance of chromosomes flexible hinge domain-containing protein 1;Isoform 2 of Structural maintenance of chromosomes flexible hinge domain-containing protein 1	LQIFSVEGQK	_LQIFSVEGQK_												1572.57			737.158
A6NHR9;A6NHR9-2	SMCHD1	Structural maintenance of chromosomes flexible hinge domain-containing protein 1;Isoform 2 of Structural maintenance of chromosomes flexible hinge domain-containing protein 1	GMVFGAPVPK	_GMVFGAPVPK_										4719.99
A6NHR9;A6NHR9-2	SMCHD1	Structural maintenance of chromosomes flexible hinge domain-containing protein 1;Isoform 2 of Structural maintenance of chromosomes flexible hinge domain-containing protein 1	VQLISGPPAK	_VQLISGPPAK_																				0.722227
A6NI79	CCDC69	Coiled-coil domain-containing protein 69	QLSEDLLLTR	_QLSEDLLLTR_	16374.3	13997.1	6536.24	8118.34	5251.28		15762.9			2023.7	17524.8	12648.9	6349.93	8655.47	3311.22	1976.78	12669	7713.53		2221.18
A6NI79	CCDC69	Coiled-coil domain-containing protein 69	EASSTQQETIDR	_EASSTQQETIDR_											679.755
A6NI79	CCDC69	Coiled-coil domain-containing protein 69	WAQQVEK	_WAQQVEK_					190.219
A6NIH7	UNC119B	Protein unc-119 homolog B	SDSFYFVDNK	_SDSFYFVDNK_					320.468									0.573537
A6NIH7	UNC119B	Protein unc-119 homolog B	AAAAASAAGPGGLVAGKEEK	_AAAAASAAGPGGLVAGKEEK_													0.281682
B0I1T2	MYO1G	Unconventional myosin-Ig	GSFTLLWPSR	_GSFTLLWPSR_	1.07069e+06	544049	240156	191048	361115	127387	515652	335607	238224	169351	964483	488467	226335	371662	324784	135679	464475	306353	195763	176480	75666.7
B0I1T2	MYO1G	Unconventional myosin-Ig	DFLFQDFK	_DFLFQDFK_	270609	240038	83667.8	153793	154086	45877.9	189992	156160	72509.1	61662.7	203676	215006	86833	175513	131296	46112	156595	150022	63865.1	76359.9	3210.26
B0I1T2	MYO1G	Unconventional myosin-Ig	LFEWVVNR	_LFEWVVNR_	2.06441e+06	1.16863e+06	622341	663920	1.02255e+06	347803	1.26478e+06	783334		363322	1.98594e+06	1.0151e+06	639334	1.0208e+06	834747	352200	1.08666e+06	703379	124656	415895	480724
B0I1T2	MYO1G	Unconventional myosin-Ig	LLYNSTDPTLR	_LLYNSTDPTLR_	1.72127e+06	1.00172e+06	477650	680634	626089	293305	1.14159e+06	589110	178625	303140	1.96537e+06	952170	632139	656661	485519	333133	1.00726e+06	618641	271126	335934	628744
B0I1T2	MYO1G	Unconventional myosin-Ig	LLYNSTDPTLR	_LLYNSTDPTLR_	72993.5	38269	17460.3	24144.5	22178.3	12485.4	43462.9			11021.9	82432.7	38763.7	24933.2	24485.7	23103.8	10894	38599	18454.4		10245.9	18269.8
B0I1T2	MYO1G	Unconventional myosin-Ig	VAAMGALQGLR	_VAAMGALQGLR_	1.81422e+06	772745	355501	219347	476034	244468	1.07187e+06	675797	359572	383544	2.10705e+06	708870	363842	343554	433821	289981	1.06873e+06	602155	327687	325728	315254
B0I1T2	MYO1G	Unconventional myosin-Ig	VAAMGALQGLR	_VAAM[Oxidation (M)]GALQGLR_	164368	131829	14577.8	29761	12211.6	10223.4	59481.8	31267.2		10794.2	181856	122500	14935.1	9210.86	12667.5	9481.35	62413.8	27732		9798.35
B0I1T2	MYO1G	Unconventional myosin-Ig	NFHAFYQLLR	_NFHAFYQLLR_	524250	319011	131778	205181	229243	79587.7	290125	205658	65068.1	117799	541996	294418	129146	265060	174545	66755.7	233760		74026.9	135237	91401.1
B0I1T2	MYO1G	Unconventional myosin-Ig	NFHAFYQLLR	_NFHAFYQLLR_	168334	96050.9	29741.9	47011.6	60068.6	18980.6	79361.1	83314.1		36219.5	156288	83631.2	26380.4	105295	36977	8809.95	65624.3	87714.4		46336.8	2142.28
B0I1T2	MYO1G	Unconventional myosin-Ig	HQVAYLGLLENVR	_HQVAYLGLLENVR_	542082	352867	151241	287504	229787	95132.9	327960	254774		102205	634919	326066	156500	305886	216604	111880	287709	244353	51174	129704	204780
B0I1T2	MYO1G	Unconventional myosin-Ig	QLHELHLER	_QLHELHLER_	206814	117006	69837.3	148135	114731	49660	149777	97795	53290.1	78004.2	267088	205067	77624.1	128568	110158	25464.7	124527	110919		72632.4	11628.7
B0I1T2	MYO1G	Unconventional myosin-Ig	DFLFQDFKR	_DFLFQDFKR_	283932	129802	48777.2	96896.9	74147.2	29768.9	164153	69326		41660.2	301975	109582	29909.7	128386	69095.4	28937.4	135123	81177.2	52587.2	48199.3	29407.5
B0I1T2	MYO1G	Unconventional myosin-Ig	AVPLEAVTGLSVTSGGDQLVVLHAR	_AVPLEAVTGLSVTSGGDQLVVLHAR_	131867	104254	46649	95782.7	68744.4	24177.8	95141.7	50960.3	37685.7	29089.8	141759	102289	50486.9	89610.7	67745	23071.1	99595	48868.6		35402.6	80838.7
B0I1T2	MYO1G	Unconventional myosin-Ig	YMDINFDFK	_YMDINFDFK_	33457.8	39591	28116.7	42007.4	49064.4	17137.2	33820.7	29252.6	5155.84	15781.3	26813.4	37445.5	31290	54649.9	39897.8	13519.7	26929.7	32047.8	12019.5	21097.5
B0I1T2	MYO1G	Unconventional myosin-Ig	SRDTCIVISGESGAGK	_SRDTC[Carbamidomethyl (C)]IVISGESGAGK_	39738.5	36172.1	19031.4	24051.7	20360.9	7642.48	29634.8	7486.31	2252.86	11267.3	52768.8	34983.6	17119.1	30567	22979.4	8951.12	26176.1	6242.88		5584.25	673.527
B0I1T2	MYO1G	Unconventional myosin-Ig	QPPLYGR	_QPPLYGR_	162340	69540.7	68726.8	65272.4	72262.1	15437.8	109259	56160.7		18081.3	208664	82004.6	52249.6	92010.2	83325.4	29360.6	92003.3	52261.5		22349.6	50621.2
B0I1T2	MYO1G	Unconventional myosin-Ig	HYAGDVTYSVEGFIDKNR	_HYAGDVTYSVEGFIDKNR_	185323	53997.2	29451.2	55831.3	54192.1	20127.2	72612.7	21169.1		17597.1	118722	53143.3	29433.1	81605.5	60090.1	21231.7	66297.2	8530.9		29025.5	24845.4
B0I1T2	MYO1G	Unconventional myosin-Ig	INSVMEPR	_INSVM[Oxidation (M)]EPR_	272785	164994	30047.5	117262	47276.8	20547.4	94808.1	42886.3		22925.7	211327	155479	34242.5	52582.4	47689	20225.8	89406.5	40584.4		28140.6	23418.7
B0I1T2	MYO1G	Unconventional myosin-Ig	INSVMEPR	_INSVMEPR_	62317.4	20688.3	12440.4	18451	20507.8	8101.2	36650.4	19982.9		4907.89	103807	22914.7	23721.9	24766	29654.6	4385.02	31270	18115.2
B0I1T2	MYO1G	Unconventional myosin-Ig	EGLAVAEEALVDHVAELTATPR	_EGLAVAEEALVDHVAELTATPR_	57219.8	35559.8	18045.3	35193.5	18691.2	15310.1	38533	18280.5	9761.9	7701.63	52284	34160.1	21006.3	25186.3	17896.5	13804.2	35243.8	10547	8748.78	7973.79	7722.6
B0I1T2	MYO1G	Unconventional myosin-Ig	EGLAVAEEALVDHVAELTATPR	_EGLAVAEEALVDHVAELTATPR_	1.09549	0.868085	98.2804	0.434692	1588.6	0.420941	1.18876	1.7304	3.36089		1.13723	0.796807	0.281682	1547.82	199.744		1.1234			0.722227
B0I1T2	MYO1G	Unconventional myosin-Ig	VGELVGVLAAHCQGEGR	_VGELVGVLAAHC[Carbamidomethyl (C)]QGEGR_	30714.6	17455.4	13297.6	15852.7	15250.7	4725.02	13766.8	5359.72		3596.57	40490.4	16980.5	12031.4	20921	18185.4	5951.15	15023.8			5393.94	6125.76
B0I1T2	MYO1G	Unconventional myosin-Ig	AAVSALLEQHGLQGDVAFGHSK	_AAVSALLEQHGLQGDVAFGHSK_	264961	147096	68938.4	166414	130393	41669	154028	99538.6	87124.9	62347.1	283708	164607	92299.6	195908	121471	28405.7	142157	137527	62510.6	70351.2	39734.9
B0I1T2	MYO1G	Unconventional myosin-Ig	AAVSALLEQHGLQGDVAFGHSK	_AAVSALLEQHGLQGDVAFGHSK_	8009.3	1471.12	2018.7	7248.91	4990.09					319.362	9270.52	6186.67	3322.17	7566.63	5646.99		1.1234			1161.31
B0I1T2	MYO1G	Unconventional myosin-Ig	LDENHCR	_LDENHC[Carbamidomethyl (C)]R_	37488.5	28431.7	9349.35	15824.8	17569.6	5066.07	23527.8			1046.22	49531.1	27048.2	8499.86	16193.6	15989.8	4578.6	19179			5501.58	12041.7
B0I1T2	MYO1G	Unconventional myosin-Ig	IKHYAGDVTYSVEGFIDK	_IKHYAGDVTYSVEGFIDK_	15110.6	4559.24	9136.98	7035.5	9239.43	4839.98	4486.51			2927.62	18976.2	4358.41	7133.47	12555.8	9337.46	7008.47	8997.92	24780.3		2993.65
B0I1T2	MYO1G	Unconventional myosin-Ig	LISVEPRPEQPEPDFR	_LISVEPRPEQPEPDFR_	16077.6	10497.5	6276.12	7073.71	6791.05	3526.64	8851.3	3431.46		4767.82	22364.4	8928.23	8745.05	10685.5	7833.68	4610.43	11328.3			3855.8
B0I1T2	MYO1G	Unconventional myosin-Ig	STCVLEAFGNAR	_STC[Carbamidomethyl (C)]VLEAFGNAR_	1.04251e+06	581915	254162	415501	352117	143228	584127	376029	169020	182814	1.17072e+06	553738	273455	508137	362666	182709	553018	375668	238438	210774	146137
B0I1T2	MYO1G	Unconventional myosin-Ig	STCVLEAFGNAR	_STC[Carbamidomethyl (C)]VLEAFGNAR_	1.09549	0.868085	175.127		0.359524					0.677437	1.13723	0.796807	0.281682		0.335965	232.392	1.1234
B0I1T2	MYO1G	Unconventional myosin-Ig	SRPPLDNR	_SRPPLDNR_	15453.2	7519.15	2482.69	3087.88	5282.11	557.642	10853.7				10042.3	5297.47	3320.37	1180.58	2777.3	0.495586	4254.08	788.999			4622.25
B0I1T2	MYO1G	Unconventional myosin-Ig	GSEDKQLHELHLER	_GSEDKQLHELHLER_	61647.6	24361.9	16965.1	17090.8	16343.7		54093.3			3817.96	70057.1	22844.9	19733.5	18004	22096	11019.5	34998.3				6872.49
B0I1T2	MYO1G	Unconventional myosin-Ig	ILAAILHLGNIEFVETEEGGLQK	_ILAAILHLGNIEFVETEEGGLQK_		0.868085	7144.97	25790	16412.8		1.18876		3.36067	0.677437	1.13723		10695.7	17654.9	13981.5	0.495601	1.1234			0.722227	522.459
B0I1T2	MYO1G	Unconventional myosin-Ig	GDPIGGHIHSYLLEK	_GDPIGGHIHSYLLEK_	110698	104605	49308.2	67904.2	68431.2	30724.3	86803	42398.4		47169.4	136064	106038	64773.3	87717.9	62255.7	30315.7	96973.8	24606.8		28177.3
B0I1T2	MYO1G	Unconventional myosin-Ig	GDPIGGHIHSYLLEK	_GDPIGGHIHSYLLEK_	1.09549	0.868085			1255.19		1.18876			470.028	1.13723	0.796807	0.281682	502.034	4243.68		1.1234	1.76364		537.78
B0I1T2	MYO1G	Unconventional myosin-Ig	GDPIGGHIHSYLLEK	_GDPIGGHIHSYLLEK_	3116.25	4248.23	3676.69	3386.96	7165.46					1509.03		3022.74	3251.83	9343.45	5675.52	1525.99				1347.25
B0I1T2	MYO1G	Unconventional myosin-Ig	VSDCIPLSHR	_VSDC[Carbamidomethyl (C)]IPLSHR_	43089.8	15460.1	8681.34	11561.8	14704.5		18287.5			9566.7	36465	16957.9	7791.23	18838.6	13364.5		16103.4	12163.1
B0I1T2	MYO1G	Unconventional myosin-Ig	DTCIVISGESGAGKTEASK	_DTC[Carbamidomethyl (C)]IVISGESGAGKTEASK_	25713.4	1685.45	5373.1	6858.44	8645.76		4903.62				26628.9		6084.68	12368.9	10138.2	4168.17	12310.1			1134.91	7514.4
B0I1T2	MYO1G	Unconventional myosin-Ig	NPAVYNFTHQGAGLNMTVHSALDSDEQSHQAVTEAMR	_NPAVYNFTHQGAGLNMTVHSALDSDEQSHQAVTEAMR_	208715	99666.5	91369.7	93423.6	115445	54430.6	103963	70718.5	84080.8	51348.6	187506	84323.8	96085.4	141998	120191	62114.5	119485	79580.2	62654.9	66172	54145.8
B0I1T2	MYO1G	Unconventional myosin-Ig	NPAVYNFTHQGAGLNMTVHSALDSDEQSHQAVTEAMR	_NPAVYNFTHQGAGLNM[Oxidation (M)]TVHSALDSDEQSHQAVTEAMR_	5569.07	2239.76	1555.54	4607.72	1686.51	235.617	1.18876	56340.7	61968.5		5686.97	712.823	751.325	113993	94883.2		73227.1	62889.1		53826.1
B0I1T2	MYO1G	Unconventional myosin-Ig	NPAVYNFTHQGAGLNMTVHSALDSDEQSHQAVTEAMR	_NPAVYNFTHQGAGLNMTVHSALDSDEQSHQAVTEAM[Oxidation (M)]R_	5935.02	2137.15		4096.61			1.18876				1809.88	1029.39	741.832	2605.13	1187.44	1891.23
B0I1T2	MYO1G	Unconventional myosin-Ig	NPAVYNFTHQGAGLNMTVHSALDSDEQSHQAVTEAMR	_NPAVYNFTHQGAGLNM[Oxidation (M)]TVHSALDSDEQSHQAVTEAM[Oxidation (M)]R_		0.868085		0.434692							1.13723	0.796807	0.281682
B0I1T2	MYO1G	Unconventional myosin-Ig	CIKPNEDK	_C[Carbamidomethyl (C)]IKPNEDK_	2084.26	2866.24	3295.1	1749.35	1096.91						3499.2	2724.72	3125.99	1558.76	2616.33	663.093		1641.9		422.287
B0I1T2	MYO1G	Unconventional myosin-Ig	NSMVALVENLASKEPFYVR	_NSMVALVENLASKEPFYVR_	166149	36236	38128.3	68928.8	54610.9	35327.3	80999	28998.7	17702.5	22075.9	162736	35754.2	41412.4	77841.8	55468.1	33458.2	80402.1	30349.6		28298.5	227581
B0I1T2	MYO1G	Unconventional myosin-Ig	NSMVALVENLASKEPFYVR	_NSM[Oxidation (M)]VALVENLASKEPFYVR_	20292			13406.3							30039.3
[truncated: 34,024 more rows]
