# Supplementary material for: NK cell-derived extracellular vesicles enhance cytotoxicity and immune cell recruitment in non-small cell lung cancer
Source: Front Immunol. 2025 Jul 24;16:1633010. doi: 10.3389/fimmu.2025.1633010 (PMC12355224; doi:10.3389/fimmu.2025.1633010)
Supplement: Supplementary file 7 [file Table5.xlsx]

## Sheet: Pre_vs_Post_RNAseq
	baseMean	log2FoldChange	lfcSE	stat	pvalue	padj
LINC02422.1	4.1011	-3.2394	0.801242	-4.04297	5.27774e-05	0.943133
PTPN13	8.9735	-2.23653	0.618969	-3.61332	0.000302302	0.999905
lnc.RANBP9.1	6.22357	-2.24645	0.629126	-3.57075	0.000355961	0.999905
TIMM23B.AGAP6	3.18753	-2.85899	0.807037	-3.54258	0.000396237	0.999905
HMGB3P32	55.2823	0.827251	0.239329	3.45655	0.000547145	0.999905
TPT1P4	79.7717	0.605651	0.176071	3.4398	0.000582136	0.999905
TTL	231.785	-0.604444	0.178183	-3.39227	0.00069315	0.999905
RNA5SP389	793.356	-1.2566	0.382548	-3.2848	0.00102053	0.999905
lnc.ERI1.8	142.336	0.551761	0.168705	3.27057	0.00107331	0.999905
SUOX	55.3638	0.74704	0.230269	3.24421	0.00117779	0.999905
COL5A3	5.09856	-2.45605	0.762075	-3.22285	0.00126922	0.999905
lnc.RIF1.1	558.837	1.91695	0.604573	3.17075	0.00152047	0.999905
CHCHD3P3	35.4276	-1.25825	0.399222	-3.15176	0.00162291	0.999905
NEFL	5.8653	-3.14586	1.00007	-3.14564	0.00165724	0.999905
ZNF480	112.458	0.558062	0.17808	3.13377	0.00172578	0.999905
lnc.PPEF1.7	5.11485	-2.18916	0.701994	-3.11849	0.00181779	0.999905
FBXO24	8.795	1.85181	0.594016	3.11743	0.00182435	0.999905
NEMP2	25.7309	-0.908925	0.293186	-3.10017	0.0019341	0.999905
URB1.AS1	16.2283	1.08269	0.351756	3.07795	0.0020843	0.999905
ENSG00000286803	3.74227	2.72306	0.887768	3.06731	0.00215996	0.999905
lnc.RNF123.1	12.634	1.61789	0.528917	3.05887	0.00222175	0.999905
PAPLN	7.18321	2.32703	0.761673	3.05515	0.00224947	0.999905
lnc.UPP2.2	3.64848	2.32794	0.771821	3.01617	0.00255988	0.999905
lnc.FAM217A.1	11.8122	-1.61076	0.536223	-3.00389	0.00266548	0.999905
ENSG00000286753	4.05379	2.94427	0.983464	2.99377	0.00275551	0.999905
STAP1	242.102	0.667611	0.223223	2.99079	0.0027826	0.999905
VCAM1	16.3194	-1.54069	0.516379	-2.98364	0.00284844	0.999905
SMPD2	46.3982	-0.718942	0.242683	-2.96247	0.00305178	0.999905
DDX56	108.783	-0.527158	0.17817	-2.95873	0.00308906	0.999905
lnc.FNDC1.10	16.9229	-1.52186	0.515623	-2.9515	0.00316235	0.999905
TG	7.03365	2.02645	0.687852	2.94606	0.00321848	0.999905
lnc.HIST1H4D.1	4.45823	2.01143	0.686797	2.92871	0.00340368	0.999905
MZF1	58.0817	-0.736198	0.251586	-2.92623	0.00343097	0.999905
C15orf39	839.78	0.374268	0.128065	2.92249	0.00347246	0.999905
RUFY3	68.1618	0.627122	0.215361	2.91195	0.00359175	0.999905
MIF4GD.DT	31.2027	-0.895134	0.30759	-2.91015	0.00361256	0.999905
UGDH.AS1	51.0169	0.6729	0.232353	2.89603	0.00377919	0.999905
CHCHD6	30.0248	0.822773	0.285487	2.882	0.00395158	0.999905
lnc.GOLGB1.2	117.227	1.5586	0.543463	2.86791	0.00413197	0.999905
lnc.HEATR4.5	4.92268	-2.78806	0.975052	-2.8594	0.0042445	0.999905
lnc.OTOGL.1	5.10876	1.97989	0.692953	2.85718	0.00427422	0.999905
DIABLO	11.0728	1.19275	0.418663	2.84895	0.00438642	0.999905
lnc.KBTBD4.2	99.9359	1.36811	0.480488	2.84734	0.00440863	0.999905
lnc.USP16.9	7.24178	2.38039	0.842229	2.8263	0.00470889	0.999905
RNU1.138P	21.5163	1.22244	0.433499	2.81993	0.00480343	0.999905
lnc.DBT.2	7.127	-1.53133	0.546306	-2.80306	0.00506201	0.999905
ZNF2	39.5717	0.880959	0.314578	2.80045	0.00510314	0.999905
lnc.SP9.11	6.87376	2.32599	0.832119	2.79526	0.00518573	0.999905
UCHL1	11.2535	-1.87942	0.674044	-2.78828	0.00529895	0.999905
FKBP1B	27.6284	0.94988	0.340882	2.78654	0.00532742	0.999905
PTCH2	8.61894	-1.60682	0.578964	-2.77534	0.00551442	0.999905
ABHD17B	208.658	0.36599	0.131876	2.77525	0.00551584	0.999905
ENSG00000284671	15.7394	0.905631	0.326338	2.77513	0.0055179	0.999905
FAM81A	6.93944	2.27698	0.820595	2.77479	0.00552379	0.999905
ENSG00000226268	14.0383	1.38641	0.500127	2.77212	0.00556916	0.999905
RORA.AS1	8.59247	-1.41592	0.512596	-2.76225	0.00574054	0.999905
AHSA1	697.203	-0.229089	0.0830554	-2.75826	0.00581091	0.999905
ZNF252P	80.8447	0.902623	0.327531	2.75584	0.00585416	0.999905
PKD1P6	40.3035	-0.700845	0.254348	-2.75546	0.00586101	0.999905
LINC02246	9.02039	2.30154	0.838438	2.74504	0.00605038	0.999905
ENSG00000259137	12.658	-1.16828	0.427984	-2.72973	0.00633871	0.999905
ATP8B2	294.363	-0.698021	0.257909	-2.70646	0.00680054	0.999905
IRAK4	157.42	0.454777	0.16833	2.70169	0.00689871	0.999905
lnc.PLD3.4	3.71208	-2.52407	0.934853	-2.69996	0.00693475	0.999905
MRPL30	108.492	0.452815	0.168297	2.69056	0.00713317	0.999905
PCAT6	9.061	-1.26863	0.471666	-2.68967	0.00715217	0.999905
MAP7	25.2652	1.39811	0.520957	2.68374	0.00728037	0.999905
lnc.CBY1.2	4.0252	-2.4904	0.930653	-2.67597	0.0074514	0.999905
NUCB1.AS1	6.67813	-2.0122	0.752164	-2.67521	0.00746818	0.999905
RN7SL778P	232.367	1.05687	0.395218	2.67413	0.0074923	0.999905
SHARPIN	121.481	0.503609	0.188825	2.66706	0.0076517	0.999905
TNFRSF25	9.60757	-1.96816	0.73824	-2.66602	0.00767558	0.999905
lnc.GTF2H2.7	12.8843	-1.24512	0.46734	-2.66426	0.00771578	0.999905
TP63	3.25016	2.73406	1.02648	2.66354	0.00773232	0.999905
PAQR4	112.958	-0.563579	0.211626	-2.66309	0.00774265	0.999905
DEAF1	103.632	-0.467711	0.175918	-2.65869	0.0078444	0.999905
ENSG00000288924	39.8021	0.649364	0.244386	2.65713	0.00788102	0.999905
lnc.ATP5PO.2	20.5776	2.15678	0.812422	2.65475	0.00793661	0.999905
KIF5A	34.189	-1.14641	0.432469	-2.65084	0.00802928	0.999905
CLNK	33.7197	0.926166	0.349901	2.64693	0.00812255	0.999905
lnc.KLF18.8	17.1132	1.08192	0.409017	2.64517	0.00816506	0.999905
NUDCP1	2.94042	2.3006	0.869966	2.64447	0.00818179	0.999905
NPEPL1	23.4249	-0.80373	0.30496	-2.63552	0.00840075	0.999905
ENSG00000286159	12.3454	1.13299	0.42992	2.63536	0.00840472	0.999905
OPRL1	4.99123	2.61278	0.992954	2.63132	0.00850528	0.999905
ANKRD20A11P	5.07003	-2.59857	0.987926	-2.63033	0.00853017	0.999905
FN3K	26.0312	1.18107	0.449183	2.62937	0.00855426	0.999905
lnc.BCL11A.18	13.857	-1.40529	0.536331	-2.6202	0.00878795	0.999905
DUSP8P5	11.4384	1.36386	0.52164	2.61455	0.00893438	0.999905
ATXN7L3	450.683	-0.249309	0.095359	-2.61443	0.00893764	0.999905
ENSG00000235449	5.76998	1.8915	0.723747	2.61348	0.00896256	0.999905
TAPT1.AS1	3.97298	-2.4316	0.932579	-2.60739	0.00912353	0.999905
PDSS1	37.0848	0.72734	0.279116	2.60587	0.00916417	0.999905
C1R	25.9782	0.920162	0.353135	2.60569	0.00916888	0.999905
ABHD5	83.9278	-0.542083	0.208397	-2.6012	0.00928988	0.999905
ENSG00000286808	4.48215	2.13962	0.822624	2.60098	0.0092959	0.999905
ENSG00000224886	4.35747	1.82746	0.70319	2.59881	0.00935468	0.999905
VPS25	158.683	0.438139	0.168964	2.59309	0.00951186	0.999905
lnc.CCDC96.2	20.7573	-0.956611	0.369155	-2.59135	0.00956	0.999905
lnc.IL2RA.7	5.85951	1.59864	0.618643	2.5841	0.00976331	0.999905
NMB	11.6413	-1.87556	0.726344	-2.5822	0.00981732	0.999905
SLC25A51	29.0342	0.906779	0.351502	2.57972	0.00988794	0.999905
CORO6	8.06433	1.90146	0.738805	2.5737	0.0100617	0.999905
NAB2	89.3528	-0.64817	0.251926	-2.57286	0.0100862	0.999905
TROAP	106.749	-0.633738	0.246472	-2.57124	0.0101335	0.999905
TBKBP1	41.9592	0.800439	0.311443	2.5701	0.010167	0.999905
NR3C2	8.99361	-1.78894	0.697876	-2.5634	0.0103652	0.999905
UTP4	96.123	-0.432702	0.169463	-2.55337	0.0106685	0.999905
TTLL7	11.8927	-1.33371	0.52281	-2.55105	0.01074	0.999905
PFDN4	91.9573	0.335685	0.131657	2.5497	0.0107816	0.999905
KIF3C	163.843	0.37654	0.147694	2.54947	0.0107888	0.999905
MET	5.4012	-2.038	0.799425	-2.54933	0.010793	0.999905
DOK7	8.03187	2.88436	1.13549	2.5402	0.011079	0.999905
MFSD4A	9.66679	1.59492	0.628107	2.53926	0.0111089	0.999905
lnc.RAD52.2	5.95213	2.15628	0.849854	2.53724	0.011173	0.999905
lnc.RBP5.1	7.17468	1.74746	0.689227	2.53539	0.0112322	0.999905
ORC1	84.768	-0.592331	0.233937	-2.53201	0.0113409	0.999905
MHENCR	17.5116	-1.26314	0.500245	-2.52503	0.0115687	0.999905
KNTC1	171.083	-0.46452	0.183971	-2.52496	0.0115712	0.999905
LHFPL6	3.27328	-1.86244	0.739016	-2.52016	0.01173	0.999905
TBC1D10A	143.889	0.412742	0.16403	2.51626	0.0118607	0.999905
KATNBL1	18.2549	-0.800136	0.318079	-2.51553	0.0118855	0.999905
RECQL5	69.3531	0.586101	0.233132	2.51403	0.0119359	0.999905
lnc.HEPACAM.2	5.83603	-1.77361	0.70559	-2.51365	0.0119489	0.999905
MINDY1	109.027	0.433242	0.17245	2.51228	0.0119955	0.999905
CDC42BPG	60.0965	1.94089	0.772999	2.51086	0.0120436	0.999905
CCNI2	17.3937	-1.37667	0.548563	-2.50959	0.0120872	0.999905
ZNF248	42.0475	0.665529	0.265536	2.50636	0.0121981	0.999905
H3C6	29.3692	0.737634	0.294582	2.504	0.0122798	0.999905
CCDC74A	41.4371	0.893347	0.357317	2.50015	0.012414	0.999905
lnc.EBLN1.1	10.7412	2.21778	0.888137	2.49711	0.0125209	0.999905
PI4KAP2	11.9042	1.03989	0.416444	2.49706	0.0125228	0.999905
DOK3	34.675	1.60162	0.641589	2.49634	0.0125483	0.999905
ST8SIA1	5.54284	-2.76882	1.10923	-2.49616	0.0125546	0.999905
ICAM2	24.0373	-1.1197	0.449293	-2.49215	0.0126974	0.999905
lnc.SASS6.2	8.94346	1.63033	0.654379	2.49141	0.0127237	0.999905
SH3BGRL	413.284	0.332294	0.133478	2.4895	0.0127923	0.999905
lnc.NGFR.3	18.5466	1.20429	0.484031	2.48805	0.0128447	0.999905
SLAMF6	146.334	-0.324589	0.130576	-2.48582	0.0129252	0.999905
lnc.RPL21.7	15.1814	1.13337	0.45603	2.4853	0.0129443	0.999905
FGFR1	79.2813	-1.26388	0.509423	-2.48099	0.0131017	0.999905
KRCC1	207.856	-0.36284	0.146395	-2.47849	0.0131938	0.999905
NRAV	58.8337	0.397283	0.160441	2.4762	0.013279	0.999905
lnc.CASK.3	545.052	1.03172	0.417142	2.47331	0.0133867	0.999905
PPP4R1.AS1	2.90544	2.22918	0.901292	2.47331	0.0133867	0.999905
lnc.ZFHX3.27	8.72305	-1.87375	0.757782	-2.47267	0.0134108	0.999905
FAM214B	102.223	0.489129	0.198201	2.46785	0.0135928	0.999905
FOXB1	35.5346	0.740067	0.300027	2.46667	0.0136377	0.999905
MC1R	3.61741	-2.35135	0.953592	-2.46578	0.0136717	0.999905
ENSG00000235036	16.3291	-0.939498	0.381022	-2.46573	0.0136733	0.999905
LRRC8A	200.281	-0.5115	0.20748	-2.46529	0.0136901	0.999905
NUDCP2	9.67139	-1.35571	0.549976	-2.46504	0.0136999	0.999905
RNU1.3	168.253	-1.1775	0.478059	-2.46308	0.013775	0.999905
CRCP	145.283	0.351319	0.142691	2.46209	0.0138129	0.999905
THBS3.AS1	3.24679	-2.07122	0.84173	-2.46067	0.013868	0.999905
MTUS1	7.03713	-2.08561	0.847913	-2.4597	0.0139053	0.999905
LDB2	43.395	1.55783	0.634629	2.45471	0.0140998	0.999905
PEG13	7.14964	2.40642	0.980582	2.45407	0.014125	0.999905
RYR3	9.56903	3.0121	1.2279	2.45305	0.0141653	0.999905
lnc.COL28A1.1	4.40809	-1.95576	0.797887	-2.45117	0.0142391	0.999905
ACTL10	24.0918	0.743934	0.303878	2.44813	0.0143598	0.999905
lnc.PIGF.4	5.33844	-1.85025	0.756109	-2.44707	0.0144022	0.999905
lnc.ST8SIA6.2	10.2366	1.59914	0.654727	2.44245	0.014588	0.999905
ZNF445	132.845	0.483257	0.198011	2.44055	0.0146648	0.999905
H2BC19P	26.0085	-0.807129	0.330759	-2.44023	0.0146777	0.999905
ZNF396	9.81165	1.76423	0.72306	2.43995	0.0146892	0.999905
TEDC2	32.4592	-0.868467	0.355997	-2.43953	0.0147062	0.999905
RAD54B	7.13211	-1.63562	0.670573	-2.43914	0.0147223	0.999905
EVC2	26.7377	-1.12173	0.459887	-2.43914	0.0147223	0.999905
lnc.TFAP4.3	20.0942	-1.57807	0.648014	-2.43523	0.0148822	0.999905
lnc.CCNB1IP1.5	7.39547	1.00439	0.413193	2.4308	0.0150656	0.999905
ZCCHC18	14.9087	1.33821	0.551949	2.42451	0.0153289	0.999905
DHRS4	65.8015	0.607203	0.250525	2.42372	0.0153624	0.999905
FOXJ1	5.84265	2.29291	0.946088	2.42357	0.0153687	0.999905
LINC01569	11.1054	1.28119	0.52884	2.42264	0.0154082	0.999905
lnc.SELENOP.5	28.2248	-0.490442	0.202633	-2.42034	0.0155059	0.999905
lnc.TTC3.3	212.069	0.869363	0.359743	2.41662	0.0156652	0.999905
CLHC1	6.7522	-1.56424	0.647517	-2.41575	0.0157029	0.999905
DNAJA1P3	8.88585	-1.44754	0.599416	-2.41492	0.0157386	0.999905
lnc.VWA8.4	4.66111	-1.9978	0.82771	-2.41364	0.0157939	0.999905
MRTO4	171.365	-0.583979	0.242005	-2.41308	0.0158182	0.999905
ZBTB11.AS1	40.0781	0.74183	0.307706	2.41084	0.0159158	0.999905
TUSC2	161.448	0.234687	0.0975355	2.40617	0.0161208	0.999905
EXOC3.AS1	13.9361	1.08419	0.450854	2.40476	0.0161832	0.999905
ACOT13	130.439	0.441064	0.183464	2.40408	0.0162131	0.999905
KLHL6	226.377	0.469317	0.195479	2.40086	0.0163566	0.999905
TNRC6A	290.094	-0.289425	0.120723	-2.39743	0.0165103	0.999905
lnc.ODF3L1.3	9.24845	1.45026	0.605076	2.39682	0.016538	0.999905
RFT1	22.3948	-1.05847	0.441905	-2.39524	0.0166094	0.999905
lnc.HOXB13.1	184.035	0.888848	0.371138	2.39493	0.0166236	0.999905
FOXO1	145.988	-0.370077	0.154556	-2.39445	0.0166455	0.999905
LENG9	62.4106	0.49048	0.204923	2.39348	0.0166895	0.999905
lnc.LRP1.4	4.24774	-2.43749	1.01858	-2.39303	0.0167098	0.999905
CMSS1	75.5081	-0.454202	0.189934	-2.39137	0.0167856	0.999905
lnc.MAPK1.1	1664.26	1.75523	0.734032	2.39122	0.0167925	0.999905
RRP7BP	26.6132	-1.24184	0.519472	-2.39058	0.0168217	0.999905
PLA2G15	30.424	-0.93085	0.389455	-2.39013	0.0168423	0.999905
SBK1	29.2207	-0.998393	0.418024	-2.38836	0.0169237	0.999905
lnc.FAN1.7	5.88042	-1.79959	0.753507	-2.38829	0.016927	0.999905
lnc.CALML6.1	5.50428	1.81142	0.759307	2.38562	0.0170504	0.999905
TRPT1	4.35336	2.10601	0.883711	2.38314	0.0171657	0.999905
CROCCP3	6.32666	1.49027	0.625442	2.38275	0.0171839	0.999905
lnc.B3GLCT.6	4.10683	-2.22044	0.933707	-2.37809	0.0174025	0.999905
ZNF506	61.2869	0.731778	0.307973	2.37611	0.0174964	0.999905
FAM72C	3.32594	-2.05429	0.864717	-2.37568	0.0175168	0.999905
C17orf80	149.284	0.383953	0.161726	2.3741	0.0175917	0.999905
COL9A2	322.277	0.459997	0.193792	2.37366	0.0176127	0.999905
LINC00881.1	7.6257	2.14789	0.905028	2.37329	0.0176306	0.999905
VPS26A	289.466	0.31419	0.132475	2.3717	0.0177064	0.999905
RILPL1	33.8893	-0.738865	0.312198	-2.36666	0.0179497	0.999905
lnc.NDFIP2.31	38.7856	0.808535	0.342374	2.36156	0.0181984	0.999905
lnc.HSD17B11.2	8.56797	1.86919	0.791884	2.36043	0.0182538	0.999905
RNU6.6P	19.3674	-1.06672	0.452209	-2.35892	0.0183283	0.999905
UPF3B	124.338	-0.3784	0.160655	-2.35535	0.0185052	0.999905
NSF	193.865	0.364752	0.154893	2.35487	0.0185292	0.999905
CKMT2.AS1	22.828	-0.915954	0.389438	-2.35199	0.0186732	0.999905
lnc.DHX35.5	16.8292	1.16845	0.496806	2.35192	0.018677	0.999905
lnc.NKAIN3.9	4.54631	1.99173	0.848955	2.34609	0.0189713	0.999905
ZSCAN2	52.0426	0.637768	0.272304	2.34212	0.0191745	0.999905
NCK2	302.815	-0.330534	0.141247	-2.34012	0.0192777	0.999905
SNHG15.1	8.52019	-1.35762	0.580897	-2.33712	0.0194331	0.999905
GPS2	102.858	-0.422537	0.180901	-2.33574	0.0195049	0.999905
DMXL2	19.3423	-1.02607	0.439716	-2.33349	0.0196225	0.999905
RNF220	353.471	0.220271	0.0944622	2.33184	0.0197091	0.999905
RCE1	26.7191	-0.778916	0.334393	-2.32934	0.0198408	0.999905
ENSG00000250332	4.06793	1.70944	0.735128	2.32536	0.0200528	0.999905
GGH	41.3255	-1.08912	0.46852	-2.3246	0.0200935	0.999905
TRAPPC5	11.8161	-1.65262	0.711344	-2.32323	0.0201667	0.999905
VPS33A	79.3676	0.393916	0.169779	2.32018	0.0203313	0.999905
Metazoa_SRP.27	1494.08	1.13324	0.488475	2.31996	0.0203429	0.999905
EED	168.189	-0.440285	0.189935	-2.31808	0.020445	0.999905
CATSPERB	4.36523	-2.0765	0.896675	-2.31578	0.0205702	0.999905
ENSG00000288848	3.58799	2.19165	0.946403	2.31577	0.0205707	0.999905
CAMK2N2	6.35557	1.48897	0.643501	2.31385	0.0206757	0.999905
RHOC	577.923	0.513153	0.221844	2.31312	0.0207158	0.999905
lnc.NBN.1	10.785	-1.19598	0.517824	-2.30963	0.0209087	0.999905
lnc.ZMYM3.1	11.7375	-1.11736	0.483956	-2.3088	0.0209545	0.999905
lnc.SRSF1.1	5.04041	2.04247	0.884745	2.30854	0.0209693	0.999905
CBX8	31.206	0.731542	0.316907	2.30838	0.020978	0.999905
KLHL4	9.50627	-1.92205	0.832781	-2.30799	0.0209994	0.999905
COG1	119.468	0.36082	0.156335	2.30799	0.0209997	0.999905
lnc.SMARCC2.9	7.26259	1.88304	0.81594	2.30781	0.0210096	0.999905
PTCD3	161.774	0.393651	0.170593	2.30754	0.0210246	0.999905
ERG	5.60185	-2.42155	1.0498	-2.30668	0.0210729	0.999905
lnc.FOXO6.2	5.05455	2.05217	0.890463	2.30461	0.0211881	0.999905
lnc.GGCX.2	762.637	0.685504	0.297451	2.3046	0.0211891	0.999905
ZDHHC1	9.03807	2.35622	1.02296	2.30335	0.0212592	0.999905
FEN1	405.592	-0.372948	0.162061	-2.30128	0.021376	0.999905
YOD1	63.6071	-0.591913	0.257442	-2.29921	0.0214933	0.999905
RHOQP3	4.02746	2.11604	0.920467	2.29888	0.0215119	0.999905
lnc.METTL16.10	408.946	1.17738	0.512264	2.29838	0.02154	0.999905
LINC01572	28.703	1.27218	0.553803	2.29717	0.0216093	0.999905
TGIF1	92.329	-0.624072	0.271773	-2.2963	0.0216586	0.999905
DYRK4	66.0835	0.523228	0.2279	2.29586	0.0216836	0.999905
PHF20L1	504.912	-0.194323	0.0846743	-2.29494	0.0217365	0.999905
LRG1	17.1267	-2.26634	0.988099	-2.29364	0.0218113	0.999905
DGAT2	3.59258	-1.95098	0.850611	-2.29363	0.021812	0.999905
lnc.NAV1.8	12.7131	1.15233	0.502618	2.29265	0.0218683	0.999905
lnc.CEMP1.10	8.0634	-1.47598	0.643944	-2.29209	0.0219003	0.999905
IPO9.AS1	3.95505	-2.08474	0.909619	-2.29189	0.0219122	0.999905
lnc.LHFPL3.2	665.118	0.783896	0.342182	2.29088	0.0219706	0.999905
lnc.RAB30.4	13.1816	1.08542	0.473892	2.29044	0.0219956	0.999905
CCDC168	8.83573	1.31024	0.572158	2.29	0.0220212	0.999905
ENSG00000226824	5.57647	2.23941	0.978686	2.28818	0.0221272	0.999905
HTATIP2	101.332	-0.487455	0.213042	-2.28807	0.0221332	0.999905
EIF4EBP2	1414.41	0.240074	0.104947	2.28757	0.0221626	0.999905
PGM1	239.737	0.362294	0.158397	2.28726	0.0221808	0.999905
lnc.AKR7A3.1	11.3503	-1.19486	0.522501	-2.28682	0.0222064	0.999905
lnc.HFE2.1	3.04493	-1.77094	0.774573	-2.28635	0.022234	0.999905
DHX37	238.713	-0.319663	0.139857	-2.28563	0.0222757	0.999905
lnc.P2RX5.1	3.83584	-2.56815	1.12406	-2.2847	0.0223302	0.999905
ZHX3	90.2607	0.574697	0.251567	2.28447	0.0223441	0.999905
TNFRSF9	239.263	-0.963937	0.422625	-2.28083	0.0225584	0.999905
IL20RB	3.74487	-1.66363	0.729679	-2.27995	0.0226109	0.999905
UPF2	546.324	-0.243437	0.106778	-2.27985	0.0226167	0.999905
lnc.PMAIP1.6	1871.4	0.845113	0.37071	2.27971	0.0226246	0.999905
PHC1	36.7976	0.933139	0.409542	2.27849	0.0226971	0.999905
AP2A1	906.491	0.343665	0.150836	2.2784	0.0227026	0.999905
HMOX2	655.396	0.275272	0.120824	2.2783	0.022709	0.999905
ZSWIM1	8.10062	1.3081	0.574536	2.2768	0.0227981	0.999905
lnc.LPO.2	30.3844	0.663845	0.291584	2.27669	0.0228049	0.999905
FBXO2	139.952	0.775168	0.34058	2.27602	0.0228445	0.999905
ERLIN1	40.6857	-0.929928	0.408587	-2.27596	0.0228483	0.999905
NPIPB4	9.43976	-0.987044	0.433685	-2.27595	0.022849	0.999905
CHORDC1	157.388	-0.377672	0.165984	-2.27535	0.0228851	0.999905
lnc.EIF2AK4.4	2.88115	-1.73015	0.760544	-2.27489	0.0229126	0.999905
NECAB3	108.671	0.658099	0.289359	2.27433	0.0229459	0.999905
SLC10A7	33.9944	-0.813553	0.357804	-2.27374	0.0229816	0.999905
STBD1	14.9548	1.39331	0.612997	2.27295	0.0230292	0.999905
TOM1	192.589	0.326628	0.14373	2.27251	0.023056	0.999905
ANXA4	213.114	0.25277	0.111248	2.27212	0.023079	0.999905
GLRX5	174.234	-0.366091	0.161157	-2.27165	0.0231078	0.999905
RPL5P1	27.7507	0.662866	0.29191	2.27079	0.0231595	0.999905
RPSAP47	6.97099	-1.64854	0.726004	-2.27071	0.0231648	0.999905
MAPK6	351.721	-0.396808	0.174896	-2.26882	0.0232793	0.999905
CDR2	259.233	-0.311748	0.137715	-2.26372	0.0235914	0.999905
RNA5.8SN1	153.916	-1.96257	0.867184	-2.26315	0.0236263	0.999905
lnc.RIPK1.1	5.65984	-1.92118	0.848963	-2.26297	0.0236375	0.999905
ZNF606	16.264	0.725091	0.320425	2.26291	0.0236414	0.999905
lnc.CHM.10	2.59957	1.67107	0.738489	2.26283	0.0236464	0.999905
ITCH	628.318	0.331946	0.146805	2.26114	0.0237505	0.999905
ZNF593	88.6216	-0.480634	0.212769	-2.25895	0.0238864	0.999905
LIMK1	774.182	0.404276	0.179007	2.25844	0.0239185	0.999905
ZFAND6	324.172	0.23775	0.105295	2.25794	0.0239494	0.999905
ADGRD1	4.51841	-2.20691	0.978808	-2.25469	0.0241529	0.999905
ZNF774	15.8669	1.19959	0.53205	2.25465	0.0241553	0.999905
SLC26A6	36.3835	-0.917781	0.407218	-2.25378	0.0242098	0.999905
LINC01776	8.81697	1.96905	0.874439	2.25179	0.0243354	0.999905
KLF4	7.38558	-1.57026	0.697474	-2.25135	0.0243634	0.999905
PSMD7	691.54	-0.232822	0.103426	-2.2511	0.0243789	0.999905
lnc.PHLDA1.3	298.874	0.965919	0.42913	2.25088	0.0243932	0.999905
lnc.H1FNT.1	7.24212	2.1149	0.940212	2.24938	0.0244883	0.999905
MAGEF1	30.658	-0.690097	0.306971	-2.24809	0.0245706	0.999905
lnc.PPP1R14B.1	5.35237	1.76156	0.783857	2.24729	0.0246213	0.999905
CCDC159	67.8781	0.446736	0.198842	2.24668	0.0246603	0.999905
SIRT5	47.6478	0.60834	0.270781	2.24662	0.0246646	0.999905
NSUN4	59.5407	0.438724	0.195488	2.24425	0.0248162	0.999905
lnc.ETFBKMT.8	13.329	-0.967606	0.431296	-2.24348	0.0248656	0.999905
PIGQ	29.8295	-0.642515	0.286431	-2.24317	0.0248856	0.999905
lnc.ERP44.3	6.93587	1.90368	0.849113	2.24196	0.024964	0.999905
lnc.SFI1.5	51.9632	1.36223	0.608112	2.2401	0.0250842	0.999905
NUTM2B.AS1	122.329	0.4037	0.180251	2.23965	0.0251134	0.999905
SLC35D2	49.3276	0.58714	0.262194	2.23933	0.0251341	0.999905
BRD9	196.827	-0.371171	0.165832	-2.23823	0.0252061	0.999905
DHPS	6.00816	-1.7384	0.776788	-2.23793	0.0252256	0.999905
PRSS36	4.94472	1.61648	0.723792	2.23334	0.0255264	0.999905
ZNF397	61.8747	0.360038	0.161229	2.23309	0.0255429	0.999905
KMT5B	203.459	0.309025	0.138447	2.23209	0.0256091	0.999905
lnc.FAM78A.5	7.38801	-1.81092	0.811982	-2.23025	0.0257307	0.999905
lnc.RAP1GDS1.3	14.1003	1.21904	0.546671	2.22994	0.0257517	0.999905
UBAC1	212.766	-0.286784	0.12874	-2.22763	0.025905	0.999905
PDE6B	34.9027	0.938468	0.421346	2.22731	0.0259265	0.999905
lnc.AMPH.5	104.345	0.631767	0.283648	2.22729	0.0259279	0.999905
UNC13B	15.3967	1.73908	0.781122	2.22638	0.0259885	0.999905
lnc.TMEM184C.7	2.70499	2.15764	0.969409	2.22573	0.0260325	0.999905
ENSG00000289555	3.36384	2.26286	1.01686	2.22533	0.0260589	0.999905
GTF2H2C	21.321	0.805888	0.362252	2.22466	0.0261039	0.999905
MISP3	24.9114	0.991088	0.445503	2.22465	0.0261048	0.999905
CDC6	140.695	-0.3836	0.172516	-2.22356	0.026178	0.999905
TCEAL4	14.7905	-1.08925	0.489911	-2.22337	0.0261912	0.999905
WDR74	139.265	-0.513371	0.230914	-2.22321	0.0262016	0.999905
lnc.FIGN.1	18.3966	-1.97093	0.886936	-2.22218	0.0262712	0.999905
lnc.CRLF1.4	6.67509	-1.13815	0.512365	-2.22137	0.026326	0.999905
lnc.UBR2.1	4.34238	-1.99846	0.90333	-2.21233	0.026944	0.999905
TMCC1	102.834	0.628966	0.284375	2.21175	0.0269837	0.999905
PTPA	329.073	0.262037	0.118558	2.21019	0.0270919	0.999905
AKAP8	199.378	-0.318404	0.144098	-2.20963	0.0271307	0.999905
GALE	120.385	0.610747	0.276414	2.20954	0.0271372	0.999905
lnc.CSRNP2.4	8.61097	1.87124	0.847206	2.20872	0.0271942	0.999905
lnc.SPRY1.11	16.1193	-2.0347	0.921685	-2.20758	0.0272733	0.999905
ORC2	157.037	-0.400114	0.181343	-2.20639	0.0273564	0.999905
DBF4B	57.3997	-0.58706	0.26609	-2.20625	0.0273667	0.999905
CACNB1	68.101	0.527725	0.239379	2.20456	0.0274848	0.999905
CPEB2	128.801	0.399084	0.181111	2.20354	0.027557	0.999905
lnc.PERP.2	25.648	-0.631385	0.286769	-2.20172	0.0276851	0.999905
LYAR	197.731	-0.305197	0.1387	-2.20041	0.0277777	0.999905
RAB36	8.78227	1.40319	0.638074	2.1991	0.0278705	0.999905
ENSG00000275888	17.159	0.733371	0.333628	2.19817	0.0279367	0.999905
CUL4A	469.272	-0.260717	0.118608	-2.19814	0.0279393	0.999905
lnc.IQCF2.2	26.1806	1.50535	0.685034	2.19748	0.0279863	0.999905
lnc.CD3D.5	10.2051	-1.20411	0.54806	-2.19704	0.0280174	0.999905
ADGRL2	71.7899	1.85614	0.845196	2.1961	0.0280845	0.999905
ZNF790	38.9731	0.54379	0.247689	2.19546	0.0281309	0.999905
DNMT3B	12.4757	-1.02885	0.468661	-2.19529	0.0281425	0.999905
TMEM242	45.0427	0.678536	0.309143	2.1949	0.0281711	0.999905
CUL4B	292.521	0.198434	0.0904744	2.19326	0.0282887	0.999905
RAD51	93.4312	-0.530204	0.241894	-2.19188	0.0283879	0.999905
lnc.OR4F16.15	9.49052	1.52001	0.693859	2.19066	0.0284765	0.999905
PDLIM2	196.343	0.565564	0.258181	2.19057	0.0284826	0.999905
TPT1P9	130.272	0.410973	0.187633	2.1903	0.0285022	0.999905
ZNF337	61.0322	0.469876	0.214602	2.18953	0.0285587	0.999905
CARS1.AS1	5.58743	-1.36061	0.622525	-2.18563	0.0288425	0.999905
DHTKD1	187.296	0.366214	0.167563	2.18553	0.0288498	0.999905
lnc.C1QTNF3.AMACR.2	24.8084	-0.96154	0.440048	-2.18508	0.028883	0.999905
TRMT10C	66.9496	-0.496589	0.227284	-2.18488	0.0288977	0.999905
lnc.BCL2A1.4	4.22172	2.29073	1.04982	2.18202	0.0291084	0.999905
PFAS	137.427	-0.436425	0.200056	-2.18151	0.0291454	0.999905
CDC14A	143.054	-0.38684	0.177404	-2.18056	0.0292158	0.999905
lnc.PDE4A.4	10.9553	-1.04184	0.478094	-2.17915	0.0293209	0.999905
RAB2A	239.642	0.288863	0.132578	2.17881	0.0293455	0.999905
FOXRED2	24.1681	-0.86206	0.395788	-2.17809	0.0293995	0.999905
lnc.C2orf71.6	20.6817	1.48899	0.683628	2.17807	0.0294011	0.999905
lnc.TBXAS1.5	7.08924	-1.53825	0.706457	-2.17742	0.0294491	0.999905
SLC25A5P3	1.95686	-1.79524	0.824583	-2.17716	0.029469	0.999905
HCG4	3.32392	1.74554	0.802171	2.17602	0.0295534	0.999905
TRMT12	60.0031	0.463151	0.212935	2.17508	0.0296239	0.999905
lnc.MFSD13A.4	435.212	1.19429	0.549328	2.17409	0.0296982	0.999905
lnc.BRF1.1	13.1882	1.44003	0.662409	2.17392	0.0297108	0.999905
lnc.COA6.1	13.3109	1.04951	0.482921	2.17326	0.0297611	0.999905
EXOSC7	101.593	0.430087	0.197913	2.17311	0.0297724	0.999905
SGSM3	13.2466	0.755971	0.347942	2.17269	0.0298033	0.999905
FUT4	43.7467	-0.597354	0.275128	-2.17118	0.0299173	0.999905
lnc.GOLGA8N.1	9.31297	1.70118	0.783728	2.17062	0.0299597	0.999905
HSDL2	189.153	0.392208	0.180694	2.17057	0.029964	0.999905
IRF8	762.029	0.750875	0.345936	2.17056	0.0299643	0.999905
CTSO	26.7034	0.831595	0.383248	2.16986	0.0300174	0.999905
HSPA8P7	4.11734	1.70158	0.784353	2.1694	0.0300523	0.999905
DCXR	218.565	0.34413	0.158701	2.16841	0.0301272	0.999905
BANF1	221.333	0.250301	0.115438	2.16827	0.0301382	0.999905
ENSG00000257390	2.71948	-1.93458	0.892368	-2.16792	0.0301646	0.999905
UBE2H	391.97	0.205633	0.0948863	2.16715	0.0302237	0.999905
RPL17P36	32.773	0.510635	0.23568	2.16664	0.0302624	0.999905
ZBTB44	383.417	0.286197	0.132136	2.16593	0.0303168	0.999905
ASB6	179.075	0.358686	0.165676	2.16498	0.0303889	0.999905
lnc.HERC4.3	27.1318	0.880522	0.406794	2.16454	0.030423	0.999905
ENSG00000288061	4.41536	-1.99269	0.921944	-2.1614	0.0306645	0.999905
MLH3	79.5854	0.57881	0.267905	2.16051	0.0307334	0.999905
ZRANB2.AS1	5.18316	-2.0022	0.927552	-2.15858	0.0308826	0.999905
PPP4R3B	572.414	-0.16869	0.0781645	-2.15814	0.0309171	0.999905
ZNF140	66.5487	0.445155	0.206429	2.15645	0.0310482	0.999905
KRT18	11.4343	1.27081	0.589673	2.15511	0.031153	0.999905
lnc.GADD45G.3	107.504	0.497125	0.230745	2.15444	0.0312059	0.999905
COMMD9	92.1403	0.401856	0.186578	2.15382	0.0312539	0.999905
SKP1P2	17.243	0.823727	0.382562	2.15319	0.0313039	0.999905
lnc.ZNF843.2	135.421	0.326765	0.151796	2.15266	0.0313455	0.999905
lnc.TARBP1.1	17.5535	1.20282	0.558971	2.15184	0.0314098	0.999905
CRIP2	7.29066	-1.5242	0.708847	-2.15025	0.0315354	0.999905
GEM	560.708	1.17578	0.547085	2.14918	0.0316203	0.999905
PLAGL1	11.6441	-1.085	0.504946	-2.14875	0.031654	0.999905
lnc.DGLUCY.1	8.34474	1.56263	0.727751	2.14721	0.0317768	0.999905
RNU1.63P	85.6847	0.846451	0.394267	2.14689	0.0318017	0.999905
lnc.POU2F2.1	3.13834	-1.50319	0.700258	-2.14663	0.0318231	0.999905
CDCA7	78.0135	-0.642258	0.299224	-2.14641	0.0318401	0.999905
lnc.AZIN2.3	4.36897	-1.34532	0.62708	-2.14537	0.0319229	0.999905
lnc.CDH26.9	8.67855	1.2361	0.576513	2.1441	0.0320252	0.999905
lnc.MED12.2	4.19542	-1.76084	0.821474	-2.14351	0.0320719	0.999905
ETHE1	220.85	0.267073	0.12465	2.14259	0.032146	0.999905
ENSG00000289211	6.84691	-1.92567	0.899084	-2.14181	0.0322086	0.999905
UBE2Q2P1	6.9097	-1.80242	0.842205	-2.14012	0.0323449	0.999905
CHD9	350.169	0.362289	0.169307	2.13983	0.0323681	0.999905
CNOT7	190.338	0.388421	0.181736	2.13728	0.0325756	0.999905
SEC24D	403.259	0.339045	0.158637	2.13724	0.0325784	0.999905
lnc.NDUFAF3.3	29.4114	0.689421	0.322715	2.13631	0.0326538	0.999905
SMIM7	45.8137	-0.63007	0.295017	-2.13571	0.0327032	0.999905
TAF1C	73.7106	0.395162	0.185224	2.13343	0.0328895	0.999905
KLRB1	529.845	0.694463	0.325658	2.13249	0.0329664	0.999905
ZNF367	112.444	-0.413816	0.194054	-2.13248	0.0329676	0.999905
GLA	44.527	-0.783152	0.367292	-2.13223	0.0329879	0.999905
SRP14P2	30.6012	0.675246	0.316731	2.13192	0.0330131	0.999905
C15orf61	20.6679	0.987351	0.46321	2.13154	0.0330447	0.999905
lnc.EXOSC6.3	16.9316	0.997267	0.467953	2.13113	0.0330786	0.999905
lnc.UHRF1BP1L.1	2.88033	-1.49804	0.703044	-2.13079	0.0331061	0.999905
lnc.B3GNT7.1	35.9541	0.669185	0.314103	2.13046	0.0331334	0.999905
ENSG00000289031	17.8011	1.39639	0.656235	2.12789	0.0333466	0.999905
FNDC10	68.5019	0.864532	0.406528	2.12662	0.0334515	0.999905
lnc.CDYL2.6	5.02279	2.00362	0.944015	2.12244	0.0338006	0.999905
XPNPEP1	221.189	0.448288	0.211362	2.12095	0.0339256	0.999905
lnc.EPHA1.1	17.3747	-0.818762	0.386082	-2.12069	0.0339475	0.999905
EPN1	531.175	0.174508	0.082289	2.12067	0.0339496	0.999905
MED1	502.722	0.266322	0.125627	2.11995	0.0340102	0.999905
lnc.LINS1.2	3.17697	2.06352	0.973878	2.11887	0.0341017	0.999905
CNNM2	86.4243	-0.505064	0.238367	-2.11885	0.0341033	0.999905
lnc.ANXA4.5	16.673	1.10531	0.521798	2.11828	0.0341514	0.999905
lnc.ETV3L.1	104.699	1.34806	0.63751	2.11456	0.0344671	0.999905
ZGRF1	73.2048	-0.39055	0.184862	-2.11265	0.0346304	0.999905
ZNF793	20.7018	1.55249	0.735002	2.11222	0.0346676	0.999905
POLE	342.085	-0.348961	0.165232	-2.11195	0.0346909	0.999905
PIGN	145.512	-0.988672	0.468175	-2.11176	0.0347072	0.999905
SNORD13	5.84043	1.5707	0.743947	2.11131	0.034746	0.999905
lnc.KLF6.18	15.9786	1.34107	0.635405	2.11058	0.0348083	0.999905
lnc.CTAGE5.8	19.0364	1.18058	0.559584	2.10975	0.0348796	0.999905
RRP8	87.0931	0.375516	0.178004	2.10959	0.0348939	0.999905
SAMD1	376.323	-0.296848	0.140824	-2.10795	0.0350357	0.999905
lnc.ATMIN.4	5.32171	-1.33282	0.632395	-2.10758	0.0350675	0.999905
MPND	252.503	0.639442	0.303468	2.10712	0.0351075	0.999905
MIR4435.2HG	243.518	-0.284684	0.135167	-2.10616	0.0351905	0.999905
TBX6	5.83539	1.36674	0.649558	2.1041	0.0353695	0.999905
MTHFD1L	118.537	-0.397478	0.188938	-2.10375	0.0354005	0.999905
COPS3	202.869	0.243056	0.115553	2.10341	0.03543	0.999905
FLJ38576	5.36697	1.43955	0.684511	2.10304	0.0354622	0.999905
REC8	33.6025	-0.990953	0.471396	-2.10217	0.0355386	0.999905
ZCCHC7	190.686	0.324077	0.154386	2.09914	0.0358045	0.999905
lnc.GOLGA8R.1	4.4635	1.80172	0.858314	2.09913	0.0358051	0.999905
lnc.FOXO3.5	3.05844	-1.99437	0.950137	-2.09903	0.0358141	0.999905
lnc.PPIL2.8	10.7384	1.50679	0.71808	2.09836	0.035873	0.999905
lnc.ANAPC7.4	5.39937	2.01756	0.961599	2.09814	0.0358931	0.999905
lnc.SYPL2.2	3.62558	-1.64314	0.78439	-2.0948	0.036189	0.999905
KCNQ3	13.3082	-1.98785	0.949936	-2.09262	0.0363833	0.999905
ENSG00000249774	3.24854	1.59944	0.764575	2.09194	0.0364439	0.999905
ENSG00000266088	3.02439	2.06228	0.985867	2.09185	0.0364522	0.999905
RIF1	343.189	-0.266388	0.127379	-2.0913	0.0365008	0.999905
BTN2A3P	7.70801	-1.11087	0.531424	-2.09036	0.0365859	0.999905
VPS35L	302.664	0.309532	0.148114	2.08982	0.0366337	0.999905
CCAR1	604.721	-0.233532	0.111764	-2.08952	0.0366613	0.999905
GPR82	23.2563	1.77306	0.848989	2.08844	0.036758	0.999905
KLRF1	63.6497	1.28364	0.615447	2.0857	0.0370058	0.999905
lnc.DNAH14.1	4.22073	2.08179	0.999356	2.08313	0.0372392	0.999905
ENSG00000241352	3.24908	1.36015	0.653275	2.08205	0.0373375	0.999905
H3P16	1.64529	1.77672	0.854954	2.07814	0.0376961	0.999905
TUT1	25.6416	0.876686	0.422083	2.07705	0.0377971	0.999905
lnc.SFT2D3.1	4.36044	1.84133	0.886612	2.07681	0.0378187	0.999905
PICK1	34.936	0.778694	0.37524	2.07519	0.037969	0.999905
INPP5K	164.963	0.248365	0.119686	2.07514	0.0379732	0.999905
CTNND1	4.16156	2.104	1.01433	2.07427	0.038054	0.999905
GET4	96.1796	-0.406305	0.195885	-2.0742	0.0380604	0.999905
RFX2	30.3425	-1.1376	0.548455	-2.07419	0.0380618	0.999905
ZNF343	42.4593	0.64712	0.312009	2.07404	0.0380754	0.999905
ENSG00000287839	11.2209	0.944072	0.455275	2.07363	0.0381135	0.999905
EMILIN1	17.3401	1.14843	0.553927	2.07326	0.038148	0.999905
RGL4	150.825	0.584218	0.281892	2.07249	0.0382201	0.999905
TRBJ1.1	6.29963	-1.17359	0.566296	-2.0724	0.0382278	0.999905
MPHOSPH10	224.381	-0.272149	0.131374	-2.07156	0.0383069	0.999905
lnc.KLF8.4	7.23995	1.06085	0.512383	2.07042	0.0384134	0.999905
lnc.CDK19.6	7.23298	1.63358	0.789068	2.07026	0.0384278	0.999905
LLPH	53.2852	-0.488569	0.236114	-2.0692	0.0385269	0.999905
SUPT20H	207.33	0.295475	0.142929	2.06729	0.0387072	0.999905
GAS8	15.0068	0.745984	0.361027	2.06628	0.0388019	0.999905
lnc.ATP12A.4	6.01261	-1.58181	0.765681	-2.06588	0.0388398	0.999905
RBM34	5.71883	-2.06314	0.9987	-2.06582	0.0388451	0.999905
TUBGCP3	210.029	-0.360713	0.174665	-2.06517	0.0389065	0.999905
TTC21B	68.4158	0.386213	0.18706	2.06465	0.0389565	0.999905
lnc.UNC50.1	7.21454	1.7014	0.824251	2.06418	0.0390009	0.999905
TP73.AS1	38.2848	0.772583	0.374308	2.06403	0.039015	0.999905
ARRDC5	5.14035	1.40829	0.683063	2.06173	0.0392335	0.999905
lnc.GRAP.7	148.998	-0.591077	0.286745	-2.06133	0.0392712	0.999905
lnc.FAM133B.3	3.52182	2.12645	1.03245	2.05961	0.0394355	0.999905
HSH2D	660.672	0.488725	0.237445	2.05826	0.039565	0.999905
ALG14	6.07313	1.18314	0.574826	2.05826	0.0395652	0.999905
ACTR3B	23.9871	0.764758	0.371565	2.05821	0.0395704	0.999905
TNFRSF14	334.153	-0.302387	0.146922	-2.05814	0.0395767	0.999905
THSD1	3.43485	-1.8543	0.901291	-2.05738	0.0396496	0.999905
ELOA	644.8	-0.212871	0.103497	-2.05678	0.0397072	0.999905
DAAM1	119.392	0.486176	0.236404	2.05654	0.0397302	0.999905
CCNE1	77.3316	-0.416786	0.202727	-2.05589	0.0397928	0.999905
lnc.SPATA32.2	93.5304	1.12603	0.547968	2.05493	0.0398861	0.999905
DMTN	280.056	0.557657	0.271416	2.05462	0.0399156	0.999905
KBTBD4	118.142	-0.303072	0.147517	-2.05449	0.039928	0.999905
POT1.AS1	3.78714	-1.95551	0.952057	-2.05398	0.0399773	0.999905
HAUS3	83.8952	-0.401511	0.195491	-2.05386	0.0399896	0.999905
HLA.K	27.6999	0.857871	0.418209	2.0513	0.040238	0.999905
CHCHD4	71.5296	-0.482205	0.235076	-2.05127	0.0402404	0.999905
ANP32A	810.955	0.206505	0.100684	2.05103	0.0402639	0.999905
lnc.ABHD17A.1	10.1992	-1.60229	0.781486	-2.05032	0.0403335	0.999905
ENSG00000289504	10.5335	1.21656	0.593803	2.04875	0.0404861	0.999905
MIR1282	39.3257	-0.630662	0.30786	-2.04854	0.0405076	0.999905
lnc.DAD1.2	51.4032	0.635617	0.310379	2.04788	0.0405722	0.999905
CCDC57	120.94	0.300598	0.146821	2.04738	0.0406206	0.999905
lnc.ENTHD1.1	7.98141	1.78347	0.871232	2.04707	0.0406511	0.999905
ADORA2A.AS1	6.94727	-1.53173	0.748444	-2.04656	0.0407014	0.999905
ZNF385A	6.55152	1.75475	0.857455	2.04646	0.0407111	0.999905
lnc.MTRNR2L5.7	7.61277	-1.77976	0.869737	-2.04632	0.0407252	0.999905
lnc.ITPR3.8	19.7897	1.24394	0.608026	2.04587	0.0407693	0.999905
ARHGEF28	8.3318	1.58054	0.772592	2.04577	0.0407793	0.999905
METTL15	48.5321	0.552538	0.270138	2.0454	0.0408159	0.999905
PBK	36.3078	-0.708446	0.346367	-2.04536	0.0408191	0.999905
CLIP1	560.526	-0.259634	0.126968	-2.04487	0.0408673	0.999905
lnc.TSHR.1	5.55925	1.41104	0.690281	2.04415	0.0409391	0.999905
RGS6	17.0931	0.758936	0.371291	2.04404	0.0409491	0.999905
AGO3	134.039	-0.36154	0.176942	-2.04326	0.0410265	0.999905
PLCH1	53.2497	1.39935	0.685086	2.04259	0.0410925	0.999905
NFKBID	55.8625	-0.476369	0.233359	-2.04136	0.041215	0.999905
UBE2G1	333.767	0.262778	0.128774	2.04062	0.0412886	0.999905
AGPAT4	15.4155	-0.778152	0.38155	-2.03945	0.0414053	0.999905
OFD1	158.287	0.412843	0.202531	2.03842	0.041508	0.999905
TLE1	128.492	0.964411	0.473233	2.03792	0.041558	0.999905
lnc.FGFBP3.2	3.52745	1.48981	0.731096	2.03777	0.0415724	0.999905
NDUFA4	92.473	0.359802	0.176605	2.03733	0.0416167	0.999905
lnc.MLN.4	2.79178	1.75121	0.85979	2.03679	0.0416708	0.999905
STX10	157.982	-0.443455	0.217733	-2.03669	0.0416813	0.999905
ENSG00000254719	18.8965	-0.903083	0.443444	-2.03652	0.0416978	0.999905
KBTBD3	14.0784	0.969439	0.476348	2.03515	0.041836	0.999905
PBX2	142.369	-0.259005	0.127361	-2.03362	0.0419895	0.999905
ENSG00000278831	3.09865	-1.89901	0.934165	-2.03284	0.0420685	0.999905
KIAA0930	463.623	0.317823	0.156556	2.03009	0.042347	0.999905
lnc.ADAMTSL4.7	15.3611	1.20247	0.592361	2.02996	0.0423605	0.999905
lnc.WDR4.7	3.08197	-2.27479	1.12092	-2.0294	0.0424179	0.999905
lnc.SLC5A9.8	2.67147	-1.53985	0.75898	-2.02884	0.0424749	0.999905
CCRL2	23.6292	-0.699263	0.344717	-2.02851	0.042508	0.999905
ZNF175	52.9979	0.751403	0.370537	2.02787	0.042573	0.999905
ENSG00000262227	7.13827	-1.2026	0.593219	-2.02724	0.0426381	0.999905
lnc.ODC1.2	6.35661	1.58223	0.780525	2.02714	0.0426484	0.999905
CBR3	92.032	-0.496886	0.245191	-2.02652	0.0427111	0.999905
lnc.TXNDC16.4	6.35262	-1.13474	0.559965	-2.02645	0.0427189	0.999905
lnc.EXOSC1.1	6.40456	-1.43919	0.710311	-2.02614	0.0427503	0.999905
lnc.PLEKHM1.8	18.6426	0.995143	0.491191	2.02598	0.042767	0.999905
lnc.EFCAB8.1	29.4177	0.595896	0.29421	2.02541	0.0428251	0.999905
lnc.BDP1.6	3.86992	1.77412	0.876029	2.02518	0.0428488	0.999905
C21orf58	47.3769	-0.477746	0.236244	-2.02226	0.04315	0.999905
lnc.RAB17.2	8.45989	-1.20396	0.595768	-2.02085	0.0432948	0.999905
PARVG	370.269	0.380271	0.188224	2.02031	0.0433508	0.999905
GRHPR	302.193	0.268864	0.133106	2.01992	0.0433915	0.999905
lnc.SLC4A1.3	638.145	1.07536	0.532587	2.01912	0.0434743	0.999905
ATP5MKP1	9.78122	-0.776661	0.385033	-2.01713	0.0436822	0.999905
FAM133B	50.699	0.658391	0.326411	2.01706	0.0436891	0.999905
TBPL1	54.157	0.448405	0.222361	2.01657	0.0437409	0.999905
PHF1	127.379	0.404561	0.200682	2.01593	0.0438069	0.999905
SEC23A.AS1	11.1127	1.12715	0.559638	2.01407	0.044002	0.999905
TRAF1	728.263	-0.401262	0.19935	-2.01286	0.0441296	0.999905
PCSK6	10.7557	1.38378	0.687541	2.01264	0.0441521	0.999905
HCG11	21.9307	-0.942038	0.46816	-2.01221	0.0441975	0.999905
ZSWIM3	36.5797	0.550377	0.273651	2.01124	0.0443004	0.999905
PDZD7	2.98488	1.88851	0.939066	2.01105	0.0443205	0.999905
lnc.MED7.1	18.9887	-0.758746	0.377362	-2.01066	0.0443616	0.999905
HOXB4	141.477	0.402355	0.20016	2.01017	0.0444133	0.999905
SLC66A3	44.5161	0.498718	0.248186	2.00946	0.0444888	0.999905
GPR141	19.5185	1.16441	0.579747	2.00847	0.044593	0.999905
GSTO1	337.913	-0.236322	0.117694	-2.00794	0.0446494	0.999905
FBXL17	124.245	0.40136	0.200072	2.00608	0.0448478	0.999905
FLJ40194	7.85967	1.10165	0.549172	2.00601	0.044855	0.999905
TYROBP	1186.7	0.583647	0.291022	2.00551	0.044909	0.999905
lnc.C17orf62.1	23.5215	-0.693985	0.346157	-2.00483	0.0449814	0.999905
lnc.CPNE5.6	7.1474	1.91869	0.957486	2.00388	0.0450831	0.999905
NOC3L	101.886	-0.33544	0.167459	-2.00312	0.0451643	0.999905
ZNF439	22.1415	1.05163	0.525067	2.00285	0.045193	0.999905
ARPC3P5	22.7264	0.553292	0.276294	2.00255	0.0452259	0.999905
RNF216	303.857	0.284449	0.142114	2.00155	0.0453331	0.999905
lnc.UROC1.1	12.8557	-0.979505	0.490089	-1.99863	0.0456488	0.999905
GLT8D1	39.0178	-0.88346	0.442076	-1.99843	0.0456698	0.999905
lnc.C6orf106.2	5.08907	-1.39797	0.699726	-1.99788	0.0457296	0.999905
TOX2	344.898	1.03425	0.517761	1.99755	0.0457654	0.999905
RHOT1P1	8.28929	-0.882205	0.441832	-1.9967	0.0458583	0.999905
lnc.ZC3H12B.18	5.60741	1.91674	0.960165	1.99626	0.0459057	0.999905
lnc.C1orf43.4	2.88125	-2.23372	1.11913	-1.99594	0.0459402	0.999905
SHISA2	21.4456	-1.80283	0.903349	-1.99572	0.0459641	0.999905
FIG4	99.5186	0.506663	0.253882	1.99567	0.0459703	0.999905
TTC7A	469.765	-0.322437	0.16158	-1.99552	0.0459858	0.999905
lnc.SEC61G.7	4.54238	1.37947	0.691289	1.99551	0.0459873	0.999905
lnc.ATP6V1D.8	19.4265	0.915536	0.458822	1.99541	0.0459986	0.999905
MRPL58	124.638	0.355672	0.178268	1.99515	0.0460264	0.999905
VEGFA	22.9276	-1.02254	0.512777	-1.99413	0.0461378	0.999905
lnc.WRB.2	20.255	0.963845	0.483363	1.99404	0.046148	0.999905
FAM126A	265.702	0.347097	0.174137	1.99324	0.0462355	0.999905
KIAA1958	59.0212	0.563442	0.282697	1.99309	0.0462511	0.999905
lnc.SEC24C.5	8.67953	-0.980691	0.492485	-1.99131	0.0464467	0.999905
POC5	56.1997	-0.391127	0.196469	-1.99078	0.0465046	0.999905
RNU2.63P	14.6883	-1.25947	0.632652	-1.99078	0.0465047	0.999905
GPATCH8	676.522	0.228301	0.114716	1.99015	0.0465749	0.999905
ORAI3	71.5436	0.634049	0.318717	1.98938	0.0466596	0.999905
BRAF	180.806	0.259134	0.13027	1.9892	0.046679	0.999905
ATP5F1E	2042.91	0.173277	0.0871135	1.9891	0.0466901	0.999905
PHTF1	146.732	-0.425643	0.21401	-1.9889	0.0467128	0.999905
CKB	7.84062	-0.918677	0.462718	-1.98539	0.0471011	0.999905
TMEM208	54.9042	-0.52333	0.263594	-1.98537	0.0471039	0.999905
lnc.SUMF1.5	17.5115	0.945171	0.476106	1.98521	0.0471212	0.999905
IGHA1	5.77883	-2.41251	1.2156	-1.98463	0.0471859	0.999905
ZNF565	4.35165	1.23859	0.624268	1.98408	0.0472474	0.999905
lnc.HABP4.8	8.09312	-1.46354	0.737726	-1.98386	0.0472719	0.999905
ELOVL1	72.9055	-0.562066	0.283401	-1.98329	0.0473354	0.999905
NEBL	5.3974	-2.23732	1.12844	-1.98267	0.0474039	0.999905
GNPTG	92.1299	-0.450617	0.227319	-1.98231	0.0474446	0.999905
ATAT1	20.1372	0.72174	0.364477	1.98021	0.0476802	0.999905
PCNPP5	11.7831	-0.803232	0.40567	-1.98002	0.0477018	0.999905
PDE6G	119.143	1.0622	0.536513	1.97982	0.0477235	0.999905
GPALPP1	113.283	-0.305319	0.15425	-1.97938	0.0477732	0.999905
lnc.LRIF1.1	3.89591	1.56961	0.793374	1.9784	0.0478837	0.999905
lnc.FAM161A.1	4.58943	-1.61713	0.817744	-1.97755	0.0479799	0.999905
NBPF1	5.20257	1.30159	0.658265	1.97731	0.0480066	0.999905
CDK4	211.944	-0.387027	0.195739	-1.97726	0.0480118	0.999905
lnc.RNASEH1.12	5.3144	-1.22548	0.619872	-1.97698	0.0480434	0.999905
OPLAH	17.3515	1.20523	0.609715	1.9767	0.0480754	0.999905
lnc.METTL4.5	7.92856	-1.3346	0.675241	-1.97648	0.0481001	0.999905
TRPC1	5.41263	2.02635	1.02567	1.97564	0.0481956	0.999905
ZNF639	84.7794	-0.354364	0.179593	-1.97316	0.0484779	0.999905
lnc.PCNA.1	7.88824	1.62111	0.822053	1.97203	0.0486067	0.999905
LRRC56	4.56122	1.59353	0.808674	1.97054	0.0487761	0.999905
PHF10	250.572	-0.332302	0.168658	-1.97027	0.0488079	0.999905
RASA1	257.836	0.358515	0.181979	1.97009	0.0488277	0.999905
TCAIM	68.8033	0.367135	0.186478	1.96878	0.0489785	0.999905
SMAD2	695.246	0.250078	0.127068	1.96806	0.049061	0.999905
ARL14EP	113.098	-0.27652	0.140541	-1.96754	0.0491212	0.999905
lnc.NIF3L1.5	3.08237	1.56859	0.797475	1.96695	0.0491889	0.999905
ENSG00000257524	10.0887	1.02782	0.522556	1.96691	0.0491933	0.999905
SEC14L1	1116.6	0.291242	0.148112	1.96636	0.049257	0.999905
TONSL	181.245	-0.433609	0.220617	-1.96544	0.0493637	0.999905
GDPD5	31.9103	-1.02511	0.521749	-1.96476	0.0494423	0.999905
lnc.SLC16A3.2	3.7801	1.82804	0.93049	1.9646	0.0494606	0.999905
lnc.ZNF45.2	5.45416	-1.48753	0.758327	-1.9616	0.049809	0.999905
lnc.CTSV.5	5.36567	1.50726	0.768476	1.96137	0.049836	0.999905
ICA1	8.39339	1.04625	0.533745	1.96021	0.0499707	0.999905
C11orf54	25.8409	0.737789	0.376412	1.96006	0.0499892	0.999905

## Sheet: LUAD_vs_LUSC_RNAseq
	baseMean	log2FoldChange	lfcSE	stat	pvalue	padj
ERAP2	392.269	2.67419	0.387626	6.89889	5.24e-12	9.42e-08
LEKR1	8.03554	4.37854	0.925288	4.73209	2.22e-06	0.0161697
NBPF3	35.2405	1.43819	0.306482	4.69257	2.7e-06	0.0161697
TDRD9	42.9863	2.61355	0.590038	4.42947	9.45e-06	0.0424627
B4GALNT3	70.4611	2.77503	0.635924	4.36377	1.28e-05	0.0459704
CFAP44	6.56352	3.24023	0.762615	4.24885	2.15e-05	0.0588738
SPRYD7	56.8236	-1.23005	0.290492	-4.23436	2.29e-05	0.0588738
IFI44L	22.9336	-2.72483	0.650535	-4.1886	2.81e-05	0.0630834
DTX2P1	20.8054	-1.38258	0.343196	-4.02855	5.61e-05	0.112119
MYH6	15.6457	3.96599	0.993192	3.99317	6.52e-05	0.113253
CTSL	508.523	4.97243	1.25097	3.97487	7.04e-05	0.113253
CD300LB	24.6909	4.18372	1.05841	3.95285	7.72e-05	0.113253
GOLGA8M	15.8552	-4.2292	1.07372	-3.93882	8.19e-05	0.113253
lnc.EVC.3	89.3972	-6.83811	1.75673	-3.89253	9.92e-05	0.127405
lnc.TMEM14A.1	51.5134	2.14688	0.555754	3.86301	0.000111997	0.134247
SEC14L2	13.2173	2.79183	0.732332	3.81224	0.000137712	0.154754
EVI5	13.973	2.1851	0.577429	3.78419	0.000154207	0.163097
SP110	755.092	-0.73347	0.195025	-3.7609	0.000169305	0.169117
EP400P1	48.9523	-1.10253	0.296485	-3.71869	0.000200258	0.189508
lnc.IRF2.1	12.8584	2.67994	0.727599	3.68326	0.00023027	0.207013
lnc.COMMD3.1	13.3168	2.60641	0.714269	3.64906	0.000263201	0.22535
ZNF547	9.9245	-2.84988	0.786341	-3.62423	0.000289822	0.236864
ZYG11B	27.5209	1.79112	0.498716	3.59146	0.000328825	0.255348
RAB38	43.3324	-1.59478	0.445207	-3.5821	0.000340843	0.255348
TPRG1	10.1974	3.04682	0.856049	3.55917	0.000372033	0.263007
METTL3	227.051	0.446288	0.125969	3.54285	0.000395831	0.263007
FAIM2	3.88382	4.07556	1.15117	3.54036	0.000399578	0.263007
AARS1	677.961	-0.463775	0.131239	-3.53384	0.000409577	0.263007
CDHR1	37.7251	2.42731	0.690959	3.51296	0.000443145	0.264492
TMEM186	28.3293	-1.31193	0.374011	-3.50774	0.00045193	0.264492
CBWD5	29.8366	1.10823	0.316322	3.50348	0.000459228	0.264492
VPS54	175.188	0.622414	0.177991	3.49688	0.000470731	0.264492
SLC35A4	403.917	-0.365136	0.104796	-3.48426	0.000493497	0.268881
lnc.IRF2BP2.11	9.25259	4.36067	1.25992	3.46107	0.000538023	0.272166
DIRC3.AS1	4.87593	4.93267	1.42798	3.4543	0.00055172	0.272166
BEX2	16.5073	-2.74022	0.793363	-3.45393	0.000552472	0.272166
LIF.AS2	13.9028	-2.51936	0.730197	-3.45025	0.000560075	0.272166
METTL26	99.1173	0.890185	0.262114	3.39617	0.000683364	0.309649
ALOX5AP	644.502	1.59546	0.470367	3.39194	0.000693984	0.309649
TLR4	10.8603	-3.83694	1.13241	-3.38828	0.000703319	0.309649
lnc.TMEM248.2	5.40206	3.28075	0.970568	3.38024	0.000724233	0.309649
ENPP3	9.57643	3.98253	1.18333	3.36553	0.000763968	0.309649
NTMT1	90.8135	0.729726	0.21684	3.36527	0.00076468	0.309649
lnc.TSSK4.3	5.92478	-2.66997	0.794203	-3.36182	0.000774309	0.309649
GOLGA8Q	68.0314	-1.788	0.532895	-3.35525	0.00079293	0.309649
lnc.NIPSNAP1.3	5.35985	4.44059	1.32743	3.34526	0.000822045	0.309649
RPL13P12	2561.29	0.321864	0.0962259	3.34488	0.000823183	0.309649
SVBP	85.3624	1.13904	0.340724	3.34299	0.000828795	0.309649
APOM	7.98267	2.81043	0.842907	3.33421	0.000855411	0.309649
ENSG00000289359	8.86639	2.63497	0.79072	3.33237	0.000861092	0.309649
MX1	546.405	-0.978458	0.295661	-3.30939	0.000935008	0.316106
MTLN	64.9087	0.940012	0.284551	3.30349	0.000954903	0.316106
EMP1	176.99	3.6193	1.09592	3.30252	0.000958219	0.316106
ATP5ME	493.164	0.54506	0.165113	3.30113	0.000962952	0.316106
MEGF8	111.91	0.989598	0.300058	3.29802	0.000973679	0.316106
PROS1	31.8265	3.18259	0.966705	3.29221	0.00099405	0.316106
SNX22	37.5087	1.39514	0.425159	3.28146	0.00103272	0.316106
PPARG	23.248	2.69729	0.822139	3.28082	0.00103505	0.316106
ADGRE2	110.965	3.97316	1.21125	3.28022	0.00103728	0.316106
SDE2	269.982	-0.435294	0.13301	-3.27263	0.00106553	0.319305
MIR124.1HG	7.58799	2.79223	0.854935	3.26601	0.00109073	0.321496
lnc.YWHAQ.3	6.09845	2.65842	0.822976	3.23026	0.00123679	0.331992
CEP43	23.8051	-0.973457	0.301358	-3.23023	0.00123691	0.331992
lnc.FER.17	9.67066	2.54449	0.787945	3.22928	0.00124103	0.331992
lnc.CFL1.1	4.1207	-2.9689	0.919602	-3.22846	0.00124459	0.331992
lnc.NIPA1.1	8.38596	-3.00201	0.930164	-3.2274	0.00124919	0.331992
lnc.NRDE2.4	6.47028	2.24946	0.697379	3.22559	0.00125713	0.331992
RAB33B	63.3463	-0.82587	0.256123	-3.2245	0.00126191	0.331992
lnc.C17orf58.8	8.78362	2.65377	0.826399	3.21125	0.00132159	0.331992
CTLA4	164.295	2.9891	0.931023	3.21055	0.0013248	0.331992
MYH7	9.87917	2.4801	0.774521	3.20212	0.00136422	0.331992
MPPE1	26.223	1.54042	0.481254	3.20084	0.00137028	0.331992
ZNF594	50.1622	-0.904222	0.282523	-3.20052	0.00137179	0.331992
LARGE1	25.8562	2.99153	0.934954	3.19965	0.00137595	0.331992
lnc.H1FNT.1	7.24212	3.39947	1.06312	3.19764	0.00138556	0.331992
RPS21	2304.8	0.36842	0.115496	3.1899	0.00142323	0.331992
ADAM9	79.1346	1.87374	0.588435	3.18427	0.00145121	0.331992
CTSB	1704.82	2.50487	0.786703	3.18401	0.00145249	0.331992
TBCE	20.8768	0.998196	0.313624	3.18278	0.0014587	0.331992
lnc.CNPY1.10	33.2719	1.50256	0.473015	3.17657	0.0014903	0.334319
DPM2	31.7721	0.945803	0.298031	3.1735	0.00150611	0.334319
ENSG00000289393	16.853	2.30162	0.726193	3.16944	0.00152734	0.334898
ZNF821	35.979	-1.1617	0.36761	-3.16013	0.00157698	0.338105
CDK11A	171.363	-0.486496	0.153971	-3.15965	0.00157958	0.338105
FZD3	7.06049	2.99393	0.950057	3.15131	0.00162538	0.339606
ATP2B1	107.848	1.12402	0.357231	3.14647	0.00165254	0.339606
lnc.SLC16A11.2	7.4036	2.99486	0.951961	3.14599	0.00165527	0.339606
ADSS1	8.26919	1.99915	0.636853	3.13911	0.00169465	0.339606
CASZ1	273.033	-0.621369	0.19846	-3.13095	0.00174243	0.339606
PGM2	142.299	-0.542167	0.173174	-3.13077	0.00174347	0.339606
lnc.IGLL1.6	18.5208	2.22982	0.712385	3.13008	0.00174761	0.339606
CKAP4	28.7322	3.95931	1.26607	3.12724	0.00176453	0.339606
TNFRSF10D	8.8764	-3.63356	1.16215	-3.12658	0.00176855	0.339606
FTH1P11	432.006	0.882967	0.282674	3.12362	0.00178641	0.339606
CCNA1	10.0331	2.63071	0.843475	3.1189	0.00181529	0.339606
MRRF	92.7448	-0.744009	0.238628	-3.11786	0.00182167	0.339606
ENSG00000287070	27.4299	1.5663	0.503499	3.11083	0.0018656	0.339606
NBPF10	82.2925	0.858317	0.276209	3.10749	0.00188684	0.339606
ENSG00000235298	3.66972	-2.56375	0.826476	-3.10202	0.00192203	0.339606
RPL38	2668.53	0.461783	0.149017	3.09885	0.0019427	0.339606
PHF12	375.977	-0.374337	0.120837	-3.09786	0.00194925	0.339606
CAB39L	28.8907	1.70864	0.551746	3.09679	0.0019563	0.339606
INTS2	75.7529	0.716688	0.232157	3.08708	0.00202133	0.339606
VWA1	9.84527	3.76127	1.21996	3.08311	0.00204848	0.339606
FAM131B	21.6	1.53648	0.498869	3.07994	0.00207046	0.339606
PDCD1	42.4868	3.39389	1.10362	3.07522	0.00210347	0.339606
RPL6P27	795.007	0.357239	0.116229	3.07357	0.00211511	0.339606
SNX21	19.27	1.07576	0.350759	3.06694	0.00216263	0.339606
lnc.MROH2A.3	7.21043	3.06626	1.00023	3.06555	0.00217269	0.339606
IL1RN	162.218	4.0465	1.32038	3.06463	0.00217936	0.339606
RNF146	114.809	-0.67099	0.218975	-3.06423	0.00218231	0.339606
STXBP1	92.6725	0.915982	0.299007	3.06341	0.00218828	0.339606
lnc.SAMD11.15	91.5511	4.59417	1.50143	3.05986	0.0022144	0.339606
NT5E	154.766	4.59349	1.50135	3.05956	0.00221659	0.339606
RELL1	842.786	0.638312	0.208827	3.05665	0.00223827	0.339606
PPFIBP2	12.0437	-1.74113	0.569859	-3.05536	0.00224789	0.339606
KRT8P33	9.8357	-1.98548	0.651126	-3.04931	0.0022937	0.339606
PSENEN	13.806	-1.63865	0.537433	-3.04903	0.00229581	0.339606
TKT	757.764	0.475454	0.155942	3.04892	0.00229667	0.339606
ENPP4	33.77	1.04859	0.344413	3.04458	0.00233006	0.339606
ADPRHL1	3.98842	4.01784	1.31996	3.04392	0.00233518	0.339606
RPRD1A	107.698	0.604098	0.19862	3.04147	0.00235425	0.339606
PSMC4	712.704	-0.373489	0.122828	-3.04074	0.00236	0.339606
MBLAC1	30.5163	-0.900936	0.296346	-3.04015	0.00236464	0.339606
GOLGA8O	78.7927	-1.82256	0.599831	-3.03846	0.00237791	0.339606
ANKRD36	142.777	0.587071	0.193259	3.03774	0.00238359	0.339606
EIF4E2	495.232	0.361008	0.118916	3.03583	0.00239878	0.339606
OST4	417.895	0.498798	0.164594	3.03047	0.00244171	0.341485
RPL39P3	337.399	0.343612	0.113424	3.02945	0.00245003	0.341485
PLAUR	170.603	3.25367	1.07782	3.01876	0.00253814	0.351044
NDST1	3.8526	-3.95165	1.31281	-3.01008	0.00261177	0.352739
RPS7P1	1710.22	0.325853	0.108286	3.0092	0.00261939	0.352739
IFI44	57.8522	-1.05051	0.349146	-3.00881	0.00262269	0.352739
SGCB	41.8838	1.78769	0.595437	3.00232	0.00267928	0.352739
G0S2	123.602	3.52302	1.17368	3.00169	0.00268485	0.352739
ENSG00000261819	8.0487	2.09299	0.69786	2.99916	0.00270726	0.352739
TRDV1	256.855	4.96262	1.65633	2.99615	0.00273411	0.352739
BCR	753.584	-0.46375	0.154784	-2.99611	0.00273447	0.352739
LRTOMT	4.42651	2.65801	0.887407	2.99525	0.00274219	0.352739
CEACAM1	168.716	2.25033	0.751897	2.99287	0.00276364	0.352739
lnc.PAQR9.2	6.24431	2.79851	0.935146	2.99259	0.0027662	0.352739
lnc.LSS.1	4.06768	2.95117	0.9884	2.9858	0.00282836	0.355428
PGBD2	21.7421	-1.14152	0.382463	-2.98465	0.00283901	0.355428
CYP51A1	25.6702	1.81512	0.608414	2.98336	0.00285098	0.355428
C9orf43	6.07329	-2.18975	0.734904	-2.97964	0.00288591	0.355428
ZNF532	28.2859	1.56167	0.524119	2.97961	0.00288618	0.355428
C8orf76	31.7676	1.29314	0.434302	2.97752	0.00290589	0.355428
FGD5.AS1	396.454	-0.326624	0.109841	-2.97361	0.00294318	0.357316
TAF1D	77.9049	0.8045	0.270716	2.97175	0.00296107	0.357316
WNK2	2.78396	3.50214	1.18179	2.96343	0.00304233	0.360234
lnc.ZMAT3.3	10.2112	-2.68353	0.905678	-2.963	0.00304655	0.360234
lnc.SGMS2.5	5.09107	3.21057	1.08372	2.96255	0.003051	0.360234
ENTPD1.AS1	95.2086	0.870079	0.293836	2.9611	0.0030654	0.360234
ENSG00000287200	5.59584	2.41207	0.815259	2.95865	0.0030899	0.360756
TMEM30B	14.0399	-1.61407	0.54738	-2.94871	0.00319102	0.369389
P4HA2	75.3845	1.51548	0.514182	2.94737	0.00320493	0.369389
lnc.SLC48A1.23	8.33459	2.10985	0.716369	2.94521	0.00322738	0.369607
PNPLA7	24.2436	1.54742	0.526124	2.94116	0.00326987	0.370111
RASSF1.AS1	10.0282	2.49748	0.849421	2.94022	0.00327979	0.370111
lnc.C19orf12.12	6.97696	3.01419	1.02627	2.93703	0.00331373	0.370111
TMEM234	16.8329	1.51151	0.515524	2.93199	0.003368	0.370111
SPATC1L	25.1123	-1.8491	0.630843	-2.93116	0.00337695	0.370111
SLC9A7	62.7582	1.84582	0.629794	2.93083	0.00338058	0.370111
KRTCAP2	8.45864	2.42397	0.828076	2.92723	0.00342	0.370111
CMPK2	103.305	-0.945284	0.323006	-2.92652	0.00342779	0.370111
OSBP2	9.53323	3.24086	1.10807	2.92478	0.00344705	0.370111
lnc.SLC2A3.1	4.97896	4.17498	1.42798	2.9237	0.00345898	0.370111
RPL7P23	45.0648	0.749301	0.256399	2.9224	0.00347344	0.370111
ITGA1	535.969	2.3911	0.81903	2.91943	0.00350669	0.370111
TCTN2	9.84075	2.4435	0.837642	2.91712	0.0035328	0.370111
SSBP4	437.201	-0.348285	0.119427	-2.91631	0.00354203	0.370111
lnc.IL10.1	7.86945	2.18014	0.747644	2.91601	0.00354537	0.370111
HECTD4	633.506	-0.315703	0.108378	-2.91297	0.0035801	0.370111
RAB30.AS1	77.2576	1.12859	0.387455	2.91283	0.00358172	0.370111
JADE3	7.20346	-2.92625	1.00779	-2.90364	0.0036885	0.378967
EVI2B	271.859	0.644974	0.222775	2.89518	0.00378937	0.383843
RPL32P18	941.462	0.449114	0.155412	2.88984	0.00385444	0.383843
NSRP1P1	6.74904	2.49227	0.862624	2.88917	0.00386263	0.383843
SNORA71A	28.4111	1.60651	0.55683	2.8851	0.00391286	0.383843
lnc.KIDINS220.16	21.4127	-1.28308	0.444737	-2.88503	0.00391377	0.383843
lnc.SNRPN.14	5.57319	2.92026	1.0135	2.88136	0.00395967	0.383843
lnc.ZYG11B.1	4.5531	3.02687	1.05143	2.87882	0.00399167	0.383843
EIPR1	132.515	-0.519174	0.180351	-2.87868	0.0039934	0.383843
lnc.RHBDL2.2	7.22517	3.92291	1.36313	2.87786	0.00400378	0.383843
LRG1	17.1267	3.38211	1.17557	2.87698	0.00401497	0.383843
LINC00893	52.0066	-3.64951	1.26881	-2.87632	0.00402343	0.383843
lnc.C19orf44.7	5.17584	2.64941	0.921355	2.87555	0.00403318	0.383843
SIDT2	62.0858	0.651556	0.226697	2.87412	0.00405151	0.383843
CCDC74B	12.8923	2.50731	0.872456	2.87385	0.004055	0.383843
PATJ	132.788	-1.02222	0.355886	-2.87233	0.00407456	0.383843
lnc.CXCL2.4	17.6085	2.40026	0.835991	2.87116	0.00408969	0.383843
NEFL	5.8653	-3.4395	1.19824	-2.87045	0.00409888	0.383843
TRIM41	206.267	-0.436576	0.152674	-2.85953	0.00424264	0.392447
GUCY1A1	9.47186	-2.92789	1.02408	-2.85904	0.00424927	0.392447
lnc.CDS2.13	6.98506	3.31011	1.15798	2.85852	0.00425624	0.392447
NCF1	41.0052	-1.25031	0.437936	-2.85501	0.00430355	0.394785
RPL7P9	450.565	0.546039	0.191428	2.85245	0.00433832	0.395954
TNRC18	1574.49	-0.440547	0.154601	-2.84957	0.00437782	0.397542
EPAS1	495.71	-0.773379	0.27184	-2.84498	0.00444144	0.39979
lnc.USP12.9	7.12977	2.84087	0.999349	2.84272	0.00447301	0.39979
lnc.EIF2D.1	5.95036	3.13942	1.10465	2.842	0.00448308	0.39979
lnc.RDH13.4	7.53242	2.80382	0.986772	2.84141	0.00449152	0.39979
TGFBI	5.46382	3.46488	1.22094	2.83789	0.00454127	0.402219
KDSR	178.479	1.27959	0.451144	2.83633	0.00456355	0.402219
GOLM1	141.996	1.42888	0.504327	2.83325	0.00460779	0.40241
RPL5P4	20.736	1.01013	0.356673	2.83208	0.00462456	0.40241
NIF3L1	48.0928	-0.771321	0.272425	-2.83131	0.00463572	0.40241
lnc.NOXO1.1	2.03687	3.58257	1.26663	2.82843	0.00467766	0.40241
COL6A3	128.932	2.78802	0.988108	2.82157	0.00477887	0.40241
PRXL2B	126.651	-0.500846	0.177534	-2.82113	0.00478554	0.40241
MARCHF3	25.1912	-1.71829	0.609218	-2.82049	0.00479506	0.40241
lnc.PPIA.1	114.604	-2.97628	1.05553	-2.81971	0.00480665	0.40241
CD6	345.01	1.16583	0.413563	2.81898	0.00481765	0.40241
MTMR11	4.56347	3.40012	1.20746	2.81593	0.00486355	0.40241
RBM20	7.03151	3.34633	1.1885	2.81558	0.00486892	0.40241
lnc.APOL1.1	8.00561	2.96491	1.05386	2.81337	0.00490252	0.40241
ODAD4	5.85917	-2.76352	0.982815	-2.81184	0.00492587	0.40241
NOMO1	104.069	1.11888	0.398155	2.81017	0.00495146	0.40241
CSF1	4264.98	2.54588	0.906932	2.80714	0.00499842	0.40241
LINC00629	5.48839	2.93218	1.04562	2.80425	0.0050433	0.40241
MYOF	40.993	1.65977	0.592124	2.80308	0.00506178	0.40241
ENSG00000213058	9.86365	3.05532	1.09067	2.80133	0.00508924	0.40241
IFT20	73.4807	0.74443	0.265843	2.80027	0.00510604	0.40241
GIT1	512.135	-0.337081	0.120428	-2.79902	0.00512582	0.40241
LACTB2	54.091	-0.644245	0.230194	-2.79871	0.00513076	0.40241
C1orf74	6.21951	-2.44782	0.87481	-2.79812	0.00514017	0.40241
TNS4	39.0714	0.967944	0.345986	2.79764	0.00514775	0.40241
TMEM9B.AS1	14.7142	2.2044	0.788239	2.79661	0.00516421	0.40241
ENSG00000219410	13.0339	-1.54944	0.554673	-2.79343	0.00521517	0.40241
MLC1	26.503	-1.77573	0.635724	-2.79324	0.00521834	0.40241
F5	200.055	3.93424	1.4094	2.79144	0.00524748	0.40241
lnc.SLC30A4.4	7.81747	2.28573	0.819104	2.79053	0.00526219	0.40241
COPS8P2	6.27345	1.87343	0.672084	2.78749	0.00531178	0.40241
MRPL51	427.899	0.370052	0.132762	2.78734	0.0053142	0.40241
NTNG2	35.916	1.49327	0.535743	2.7873	0.00531498	0.40241
PCDH12	16.357	2.76027	0.99041	2.787	0.00531987	0.40241
ANKDD1A	31.1718	-1.66363	0.597109	-2.78615	0.00533388	0.40241
SSR2	363.978	0.565535	0.203071	2.78491	0.00535429	0.40241
lnc.WDR91.3	4.02055	2.18788	0.78563	2.78488	0.00535481	0.40241
lnc.CHST12.4	5.79469	-2.06259	0.740906	-2.78387	0.00537144	0.40241
OPLAH	17.3515	1.91659	0.690465	2.7758	0.00550668	0.406755
RPL22P2	118.126	0.464696	0.167459	2.77498	0.00552047	0.406755
HSPB1	337.862	0.664967	0.239695	2.77422	0.00553335	0.406755
ARSA	87.1352	1.09473	0.394622	2.77411	0.00553531	0.406755
SPCS2	167.668	0.910923	0.328416	2.77368	0.00554255	0.406755
PIMREG	37.0295	1.44298	0.520744	2.77101	0.00558834	0.408448
lnc.SMC5.6	100.82	0.673485	0.243196	2.76931	0.00561752	0.408853
DRAM1	27.7786	1.10814	0.400383	2.7677	0.00564532	0.408853
LILRA6	12.8931	3.24198	1.1722	2.76573	0.00567951	0.408853
lnc.GDF5OS.2	6.50307	2.93453	1.06115	2.76543	0.00568483	0.408853
TBCA	613.07	0.395245	0.143354	2.75713	0.00583113	0.416516
CRYZ	89.7174	0.691763	0.250941	2.75667	0.00583931	0.416516
SLC16A1	49.8545	1.30631	0.474079	2.75546	0.00586088	0.416516
lnc.CXCR6.2	5.25121	2.61797	0.951711	2.7508	0.00594502	0.420832
FCGR3B	6.88629	-2.20016	0.801539	-2.74492	0.00605265	0.423683
ODF3B	16.0133	-1.45056	0.528575	-2.74429	0.00606413	0.423683
ZNF200	96.9432	-0.525773	0.191683	-2.74293	0.00608939	0.423683
ENSG00000232702	5.34381	2.76285	1.00788	2.74125	0.00612059	0.423683
FNIP1	270.823	-0.444205	0.162056	-2.74106	0.00612417	0.423683
lnc.FBXO11.1	21.7114	1.77389	0.647189	2.74092	0.00612667	0.423683
HBEGF	104.699	2.39295	0.87422	2.73724	0.00619576	0.426819
SLC6A6	240.444	0.633447	0.231563	2.73552	0.00622811	0.42741
TMEM86B	3.09335	3.14754	1.15149	2.73344	0.00626769	0.428491
RPL23AP74	27.3305	1.07084	0.39201	2.73167	0.00630148	0.429169
P4HA1	66.125	1.47708	0.541107	2.72973	0.00633862	0.430069
TMEM200A	94.2428	1.17884	0.432174	2.7277	0.00637783	0.430762
MYH3	13.8313	1.71822	0.630576	2.72485	0.00643311	0.430762
XPOT	422.058	-0.345272	0.126721	-2.72467	0.00643651	0.430762
CX3CR1	43.3604	-1.51821	0.557294	-2.72426	0.00644466	0.430762
COPS9	123.966	0.477739	0.175891	2.71611	0.00660539	0.43873
KCNQ3	13.3082	3.08366	1.13592	2.7147	0.00663368	0.43873
lnc.TLR5.3	22.412	-4.23105	1.55959	-2.71292	0.00666932	0.43873
CCDC167	320.908	0.536359	0.197713	2.71282	0.0066713	0.43873
PEAK1	338.088	-0.532636	0.196393	-2.7121	0.00668587	0.43873
ST8SIA4	422.741	0.986308	0.363929	2.71016	0.00672503	0.439694
SPOP	133.197	-0.500584	0.184829	-2.70836	0.00676174	0.440493
ITGB5	47.1824	1.9326	0.714129	2.70624	0.00680504	0.441714
UFSP1	6.1616	2.27049	0.840023	2.70289	0.00687389	0.444578
ST7L	18.7288	1.48298	0.549198	2.70026	0.00692856	0.445033
PTPN22	407.699	0.536717	0.198772	2.70017	0.00693043	0.445033
ATF7IP	505.493	-0.407186	0.151209	-2.69286	0.0070842	0.453071
PRCP	61.2695	0.83625	0.310723	2.69131	0.0071173	0.453071
lnc.APBB1.2	3.90937	-3.39777	1.26421	-2.68767	0.00719519	0.453071
TRNAU1AP	140.711	0.581754	0.216481	2.68732	0.00720269	0.453071
LINC02384	36.0278	1.29518	0.481968	2.68727	0.00720387	0.453071
PAM	139.765	1.18292	0.440216	2.68713	0.0072068	0.453071
ADO	361.886	-0.479357	0.178547	-2.68477	0.00725792	0.454695
ITGAD	23.031	2.28973	0.854272	2.68033	0.00735497	0.457029
lnc.SLC39A8.1	4.03555	2.85127	1.06423	2.67917	0.00738042	0.457029
SDCBP2.AS1	9.36826	2.08264	0.777777	2.67768	0.00741331	0.457029
LDHB	12.9969	1.78333	0.666149	2.67707	0.00742697	0.457029
lnc.EVX1.15	2.98465	2.6982	1.00793	2.67697	0.00742913	0.457029
RNVU1.25	8.46549	2.58625	0.966531	2.67581	0.00745488	0.457029
SMCO4	91.9537	1.50076	0.561577	2.67241	0.00753085	0.457029
RASD1	154.648	1.61421	0.604161	2.67182	0.0075442	0.457029
lnc.ZNF667.2	4.1338	2.90509	1.08732	2.6718	0.00754462	0.457029
ATP6V0A2	136.573	0.791714	0.296346	2.67159	0.00754937	0.457029
LILRB1	197.539	1.54073	0.577274	2.66897	0.00760839	0.458277
TRNT1	110.225	0.494875	0.185457	2.66842	0.00762095	0.458277
CLASP2	238.065	-0.416844	0.156412	-2.66503	0.00769806	0.459909
STRIP2	114.962	2.13546	0.801303	2.66498	0.00769925	0.459909
lnc.MAX.2	2.71066	3.13064	1.17535	2.66358	0.00773132	0.460295
IL1RAP	162.235	2.50425	0.941316	2.66037	0.00780538	0.46289
lnc.FOXD4L5.27	9.51724	-1.96819	0.74007	-2.65947	0.00782639	0.46289
IL1A	21.4806	3.9927	1.50254	2.6573	0.00787693	0.464352
MARS1	554.543	-0.382103	0.143998	-2.65352	0.00796571	0.467299
TNK2.AS1	10.0186	2.84136	1.07102	2.65296	0.0079789	0.467299
TRIM3	21.9567	-1.24723	0.47041	-2.65137	0.00801648	0.467975
ATP6V0E2.AS1	11.9124	1.79276	0.67691	2.64845	0.00808612	0.470513
MYG1	4.70786	2.69375	1.01947	2.64229	0.00823471	0.474432
RTL10	56.4584	-0.585694	0.22171	-2.64171	0.00824886	0.474432
NOS3	13.2784	2.21381	0.838581	2.63995	0.00829185	0.474432
SLC39A13	68.4661	0.689068	0.261074	2.63936	0.00830625	0.474432
TIMM23B	6.44302	2.13708	0.810123	2.63797	0.00834052	0.474432
CHRNB1	42.0357	-0.64553	0.244714	-2.63789	0.00834225	0.474432
RNVU1.4	6.36815	1.83392	0.695434	2.63708	0.00836225	0.474432
IMPG2	10.1706	2.3234	0.88136	2.63616	0.00838509	0.474432
ARPC1A	31.495	0.725405	0.2752	2.63592	0.00839096	0.474432
GLI4	20.4059	-1.28797	0.488999	-2.6339	0.0084411	0.475229
NOMO3	11.7487	-1.51061	0.57401	-2.63167	0.0084966	0.475229
OPRL1	4.99123	3.2392	1.23151	2.63027	0.00853163	0.475229
CCDC146	74.0705	-1.23333	0.469238	-2.62837	0.00857949	0.475229
SEL1L3	485.032	1.01825	0.387972	2.62454	0.00867671	0.475229
MZB1	48.3282	1.5064	0.574087	2.62399	0.00869053	0.475229
DBN1	469.859	0.836008	0.318624	2.6238	0.00869536	0.475229
GCLC	162.073	-0.643509	0.245258	-2.6238	0.00869542	0.475229
RNA5.8SN5	51.0641	-2.46951	0.941689	-2.62243	0.00873052	0.475229
LDLR	584.053	1.0652	0.406259	2.62197	0.00874242	0.475229
CCPG1	306.45	1.12438	0.428889	2.6216	0.00875174	0.475229
COMTD1	20.2295	-1.11452	0.425158	-2.62141	0.00875662	0.475229
KLHL20	91.0261	-0.538532	0.205489	-2.62073	0.00877417	0.475229
lnc.PPP4C.10	4.35812	3.47158	1.32468	2.62069	0.00877509	0.475229
NACA4P	68.2266	0.647282	0.247133	2.61916	0.00881456	0.475933
lnc.DEFB115.5	24.2676	-1.19918	0.45842	-2.61591	0.00889908	0.479058
WBP2NL	5.19102	3.12359	1.19492	2.61406	0.00894745	0.479285
COA7	86.219	0.675888	0.258702	2.61261	0.00898529	0.479285
LRRC20	44.1474	0.921414	0.35289	2.61105	0.00902652	0.479285
TNFSF11	18.5075	-2.54769	0.975764	-2.61097	0.00902869	0.479285
MCTP1	9.84038	-2.13245	0.816821	-2.61067	0.00903657	0.479285
GORASP1	49.6902	0.636886	0.244669	2.60305	0.00923972	0.488571
TRIM39	56.1849	-0.676915	0.260144	-2.60208	0.009266	0.488571
SMAD4	128.727	-0.532985	0.205002	-2.59991	0.00932493	0.490241
INSIG1	344.108	0.900504	0.346563	2.59838	0.00936636	0.490983
SACM1L	485.085	-0.514109	0.197956	-2.59709	0.00940186	0.491411
EXTL2	17.2326	1.37137	0.528866	2.59303	0.0095135	0.495805
CEP350	843.571	0.690534	0.266455	2.59156	0.00955423	0.496489
TMEM50A	190.596	0.550538	0.212755	2.58766	0.00966299	0.498853
ROR2	32.9747	3.77112	1.4582	2.58614	0.00970575	0.498853
GREM2	7.31138	-2.49708	0.965799	-2.5855	0.0097237	0.498853
EDA2R	16.4765	-1.56825	0.606593	-2.58534	0.0097284	0.498853
KLHDC7B	68.2667	-0.659457	0.255156	-2.58452	0.00975133	0.498853
ACCS	4.8006	3.07084	1.18855	2.58368	0.00977524	0.498853
FAM136A	256.185	-0.359104	0.139077	-2.58205	0.00982167	0.498853
lnc.RGS9.8	8.91682	3.43935	1.33275	2.58064	0.0098616	0.498853
lnc.TTC3.5	10.8949	2.06757	0.801343	2.58013	0.00987624	0.498853
CDC42	48.7641	0.977069	0.379065	2.57757	0.00994965	0.498853
ZBTB11	273.597	-0.317115	0.12304	-2.57733	0.00995658	0.498853
ENSG00000215861	11.3632	3.20701	1.24452	2.5769	0.00996921	0.498853
ZNF608	29.8237	-1.76275	0.684289	-2.57603	0.00999421	0.498853
lnc.VTCN1.3	13.5642	1.51008	0.586346	2.5754	0.0100124	0.498853
PMPCB	217.81	0.428866	0.166532	2.57528	0.0100159	0.498853
lnc.ANO8.1	5.22997	-2.19979	0.855327	-2.57187	0.0101152	0.50101
ENSG00000241889	15.5572	-1.32981	0.517144	-2.57145	0.0101273	0.50101
ID2.AS1	110.783	-0.581411	0.226212	-2.5702	0.0101639	0.50101
KPNA5	66.3817	0.68801	0.267907	2.56809	0.010226	0.50101
OTUD1	246.897	1.27063	0.494968	2.5671	0.0102552	0.50101
SLAMF1	301.837	2.3652	0.921371	2.56704	0.010257	0.50101
lnc.IGLL1.1	15.3449	1.67412	0.652265	2.56663	0.0102693	0.50101
MYORG	23.5701	1.28	0.498829	2.56601	0.0102875	0.50101
PTGER3	17.7557	-2.02506	0.789417	-2.56526	0.01031	0.50101
AMPD2	149.283	-0.409877	0.160012	-2.56154	0.0104209	0.505034
TRMU	58.4053	0.835563	0.326614	2.55826	0.0105197	0.505868
lnc.MINOS1.1	19.4796	1.60814	0.628753	2.55767	0.0105376	0.505868
YPEL2	142.547	0.637047	0.249103	2.55736	0.0105471	0.505868
POU2F2	116.646	-0.871014	0.340607	-2.55724	0.0105506	0.505868
LRRC28	39.6076	1.01077	0.395702	2.55438	0.0106378	0.50869
lnc.PHACTR1.1	5.69284	2.95932	1.15934	2.55259	0.0106924	0.509946
PLCD1	69.2529	0.725197	0.284281	2.55098	0.0107419	0.510002
PIGP	18.1035	1.23552	0.48438	2.55071	0.0107503	0.510002
COQ9	151.65	0.477104	0.187239	2.54811	0.0108309	0.511374
UVRAG	91.8748	-0.541926	0.212692	-2.54794	0.0108361	0.511374
RNU1.67P	1954.08	2.23635	0.878153	2.54665	0.0108762	0.511922
ENSG00000285531	6.81351	1.73979	0.68429	2.54248	0.011007	0.516727
AGK	284.665	-0.619995	0.243943	-2.54156	0.011036	0.516739
ID1	7.0099	2.90078	1.1422	2.53964	0.0110965	0.518222
HCFC1	1864.81	-0.264467	0.104227	-2.53742	0.0111673	0.520177
C8orf82	91.0368	-0.583705	0.230667	-2.53051	0.0113897	0.524969
MTURN	40.2383	1.02513	0.405189	2.53001	0.0114059	0.524969
C2CD5	128.424	0.52612	0.208042	2.52892	0.0114415	0.524969
lnc.LINGO2.2	4.24825	-3.13753	1.24137	-2.52747	0.0114888	0.524969
MSH3	178.978	0.478882	0.189544	2.5265	0.0115207	0.524969
ZNF620	15.8173	-1.09778	0.434518	-2.52643	0.0115229	0.524969
lnc.EBLN1.1	10.7412	2.81762	1.11543	2.52605	0.0115352	0.524969
SYTL3	625.192	0.338745	0.134132	2.52546	0.0115547	0.524969
RETREG1	10.1823	2.70999	1.07337	2.52474	0.0115785	0.524969
CELSR2	18.724	-1.42629	0.565286	-2.52313	0.0116316	0.524969
HMGCR	199.067	1.14587	0.454184	2.52292	0.0116385	0.524969
CUL1	485.584	-0.304938	0.120883	-2.52259	0.0116494	0.524969
RPL37	33.4233	1.16071	0.460127	2.52258	0.0116498	0.524969
CD276	96.4539	2.11072	0.837117	2.52142	0.0116882	0.525385
lnc.CYS1.1	16.6252	-1.47778	0.587422	-2.51571	0.0118794	0.528184
lnc.MYO16.7	10.4375	2.7084	1.07679	2.51526	0.0118943	0.528184
RPS15AP38	53.2552	0.627601	0.249728	2.51314	0.0119662	0.528184
lnc.TDRD3.14	6.80295	2.93851	1.16976	2.51205	0.0120031	0.528184
lnc.KLHL18.8	8.61083	1.97006	0.784743	2.51045	0.0120578	0.528184
HSD17B14	26.4688	1.25555	0.500264	2.50977	0.0120809	0.528184
BCL9	144.964	-0.574901	0.229088	-2.50952	0.0120897	0.528184
lnc.GBP5.3	5.70826	3.0787	1.22771	2.50768	0.0121525	0.528184
lnc.KBTBD2.2	21.0601	1.28008	0.510836	2.50586	0.0122154	0.528184
EML2.AS1	22.0511	-1.17166	0.467581	-2.50579	0.012218	0.528184
lnc.CDYL2.6	5.02279	2.98828	1.19357	2.50366	0.0122918	0.528184
lnc.ZNF701.1	4.70226	-1.94128	0.775521	-2.5032	0.0123077	0.528184
ZNF184	86.5011	-0.525801	0.210108	-2.50252	0.0123312	0.528184
MX2	93.0023	-1.00501	0.401619	-2.50241	0.0123352	0.528184
MYRF	13.2778	2.66611	1.06556	2.50206	0.0123472	0.528184
IL23A	47.6979	2.1598	0.863286	2.50184	0.0123551	0.528184
SELPLG	939.633	1.16426	0.465434	2.50145	0.0123686	0.528184
EIF3LP2	11.7787	1.92884	0.771204	2.50107	0.0123817	0.528184
HSPA2	118.016	1.15548	0.461992	2.50107	0.0123818	0.528184
RPAP2	224.016	-0.36516	0.14601	-2.50093	0.0123869	0.528184
IER3IP1	33.0468	0.902847	0.361039	2.50069	0.0123952	0.528184
lnc.SMDT1.3	14.4906	-1.34509	0.538066	-2.49986	0.0124244	0.528184
ENSG00000280160	3.73444	3.05473	1.22199	2.49981	0.0124261	0.528184
UBQLN2	310.916	-0.40993	0.164261	-2.4956	0.0125743	0.529628
HUS1B	3.77184	-2.36243	0.946775	-2.49523	0.0125874	0.529628
LGALS9	111.88	-0.921339	0.369297	-2.49485	0.0126011	0.529628
LINC00852	3.14758	-2.17448	0.871606	-2.4948	0.0126029	0.529628
RPS10P7	8.19869	1.44437	0.579258	2.49349	0.0126495	0.529628
FAM166B	37.6755	2.00703	0.804944	2.49338	0.0126534	0.529628
RSPH3	58.493	0.817988	0.328112	2.49302	0.0126663	0.529628
MYL9	7.01912	2.64832	1.06313	2.49105	0.0127365	0.530779
CD44	1406.23	0.874963	0.351491	2.48929	0.0127997	0.530779
HNF1B	4.65223	-3.02936	1.21754	-2.4881	0.0128427	0.530779
ELAPOR2	10.6661	1.8418	0.740277	2.48799	0.0128467	0.530779
NCK1.DT	36.7062	1.00723	0.40484	2.48797	0.0128475	0.530779
DNAJC16	72.1803	0.738575	0.296936	2.48732	0.0128709	0.530779
RABL3	71.8545	-0.714464	0.287546	-2.48469	0.0129664	0.533492
ENSG00000226824	5.57647	2.88879	1.16336	2.48315	0.0130226	0.534575
lnc.AZIN1.4	3.7407	3.06638	1.23528	2.48234	0.0130522	0.534575
lnc.TBC1D7.3	41.6594	-1.38118	0.556651	-2.48123	0.013093	0.535028
ZNF343	42.4593	0.883662	0.356401	2.47941	0.0131602	0.536553
DNMT3A	282.965	-0.412893	0.166624	-2.47799	0.0132123	0.536829
lnc.DYNC1H1.1	26.7234	1.28571	0.518931	2.47761	0.0132267	0.536829
FHIP2A	166.371	0.515866	0.208439	2.4749	0.0133274	0.537143
PIK3R6	50.6464	1.61657	0.653463	2.47385	0.0133667	0.537143
SNHG6	439.655	0.455322	0.184186	2.47208	0.0134331	0.537143
lnc.MCHR1.6	8.68893	3.05873	1.23774	2.47122	0.0134651	0.537143
FTH1P2	128.259	0.797185	0.322736	2.47008	0.0135082	0.537143
lnc.MAN2C1.4	5.21995	-1.67114	0.676709	-2.46952	0.0135296	0.537143
SCCPDH	103.045	0.53994	0.218678	2.46911	0.0135451	0.537143
SLC35F3	15.8079	2.28008	0.923483	2.469	0.013549	0.537143
GGH	41.3255	1.38953	0.562793	2.46899	0.0135494	0.537143
HTRA2	154.572	0.419351	0.169888	2.4684	0.0135719	0.537143
PHLDA2	32.2891	1.28114	0.519079	2.46811	0.0135828	0.537143
CD82	695.444	1.06857	0.43306	2.46748	0.0136069	0.537143
lnc.CCDC32.3	8.78107	2.10536	0.853419	2.46698	0.013626	0.537143
lnc.VPS36.3	5.94177	2.53997	1.03018	2.46556	0.01368	0.537143
ZNF829	32.2341	-0.971041	0.393853	-2.46549	0.0136825	0.537143
TMEM87B	94.3022	1.08372	0.439882	2.46366	0.0137527	0.538721
lnc.LIPG.2	2.75983	3.19216	1.29614	2.46282	0.0137851	0.538817
RWDD4	65.9577	-0.896474	0.364332	-2.4606	0.0138707	0.540987
PDE4DIP	245.852	0.843588	0.343135	2.45848	0.0139528	0.543013
RASAL3	1421.89	-0.306512	0.124766	-2.4567	0.0140221	0.544283
lnc.BRI3.2	7.8011	1.91443	0.779466	2.45608	0.014046	0.544283
lnc.CCDC125.22	2.64416	-2.39259	0.975369	-2.45301	0.0141667	0.546613
GTSE1.DT	8.82344	1.48258	0.604694	2.45179	0.014215	0.546613
lnc.GSTT2B.4	30.7414	-1.86006	0.758871	-2.45109	0.0142425	0.546613
lnc.CRNKL1.4	7.78399	2.19608	0.896051	2.45084	0.0142522	0.546613
lnc.UFSP1.2	8.03505	2.33203	0.951582	2.45069	0.0142581	0.546613
PDIA6	528.462	0.950785	0.388175	2.44937	0.0143105	0.547451
lnc.MON2.2	46.2765	1.43841	0.587822	2.44701	0.0144045	0.549632
lnc.NEK2.3	5.22949	2.44521	0.999508	2.44641	0.0144286	0.549632
lnc.ZNF574.1	26.2718	-1.42491	0.582786	-2.44499	0.0144856	0.550144
lnc.H2AFV.4	5.42506	3.37155	1.37931	2.44438	0.0145101	0.550144
ZNHIT1	228.737	0.364715	0.149344	2.44211	0.0146015	0.550144
CCDC30	11.8857	2.49571	1.02202	2.44193	0.0146089	0.550144
TRGV4	44.545	2.8737	1.17761	2.44028	0.0146761	0.550144
TMSB4XP6	298.291	0.590796	0.242146	2.43983	0.0146941	0.550144
DTX3L	1126.86	-0.297333	0.121938	-2.4384	0.0147526	0.550144
JAML	53.7228	1.26536	0.519026	2.43795	0.0147708	0.550144
THOC3	85.2138	-0.647286	0.265538	-2.43764	0.0147835	0.550144
MYO1C	244.136	0.745344	0.305852	2.43694	0.014812	0.550144
lnc.AHCY.3	10.3975	1.52515	0.62591	2.4367	0.0148222	0.550144
FGFR1	79.2813	1.48471	0.609402	2.43634	0.0148368	0.550144
GNAQP1	11.1523	-1.51432	0.621898	-2.435	0.014892	0.550144
DNAAF10	12.154	-1.48677	0.610669	-2.43465	0.0149061	0.550144
FARS2	78.3757	0.506886	0.208285	2.43362	0.0149487	0.550144
STAT1	1479.38	-0.451131	0.185383	-2.43352	0.014953	0.550144
lnc.FBXO9.7	5.9406	3.08449	1.26762	2.43329	0.0149622	0.550144
GATB	65.3915	0.687763	0.282751	2.4324	0.0149992	0.550229
IMPDH1	246.65	0.385044	0.158353	2.43156	0.0150338	0.550229
TMEM97	34.3554	0.94241	0.387811	2.43007	0.0150958	0.550229
CCDC7	198.757	0.719805	0.296428	2.42826	0.0151713	0.550229
FASTKD5	85.2858	-0.570627	0.235028	-2.42791	0.015186	0.550229
NDRG1	291.208	0.860603	0.354622	2.42682	0.015232	0.550229
lnc.KLF18.8	17.1132	1.21944	0.502837	2.42513	0.0153031	0.550229
lnc.CBY3.4	18.8131	1.54368	0.636562	2.42503	0.0153073	0.550229
lnc.IER3.15	31.4411	0.890453	0.367203	2.42496	0.01531	0.550229
lnc.DYDC1.1	12.8636	1.55913	0.642993	2.4248	0.0153169	0.550229
ADAM19	3580.56	1.80289	0.743575	2.42463	0.0153241	0.550229
lnc.MYLPF.3	4.5802	-2.09704	0.865044	-2.4242	0.0153423	0.550229
lnc.TAB2.1	18.5904	1.72942	0.71354	2.42372	0.0153624	0.550229
lnc.NTAN1.5	5.31649	-3.0546	1.26146	-2.42147	0.0154577	0.552161
lnc.GRM1.1	11.1063	1.59869	0.660344	2.421	0.0154777	0.552161
UBL5	303.828	0.412512	0.170691	2.41673	0.0156608	0.556982
lnc.SGSM2.2	6.36935	2.79933	1.15876	2.4158	0.0157006	0.556982
ZFHX3	287.448	-1.84478	0.763761	-2.41539	0.0157185	0.556982
lnc.KCNT1.2	4.07787	-3.4568	1.43141	-2.41496	0.0157368	0.556982
PA2G4P2	25.2656	0.796201	0.329797	2.41422	0.0157689	0.557025
NUF2	87.4633	0.693133	0.287358	2.41209	0.0158615	0.559195
RPS16	1376.35	0.343856	0.142635	2.41074	0.01592	0.55922
PDE9A	15.646	1.82483	0.757212	2.40993	0.0159554	0.55922
lnc.CCNJ.4	4.16469	3.31943	1.37739	2.40993	0.0159555	0.55922
HRG	8.21403	-3.20229	1.33221	-2.40375	0.0162279	0.562582
SMG1P2	6.69899	-1.57016	0.653257	-2.40358	0.0162354	0.562582
GABPB1.IT1	76.1439	0.637405	0.265221	2.4033	0.0162479	0.562582
ERF	139.934	-0.401667	0.167198	-2.40234	0.0162906	0.562582
lnc.GJE1.6	25.484	0.99567	0.414617	2.40142	0.0163315	0.562582
SERF2	2936.05	0.366763	0.15278	2.40059	0.0163687	0.562582
FBXO31	166.773	0.475785	0.198231	2.40016	0.016388	0.562582
IGHA1	5.77883	-3.12665	1.30272	-2.40009	0.016391	0.562582
MPHOSPH10P2	5.86263	-2.53308	1.05553	-2.39981	0.0164036	0.562582
LYSMD2	184.444	-0.631103	0.262984	-2.39978	0.016405	0.562582
SLC2A3	641.244	1.1081	0.461898	2.39902	0.0164389	0.562582
KLRC1	330.132	1.18865	0.495515	2.39882	0.0164478	0.562582
lnc.RAD52.2	5.95213	2.67462	1.11585	2.39693	0.0165331	0.562582
TMED7	56.0242	0.955712	0.398791	2.39652	0.0165515	0.562582
RPL23	4412.32	0.294373	0.122857	2.39607	0.016572	0.562582
GARNL3	3.23371	2.49488	1.0413	2.39594	0.0165779	0.562582
LMAN2	575.604	0.79019	0.329976	2.39469	0.0166346	0.562582
CLIC3	71.572	-0.882292	0.368503	-2.39426	0.016654	0.562582
E2F3	325.248	-0.280774	0.117273	-2.3942	0.0166566	0.562582
lnc.CPNE5.6	7.1474	2.78074	1.16167	2.39375	0.0166772	0.562582
ALDOA	299.128	0.382945	0.160116	2.39167	0.0167721	0.564724
lnc.TMEFF2.3	8.21408	2.74861	1.14975	2.39061	0.0168204	0.565291
GINS1	100.386	0.525744	0.220117	2.38848	0.0169183	0.567521
NCF1B	16.0999	-1.57777	0.660926	-2.3872	0.016977	0.567608
PDCL3	137.391	0.411338	0.172321	2.38705	0.016984	0.567608
UCP3	7.91625	2.36011	0.989474	2.38522	0.0170691	0.567646
PLD3	105.866	0.521994	0.218988	2.38366	0.0171412	0.567646
AARS2	71.6539	0.497084	0.208548	2.38355	0.0171466	0.567646
LINC01943	50.7648	1.36157	0.571304	2.38327	0.0171597	0.567646
lnc.CTSB.3	26.3282	1.45865	0.61207	2.38314	0.0171656	0.567646
NUTM2B	3.80163	-2.62519	1.10166	-2.38295	0.0171746	0.567646
PDPK1	241.765	-0.415091	0.174242	-2.38227	0.0172065	0.567655
LINC01619	8.63348	1.77249	0.744555	2.3806	0.0172845	0.56892
FAM200B	8.33214	-1.42414	0.598455	-2.3797	0.0173269	0.56892
PLXDC2	17.9541	-3.6133	1.51902	-2.37871	0.0173734	0.56892
STIMATE	11.9253	1.54397	0.649233	2.37814	0.0174004	0.56892
TEX22	5.79792	1.78981	0.752941	2.37709	0.01745	0.56892
STING1	108.607	1.33007	0.559603	2.37681	0.017463	0.56892
KHK	18.3082	-1.22457	0.515263	-2.37659	0.0174737	0.56892
SRPRB	95.7315	0.786719	0.331179	2.37551	0.0175247	0.56892
PEG10	9.29399	-1.97449	0.83122	-2.37541	0.0175296	0.56892
lnc.FAM162A.2	14.8757	1.51382	0.638296	2.37165	0.0177086	0.573421
CTSA	396.075	1.12193	0.473201	2.37093	0.0177436	0.573421
TOGARAM2	97.2032	-0.744231	0.313955	-2.3705	0.0177639	0.573421
BRPF3	202.144	-0.294252	0.124215	-2.36889	0.0178416	0.57363
RGS1	337.13	0.833247	0.351893	2.3679	0.0178893	0.57363
SLC20A1	453.812	0.658956	0.278355	2.36732	0.0179174	0.57363
PPP1R3E	16.9858	1.42582	0.602293	2.36731	0.0179177	0.57363
ANKRD36B	49.9762	0.716543	0.302714	2.36706	0.0179299	0.57363
ARIH2	445.519	-0.25463	0.107622	-2.36596	0.0179832	0.574011
SLC35B1	81.4823	0.715937	0.302658	2.3655	0.0180057	0.574011
FBXO4	60.4378	0.585003	0.247617	2.36253	0.0181507	0.576593
lnc.NUDCD2.2	5.83876	2.81736	1.19255	2.36246	0.018154	0.576593
lnc.CNOT6.4	4.58363	-1.76758	0.748581	-2.36124	0.0182139	0.576593
ITGA2	118.685	1.49323	0.632399	2.36122	0.018215	0.576593
ENSG00000272078	8.89697	-1.52206	0.645109	-2.35939	0.0183051	0.577856
lnc.SYT2.4	319.304	0.457659	0.193997	2.3591	0.0183191	0.577856
FAM120C	38.6245	-0.941015	0.399075	-2.35799	0.0183741	0.578575
CD46	184.385	0.992703	0.421178	2.35697	0.0184249	0.578975
HLX	19.1155	2.17516	0.923072	2.35644	0.0184512	0.578975
TLNRD1	548.331	-0.371108	0.157607	-2.35464	0.0185405	0.579262
FAM167A	18.8367	1.33292	0.566144	2.35438	0.0185537	0.579262
FUCA2	66.7985	1.19599	0.508	2.35431	0.018557	0.579262
RYR1	23.7485	1.24387	0.528499	2.35359	0.0185931	0.579384
STARD13	5.38068	2.79821	1.18926	2.35289	0.0186281	0.579471
EBPL	37.2263	0.999649	0.425048	2.35185	0.0186804	0.580093
SETD7	116.085	-0.543456	0.231205	-2.35054	0.018746	0.581126
H3C6	29.3692	0.873967	0.371989	2.34945	0.0188014	0.58184
TRIT1	20.5647	1.17304	0.499726	2.34737	0.0189066	0.58316
CCDC47	255.568	0.950309	0.404902	2.34701	0.0189248	0.58316
ENSG00000286444	11.2282	2.09199	0.891483	2.34664	0.0189434	0.58316
lnc.AGR3.1	24.2661	-1.12751	0.480598	-2.34605	0.0189738	0.58316
lnc.STX6.6	6.02153	2.49865	1.06589	2.34419	0.0190684	0.584029
RPL35P2	129.206	0.597301	0.254813	2.34408	0.0190742	0.584029
lnc.XRCC5.3	16.2024	-1.37935	0.588564	-2.34358	0.0190995	0.584029
lnc.CUL2.1	6.67784	1.8317	0.781879	2.34269	0.0191451	0.584429
ZNF555	19.291	-1.09762	0.468862	-2.34103	0.0192305	0.586041
lnc.ZCCHC10.3	20.2614	1.73242	0.740444	2.33971	0.0192989	0.586927
lnc.SPATA32.2	93.5304	-1.45765	0.623548	-2.33767	0.0194043	0.586927
RSBN1	206.697	-0.388244	0.166101	-2.3374	0.0194185	0.586927
PRDX5	1064.57	0.275004	0.117664	2.3372	0.0194287	0.586927
BDNF.AS	6.71797	2.92575	1.25393	2.33327	0.019634	0.586927
CLCC1	32.1556	1.13033	0.484551	2.33274	0.0196619	0.586927
CEP68	120.124	-0.61489	0.263683	-2.33193	0.0197043	0.586927
TYK2	497.018	-0.360555	0.154624	-2.33182	0.01971	0.586927
SNCA	31.0062	-3.14395	1.34852	-2.33141	0.0197317	0.586927
TMSB4X	10858	0.287679	0.123394	2.33139	0.0197327	0.586927
VPS13C	514.344	-0.297298	0.12752	-2.33138	0.0197331	0.586927
FAM27B	2.46072	-2.42379	1.04006	-2.33043	0.0197834	0.586927
C6orf47.AS1	3.24917	2.96763	1.27417	2.32907	0.0198556	0.586927
SHISA2	21.4456	2.54749	1.09432	2.32793	0.0199157	0.586927
ZDBF2	90.1072	0.664959	0.285702	2.32745	0.0199412	0.586927
PMS2P7	15.1819	1.33101	0.572242	2.32595	0.0200214	0.586927
lnc.GOLM1.4	4.56155	2.55601	1.09927	2.3252	0.0200615	0.586927
GTF2H2	7.41385	-2.02094	0.869272	-2.32486	0.0200792	0.586927
DAPK2	165.65	0.595763	0.256383	2.32372	0.0201405	0.586927
TRNP1	6.06345	2.60395	1.12082	2.32326	0.0201651	0.586927
NHLRC3	61.2868	0.965324	0.415566	2.32291	0.0201839	0.586927
lnc.ZNF713.3	22.2641	3.81852	1.64401	2.32269	0.0201959	0.586927
lnc.ANKRD11.1	4.12323	2.29677	0.989032	2.32224	0.0202202	0.586927
MIR3945HG	3.91488	2.74455	1.18262	2.32075	0.0203006	0.586927
SEM1	147.82	0.468316	0.201811	2.32056	0.0203104	0.586927
ZNF418	22.4911	-1.80927	0.779723	-2.32041	0.0203189	0.586927
NDUFV3	217.309	0.552081	0.238012	2.31955	0.0203651	0.586927
RAB4A	173.472	0.451514	0.194817	2.31763	0.0204697	0.586927
TRUB1	72.8471	-0.567456	0.244972	-2.31641	0.0205357	0.586927
ZCCHC9	111.013	0.62337	0.269207	2.31558	0.0205814	0.586927
RPL31	5109.42	0.437368	0.18891	2.31521	0.0206013	0.586927
RNF215	23.7485	0.809319	0.349633	2.31476	0.0206258	0.586927
MARVELD1	9.93838	-2.27071	0.981144	-2.31435	0.0206487	0.586927
lnc.ARPC2.1	5.55648	1.87714	0.811538	2.31306	0.0207192	0.586927
CCDC28B	79.5652	-0.77785	0.336367	-2.3125	0.0207499	0.586927
lnc.FAM228A.2	3.53685	2.13742	0.924854	2.31109	0.0208281	0.586927
lnc.DHRS7.2	5.11932	3.21055	1.38949	2.31059	0.0208555	0.586927
SNRPN	37.8442	0.86445	0.37415	2.31044	0.0208638	0.586927
XAF1	526.181	-0.53847	0.233067	-2.31037	0.0208676	0.586927
BACH2	63.7964	-1.2969	0.561566	-2.30943	0.0209197	0.586927
CAMK1D	71.7402	-0.87568	0.379212	-2.30921	0.0209319	0.586927
TSPAN5	104.193	0.922097	0.399781	2.3065	0.0210825	0.586927
MROH8	12.2455	-1.55355	0.673721	-2.30593	0.0211145	0.586927
GM2A	126.607	0.682731	0.296173	2.30518	0.0211567	0.586927
NAB1	384.636	0.401128	0.174015	2.30513	0.021159	0.586927
HECW2	24.1332	1.4181	0.615302	2.30472	0.0211822	0.586927
PPFIA3	33.3141	0.919165	0.398868	2.30443	0.0211984	0.586927
COL11A2	9.70392	1.87141	0.812277	2.30391	0.0212277	0.586927
AQP3	16.1979	1.71909	0.746359	2.3033	0.0212621	0.586927
MTG1	43.2324	0.654011	0.283981	2.30301	0.0212785	0.586927
ATRIP	62.0047	0.546865	0.237543	2.30217	0.0213253	0.586927
ENSG00000225720	9.87579	1.53898	0.668523	2.30206	0.021332	0.586927
TSEN34	101.424	0.460096	0.199871	2.30197	0.0213371	0.586927
SUMF2	265.682	0.588108	0.255515	2.30165	0.0213548	0.586927
SLC66A2	85.0917	0.683947	0.297204	2.30127	0.0213765	0.586927
MPLKIP	143.261	-0.340053	0.147769	-2.30125	0.0213775	0.586927
ANP32D	3.55162	-1.98613	0.863202	-2.30088	0.0213983	0.586927
CHMP5P1	20.2788	0.751368	0.32656	2.30086	0.0213998	0.586927
TMCO4	86.0824	0.706048	0.306881	2.30072	0.0214074	0.586927
MED17	19.946	0.871606	0.378881	2.30047	0.0214215	0.586927
GK	60.8483	1.02748	0.446735	2.29998	0.0214495	0.586927
lnc.MAP1LC3B.1	10.3857	1.53818	0.668928	2.29946	0.0214786	0.586927
PERP	84.0267	0.912967	0.397087	2.29916	0.021496	0.586927
ENSG00000266208	41.0138	-1.35462	0.589434	-2.29817	0.0215523	0.586927
PFDN2	384.08	0.330773	0.143982	2.29733	0.0216	0.586927
RPL36AL	2391.5	0.36386	0.15842	2.2968	0.02163	0.586927
lnc.TRMO.1	6.86052	-1.62924	0.709425	-2.29656	0.021644	0.586927
lnc.PTPN2.12	6.75176	2.61158	1.13735	2.2962	0.0216647	0.586927
ANXA3	6.13164	-2.92968	1.27596	-2.29606	0.0216722	0.586927
lnc.SRRM5.2	4.85315	2.10987	0.919112	2.29555	0.0217017	0.586927
CSTB	630.036	0.334806	0.145853	2.2955	0.0217044	0.586927
GLIPR1	155.509	0.875889	0.381632	2.29512	0.0217264	0.586927
lnc.MED14.10	14.7692	1.76251	0.768008	2.29491	0.021738	0.586927
CLEC7A	5.73193	2.69681	1.17555	2.29407	0.0217863	0.586927
IFNLR1	23.2119	2.20343	0.960489	2.29407	0.0217865	0.586927
SIK2	116.556	0.446371	0.194584	2.29397	0.0217921	0.586927
TMEM209	56.3261	1.04164	0.454164	2.29354	0.0218171	0.586927
MAPK3	427.106	0.377495	0.1646	2.2934	0.0218248	0.586927
ING3	145.948	-0.415924	0.181375	-2.29317	0.0218384	0.586927
lnc.MCM8.2	2.56437	-2.17972	0.950986	-2.29207	0.0219019	0.587755
RPS20	5133.29	0.248257	0.10837	2.29083	0.021973	0.58805
SMIM7	45.8137	0.831381	0.362931	2.29074	0.0219783	0.58805
PBX4	81.1848	0.932108	0.407222	2.28895	0.0220825	0.589961
ASAP1	315.029	-0.411028	0.17974	-2.2868	0.0222075	0.591855
S100A9	10.8544	2.06081	0.901253	2.2866	0.0222192	0.591855
lnc.ADAMTS15.1	9.24226	-1.43374	0.627682	-2.28417	0.0223613	0.594756
lnc.MED1.4	7.71989	1.69545	0.742556	2.28327	0.0224147	0.595297
CAMLG	222.009	0.422547	0.185222	2.28129	0.022531	0.595438
GPR155	6.91519	-2.44475	1.07181	-2.28096	0.0225509	0.595438
MIR5087	4.11112	2.88093	1.26326	2.28055	0.0225749	0.595438
TRIM7	18.1766	1.3489	0.591587	2.28014	0.0225994	0.595438
SLC12A8	159.928	2.76222	1.21166	2.2797	0.0226254	0.595438
ST13P15	29.4081	0.929949	0.407996	2.27931	0.0226487	0.595438
ATP6AP2	148.109	1.04667	0.459315	2.27878	0.0226804	0.595438
RPS6	7084.47	0.266305	0.116867	2.2787	0.0226849	0.595438
MTRR	101.625	0.509094	0.223626	2.27655	0.0228133	0.597934
PRR5	17.1162	-1.60611	0.705756	-2.27572	0.0228626	0.598354
lnc.RFC4.1	20.8709	1.70178	0.748914	2.27233	0.0230667	0.601769
PXN	828.048	-0.373071	0.164193	-2.27215	0.0230772	0.601769
SEC24B.AS1	10.6736	1.46442	0.644692	2.2715	0.023117	0.601769
RPL26P19	689.39	0.406503	0.179016	2.27076	0.0231613	0.601769
GPR157	12.559	-1.58846	0.69961	-2.2705	0.0231774	0.601769
ELOC	156.662	0.440041	0.193941	2.26894	0.023272	0.601769
FXYD5	1599.49	0.442553	0.195057	2.26884	0.0232779	0.601769
ENSG00000185641	185.54	0.419221	0.184782	2.26873	0.0232847	0.601769
CPTP	164.075	-0.521344	0.229836	-2.26833	0.0233091	0.601769
GLMP	79.4803	0.630547	0.278016	2.26802	0.0233277	0.601769
LRRC8C	146.474	1.10282	0.487002	2.26451	0.0235427	0.605525
FAM98B	173.179	0.356017	0.157274	2.26367	0.0235944	0.605525
GLCCI1	224.542	-0.417316	0.18441	-2.26298	0.0236369	0.605525
DHX35	41.82	0.693537	0.306485	2.26287	0.0236436	0.605525
DOK7	8.03187	3.20549	1.41679	2.26249	0.0236669	0.605525
RPL27A	4681.49	0.292088	0.129156	2.26151	0.0237279	0.605525
SLC4A7	253.164	0.720184	0.318457	2.26148	0.0237298	0.605525
ENSG00000225450	14.1083	1.43373	0.634038	2.26127	0.0237428	0.605525
lnc.SNRPC.2	21.2382	1.21851	0.539253	2.25962	0.0238446	0.6057
CXCL16	17.0733	1.7194	0.761069	2.25919	0.0238717	0.6057
SEMA4D	1460.58	1.07632	0.476545	2.25859	0.0239089	0.6057
RPL35P5	397.288	0.368422	0.163185	2.25769	0.023965	0.6057
NR1D2	52.6837	-0.897584	0.397611	-2.25744	0.0239803	0.6057
MMP25	1637.11	0.989776	0.438671	2.25631	0.0240515	0.6057
RPL26L1	128.215	0.498983	0.221207	2.25573	0.0240875	0.6057
CSNK2A3	66.4702	0.581007	0.257586	2.25558	0.0240966	0.6057
ECE1	202.948	1.06741	0.473247	2.2555	0.024102	0.6057
TADA2B	352.615	-0.332256	0.147313	-2.25544	0.0241057	0.6057
MRPS18A	143.469	0.375699	0.166592	2.25521	0.0241202	0.6057
RAB30	41.5279	0.641292	0.284761	2.25203	0.0243202	0.609246
ITGB1	499.078	1.44164	0.640393	2.25117	0.0243746	0.609246
lnc.COPS3.1	6.18224	3.24382	1.44101	2.25107	0.0243809	0.609246
RPL18AP3	2230.44	0.327936	0.145696	2.25082	0.024397	0.609246
SDC4	327.425	1.65047	0.733451	2.25028	0.0244313	0.609258
lnc.SLC46A3.7	10.6853	1.86147	0.828035	2.24805	0.0245728	0.611342
ANKRD12	1280.92	0.394668	0.175572	2.24789	0.0245829	0.611342
TGOLN2	1389.42	0.576196	0.256409	2.24717	0.024629	0.611643
LINC02446.1	14.7278	-2.55337	1.13681	-2.24607	0.0246992	0.612541
lnc.STOX2.7	4.1238	-1.7711	0.789322	-2.24382	0.0248437	0.615268
IPMK	61.2921	0.662151	0.295227	2.24286	0.0249061	0.615268
lnc.ZC3H12D.2	5.36594	2.21576	0.988278	2.24204	0.0249586	0.615268
UBE3D	12.0173	-1.42861	0.637204	-2.242	0.0249615	0.615268
DDX49	319.335	-0.257163	0.114731	-2.24144	0.0249976	0.615268
lnc.CHRNA3.7	6.12568	2.33302	1.04114	2.24082	0.0250375	0.615268
KLHL23	14.1726	-1.2552	0.560306	-2.2402	0.0250781	0.615268
VTRNA1.2	10.3637	2.00599	0.895782	2.23938	0.0251314	0.615268
HAGHL	15.0178	-1.45433	0.64983	-2.23802	0.0252197	0.615268
lnc.PTPN2.2	28.3097	1.14338	0.510957	2.23772	0.0252393	0.615268
lnc.CORO2B.1	13.674	1.50699	0.673625	2.23714	0.0252774	0.615268
NCOA7	227.256	-0.337974	0.151133	-2.23626	0.0253345	0.615268
ZNF438	62.0157	1.12762	0.504477	2.23522	0.0254032	0.615268
DHX30	429.855	-0.276741	0.123829	-2.23485	0.025427	0.615268
lnc.PGAM5.3	9.59782	2.05214	0.918274	2.23478	0.0254315	0.615268
DDX51	101.567	0.497836	0.222811	2.23434	0.0254608	0.615268
CARD10	4.40188	-2.3148	1.03606	-2.23424	0.025467	0.615268
FAM86B3P	2.70857	2.51583	1.12629	2.23373	0.0255008	0.615268
LIX1L.AS1	8.63093	1.59332	0.713307	2.23371	0.025502	0.615268
ENSG00000176183	4.11222	1.84338	0.82552	2.23299	0.0255498	0.615268
ENSG00000260714	9.79698	1.8531	0.830123	2.23232	0.0255939	0.615268
lnc.SH3D21.1	4.07004	2.34298	1.04977	2.23189	0.0256222	0.615268
RPL36	2343.1	0.365459	0.163753	2.23177	0.02563	0.615268
PTPRC	2608.94	0.884774	0.396552	2.23117	0.02567	0.615268
EMILIN2	66.1006	-0.616623	0.276442	-2.23056	0.02571	0.615268
KCNN4	92.948	2.67259	1.19822	2.23047	0.0257162	0.615268
NDUFS5	647.814	0.399047	0.178965	2.22974	0.0257647	0.615268
ENSG00000253683	188.336	0.684052	0.306791	2.2297	0.0257674	0.615268
TAF5	61.4395	0.592243	0.26576	2.22849	0.0258479	0.616373
GCSHP5	17.8657	0.819418	0.36824	2.22523	0.0260659	0.620748
SPATA24	24.3958	1.05797	0.475665	2.22419	0.0261356	0.621013
TULP4	289.327	-0.49499	0.222564	-2.22404	0.0261461	0.621013
CPD	810.62	1.4518	0.652966	2.2234	0.026189	0.621212
ERGIC3	488.39	0.399223	0.179641	2.22234	0.02626	0.622076
TKTL1	272.331	2.80423	1.26311	2.22011	0.0264116	0.623886
MRPL45P2	8.02137	1.49673	0.674462	2.21914	0.0264771	0.623886
GADD45G	288.477	0.796879	0.359252	2.21816	0.026544	0.623886
PELI2	13.3765	-1.29334	0.583643	-2.21598	0.0266926	0.623886
DYNC1LI2	283.459	0.344039	0.155259	2.21591	0.026698	0.623886
TNFRSF25	9.60757	-1.96802	0.888163	-2.21583	0.0267033	0.623886
lnc.RAB30.4	13.1816	1.29407	0.584061	2.21564	0.0267161	0.623886
lnc.ZNF778.2	11.8563	1.65254	0.745858	2.21561	0.0267179	0.623886
ASTE1	38.8302	-0.755707	0.341108	-2.21545	0.0267291	0.623886
SH2D3C	669.794	-0.403181	0.182045	-2.21473	0.0267788	0.623886
ENSG00000260413	22.9	-0.776459	0.350641	-2.2144	0.0268015	0.623886
DPH7	41.6869	0.638002	0.288142	2.21419	0.0268155	0.623886
DNAJC3	327.257	0.852304	0.384951	2.21406	0.0268248	0.623886
DEGS2	8.20398	-1.62837	0.735594	-2.21368	0.0268505	0.623886
CREG1	111.505	1.91212	0.863809	2.21359	0.026857	0.623886
TRAV14DV4	8.21582	3.26874	1.47801	2.21157	0.0269961	0.624651
PRPF38AP2	3.43259	-2.21799	1.00309	-2.21115	0.0270256	0.624651
GUSBP13	14.8454	-1.73286	0.784089	-2.21003	0.0271034	0.624651
SNORD12C	16.7383	1.88054	0.850949	2.20993	0.0271101	0.624651
X5_8S_rRNA.6	11.8685	-1.47292	0.666708	-2.20924	0.0271581	0.624651
lnc.TLE3.6	454.746	0.346807	0.156987	2.20914	0.0271646	0.624651
lnc.PRSS51.4	9.03203	1.70688	0.772653	2.20911	0.0271668	0.624651
HPSE	20.2477	0.952054	0.43097	2.2091	0.0271678	0.624651
MINPP1	52.8771	0.998069	0.452056	2.20784	0.0272554	0.625702
lnc.THOC5.3	5.49488	1.83522	0.831863	2.20615	0.0273734	0.625702
IL12RB2	642.533	-0.828169	0.375394	-2.20613	0.0273746	0.625702
lnc.C14orf93.2	3.05147	2.24417	1.01759	2.20537	0.027428	0.625702
WWTR1	25.212	1.37327	0.622841	2.20485	0.0274644	0.625702
C10orf95.AS1	11.4306	1.74291	0.790552	2.20468	0.0274767	0.625702
FSD1	22.8149	-1.08324	0.491505	-2.20393	0.0275296	0.625702
HCN3	4.82819	2.25386	1.02284	2.20353	0.0275572	0.625702
RFX1	117.584	-0.473792	0.215029	-2.20338	0.0275677	0.625702
ANP32AP1	16.4743	-1.06333	0.482604	-2.20332	0.0275722	0.625702
CD2AP	291.932	-0.423062	0.192041	-2.20298	0.0275963	0.625702
IFIT1	13.15	-1.63863	0.744202	-2.20186	0.0276754	0.626556
NCF1C	37.1078	1.19372	0.542241	2.20146	0.0277037	0.626556
MTCH2	198.075	-0.344423	0.156559	-2.19996	0.0278096	0.628162
RPS3	6480.01	0.287956	0.130982	2.19843	0.0279182	0.629376
SNORA71C	17.8835	1.43894	0.654712	2.19782	0.0279618	0.629376
lnc.NEMP2.38	16.9141	1.65386	0.752696	2.19725	0.0280024	0.629376
lnc.LTBP3.9	8.32474	1.79461	0.816847	2.197	0.0280203	0.629376
CLDND1	347.603	0.593843	0.270405	2.19613	0.0280828	0.629376
ZNF483	57.4937	0.815851	0.371519	2.19599	0.0280927	0.629376
lnc.DNALI1.5	38.6917	1.84183	0.838843	2.19568	0.028115	0.629376
lnc.HSPB8.6	120.252	0.898969	0.409563	2.19494	0.0281676	0.629376
RPL35A	1049.88	0.361429	0.164743	2.1939	0.0282428	0.629376
ZNF410	22.8325	1.1912	0.543019	2.19366	0.0282598	0.629376
FADS1	120.002	0.673923	0.307276	2.19322	0.0282919	0.629376
ANKRD26	237.182	-0.433036	0.197444	-2.19321	0.0282922	0.629376
KCNC3	7.96833	2.15919	0.984649	2.19285	0.0283184	0.629376
RPL37A	4167.7	0.341924	0.155977	2.19214	0.0283694	0.62973
TMSB10	10170.6	0.421828	0.192574	2.19048	0.0284896	0.630456
HSPA5	1203.16	0.92559	0.422665	2.18989	0.0285324	0.630456
STIM2	173.075	0.640031	0.292347	2.18928	0.0285762	0.630456
MSH2	166.686	-0.381488	0.17431	-2.18856	0.0286286	0.630456
CYB561D2.1	4.86357	-1.99005	0.909447	-2.1882	0.0286554	0.630456
lnc.SLC35G5.1	12.5183	-2.07908	0.950149	-2.18816	0.028658	0.630456
LRRC8B	68.6699	1.26947	0.580228	2.18788	0.0286783	0.630456
TEF	32.182	-0.974744	0.445532	-2.18782	0.0286826	0.630456
BLOC1S6	219.062	0.356901	0.163213	2.18671	0.0287634	0.631292
ENSG00000253785	17.9766	1.2369	0.565758	2.18627	0.0287959	0.631292
S100A5	4.70829	2.18548	0.999841	2.18583	0.0288283	0.631292
BORCS5	70.3762	0.625587	0.286333	2.18482	0.0289017	0.631292
lnc.PCED1B.12	59.3886	2.45382	1.12331	2.18445	0.028929	0.631292
ITGB2	4132.23	0.795559	0.36427	2.18398	0.0289637	0.631292
ENSG00000289031	17.8011	1.75096	0.801743	2.18394	0.0289664	0.631292
ENSG00000286190	11.2342	2.15549	0.987264	2.18329	0.0290142	0.631495
SMG1P1	4.19131	-2.00528	0.918648	-2.18286	0.029046	0.631495
ANKMY2	80.8152	-0.558777	0.256112	-2.18177	0.0291268	0.631686
lnc.MASTL.3	4.74882	2.49783	1.14499	2.18153	0.0291441	0.631686
ENSG00000268049	3.69775	1.97339	0.90468	2.18131	0.0291602	0.631686
ARNTL2	488.792	0.402475	0.184644	2.17974	0.029277	0.633454
IL31RA	32.9962	3.5624	1.63483	2.17906	0.0293269	0.633518
ZBTB26	22.3507	0.869743	0.39924	2.1785	0.0293691	0.633518
EOLA1	130.497	0.439662	0.201886	2.17778	0.0294225	0.633518
NOP14.AS1	111.218	0.538144	0.247112	2.17774	0.0294257	0.633518
lnc.COX4I1.5	1104.69	0.900287	0.413566	2.17689	0.0294889	0.633518
ABCG1	41.6833	1.43426	0.658867	2.17686	0.0294913	0.633518
lnc.ZIC3.1	7.15643	-1.55621	0.715093	-2.17623	0.0295378	0.63376
RNA5SP440	6.46839	-1.70675	0.784494	-2.17561	0.0295845	0.634005
FNDC3A	337.867	0.301926	0.13886	2.17432	0.0296811	0.635317
SYNM	17.6759	1.76237	0.810749	2.17376	0.0297232	0.635461
MACROH2A2	19.4492	1.14002	0.52472	2.17263	0.0298081	0.635747
ARMCX4	4.23285	-2.01891	0.929365	-2.17235	0.0298291	0.635747
P3H1	77.9312	0.893228	0.411214	2.17217	0.0298426	0.635747
ARSB	70.922	0.919205	0.423379	2.17112	0.0299223	0.63669
ARL11	7.88941	-2.10263	0.969029	-2.16983	0.0300195	0.637656
TFRC	532.291	1.0533	0.485556	2.16926	0.0300627	0.637656
ENSG00000272916	14.6491	-1.29976	0.599214	-2.16911	0.0300741	0.637656
PDE3B	308.696	0.732689	0.337857	2.16863	0.0301105	0.637675
lnc.TRIB1.11	482.793	1.02346	0.472159	2.16763	0.0301871	0.637905
TPM3P9	64.0596	-0.851886	0.393135	-2.1669	0.0302422	0.637905
HSP90B1	1482.9	0.76776	0.354402	2.16635	0.0302844	0.637905
ENSG00000287190	6.80048	2.03899	0.941598	2.16546	0.0303527	0.637905
OTOG	3.75147	2.70264	1.24837	2.16494	0.0303919	0.637905
ICE1	325.196	-0.259851	0.120029	-2.16491	0.0303944	0.637905
lnc.GPN2.2	13.6038	1.35966	0.628081	2.16478	0.0304042	0.637905
GLCE	12.7159	1.47604	0.681936	2.16448	0.0304277	0.637905
SLC26A4	8.42789	2.42114	1.11866	2.16431	0.0304406	0.637905
SLC16A1.AS1	20.8597	0.888415	0.410688	2.16324	0.0305231	0.638581
GZMB	27635.1	1.31458	0.607821	2.16278	0.0305583	0.638581
HSD17B12	50.3886	0.895059	0.413899	2.1625	0.0305794	0.638581
U2.10	23.5962	-1.18009	0.546578	-2.15905	0.0308466	0.641994
MIPEP	32.0821	0.805538	0.373157	2.15871	0.0308728	0.641994
E2F5	3.9092	-2.27439	1.05378	-2.15831	0.0309037	0.641994
lnc.VPREB1.7	43.8256	0.77403	0.3587	2.15788	0.0309375	0.641994
WNT9A	17.7557	1.75902	0.815529	2.1569	0.0310133	0.641994
lnc.TP53TG5.6	7.24369	1.91384	0.887475	2.1565	0.0310443	0.641994
KRI1	506.536	-0.285724	0.132507	-2.15629	0.031061	0.641994
lnc.TMC7.2	13.544	1.90871	0.885234	2.15617	0.0310705	0.641994
CCDC71	109.147	-0.388771	0.180337	-2.15581	0.0310988	0.641994
PSMG3	108.359	0.416465	0.193184	2.15579	0.0310999	0.641994
CCR8	15.446	-3.59849	1.67007	-2.15469	0.0311858	0.643029
ERH	318.878	0.30372	0.141009	2.1539	0.031248	0.643185
G6PC3	40.8129	0.767087	0.356294	2.15296	0.0313218	0.643185
lnc.GRIP2.4	11.8771	1.626	0.755564	2.15204	0.0313946	0.643185
ZBED2	274.828	1.6959	0.788258	2.15145	0.0314408	0.643185
CC2D2B	6.23097	2.07869	0.966293	2.15119	0.0314608	0.643185
RPS28P7	1025.29	0.31699	0.147367	2.15102	0.0314748	0.643185
HDHD3	37.9092	-0.840696	0.390864	-2.15087	0.0314867	0.643185
lnc.PADI6.2	3.47124	-2.09632	0.974871	-2.15036	0.0315271	0.643185
NUP93	231.432	-0.370497	0.172326	-2.14997	0.0315572	0.643185
lnc.CKS1B.4	7.72386	1.54392	0.718142	2.14988	0.0315645	0.643185
IL6R	43.7815	3.45526	1.6078	2.14906	0.0316298	0.643185
NPIPB11	3.90814	2.1488	1.00026	2.14824	0.031695	0.643185
GPR137B	144.508	0.614951	0.286342	2.14761	0.0317444	0.643185
lnc.RIPK1.2	3.05845	-2.24112	1.04393	-2.14682	0.0318077	0.643185
lnc.NPIPB4.5	5.42832	3.08756	1.4382	2.14681	0.031808	0.643185
lnc.ZNF398.3	6.2132	2.61498	1.21849	2.14609	0.0318659	0.643185
MAPKAPK5.AS1	60.7961	0.483508	0.225338	2.1457	0.0318972	0.643185
LZTS3	13.6802	1.8263	0.851224	2.1455	0.0319126	0.643185
KLF8	12.2883	-1.01824	0.474786	-2.14464	0.031982	0.643185
INIP	109.042	-0.444407	0.207273	-2.14406	0.032028	0.643185
SNPH	30.4176	-0.840308	0.391945	-2.14394	0.0320375	0.643185
GBA2	218.129	-0.375552	0.175258	-2.14285	0.0321252	0.643185
ENSG00000213683	26.2983	0.787056	0.367416	2.14214	0.0321826	0.643185
ZNF787	224.945	-0.367227	0.171447	-2.14193	0.0321993	0.643185
KDELR1	192.43	0.484864	0.226393	2.14169	0.0322185	0.643185
lnc.TCF7.4	10.5238	1.60945	0.751492	2.14167	0.0322198	0.643185
lnc.BCL2A1.4	4.22172	2.78307	1.29986	2.14106	0.0322696	0.643185
lnc.ARSG.3	8.44892	2.11317	0.98699	2.14102	0.0322722	0.643185
TMEM138	55.9537	0.463077	0.216289	2.14101	0.0322734	0.643185
lnc.SBF2.7	4.80375	2.4144	1.12785	2.1407	0.0322983	0.643185
ARVCF	11.3584	-0.977753	0.4568	-2.14044	0.0323192	0.643185
ABHD12	138.113	0.620483	0.289989	2.13968	0.0323806	0.643185
ATF6	186.653	0.502449	0.234858	2.13937	0.0324055	0.643185
TRIB3	136.9	-0.658646	0.307876	-2.13932	0.0324097	0.643185
RDH10	257.089	1.65404	0.773747	2.13771	0.0325406	0.645072
EEF1DP1	128.17	0.396482	0.185613	2.13607	0.0326734	0.646762
QSOX1	176.735	0.885305	0.414512	2.13577	0.0326978	0.646762
ENSG00000243199	234.865	0.316151	0.148089	2.13487	0.0327712	0.647384
TUBE1	37.1175	-0.709233	0.332287	-2.1344	0.0328101	0.647384
TAGAP	490.997	-0.757341	0.354882	-2.13407	0.0328373	0.647384
ZNF460	246.204	-0.399347	0.187265	-2.13252	0.0329639	0.647554
GRAMD1C	7.18635	1.95068	0.914798	2.13236	0.0329771	0.647554
RPS27	2657.35	0.358826	0.168382	2.13103	0.0330869	0.647554
RPS2	4435.11	0.399679	0.187569	2.13084	0.0331024	0.647554
Y_RNA.90	83.0421	0.561125	0.26338	2.13047	0.0331326	0.647554
lnc.ZNF672.1	6.45109	2.03643	0.956099	2.12993	0.0331773	0.647554
LZTS1	192.847	-1.69151	0.79476	-2.12833	0.0333101	0.647554
lnc.ZNF527.1	4.27667	2.60903	1.22595	2.12817	0.0333227	0.647554
GLUD2	102.111	0.439993	0.206766	2.12797	0.0333394	0.647554
ENSG00000228205	105.146	0.504235	0.237018	2.12742	0.0333855	0.647554
ELOVL5	327.638	0.411992	0.193726	2.12668	0.0334467	0.647554
LMAN1	564.716	0.850945	0.400202	2.12629	0.0334789	0.647554
EEF1D	3987.69	0.247255	0.116294	2.12613	0.0334926	0.647554
CCDC66	146.845	0.417697	0.196498	2.12571	0.0335276	0.647554
RIBC2	11.015	1.37402	0.646393	2.12568	0.0335303	0.647554
POLI	28.4456	-1.1232	0.528484	-2.12533	0.033559	0.647554
PPP1R9A	34.6585	-1.69028	0.79538	-2.12512	0.0335764	0.647554
SYTL2	338.16	0.72955	0.343433	2.12428	0.0336465	0.647554
MBOAT7	122.777	0.9418	0.443425	2.12392	0.0336767	0.647554
HLA.G	22.1869	1.63867	0.771555	2.12385	0.0336829	0.647554
lnc.PDZD9.3	9.44813	2.22929	1.04986	2.12342	0.0337186	0.647554
TTC19	111.719	-0.511548	0.240988	-2.12271	0.0337779	0.647554
CCT6P1	10.5041	1.06452	0.501733	2.12169	0.0338634	0.647554
lnc.CLEC16A.8	4.60164	2.55308	1.20337	2.1216	0.0338711	0.647554
ANTXR2	340.208	1.29655	0.611134	2.12155	0.0338759	0.647554
ZNF34	23.8114	0.837535	0.394776	2.12154	0.033876	0.647554
MKLN1.AS	13.3091	-1.36257	0.642695	-2.12009	0.0339983	0.647554
lnc.SLC7A7.2	7.44623	-1.34543	0.634635	-2.12001	0.034005	0.647554
IFT172	39.1345	0.710338	0.335097	2.1198	0.034023	0.647554
lnc.MPP6.3	22.6105	1.06234	0.501225	2.11949	0.0340491	0.647554
MOSPD1	18.9615	-0.902076	0.425618	-2.11945	0.0340526	0.647554
DCTN3	165.317	0.356854	0.168502	2.11781	0.0341914	0.647554
lnc.TAS1R3.4	7.8903	1.80606	0.852898	2.11755	0.0342131	0.647554
ACAT1	199.761	0.388072	0.183417	2.11579	0.0343627	0.647554
RORB	9.72359	-1.27788	0.604104	-2.11534	0.0344012	0.647554
lnc.ANKRD60.4	9.98435	1.17129	0.553757	2.11517	0.0344158	0.647554
BRCC3	170.936	0.302096	0.142842	2.1149	0.0344383	0.647554
APOL1	458.232	1.00923	0.477309	2.11441	0.0344802	0.647554
ENSG00000244398	1297.32	0.3642	0.172254	2.11432	0.0344881	0.647554
lnc.RHOG.2	14.1486	1.75048	0.828017	2.11407	0.0345094	0.647554
C11orf49	48.8037	0.621254	0.293929	2.11362	0.0345478	0.647554
ENSG00000265298	3.0266	2.29231	1.08456	2.11358	0.034551	0.647554
ZNF814	22.2348	-1.38231	0.654296	-2.11268	0.0346286	0.647554
lnc.MRPS5.4	14.2806	-1.21423	0.575061	-2.11148	0.0347306	0.647554
CASTOR1	10.2408	1.31962	0.625007	2.11137	0.0347404	0.647554
ITGAM	525.881	0.971725	0.460438	2.11044	0.0348207	0.647554
NRROS	82.0691	0.637891	0.302272	2.11032	0.0348308	0.647554
DDOST	371.121	0.618762	0.293255	2.10998	0.0348601	0.647554
MYLK	42.5224	1.60834	0.762306	2.10983	0.0348731	0.647554
GAD1	5.74154	2.77112	1.31374	2.10933	0.0349159	0.647554
EYA3	331.351	-0.306884	0.145498	-2.10919	0.0349279	0.647554
RNASEH1P2	3.90052	1.69734	0.80487	2.10883	0.0349591	0.647554
SMAD5	94.4817	0.50769	0.240797	2.10837	0.0349987	0.647554
PLP2	220.634	0.530108	0.251623	2.10676	0.0351385	0.647554
MID1IP1.AS1	5.29806	1.86161	0.883652	2.10672	0.0351415	0.647554
ZNF813	41.8303	-0.742578	0.352487	-2.10668	0.0351452	0.647554
GAS5	300.801	0.701099	0.332955	2.10569	0.0352315	0.647554
PFDN1	2.69545	2.43851	1.1584	2.10507	0.0352854	0.647554
lnc.SNAPC2.1	5.33613	2.45086	1.16452	2.10461	0.0353256	0.647554
lnc.EYA3.2	27.8258	1.10864	0.526782	2.10456	0.0353298	0.647554
GIMAP1	389.604	-0.386962	0.18395	-2.10362	0.0354115	0.647554
GOLGA2P10	12.4583	-1.31133	0.623413	-2.10346	0.0354253	0.647554
ENSG00000258987	2.66889	-1.97987	0.941331	-2.10327	0.0354423	0.647554
ZNF780B	59.4529	0.587762	0.279544	2.10257	0.0355031	0.647554
ZNF528.AS1	7.8145	-1.60264	0.762397	-2.10211	0.0355439	0.647554
RPL35	4834.95	0.228995	0.10894	2.10203	0.0355509	0.647554
lnc.FAM180B.4	6.67528	2.08482	0.992218	2.10117	0.0356261	0.647554
MYOM1	16.9048	-1.22433	0.582881	-2.10048	0.0356863	0.647554
lnc.GPR132.1	3.16049	2.42686	1.15545	2.10036	0.0356974	0.647554
EVC	84.259	1.44059	0.685897	2.1003	0.0357028	0.647554
CYB5R4	133.321	-0.452117	0.215302	-2.09992	0.0357362	0.647554
lnc.SLIT2.1	41.0084	-1.80831	0.861188	-2.09979	0.0357477	0.647554
GNS	177.098	0.846081	0.402946	2.09974	0.035752	0.647554
APOA1	4.539	2.59737	1.2372	2.09939	0.0357823	0.647554
RBM8B	182.531	0.386081	0.183934	2.09902	0.0358155	0.647554
lnc.EMILIN3.1	14.6288	1.20371	0.573524	2.0988	0.035835	0.647554
RPS11	6518.33	0.242118	0.115367	2.09868	0.035845	0.647554
ENSG00000280434	1156.07	0.72306	0.344554	2.09854	0.0358577	0.647554
RNF41	222.034	-0.349681	0.16665	-2.09829	0.0358795	0.647554
ZNF559	21.0033	-1.09889	0.523719	-2.09823	0.0358844	0.647554
SEC63	140.482	0.527549	0.251469	2.09787	0.0359163	0.647554
PSME4	401.842	-0.28962	0.138069	-2.09765	0.0359357	0.647554
HHLA2	7.48726	-2.27235	1.08335	-2.09753	0.0359469	0.647554
WDR86.AS1	4.64926	2.27967	1.08722	2.09678	0.0360128	0.647554
ENSG00000213080	83.1724	0.594845	0.283702	2.09673	0.0360179	0.647554
RSAD2	115.878	-0.616489	0.294032	-2.09667	0.0360227	0.647554
lnc.XKR9.3	5.67707	1.82785	0.872092	2.09594	0.0360875	0.647554
lnc.LINC02210.CRHR1.7	9.58547	1.32182	0.630732	2.0957	0.036109	0.647554
CASP8	150.824	-0.369275	0.176275	-2.09488	0.0361819	0.647554
PRUNE1	97.1345	0.48176	0.23002	2.09443	0.0362218	0.647554
CEP170	111.665	0.6099	0.291298	2.09373	0.0362838	0.647554
RNF25	101.881	-0.413546	0.197529	-2.0936	0.0362958	0.647554
AGGF1	139.366	-0.385984	0.184446	-2.09266	0.0363793	0.647554
H4C13	589.425	0.534269	0.255309	2.09264	0.0363816	0.647554
lnc.VSTM2B.9	4.58407	-2.12862	1.01747	-2.09206	0.0364328	0.647554
UBE2Q1	350.298	-0.24146	0.115446	-2.09154	0.0364801	0.647554
lnc.HSD17B11.2	8.56797	2.06676	0.988224	2.09139	0.0364931	0.647554
TMEM115	82.8688	0.702413	0.335884	2.09124	0.0365067	0.647554
YJU2B	123.692	0.381409	0.182396	2.09111	0.0365182	0.647554
CD9	34.1129	2.58378	1.23608	2.09031	0.0365902	0.647554
OAS3	1100.45	-0.445072	0.212934	-2.09019	0.0366011	0.647554
JPX	97.3188	0.500909	0.239706	2.08968	0.0366466	0.647554
ENSG00000279672	6.38693	-2.27735	1.08994	-2.08943	0.0366688	0.647554
SYNPO	20.238	1.46515	0.701226	2.08941	0.0366704	0.647554
CARMIL1	32.7817	-1.66762	0.79815	-2.08935	0.0366759	0.647554
FUT8	554.95	0.961035	0.46001	2.08916	0.0366933	0.647554
RFC3	64.8956	0.698453	0.33439	2.08874	0.0367315	0.647554
RB1.DT.1	7.9662	1.7554	0.84043	2.08869	0.0367355	0.647554
IKBIP	138.545	0.786463	0.376608	2.08828	0.0367724	0.64757
SGPP2	34.5058	2.83334	1.35726	2.08754	0.036839	0.648107
GSTK1	483.503	0.459936	0.220416	2.08667	0.0369176	0.648465
KIZ	97.7665	0.630972	0.302404	2.08652	0.0369315	0.648465
LINS1	205.58	-0.779121	0.373488	-2.08607	0.0369725	0.648551
lnc.PRSS22.5	9.87561	2.25115	1.07936	2.08564	0.0370114	0.648568
CENPM	79.5954	-0.727984	0.349168	-2.08491	0.0370777	0.648568
PDK4	24.9114	-1.56926	0.752853	-2.08441	0.0371226	0.648568
lnc.NID2.5	2.68187	-2.38044	1.14248	-2.08357	0.0371991	0.648568
MAP3K14	977.372	1.31415	0.630949	2.08281	0.0372687	0.648568
AJUBA	12.4268	1.99252	0.956676	2.08276	0.0372735	0.648568
HMGN1P38	176.301	0.445362	0.213868	2.08241	0.0373046	0.648568
SNORD12B	4.75329	2.47852	1.19037	2.08214	0.0373294	0.648568
USP3.AS1	3.2533	-2.22647	1.06986	-2.08109	0.0374261	0.648568
VCPIP1	473.769	-0.369617	0.177627	-2.08085	0.0374472	0.648568
ACACA	150.205	0.551142	0.264871	2.0808	0.0374526	0.648568
RAD21.AS1	3.33763	1.90774	0.917001	2.08041	0.0374882	0.648568
LRRC43	9.59059	-2.10049	1.01009	-2.0795	0.0375714	0.648568
lnc.SPATA1.3	6.44153	2.7419	1.31858	2.07944	0.0375773	0.648568
GALNT1	261.545	0.67422	0.324383	2.07847	0.0376663	0.648568
AIF1	15.7942	-1.70899	0.822298	-2.07831	0.0376807	0.648568
ENDOD1	104.295	1.18491	0.570138	2.07829	0.0376823	0.648568
FTH1P10	417.136	0.528558	0.254511	2.07676	0.0378239	0.648568
RRAGD	13.0506	1.41832	0.683076	2.07637	0.0378594	0.648568
LINC00239	6.40532	1.76089	0.848061	2.07637	0.0378596	0.648568
lnc.SSBP2.6	8.32518	1.97933	0.95331	2.07627	0.0378693	0.648568
SLC25A20	177.646	-0.432101	0.208189	-2.07552	0.0379384	0.648568
EBP	250.164	0.554287	0.267061	2.07551	0.0379394	0.648568
TMSB4XP8	1898.23	0.300388	0.144732	2.07548	0.0379419	0.648568
lnc.KLHDC9.5	8.25529	1.87457	0.90321	2.07546	0.0379443	0.648568
NFIC	193.984	-0.404834	0.195066	-2.07536	0.037953	0.648568
lnc.PIK3AP1.6	7.57479	2.30233	1.10941	2.07527	0.0379618	0.648568
KANSL1	429.54	-0.30365	0.146354	-2.07476	0.0380088	0.648568
RNA5SP229	10.7504	-2.22711	1.07349	-2.07464	0.0380195	0.648568
NAGA	84.9786	0.815142	0.393075	2.07376	0.0381019	0.648989
C11orf24	82.9529	0.845077	0.407541	2.0736	0.0381164	0.648989
RPS4XP11	123.401	0.438129	0.211384	2.07267	0.038203	0.64945
TMEM107	26.1982	0.950399	0.458569	2.07253	0.0382157	0.64945
RITA1	100.579	-0.434877	0.209868	-2.07214	0.0382523	0.649458
ZNF329	38.682	-1.13	0.545755	-2.07053	0.0384027	0.651396
SF3B4P1	2.34631	-2.34798	1.13496	-2.06877	0.0385678	0.651991
DNAJB9	160.157	0.682133	0.32973	2.06876	0.0385684	0.651991
ST6GAL1	249.165	1.03775	0.501751	2.06826	0.0386157	0.651991
lnc.PI4KA.4	2.64201	-2.49072	1.20427	-2.06824	0.0386172	0.651991
PAXBP1.AS1	7.66761	1.65633	0.800932	2.068	0.0386398	0.651991
RBMS1P1	42.0808	-0.74344	0.359579	-2.06753	0.0386842	0.651991
UGGT1	424.205	0.74326	0.359505	2.06745	0.0386916	0.651991
PAFAH1B1	643.852	-0.268813	0.130071	-2.06667	0.0387655	0.652304
WDR53	39.0148	-0.826773	0.400087	-2.06648	0.0387827	0.652304
RPL12P4	382.844	0.416099	0.201402	2.06601	0.0388275	0.652447
RPL12	2585.74	0.341592	0.165512	2.06384	0.0390325	0.652572
TRAPPC12	262.067	-0.349503	0.169367	-2.06359	0.0390564	0.652572
PPFIA4	12.0306	1.80154	0.873209	2.06312	0.0391011	0.652572
lnc.CERKL.3	6.36846	2.85626	1.3848	2.06257	0.0391532	0.652572
lnc.DPP4.9	12.9219	1.47732	0.716572	2.06165	0.0392415	0.652572
ICAM3	744.599	0.383564	0.186081	2.06127	0.0392773	0.652572
ELFN1	13.4208	-2.13476	1.03574	-2.0611	0.0392939	0.652572
DNAI4	11.6312	1.57484	0.764507	2.05995	0.0394037	0.652572
ARL2	38.1187	-0.686027	0.333035	-2.05992	0.039406	0.652572
TARS1	674.514	-0.294556	0.142997	-2.05987	0.0394112	0.652572
lnc.CFAP36.3	10.9662	1.42025	0.689523	2.05976	0.0394211	0.652572
TTLL4	77.3035	-0.509788	0.247505	-2.05971	0.0394264	0.652572
SP2	377.392	-0.280439	0.136159	-2.05965	0.0394324	0.652572
BCL7A	16.2855	-1.56044	0.757706	-2.05943	0.0394529	0.652572
DHCR7	98.897	0.80991	0.39334	2.05906	0.0394886	0.652572
CZIB	68.0714	-0.439579	0.213492	-2.059	0.0394941	0.652572
FTH1	3556.11	0.59437	0.288701	2.05878	0.0395158	0.652572
EXD2	23.7663	0.971559	0.471999	2.05839	0.0395524	0.652572
TUBB3	22.9502	1.70953	0.830547	2.05832	0.0395591	0.652572
lnc.CHD1L.5	3.7671	-2.43687	1.18449	-2.05733	0.0396549	0.652572
lnc.ZNF124.2	7.06656	1.82608	0.887726	2.05703	0.0396831	0.652572
ENSG00000285796	26.9245	1.4263	0.693392	2.05698	0.0396879	0.652572
POR	209.573	1.16185	0.565179	2.05572	0.0398094	0.652572
ITGAV	50.1217	1.11504	0.542425	2.05565	0.0398158	0.652572
RPL24	1393.84	0.286602	0.139424	2.05562	0.0398192	0.652572
C12orf43	154.043	-0.342481	0.166644	-2.05516	0.0398632	0.652572
CLK2	134.301	-0.329418	0.160351	-2.05436	0.0399413	0.652572
ZNF706	119.5	0.508007	0.247335	2.05392	0.0399831	0.652572
ZBTB46	31.7532	1.22748	0.597732	2.05355	0.0400189	0.652572
TMEM217	9.29999	1.28106	0.623977	2.05305	0.0400677	0.652572
lnc.SPINK4.4	16.8164	1.56919	0.764373	2.05291	0.040081	0.652572
RNU1.22P	6.91764	1.41148	0.687556	2.05289	0.0400833	0.652572
lnc.TCP1.2	16.5158	1.35334	0.65932	2.05262	0.040109	0.652572
lnc.ROBO3.2	11.0325	-1.66228	0.809908	-2.05243	0.0401281	0.652572
lnc.TGFB3.2	2.55211	-2.0943	1.0204	-2.05242	0.0401288	0.652572
AP4E1	160.36	0.40625	0.197983	2.05195	0.0401749	0.652572
lnc.PGAP2.1	17.4864	1.00696	0.490805	2.05164	0.0402042	0.652572
lnc.MFAP3.2	103.233	0.835611	0.407454	2.05081	0.0402853	0.652572
RPL19	9919.42	0.203819	0.0993888	2.05073	0.0402935	0.652572
TRDMT1	23.6136	0.68752	0.335376	2.05	0.0403645	0.652572
lnc.MLN.4	2.79178	-1.9409	0.946889	-2.04976	0.0403875	0.652572
RDH11	118.328	0.833754	0.406781	2.04964	0.0403998	0.652572
lnc.TRMT61B.1	4.08143	2.45961	1.20032	2.04913	0.0404496	0.652572
OXR1	175.301	-0.41868	0.204335	-2.04898	0.0404636	0.652572
TRIM38	407.138	-0.264304	0.128996	-2.04894	0.0404682	0.652572
KLF3	40.1238	-1.08317	0.528823	-2.04826	0.0405343	0.652627
RPL6	340.106	0.272385	0.133009	2.04787	0.0405723	0.652627
ZC3H3	201.698	-0.393547	0.192181	-2.04779	0.0405805	0.652627
KNDC1	8.22228	2.22124	1.08525	2.04675	0.0406824	0.653681
IQCJ.SCHIP1	5.59733	2.51764	1.23065	2.04577	0.0407789	0.654004
lnc.FAM84B.84	8.52491	2.94937	1.44254	2.04456	0.0408981	0.654004
ENSG00000279495	9.94371	1.47345	0.720805	2.04417	0.0409365	0.654004
LBH	1081.93	0.370418	0.181235	2.04385	0.040968	0.654004
ENSG00000270804	5.97067	2.03554	0.995941	2.04383	0.0409699	0.654004
TFAP4	72.0193	0.801335	0.392256	2.04289	0.0410638	0.654004
lnc.CENPS.CORT.6	4.79539	1.91111	0.935706	2.04243	0.0411091	0.654004
RCL1	45.7506	0.616026	0.301709	2.04179	0.0411727	0.654004
LRP10	809.382	0.753265	0.369064	2.04102	0.0412492	0.654004
ZMYM4	391.371	-0.193758	0.0949504	-2.04062	0.0412885	0.654004
SCYL2	342.642	-0.259853	0.127375	-2.04006	0.0413443	0.654004
lnc.FGFR1OP2.6	16.7449	-1.12473	0.551461	-2.03954	0.0413964	0.654004
ITGA4	506.26	0.501648	0.246005	2.03918	0.0414324	0.654004
LRRC37A9P	4.29637	-2.13564	1.0476	-2.03861	0.0414887	0.654004
lnc.SEC61G.7	4.54238	1.73123	0.849377	2.03823	0.0415266	0.654004
SLC39A6	138.325	0.976521	0.479108	2.03821	0.0415291	0.654004
TXNL4A	336.579	0.269044	0.132001	2.0382	0.0415302	0.654004
SLC39A8	205.487	0.45743	0.224509	2.03747	0.0416033	0.654004
ZNF879	18.5341	0.988477	0.48516	2.03742	0.0416077	0.654004
SYCP3	4.78947	-2.18171	1.07119	-2.03671	0.0416793	0.654004
IGHMBP2	93.3379	-0.372951	0.183151	-2.0363	0.0417198	0.654004
RNU6.2	22.5617	1.07131	0.526122	2.03623	0.041727	0.654004
ITCH	628.318	-0.366218	0.179875	-2.03595	0.041755	0.654004
SDHAF1	61.7824	-0.482161	0.236831	-2.03588	0.0417619	0.654004
TMEM267	19.5403	0.782924	0.384646	2.03544	0.0418068	0.654004
lnc.ZNF433.2	5.40825	2.47196	1.21459	2.03522	0.0418284	0.654004
SSR1	437.682	0.590062	0.289926	2.03522	0.0418287	0.654004
LDOC1	85.8028	-0.645251	0.317183	-2.03431	0.04192	0.654004
lnc.NIF3L1.3	11.6865	1.92842	0.947961	2.03428	0.0419237	0.654004
RNA5SP388	16.7704	-1.34729	0.66243	-2.03385	0.0419665	0.654004
LAPTM4A	29.2561	0.892257	0.438744	2.03366	0.0419856	0.654004
PRR5L	260.105	-0.742123	0.365082	-2.03275	0.0420773	0.654004
CHD8	1111.54	-0.25345	0.124694	-2.03258	0.0420951	0.654004
RPL23AP42	1747.44	0.322213	0.158546	2.03231	0.0421227	0.654004
SPATA5L1	48.9078	-0.650773	0.320266	-2.03198	0.042156	0.654004
EMD	235.736	-0.30057	0.147939	-2.03172	0.0421823	0.654004
FAM161B	29.7797	0.701221	0.345143	2.03168	0.0421857	0.654004
ESM1	5.64804	1.8562	0.913976	2.03091	0.0422643	0.654004
lnc.NF1.6	73.1505	1.37063	0.674907	2.03084	0.0422714	0.654004
CANX	1629.03	0.666265	0.328127	2.03051	0.0423045	0.654004
LSM3	304.669	0.303397	0.149426	2.03043	0.0423133	0.654004
CD101	32.3842	1.75099	0.862391	2.03039	0.0423173	0.654004
MSMO1	115.118	0.748196	0.368604	2.02981	0.0423756	0.654004
MIR142	2.86112	2.6083	1.28561	2.02884	0.0424743	0.654004
SLC38A6	14.8746	1.29677	0.639263	2.02853	0.0425058	0.654004
lnc.ATP6AP2.13	6.54019	1.90133	0.937528	2.02803	0.0425577	0.654004
WDR26	814.568	-0.168343	0.0830251	-2.02761	0.0425999	0.654004
C19orf53	993.536	0.39297	0.193924	2.02642	0.0427223	0.654004
STX1A	50.7566	0.606859	0.299496	2.02627	0.0427371	0.654004
SEC62	279.718	0.444661	0.219498	2.02581	0.042784	0.654004
NHP2P1	9.47299	1.02632	0.506629	2.02578	0.0427875	0.654004
DCAF15	170.155	-0.330208	0.163029	-2.02545	0.0428212	0.654004
PSMA1	21.1194	0.918845	0.453744	2.02503	0.0428644	0.654004
lnc.GRAP.3	16.7528	1.13329	0.559687	2.02487	0.0428811	0.654004
TAOK2	390.502	-0.331503	0.163722	-2.0248	0.0428883	0.654004
TMED3	174.228	0.484145	0.239145	2.02448	0.0429207	0.654004
SLC25A17	44.7287	-0.53375	0.263689	-2.02416	0.0429537	0.654004
lnc.SEC24D.1	6.0458	-1.59915	0.790084	-2.02402	0.0429678	0.654004
SPATA2L	37.2032	0.994923	0.491634	2.02371	0.0430004	0.654004
lnc.CXCR5.1	26.7074	0.963831	0.476353	2.02336	0.0430365	0.654004
WWC2	8.84975	-2.21999	1.09724	-2.02325	0.0430478	0.654004
lnc.TMEM178A.1	29.9882	1.00914	0.498871	2.02286	0.0430879	0.654004
DLGAP4.AS1	12.0577	1.24528	0.615719	2.02248	0.0431263	0.654004
USP21	67.306	-0.512574	0.253441	-2.02245	0.0431294	0.654004
lnc.NMBR.6	99.2789	-1.96786	0.973041	-2.02238	0.0431371	0.654004
RPLP2	9726.21	0.216124	0.106888	2.02197	0.0431793	0.654004
GGA3	396.339	0.239352	0.118392	2.02169	0.0432088	0.654004
XYLT2	115.733	0.711924	0.3522	2.02137	0.0432418	0.654004
COX7A2	261.5	0.331626	0.164067	2.02128	0.0432505	0.654004
lnc.CYB5R1.1	4.03315	2.60646	1.2897	2.02098	0.043282	0.654004
ENSG00000239246	12.2332	1.16473	0.57633	2.02095	0.043285	0.654004
NUTM2B.AS1	122.329	0.44704	0.221268	2.02036	0.0433462	0.654379
RRP7BP	26.6132	1.30297	0.645252	2.01932	0.0434544	0.655386
TIGD1	11.6934	1.65623	0.820319	2.01901	0.0434858	0.655386
KCTD3	64.3181	-1.17222	0.580756	-2.01844	0.0435454	0.655734
ITGB1P1	43.5082	1.27051	0.629984	2.01674	0.043723	0.657765
PPIB	1342.33	0.603244	0.299162	2.01644	0.0437535	0.657765
AK3	121.314	0.346653	0.171974	2.01573	0.0438282	0.658338
MFSD10	141.728	1.00555	0.498952	2.01532	0.0438709	0.658361
PRKCE	104.985	-0.668134	0.331577	-2.01502	0.043903	0.658361
ANXA6	3886.2	-0.268633	0.133391	-2.01388	0.0440225	0.659287
SPN	1354.3	0.752742	0.373909	2.01317	0.0440969	0.659287
SYF2	241.909	0.343447	0.17062	2.01294	0.0441209	0.659287
SYNE1	1044.18	-0.470933	0.233979	-2.01271	0.0441448	0.659287
SYCE1	5.6093	-2.47732	1.23143	-2.01173	0.044248	0.659287
LAPTM5	1398.27	0.354186	0.17608	2.0115	0.0442725	0.659287
TASOR2	322.975	-0.293576	0.145962	-2.01131	0.0442925	0.659287
NOTCH2	1528.34	1.19155	0.592433	2.01129	0.0442947	0.659287
PTDSS1	268.979	0.478453	0.237902	2.01113	0.0443112	0.659287
PITPNM2	194.524	-0.475187	0.2363	-2.01094	0.0443314	0.659287
GALNT12	4.13685	-2.02438	1.00802	-2.00828	0.044614	0.660804
lnc.PRR14L.5	5.10763	-2.44603	1.21811	-2.00805	0.0446382	0.660804
lnc.SGSH.1	4.68067	2.24497	1.11808	2.00788	0.0446557	0.660804
lnc.AIG1.8	26.5925	1.20449	0.599949	2.00765	0.0446806	0.660804
lnc.IL32.1	33.7313	-0.597643	0.297717	-2.00742	0.0447053	0.660804
CCDC71L	170.935	0.518703	0.2584	2.00736	0.044711	0.660804
CCR7	28.6602	1.77858	0.886185	2.007	0.0447493	0.660804
TRGV2	22.4556	3.33506	1.66177	2.00693	0.0447574	0.660804
MAPK6.DT	11.5035	2.31693	1.15459	2.00672	0.0447796	0.660804
SERBP1P1	78.8351	0.4048	0.201742	2.00652	0.0448009	0.660804
CEACAM21	24.2736	1.30733	0.65171	2.006	0.044856	0.661075
NOPCHAP1	118.96	0.40979	0.20433	2.00553	0.0449066	0.661278
CXCL8	145.773	2.75319	1.37328	2.00483	0.044981	0.661832
ZNF425	8.3812	-1.32955	0.66358	-2.0036	0.0451133	0.662702
EEF1B2	1173.66	0.234068	0.116868	2.00283	0.0451952	0.662702
lnc.RGS5.1	22.5436	1.1255	0.562002	2.00267	0.045213	0.662702
PGLS	208.368	-0.388138	0.193815	-2.00262	0.0452178	0.662702
lnc.EIF2AK1.1	16.3491	1.56255	0.780463	2.00208	0.0452765	0.662702
ZNF516	81.331	-1.35469	0.676745	-2.00178	0.0453087	0.662702
ADAMTS10	6.18615	-1.82568	0.912103	-2.00161	0.0453264	0.662702
TBL3	135.796	0.506087	0.25285	2.00153	0.045335	0.662702
RBM45	39.1485	-0.734295	0.366935	-2.00116	0.0453753	0.662752
lnc.SOCS3.1	4.1798	2.31301	1.15606	2.00078	0.0454165	0.662816
TPT1P9	130.272	0.46423	0.2322	1.99927	0.0455796	0.664656
SATB1.AS1	34.9313	0.676653	0.338671	1.99796	0.0457206	0.665403
PTMAP5	338.036	0.33956	0.169959	1.99789	0.0457285	0.665403
RPL7L1	323.739	0.258382	0.129335	1.99777	0.0457418	0.665403
IFI27L1	27.2758	0.931237	0.466316	1.99701	0.0458241	0.665847
lnc.NGEF.2	7.60792	2.26747	1.13555	1.9968	0.0458464	0.665847
KIF13B	306.813	0.257833	0.129145	1.99646	0.0458843	0.66586
TEX9	4.11496	1.79829	0.901164	1.99552	0.0459864	0.666322
lnc.GGCT.1	73.9884	0.44874	0.224878	1.99548	0.0459903	0.666322
TBC1D14	583.594	0.246353	0.123519	1.99445	0.0461024	0.666967
NLRP6	15.1739	-1.60393	0.804327	-1.99413	0.0461378	0.666967
ASB16.AS1	29.6119	0.831842	0.417173	1.994	0.0461524	0.666967
TAB3.AS2	4.73971	-2.54672	1.2779	-1.9929	0.0462723	0.666967
ZDHHC1	9.03807	2.4875	1.24832	1.99267	0.046297	0.666967
MT.TL1	8.68474	1.4803	0.742928	1.99252	0.0463138	0.666967
LINC01136	31.7158	0.908109	0.455925	1.99179	0.0463938	0.666967
lnc.TRPM2.1	7.77608	2.00812	1.00839	1.9914	0.0464369	0.666967
RANBP2	1409.6	0.758103	0.380874	1.99043	0.0465434	0.666967
PSEN2	8.63107	2.5452	1.27881	1.99028	0.0465598	0.666967
SIN3A	901.922	-0.268008	0.134661	-1.99024	0.0465644	0.666967
RNVU1.3	5.75592	1.54091	0.774388	1.98984	0.0466085	0.666967
TMEM255B	6.60841	-2.29387	1.153	-1.98949	0.0466474	0.666967
SUV39H1	131.169	-0.360315	0.18113	-1.98926	0.0466725	0.666967
NECTIN3	41.3723	1.19593	0.601203	1.98923	0.0466762	0.666967
ANKRD20A5P	8.37106	1.12739	0.566772	1.98914	0.0466861	0.666967
LINC00484.1	8.39826	1.57078	0.789984	1.98837	0.0467711	0.666967
LCP2	3150.9	-0.215834	0.108561	-1.98813	0.0467972	0.666967
lnc.SERPINB6.1	20.8094	1.3247	0.666359	1.98796	0.0468156	0.666967
TMEM170B	11.8635	-1.15433	0.580711	-1.98779	0.0468354	0.666967
RPL22L1	50.8172	0.645805	0.324907	1.98766	0.0468491	0.666967
DYNC1I2P1	67.6246	-0.598346	0.301072	-1.98738	0.04688	0.666967
TM9SF2	165.717	0.916687	0.461452	1.98653	0.0469749	0.666967
MAN2C1	80.1556	-0.587765	0.295996	-1.98572	0.0470645	0.666967
ARMCX6	15.1442	1.00943	0.508369	1.98562	0.0470752	0.666967
lnc.AFG1L.2	4.76075	2.03186	1.02331	1.98558	0.0470798	0.666967
lnc.CIPC.1	21.0803	-0.686411	0.34574	-1.98534	0.0471067	0.666967
TLR1	12.8466	1.63899	0.825546	1.98534	0.0471071	0.666967
KIF3B	316.897	0.399197	0.20113	1.98477	0.0471696	0.666967
GSTM1	33.3121	-3.83079	1.93049	-1.98436	0.0472157	0.666967
STX17	167.032	-0.333775	0.168212	-1.98425	0.0472277	0.666967
lnc.DRD5.28	39.3018	1.57364	0.793133	1.98408	0.0472473	0.666967
RPL13A	8216.81	0.275306	0.138765	1.98397	0.047259	0.666967
ENG	99.1201	0.90618	0.456839	1.98359	0.0473018	0.66697
EIF3CL	6.71734	1.45074	0.731494	1.98325	0.0473395	0.66697
CIC	1433.46	-0.296895	0.149722	-1.98297	0.0473705	0.66697
ENSG00000239470	2.95056	1.87137	0.944084	1.9822	0.0474566	0.667661
HERC2P10	11.6214	1.60019	0.807528	1.98159	0.0475251	0.667707
LINC02482	5.00644	-1.84194	0.929564	-1.98151	0.0475342	0.667707
OS9	592.003	0.618964	0.312452	1.98099	0.0475925	0.668004
MRPL52	580.301	0.472753	0.238691	1.98061	0.0476353	0.668084
C8orf88	15.5168	1.43446	0.724384	1.98025	0.0476753	0.668114
BTN2A1	153.075	0.65259	0.329603	1.97993	0.0477118	0.668114
VRK3	130.903	-0.368721	0.186274	-1.97946	0.0477643	0.668328
SLC27A2	318.817	1.68849	0.853589	1.97811	0.0479162	0.669714
GNAS	3712.56	0.184724	0.0934069	1.97763	0.047971	0.669714
lnc.CCDC150.1	108.245	0.676978	0.342371	1.97732	0.0480051	0.669714
TNRC6C	281.771	-0.57452	0.290564	-1.97726	0.0480123	0.669714
RPS18	4535.84	0.326712	0.165318	1.97626	0.0481252	0.670768
CD2	1254.96	0.669531	0.338883	1.9757	0.0481887	0.670961
DPY19L1	64.3148	0.674233	0.341318	1.97538	0.0482251	0.670961
PIK3CD	3148.1	-0.260934	0.132108	-1.97515	0.048251	0.670961
MLH1	190.535	0.323705	0.163947	1.97445	0.0483305	0.671029
SNHG8	167.334	0.703031	0.356064	1.97445	0.0483305	0.671029
MBD5	86.5793	-0.505953	0.25631	-1.97399	0.048383	0.671239
MOGS	119.281	0.646911	0.328005	1.97226	0.0485802	0.671703
CFAP58	8.27497	1.46895	0.744884	1.97205	0.0486043	0.671703
CCNC	49.2557	0.648749	0.329073	1.97144	0.0486734	0.671703
ZRANB2.AS1	5.18316	-2.27109	1.15205	-1.97134	0.0486848	0.671703
lnc.SLC16A3.2	3.7801	2.28355	1.15844	1.97123	0.0486974	0.671703
SARS1	855.166	-0.258711	0.131247	-1.97117	0.0487039	0.671703
RPS28P4	52.9046	0.632051	0.320659	1.9711	0.0487127	0.671703
PPARGC1B	35.9228	-1.0507	0.533207	-1.97053	0.0487772	0.671703
lnc.CYP2A6.4	5.81231	2.59399	1.31652	1.97034	0.0487995	0.671703
lnc.SASH3.1	3.85468	-2.06226	1.04682	-1.97002	0.0488357	0.671703
DNAJB4	56.1207	0.712084	0.361599	1.96926	0.0489231	0.671703
HSPD1P1	27.4995	0.760612	0.386257	1.96918	0.0489319	0.671703
lnc.ZEB1.12	5.17183	1.95751	0.994099	1.96913	0.0489385	0.671703
FLVCR1.DT	104.959	-1.60461	0.814888	-1.96912	0.0489394	0.671703
ZNF578	13.2545	-2.09363	1.0635	-1.96863	0.0489955	0.67196
TRIM21	327.62	-0.313621	0.159431	-1.96713	0.0491687	0.673821
CHI3L2	43.1379	1.2558	0.638683	1.96624	0.0492712	0.673877
UQCRB	983.008	0.265131	0.134847	1.96617	0.0492795	0.673877
lnc.LYST.4	3.69225	-1.81581	0.923551	-1.96612	0.0492852	0.673877
PDE8A	73.2595	-0.56892	0.289478	-1.96533	0.0493764	0.673915
EVC2	26.7377	1.14772	0.584024	1.96519	0.0493928	0.673915
CYTH3	24.2624	-1.24019	0.631181	-1.96487	0.049429	0.673915
ELP5	176.81	0.325141	0.165485	1.96478	0.0494401	0.673915
lnc.GPCPD1.8	4.00841	2.76554	1.40833	1.96371	0.0495642	0.673915
DNAJC19	61.1826	-0.413513	0.210616	-1.96334	0.0496062	0.673915
RTN4R	5.69706	2.19036	1.11602	1.96265	0.0496872	0.673915
SNHG12	169.706	0.92033	0.468925	1.96264	0.0496881	0.673915
SRSF9	761.597	0.276656	0.140964	1.96259	0.0496934	0.673915
PAQR8	24.7705	-0.95012	0.48422	-1.96217	0.0497431	0.673915
FSTL3	7.82805	1.6175	0.82435	1.96215	0.0497453	0.673915
STAT2	245.001	-0.38528	0.196408	-1.96163	0.0498056	0.673915
CDC37L1.DT	18.8701	1.11607	0.569056	1.96127	0.0498477	0.673915
SMYD5	56.3832	-0.626628	0.319504	-1.96126	0.0498492	0.673915
NUP98	2348.33	1.28399	0.654682	1.96125	0.0498502	0.673915
SQLE	224.085	0.971424	0.495392	1.96092	0.0498881	0.673921

## Sheet: Pre_vs_Post_Protein
variables	group1	group2	n1	n2	p	p.adj	FC
HRG	post	pre	10	10	5.84e-05	0.0871328	-1.02218
CLEC3B	post	pre	9	10	0.000148	0.110408	-1.08893
CFHR1	post	pre	10	10	0.000396	0.196944	-0.781117
C8B	post	pre	10	10	0.00077	0.28721	-1.05458
C4B	post	pre	10	10	0.0046	0.302821	-1.19776
C6	post	pre	10	10	0.00268	0.302821	-1.40659
C7	post	pre	10	10	0.00548	0.302821	-1.12304
C8A	post	pre	10	10	0.00292	0.302821	-1.22103
C8G	post	pre	10	10	0.00508	0.302821	-1.31786
CDH5	post	pre	9	10	0.00311	0.302821	-0.450527
CPN1	post	pre	10	10	0.00533	0.302821	-0.435639
DCK	post	pre	10	10	0.00483	0.302821	0.424505
ECM1	post	pre	9	10	0.00204	0.302821	-1.1797
F12	post	pre	10	10	0.0029	0.302821	-0.78178
KLKB1	post	pre	10	10	0.00411	0.302821	-0.873655
KPNB1	post	pre	10	10	0.00187	0.302821	0.250542
LANCL1	post	pre	10	10	0.00205	0.302821	0.736209
PLG	post	pre	10	10	0.00431	0.302821	-0.951231
PPP2R1A	post	pre	10	10	0.00259	0.302821	0.370706
PRKCQ	post	pre	9	10	0.00159	0.302821	1.03219
PSMA7	post	pre	10	10	0.00385	0.302821	-0.414655
RPLP2	post	pre	10	10	0.00471	0.302821	-0.336857
SERPINC1	post	pre	10	10	0.00457	0.302821	-0.93582
SERPIND1	post	pre	10	10	0.00213	0.302821	-1.02483
STK4	post	pre	10	10	0.00525	0.302821	0.53574
TF	post	pre	10	10	0.00481	0.302821	-1.06735
TUBB	post	pre	10	10	0.00339	0.302821	0.35968
CSK	post	pre	10	10	0.00572	0.304794	0.369539
GSDMD	post	pre	10	10	0.00595	0.306117	0.516628
GNA13	post	pre	10	10	0.00647	0.321775	0.620125
ACSL4	post	pre	10	9	0.00825	0.340549	0.817167
ALB	post	pre	10	10	0.00857	0.340549	-0.423225
ARHGEF1	post	pre	10	10	0.00848	0.340549	0.454376
C3	post	pre	10	10	0.00893	0.340549	-0.909187
CFH	post	pre	10	10	0.00743	0.340549	-0.903577
IQGAP1	post	pre	10	10	0.00913	0.340549	0.246455
ITIH1	post	pre	10	10	0.00822	0.340549	-0.629094
LYVE1	post	pre	10	10	0.00902	0.340549	-0.884265
SERPINF1	post	pre	10	10	0.0073	0.340549	-0.578993
VTN	post	pre	10	10	0.00882	0.340549	-0.497581
C5	post	pre	10	10	0.00947	0.344616	-0.858461
CP	post	pre	10	10	0.01	0.349264	-0.514401
PPP2CB;PPP2CA	post	pre	10	10	0.0101	0.349264	0.227768
STAT1	post	pre	10	10	0.0103	0.349264	0.450985
CYTH1	post	pre	10	10	0.0109	0.353539	0.367424
DPYSL2	post	pre	10	10	0.0107	0.353539	-0.23601
ABI1	post	pre	10	10	0.0118	0.374587	0.895205
ARHGAP17	post	pre	10	10	0.0123	0.382325	0.338109
LSM3	post	pre	10	10	0.0127	0.386702	-0.167297
ANXA11	post	pre	10	10	0.0167	0.43713	-0.396788
CHL1	post	pre	10	10	0.015	0.43713	-0.388792
DDX19A	post	pre	9	10	0.0162	0.43713	0.224503
DYNLL1	post	pre	10	10	0.0164	0.43713	0.369992
F2	post	pre	10	10	0.0165	0.43713	-0.365578
ITIH3	post	pre	10	10	0.0161	0.43713	-0.804127
MAP4K4	post	pre	10	10	0.0161	0.43713	0.333363
PSMB3	post	pre	10	10	0.0152	0.43713	-0.30678
COLEC10	post	pre	9	10	0.0173	0.437485	-0.485916
CRTAC1	post	pre	10	10	0.0171	0.437485	-0.411102
SPP2	post	pre	10	10	0.0176	0.437653	-0.260795
DNAJB11	post	pre	10	10	0.0188	0.4476	-0.392575
GC	post	pre	10	10	0.0183	0.4476	-0.432954
SERPINA1	post	pre	10	10	0.0189	0.4476	-0.808849
DOCK8	post	pre	10	10	0.02	0.449827	0.591794
PFKL	post	pre	10	10	0.0193	0.449827	0.223914
RANBP1	post	pre	10	10	0.0197	0.449827	0.401671
TUBA4A	post	pre	10	10	0.0202	0.449827	0.515888
TNXB	post	pre	10	10	0.0207	0.454182	-0.392831
CLIP1	post	pre	10	10	0.0224	0.463951	-0.541419
CTSD	post	pre	10	10	0.0227	0.463951	-0.194562
PRKCSH	post	pre	10	10	0.0223	0.463951	-0.392952
PSMA3	post	pre	10	10	0.0218	0.463951	-0.344402
TAOK3	post	pre	10	10	0.0225	0.463951	0.144461
CFI	post	pre	10	10	0.0242	0.474041	-0.571697
GCN1	post	pre	9	10	0.0244	0.474041	0.766526
GSN	post	pre	10	10	0.0248	0.474041	-0.818801
PROZ	post	pre	10	10	0.0238	0.474041	-0.561136
STK38	post	pre	10	10	0.0248	0.474041	0.464548
STOML2	post	pre	10	10	0.0251	0.474041	-0.644723
NSF	post	pre	9	10	0.0266	0.493088	0.474137
PFDN1	post	pre	10	10	0.0271	0.493088	-0.275936
PON1	post	pre	10	10	0.0268	0.493088	-0.224722
MTPN	post	pre	10	10	0.0282	0.500886	0.376403
SELENOP	post	pre	10	10	0.028	0.500886	-0.652767
ANXA7	post	pre	10	10	0.0296	0.511303	-0.145677
F11R	post	pre	10	10	0.0301	0.511303	0.707173
GPX1	post	pre	10	10	0.0304	0.511303	0.593209
SERPINA4	post	pre	10	10	0.0305	0.511303	-0.859162
STRAP	post	pre	10	10	0.0293	0.511303	0.41299
ATP2A2	post	pre	10	10	0.0315	0.5222	0.303129
DDX3X	post	pre	10	10	0.032	0.523822	0.059057
INS	post	pre	10	10	0.0323	0.523822	-0.446831
SND1	post	pre	10	10	0.0328	0.526211	0.252969
MAP2K1	post	pre	9	10	0.034	0.53966	0.165422
PCBP1	post	pre	10	10	0.0344	0.540261	0.138232
CASP1	post	pre	10	9	0.0368	0.54362	0.237131
CLU	post	pre	10	10	0.0357	0.54362	-0.189503
ITIH2	post	pre	10	10	0.0351	0.54362	-0.464997
ORM1	post	pre	10	10	0.0362	0.54362	-0.951907
PDIA4	post	pre	10	10	0.0368	0.54362	-0.71195
TUBA1B;TUBA1A;TUBA1A	post	pre	10	10	0.0359	0.54362	0.262185
ACAA2	post	pre	10	10	0.0407	0.545352	-0.299124
ACTB	post	pre	10	10	0.0388	0.545352	0.355206
APCS	post	pre	10	10	0.0451	0.545352	-0.549371
APEH	post	pre	10	10	0.0464	0.545352	-0.0576688
APOA1	post	pre	10	10	0.0475	0.545352	-0.337587
APOA4	post	pre	10	10	0.0429	0.545352	-0.13083
BLVRA	post	pre	10	10	0.0527	0.545352	0.130333
C1S	post	pre	10	10	0.046	0.545352	-0.286025
C2	post	pre	10	10	0.0509	0.545352	-0.962097
CFB	post	pre	10	10	0.0464	0.545352	-0.394404
CFP	post	pre	10	10	0.0393	0.545352	-0.465392
CNN2	post	pre	10	10	0.0453	0.545352	0.253522
EIF4G1	post	pre	9	10	0.048	0.545352	0.386373
EIF5A	post	pre	10	10	0.0448	0.545352	0.349332
EXTL2	post	pre	9	10	0.0423	0.545352	-0.534384
F10	post	pre	10	10	0.053	0.545352	-0.660364
FIBP	post	pre	10	9	0.0442	0.545352	0.207741
GZMA	post	pre	10	10	0.0495	0.545352	-0.511034
HSPH1	post	pre	10	10	0.0518	0.545352	0.172113
IDH2	post	pre	10	10	0.0454	0.545352	0.0801243
IGHA1	post	pre	10	10	0.0487	0.545352	-0.466229
IQGAP2	post	pre	10	10	0.0464	0.545352	0.448706
ISOC1	post	pre	9	10	0.0435	0.545352	-0.377908
KIR2DS2	post	pre	9	10	0.0486	0.545352	-0.502085
KNG1	post	pre	10	10	0.0431	0.545352	-1.0161
MAGOHB	post	pre	10	10	0.0484	0.545352	0.28391
MAN1A1	post	pre	10	10	0.0527	0.545352	-0.596814
NEK7	post	pre	10	10	0.0386	0.545352	0.399716
OSTF1	post	pre	10	10	0.0514	0.545352	0.312537
PDGFRB	post	pre	10	10	0.0529	0.545352	-0.275912
PPIL1	post	pre	9	10	0.0376	0.545352	0.378853
PRG4	post	pre	10	10	0.044	0.545352	-0.248608
PROC	post	pre	10	10	0.0525	0.545352	-0.703963
PSMB6	post	pre	10	10	0.0483	0.545352	-0.513038
RAC1	post	pre	10	10	0.0419	0.545352	0.391688
RHOF	post	pre	9	10	0.0529	0.545352	0.198421
SERPINA3	post	pre	10	10	0.0447	0.545352	-0.768851
SERPINF2	post	pre	10	10	0.0384	0.545352	-0.229048
STAT5B	post	pre	10	9	0.0491	0.545352	0.43605
SVEP1	post	pre	9	10	0.0402	0.545352	-0.282651
TBCB	post	pre	10	10	0.0527	0.545352	0.280124
UNC13D	post	pre	10	10	0.0525	0.545352	0.664517
VAV1	post	pre	10	10	0.048	0.545352	0.510288
ZC3HAV1	post	pre	10	10	0.0445	0.545352	0.228796
C1R	post	pre	10	10	0.0543	0.554901	-0.187529
EVL	post	pre	10	10	0.0562	0.570411	-0.278628
HSPG2	post	pre	9	10	0.0571	0.571766	-0.305588
ITGAM	post	pre	10	10	0.0569	0.571766	-0.54801
BZW1	post	pre	9	10	0.0578	0.574917	0.0236217
MPP1	post	pre	10	10	0.0584	0.577038	0.562595
CALR	post	pre	10	10	0.059	0.579132	-0.349247
NCAM1	post	pre	10	10	0.0594	0.579247	-0.683535
NDRG1	post	pre	9	10	0.0598	0.579361	0.467867
VPS35	post	pre	10	10	0.0606	0.583324	0.154867
CD47	post	pre	10	9	0.0615	0.585396	0.77958
SETSIP;SET;SET;SET;SET	post	pre	10	10	0.0616	0.585396	-0.670516
NUCB1	post	pre	10	10	0.0632	0.592137	-0.27968
PLTP	post	pre	10	10	0.0635	0.592137	-0.453274
SEPTIN2	post	pre	10	10	0.0628	0.592137	-0.469723
IGFALS	post	pre	10	10	0.0641	0.593161	-0.130784
LRRC59	post	pre	10	10	0.0652	0.593161	0.445206
MYO1C	post	pre	9	10	0.065	0.593161	0.67342
SEC23A	post	pre	10	10	0.0651	0.593161	0.235816
RAN	post	pre	10	10	0.0661	0.594104	0.155136
THBS4	post	pre	9	10	0.0659	0.594104	0.00452896
CLTC	post	pre	10	10	0.0668	0.5968	0.259606
CAPN2	post	pre	10	10	0.0676	0.600352	0.550505
ANP32A	post	pre	10	10	0.0686	0.602066	-0.521004
CNP	post	pre	9	10	0.0682	0.602066	0.514843
ARHGAP9	post	pre	9	10	0.0706	0.611461	0.373986
CALM1;CALM2;CALM3	post	pre	10	10	0.0709	0.611461	-0.28809
DOCK2	post	pre	10	10	0.0701	0.611461	0.881943
F9	post	pre	10	10	0.0718	0.615664	-0.14819
PZP	post	pre	10	10	0.0728	0.617993	-0.332668
TXNDC12	post	pre	10	10	0.0729	0.617993	-0.188671
ERO1A	post	pre	10	10	0.0734	0.618716	-0.658804
CD82	post	pre	9	10	0.0743	0.621806	-0.292351
F7	post	pre	9	10	0.0746	0.621806	-0.484882
PSMA6	post	pre	10	10	0.0753	0.624153	-0.253967
C9	post	pre	10	10	0.0763	0.628948	-0.455173
PSMA1	post	pre	10	10	0.0777	0.636969	-0.455604
ARHGDIA	post	pre	10	10	0.0819	0.636999	-0.104033
ATP2B4	post	pre	10	10	0.0799	0.636999	0.636676
DSTN	post	pre	10	10	0.081	0.636999	0.142558
GANAB	post	pre	10	10	0.0804	0.636999	-0.134655
GDI2	post	pre	10	10	0.08	0.636999	-0.178123
IGHG4	post	pre	10	10	0.0822	0.636999	-0.777951
NCR3	post	pre	9	10	0.0816	0.636999	-0.95313
NOTCH1	post	pre	10	10	0.0824	0.636999	-0.365321
POTEJ	post	pre	10	10	0.079	0.636999	0.245562
PRDX1	post	pre	10	10	0.0784	0.636999	0.408892
VCP	post	pre	10	10	0.0816	0.636999	-0.120003
ACLY	post	pre	10	10	0.0862	0.638694	0.380507
FBLN1	post	pre	9	10	0.0844	0.638694	-0.340811
FSCN1	post	pre	10	10	0.086	0.638694	-0.781383
GALM	post	pre	10	9	0.0855	0.638694	0.115206
GP1BA	post	pre	10	10	0.0869	0.638694	-0.597981
GPX3	post	pre	10	10	0.0833	0.638694	-0.181731
MST1	post	pre	10	10	0.0847	0.638694	-0.469588
PCMT1	post	pre	10	10	0.0868	0.638694	0.189144
VARS1	post	pre	10	10	0.0852	0.638694	0.108167
ZAP70	post	pre	10	10	0.0837	0.638694	0.250305
ADIPOQ	post	pre	10	10	0.0874	0.63922	-0.462823
CHMP4B	post	pre	10	10	0.0893	0.64199	-0.0213081
PLAA	post	pre	9	10	0.0892	0.64199	0.204277
UBE2V1	post	pre	10	10	0.0895	0.64199	-0.173701
XPNPEP1	post	pre	10	10	0.0888	0.64199	0.0526872
EIF5B	post	pre	10	9	0.0904	0.645344	0.469264
ANO6	post	pre	9	10	0.103	0.648959	0.673757
ANXA6	post	pre	10	10	0.105	0.648959	-0.159942
AP1G1	post	pre	10	10	0.0972	0.648959	0.0889252
APOA5	post	pre	10	10	0.106	0.648959	-0.233985
APOC2	post	pre	10	10	0.0983	0.648959	-0.233663
ARF5	post	pre	10	10	0.0965	0.648959	0.120376
C1QB	post	pre	10	10	0.0971	0.648959	-0.115949
C4BPB	post	pre	10	10	0.102	0.648959	-0.0867804
CLIC1	post	pre	10	10	0.103	0.648959	0.0365042
CMPK1	post	pre	10	10	0.0933	0.648959	0.229601
COTL1	post	pre	10	10	0.102	0.648959	0.53018
COX5B	post	pre	10	10	0.1	0.648959	-0.951954
CPNE3	post	pre	10	10	0.105	0.648959	-0.259555
DARS1	post	pre	10	10	0.0935	0.648959	0.386266
EIF3E	post	pre	10	10	0.102	0.648959	0.284006
ESYT1	post	pre	10	10	0.0986	0.648959	0.314557
FLNA	post	pre	10	10	0.0989	0.648959	0.489284
HABP2	post	pre	10	10	0.0995	0.648959	-0.0711515
IGHD	post	pre	10	10	0.105	0.648959	-0.80592
ITGB3	post	pre	10	10	0.107	0.648959	0.706111
LAMP1	post	pre	10	10	0.106	0.648959	-0.402057
LRRC57	post	pre	9	10	0.0951	0.648959	0.374459
MTAP	post	pre	10	10	0.107	0.648959	0.500083
MYDGF	post	pre	10	10	0.104	0.648959	-0.352169
NUCB2	post	pre	10	10	0.0928	0.648959	-0.53026
OAF	post	pre	9	10	0.0985	0.648959	-0.24717
P4HB	post	pre	10	10	0.1	0.648959	-0.382471
PEBP1	post	pre	10	10	0.106	0.648959	0.42961
PRDX5	post	pre	10	10	0.107	0.648959	0.0872175
PRPS1	post	pre	9	10	0.0949	0.648959	0.612274
PTGES3	post	pre	10	10	0.105	0.648959	0.222439
RAB2A	post	pre	9	10	0.0997	0.648959	0.276873
RAP1B	post	pre	10	10	0.101	0.648959	0.267771
S100A4	post	pre	10	10	0.0923	0.648959	0.347405
SNX3	post	pre	10	10	0.0981	0.648959	0.637855
TXNDC17	post	pre	10	10	0.0994	0.648959	0.14441
UBA1	post	pre	10	10	0.101	0.648959	0.22221
ADGRE5	post	pre	10	10	0.109	0.649459	-0.333234
APOBEC3G	post	pre	10	10	0.11	0.649459	-0.156291
CNDP1	post	pre	10	10	0.111	0.649459	-0.402407
IGFBP3	post	pre	10	10	0.11	0.649459	-0.825169
LILRA3	post	pre	9	10	0.111	0.649459	-0.502159
ROCK1	post	pre	10	10	0.109	0.649459	0.433076
SNX17	post	pre	9	10	0.111	0.649459	0.395648
SRGN	post	pre	10	10	0.108	0.649459	-1.32162
TUFM	post	pre	10	9	0.109	0.649459	0.0494279
CDC37	post	pre	10	10	0.112	0.65275	0.244237
CFHR4	post	pre	10	10	0.114	0.659923	-0.283073
FKBP3	post	pre	9	10	0.115	0.659923	0.327489
KHSRP	post	pre	10	9	0.115	0.659923	0.108134
PI16	post	pre	10	10	0.115	0.659923	-0.139338
APOD	post	pre	10	10	0.117	0.661227	-0.265766
GIT2	post	pre	10	10	0.116	0.661227	0.302227
NSDHL	post	pre	9	10	0.117	0.661227	0.55333
PROS1	post	pre	10	10	0.117	0.661227	-0.0153531
EFEMP1	post	pre	9	10	0.119	0.667474	-0.38605
MCAM	post	pre	10	10	0.119	0.667474	-0.602997
SELL	post	pre	10	10	0.12	0.670562	-0.138193
IGHG2	post	pre	10	10	0.121	0.671123	-0.617259
WDR1	post	pre	10	10	0.121	0.671123	0.120987
EHD4	post	pre	10	10	0.122	0.671675	0.44681
GART	post	pre	10	10	0.122	0.671675	-0.0248047
GSK3A	post	pre	9	10	0.123	0.67222	0.0902077
NME2	post	pre	10	10	0.123	0.67222	-0.186808
ECI1	post	pre	10	10	0.124	0.675212	-0.469261
ACOT7	post	pre	10	10	0.126	0.683607	-0.11276
FERMT3	post	pre	10	10	0.127	0.684502	0.0930677
NIT2	post	pre	10	10	0.128	0.684502	-0.324407
RAB5A	post	pre	9	10	0.128	0.684502	0.14505
RTCB	post	pre	10	10	0.128	0.684502	0.208064
B4GALT1	post	pre	10	10	0.129	0.68494	-0.236709
HARS1	post	pre	10	10	0.129	0.68494	-0.346368
GIMAP4	post	pre	10	9	0.134	0.706459	0.0938238
VPS28	post	pre	9	10	0.134	0.706459	0.211406
HSP90B1	post	pre	10	10	0.135	0.709225	-0.0254887
RNH1	post	pre	10	10	0.136	0.711972	0.242827
AHCY	post	pre	10	10	0.138	0.719916	0.192712
ANXA4	post	pre	10	10	0.14	0.722768	-0.202135
C4A	post	pre	10	10	0.14	0.722768	-0.598075
PDIA3	post	pre	10	10	0.14	0.722768	-0.317284
RAD23B	post	pre	10	10	0.141	0.722928	-0.07943
RNF149	post	pre	9	10	0.141	0.722928	1.47756
HLA-B	post	pre	10	10	0.142	0.723085	0.563389
USP5	post	pre	10	10	0.142	0.723085	0.277424
LAMTOR1	post	pre	10	10	0.143	0.725701	0.0519579
CSE1L	post	pre	10	10	0.145	0.725973	0.370027
F5	post	pre	10	10	0.145	0.725973	-0.542983
FN1	post	pre	10	10	0.145	0.725973	-0.0119588
GPLD1	post	pre	10	10	0.145	0.725973	-0.214525
FUCA1	post	pre	10	10	0.146	0.728535	-0.600485
DDT	post	pre	10	10	0.147	0.728651	0.30844
DIAPH1	post	pre	10	10	0.147	0.728651	0.145742
VPS26A	post	pre	10	10	0.148	0.731179	0.425872
RDH11	post	pre	9	10	0.15	0.738614	0.684491
ARF3;ARF1	post	pre	10	10	0.151	0.738662	0.369557
GNPDA1	post	pre	9	10	0.151	0.738662	-0.393326
SACM1L	post	pre	10	10	0.152	0.73871	-0.00808077
SYK	post	pre	10	9	0.152	0.73871	-0.00794931
EHD3	post	pre	10	10	0.154	0.738804	0.547256
HGFAC	post	pre	10	10	0.154	0.738804	-0.180922
IGHG3	post	pre	10	10	0.153	0.738804	-0.720944
TTR	post	pre	10	10	0.154	0.738804	-0.594606
ARHGAP1	post	pre	10	10	0.156	0.741248	0.103648
EEF2	post	pre	10	10	0.156	0.741248	0.185974
IGHG1	post	pre	10	10	0.156	0.741248	-0.552319
GMIP	post	pre	9	10	0.158	0.746	0.305773
SLC30A1	post	pre	9	10	0.158	0.746	0.727838
HLA-DPA1	post	pre	10	10	0.16	0.748339	0.935432
MSN	post	pre	10	10	0.16	0.748339	-0.140523
PSMA2	post	pre	10	10	0.16	0.748339	-0.256541
AKR1A1	post	pre	9	10	0.165	0.750215	0.734855
APOL1	post	pre	10	10	0.172	0.750215	-0.178896
ARL3	post	pre	10	9	0.17	0.750215	0.178815
CACYBP	post	pre	10	10	0.162	0.750215	-0.191906
CAPZB	post	pre	10	10	0.17	0.750215	0.04278
CTSW	post	pre	10	10	0.176	0.750215	-0.942004
ECHDC1	post	pre	9	10	0.173	0.750215	0.0962899
FCN3	post	pre	10	10	0.178	0.750215	0.0518055
GRK2	post	pre	10	10	0.164	0.750215	-0.130166
GSR	post	pre	9	10	0.168	0.750215	-0.437433
HEG1	post	pre	10	10	0.17	0.750215	-0.337464
IGHA2	post	pre	10	10	0.169	0.750215	-0.52061
IL6ST	post	pre	9	10	0.169	0.750215	-0.363977
IMPDH2	post	pre	10	10	0.177	0.750215	0.257916
KIF2A	post	pre	10	10	0.175	0.750215	-0.0706649
NUDC	post	pre	10	10	0.174	0.750215	-0.29516
NUDT5	post	pre	10	10	0.167	0.750215	-0.217254
PACS1	post	pre	10	9	0.17	0.750215	0.355458
PAK2	post	pre	10	10	0.176	0.750215	0.187326
PDIA6	post	pre	10	10	0.161	0.750215	-0.213395
PLXDC2	post	pre	10	10	0.163	0.750215	-0.479488
PPIB	post	pre	10	10	0.177	0.750215	-0.820005
PSMA5	post	pre	10	10	0.172	0.750215	-0.265904
PSMD4	post	pre	10	9	0.174	0.750215	-0.543167
PSMD5	post	pre	10	9	0.167	0.750215	0.271122
RAB43	post	pre	10	10	0.162	0.750215	0.318212
RDX	post	pre	10	10	0.175	0.750215	-0.123084
RPL13	post	pre	10	10	0.165	0.750215	-0.049128
RPN1	post	pre	10	10	0.178	0.750215	0.193219
SEPTIN11	post	pre	10	10	0.168	0.750215	-0.10926
SPN	post	pre	10	10	0.176	0.750215	-0.356246
SUB1	post	pre	10	10	0.176	0.750215	0.211727
TES	post	pre	10	10	0.173	0.750215	0.145177
TUBG1	post	pre	10	9	0.174	0.750215	-0.23454
UBE2M	post	pre	10	10	0.174	0.750215	0.0210046
IL1RAP	post	pre	10	10	0.179	0.752304	-0.199952
ANXA2	post	pre	10	10	0.183	0.760546	-0.244942
HNRNPM	post	pre	10	10	0.183	0.760546	0.0727279
PDCD10	post	pre	10	10	0.182	0.760546	-0.0974204
TOR1AIP1	post	pre	10	10	0.183	0.760546	-0.267381
ICAM1	post	pre	10	10	0.184	0.762486	-0.0700487
SLC25A6	post	pre	10	10	0.185	0.762486	0.0596121
ST13	post	pre	10	10	0.185	0.762486	-0.0457739
HNRNPH1	post	pre	10	10	0.186	0.764496	0.305426
AGT	post	pre	10	10	0.193	0.765632	-0.446359
AP3B1	post	pre	10	10	0.192	0.765632	0.152986
CD37	post	pre	10	10	0.191	0.765632	0.355262
CPB2	post	pre	10	10	0.194	0.765632	-0.0334073
CST3	post	pre	9	10	0.195	0.765632	-0.364693
FH	post	pre	10	9	0.195	0.765632	-0.49129
HCFC1	post	pre	10	9	0.194	0.765632	-0.34296
INPP5D	post	pre	10	10	0.189	0.765632	0.241697
ITGA2B	post	pre	10	10	0.191	0.765632	0.59405
ITIH4	post	pre	10	10	0.189	0.765632	-0.372276
MANF	post	pre	10	10	0.192	0.765632	-1.05669
MBL2	post	pre	10	10	0.193	0.765632	-0.239749
PSME2	post	pre	10	10	0.19	0.765632	0.00936641
RACK1	post	pre	10	10	0.189	0.765632	0.266181
SEMA4B	post	pre	10	10	0.192	0.765632	-0.0909133
SF3A1	post	pre	9	10	0.188	0.765632	-0.765107
SMARCA4	post	pre	10	10	0.188	0.765632	-0.376305
ITGA5	post	pre	10	10	0.196	0.767538	-0.282504
DPEP2	post	pre	10	10	0.197	0.769435	-0.337588
HSP90AA1	post	pre	10	10	0.199	0.773198	0.0751006
TKT	post	pre	10	10	0.199	0.773198	0.176314
ACTR3	post	pre	10	10	0.201	0.77877	0.0937005
STMN1	post	pre	10	10	0.202	0.77877	-0.60398
SYNCRIP	post	pre	10	10	0.202	0.77877	0.21424
ILK	post	pre	10	10	0.205	0.786272	0.0664911
MICAL1	post	pre	10	10	0.205	0.786272	0.360524
APOC4	post	pre	10	10	0.21	0.787236	-0.281362
CCS	post	pre	9	10	0.21	0.787236	0.252831
HSPA1A;HSPA1B	post	pre	10	10	0.21	0.787236	0.207067
MAP1S	post	pre	10	10	0.208	0.787236	-0.0459328
MASP1	post	pre	10	10	0.21	0.787236	-0.282074
MASP2	post	pre	10	10	0.209	0.787236	-0.251756
TAGLN2	post	pre	10	10	0.206	0.787236	-0.0127624
UBE2I	post	pre	10	10	0.209	0.787236	0.140433
VIM	post	pre	10	10	0.207	0.787236	-0.26738
EEF1A1	post	pre	10	10	0.211	0.789003	-0.0215717
SWAP70	post	pre	10	10	0.212	0.79076	0.182683
RBBP4	post	pre	10	10	0.213	0.792509	-0.35259
CPQ	post	pre	10	10	0.216	0.793773	-0.114936
ERP44	post	pre	10	10	0.215	0.793773	-0.111659
IGLV3-16	post	pre	10	10	0.216	0.793773	-0.42331
RAB11B	post	pre	10	10	0.214	0.793773	0.0427601
SLAMF1	post	pre	10	10	0.216	0.793773	0.545467
FLII	post	pre	10	10	0.218	0.799155	0.257029
PLCG2	post	pre	10	10	0.219	0.800853	-0.111121
NASP	post	pre	10	10	0.22	0.802543	0.529222
ARPC4	post	pre	10	10	0.23	0.803385	-0.17496
CCT3	post	pre	10	10	0.234	0.803385	0.131011
CELF2	post	pre	10	10	0.226	0.803385	0.0704222
CRTAM	post	pre	9	10	0.232	0.803385	0.660788
CTSC	post	pre	10	10	0.231	0.803385	-0.555125
ERAP1	post	pre	10	10	0.227	0.803385	-0.0188721
FKBP4	post	pre	10	10	0.236	0.803385	0.0745132
GNB4	post	pre	10	10	0.223	0.803385	-0.026685
GPNMB	post	pre	10	10	0.232	0.803385	-0.288067
H2BC5;H2BC4;H2BC18;H2BC18;H2BC9;H2BC15;H2BC14;H2BC13	post	pre	10	10	0.228	0.803385	-0.361854
HBA1	post	pre	10	10	0.233	0.803385	-0.260444
HSPA5	post	pre	10	10	0.232	0.803385	-0.12763
IGKV1-5	post	pre	10	10	0.224	0.803385	-0.786644
KRT10	post	pre	10	10	0.221	0.803385	-1.7504
LUM	post	pre	10	10	0.227	0.803385	-0.0148009
MAPRE1	post	pre	10	10	0.223	0.803385	0.15093
NAPA	post	pre	10	10	0.234	0.803385	0.0830677
PPID	post	pre	10	10	0.237	0.803385	0.326412
PYCARD	post	pre	9	10	0.235	0.803385	-0.302404
RAB5B	post	pre	10	10	0.238	0.803385	0.313017
RAP1GDS1	post	pre	10	10	0.223	0.803385	0.23859
RPL22	post	pre	10	10	0.229	0.803385	-0.395207
RPS21	post	pre	10	10	0.226	0.803385	0.155737
SEC23B	post	pre	9	10	0.237	0.803385	0.363932
SH2D1A	post	pre	10	10	0.237	0.803385	-0.238383
SLC4A2	post	pre	10	10	0.234	0.803385	0.120236
THBS1	post	pre	10	10	0.227	0.803385	0.127294
TLN1	post	pre	10	10	0.234	0.803385	0.0388243
TRIM25	post	pre	10	9	0.238	0.803385	0.254492
VPS25	post	pre	10	10	0.228	0.803385	-0.0704371
VPS4B	post	pre	10	10	0.237	0.803385	-0.0427785
XCL1;XCL2	post	pre	10	10	0.232	0.803385	-0.540855
YWHAQ	post	pre	10	10	0.238	0.803385	0.0848121
ARHGAP45	post	pre	10	10	0.243	0.803894	0.0397951
CASP4	post	pre	9	10	0.24	0.803894	0.412327
CRISP3	post	pre	10	10	0.243	0.803894	-0.214373
HDAC1	post	pre	10	10	0.242	0.803894	0.0119003
LMAN2	post	pre	10	10	0.242	0.803894	0.221532
MAPK3	post	pre	9	10	0.243	0.803894	-0.013797
PAFAH1B2	post	pre	10	10	0.242	0.803894	0.149342
RGS19	post	pre	9	10	0.243	0.803894	0.274866
STXBP2	post	pre	10	10	0.242	0.803894	0.164827
ADSS2	post	pre	9	10	0.255	0.804109	0.0366127
APOE	post	pre	10	10	0.244	0.804109	-0.0458145
ARL6IP5	post	pre	10	10	0.256	0.804109	0.207192
ATP5F1A	post	pre	10	10	0.249	0.804109	0.00377712
C1QC	post	pre	10	10	0.245	0.804109	-0.203707
CDH13	post	pre	10	10	0.256	0.804109	-0.215136
CETP	post	pre	10	10	0.255	0.804109	-0.159845
CPN2	post	pre	10	10	0.251	0.804109	-0.173133
DNM1L	post	pre	10	10	0.251	0.804109	0.15015
EIF4A1	post	pre	10	10	0.252	0.804109	0.115598
FCGR3A	post	pre	10	10	0.247	0.804109	-0.146227
H2AZ1;H2AZ2	post	pre	10	10	0.254	0.804109	-0.195533
HYOU1	post	pre	10	10	0.245	0.804109	-0.101368
ITGAX	post	pre	10	10	0.253	0.804109	-0.175071
LAP3	post	pre	10	10	0.256	0.804109	0.0274605
LRP1	post	pre	10	10	0.247	0.804109	0.00985489
MAPK1	post	pre	10	10	0.248	0.804109	0.369835
PFKP	post	pre	10	10	0.249	0.804109	0.305743
PGK1	post	pre	10	10	0.246	0.804109	0.131175
PGM2	post	pre	10	10	0.25	0.804109	-0.0665003
PLP2	post	pre	10	10	0.246	0.804109	0.30465
SSB	post	pre	10	10	0.25	0.804109	0.117127
TMEM33	post	pre	10	10	0.255	0.804109	0.44791
UMPS	post	pre	9	10	0.255	0.804109	0.320718
AP2A1	post	pre	9	10	0.259	0.805988	0.124953
BIN2	post	pre	10	10	0.26	0.805988	0.0741008
COPA	post	pre	10	10	0.261	0.805988	0.153534
H4C1	post	pre	10	10	0.261	0.805988	-0.148391
IGKV1D-33;IGKV1-33	post	pre	10	10	0.258	0.805988	-0.256817
OTUB1	post	pre	10	10	0.262	0.805988	0.13681
PCSK9	post	pre	9	10	0.26	0.805988	-0.195475
PRKAA1	post	pre	10	10	0.262	0.805988	0.358499
RPS7	post	pre	9	10	0.261	0.805988	-0.161308
SRSF1	post	pre	10	10	0.261	0.805988	0.186898
AK4	post	pre	10	9	0.269	0.80705	-0.208129
APOC1	post	pre	10	10	0.265	0.80705	-0.314491
CD2	post	pre	10	10	0.264	0.80705	-0.279525
CDHR2	post	pre	10	10	0.27	0.80705	-0.200538
GARS1	post	pre	10	10	0.271	0.80705	0.128774
GNB1	post	pre	10	10	0.271	0.80705	0.0415944
HBD	post	pre	10	10	0.271	0.80705	-0.358328
MBNL1	post	pre	10	10	0.268	0.80705	0.181438
PFN1	post	pre	10	10	0.265	0.80705	-0.0128353
PODXL	post	pre	10	10	0.27	0.80705	0.0133468
PSMB9	post	pre	10	10	0.269	0.80705	0.121224
RAB14	post	pre	10	10	0.269	0.80705	0.278377
RELN	post	pre	9	10	0.266	0.80705	-0.348359
SERPINA10	post	pre	9	10	0.267	0.80705	0.0872384
UBA6	post	pre	10	10	0.263	0.80705	0.360443
UPF1	post	pre	10	10	0.267	0.80705	0.075488
AZGP1	post	pre	10	10	0.273	0.808167	-0.2709
C4BPA	post	pre	10	10	0.272	0.808167	-0.0810281
F13A1	post	pre	10	9	0.273	0.808167	0.185472
PSMB8	post	pre	10	10	0.275	0.81087	-0.313475
SERPING1	post	pre	10	10	0.275	0.81087	0.00795971
CDHR5	post	pre	9	10	0.282	0.814862	0.148653
CFAP20	post	pre	9	10	0.284	0.814862	-0.277422
CYFIP2	post	pre	10	10	0.283	0.814862	0.359612
DECR1	post	pre	10	10	0.283	0.814862	0.0472977
HNRNPA0	post	pre	9	10	0.28	0.814862	0.10174
LIMS1	post	pre	9	10	0.284	0.814862	0.377559
LSP1	post	pre	10	10	0.28	0.814862	-0.261681
LTF	post	pre	10	9	0.283	0.814862	-0.530013
PABPN1;PABPN1;BCL2L2	post	pre	10	10	0.279	0.814862	0.355134
PSTPIP1	post	pre	10	10	0.277	0.814862	0.0523448
PTPRG	post	pre	10	10	0.284	0.814862	0.0133385
RSU1	post	pre	10	10	0.283	0.814862	0.0963127
SAMHD1	post	pre	10	10	0.278	0.814862	0.447573
WDR44	post	pre	10	10	0.283	0.814862	0.157687
RASAL3	post	pre	10	10	0.285	0.816161	0.354075
ADGRG6	post	pre	9	10	0.286	0.817456	-0.336348
ARPC3	post	pre	10	10	0.289	0.82131	0.23617
RPL32	post	pre	9	10	0.289	0.82131	-0.535921
TFRC	post	pre	10	10	0.289	0.82131	0.358389
AP2A2	post	pre	10	10	0.29	0.822586	0.00278422
GPX4	post	pre	10	10	0.291	0.823561	0.0284116
IFI16	post	pre	10	10	0.292	0.823561	-0.293601
TPI1	post	pre	10	10	0.292	0.823561	0.264827
EPRS1	post	pre	10	10	0.293	0.824823	0.178641
ABCF1	post	pre	10	10	0.325	0.825929	0.122351
ABI3BP	post	pre	10	10	0.329	0.825929	-0.25644
ACP1	post	pre	9	10	0.319	0.825929	0.215781
ALDOC	post	pre	10	10	0.333	0.825929	0.0495447
ANXA1	post	pre	10	10	0.311	0.825929	-0.223924
APOH	post	pre	10	10	0.308	0.825929	-0.0270637
APOM	post	pre	10	10	0.309	0.825929	-0.268262
ARHGEF6	post	pre	10	10	0.32	0.825929	0.344785
ARL8A	post	pre	10	10	0.321	0.825929	0.287347
ATIC	post	pre	10	10	0.296	0.825929	0.13788
BCHE	post	pre	10	10	0.341	0.825929	0.0113507
BLMH	post	pre	10	10	0.331	0.825929	-0.169362
BPNT1	post	pre	10	10	0.317	0.825929	0.23727
BTD	post	pre	10	10	0.331	0.825929	0.136495
CAD	post	pre	10	10	0.312	0.825929	0.106242
CD44	post	pre	10	10	0.336	0.825929	0.249032
CD9	post	pre	10	10	0.339	0.825929	1.08009
CKAP5	post	pre	10	9	0.322	0.825929	0.183662
CKM	post	pre	10	10	0.318	0.825929	-0.324315
COPZ1	post	pre	10	10	0.335	0.825929	-0.331202
CORO7	post	pre	10	10	0.337	0.825929	0.269466
CRKL	post	pre	10	10	0.333	0.825929	0.237872
CTPS1	post	pre	9	10	0.298	0.825929	0.158516
DDX1	post	pre	10	9	0.304	0.825929	0.38702
DDX17	post	pre	10	10	0.305	0.825929	0.0823777
DDX21	post	pre	10	9	0.309	0.825929	0.124955
ERH	post	pre	10	10	0.315	0.825929	-0.374297
FCER1G	post	pre	10	10	0.336	0.825929	-0.150382
FCN2	post	pre	10	10	0.321	0.825929	0.831736
GMPPA	post	pre	9	10	0.337	0.825929	0.00681958
GRAP2	post	pre	10	10	0.334	0.825929	0.25454
GYG1	post	pre	10	10	0.305	0.825929	-0.496951
HK1	post	pre	10	9	0.329	0.825929	-0.147017
HLA-H	post	pre	10	10	0.33	0.825929	0.398702
HPR	post	pre	10	10	0.297	0.825929	-0.0850894
IFITM1	post	pre	10	10	0.305	0.825929	0.180262
IGKV3D-20	post	pre	10	10	0.316	0.825929	-0.48624
IGLC2;IGLC3	post	pre	10	10	0.335	0.825929	-0.243672
IRGQ	post	pre	10	10	0.339	0.825929	-0.38845
LDHB	post	pre	10	10	0.322	0.825929	-0.167988
MANBA	post	pre	10	10	0.313	0.825929	-0.0887649
MDH1	post	pre	10	10	0.333	0.825929	0.264246
MFGE8	post	pre	9	10	0.335	0.825929	-0.457885
MPO	post	pre	10	10	0.3	0.825929	0.61239
MT1X	post	pre	10	10	0.309	0.825929	-0.356979
MYO1E	post	pre	10	10	0.341	0.825929	0.134586
MYO1G	post	pre	10	10	0.299	0.825929	-0.0895801
NCKAP1L	post	pre	10	10	0.308	0.825929	0.317695
OAS3	post	pre	10	10	0.338	0.825929	0.206693
OXSR1	post	pre	10	10	0.335	0.825929	-0.0906732
PGAM5	post	pre	9	10	0.316	0.825929	-0.631442
PLEK	post	pre	10	10	0.325	0.825929	0.0424171
PLXNB1	post	pre	9	10	0.319	0.825929	-0.378491
PNPLA8	post	pre	9	10	0.325	0.825929	-0.501704
PPM1A	post	pre	10	9	0.316	0.825929	0.291951
PRDX6	post	pre	10	10	0.338	0.825929	0.0507421
PRKCB	post	pre	10	10	0.34	0.825929	0.232729
PSTPIP2	post	pre	10	10	0.333	0.825929	0.256383
QARS1	post	pre	9	10	0.34	0.825929	-0.0130506
RAB10	post	pre	9	10	0.297	0.825929	0.461971
RAB6A	post	pre	10	10	0.318	0.825929	-0.0176399
RALA	post	pre	10	10	0.306	0.825929	0.106237
RAP1A	post	pre	10	10	0.338	0.825929	0.314862
RCC2	post	pre	10	10	0.31	0.825929	-0.074391
RHOH	post	pre	9	10	0.304	0.825929	0.78495
RPL15	post	pre	10	10	0.31	0.825929	-0.303414
RPL7A	post	pre	10	10	0.305	0.825929	-0.0895503
SEC13	post	pre	10	9	0.331	0.825929	0.135367
SEC31A	post	pre	10	10	0.337	0.825929	-0.0664051
SF3B1	post	pre	10	10	0.303	0.825929	0.267649
SNRPD1	post	pre	9	10	0.301	0.825929	-0.00547595
SORL1	post	pre	10	9	0.327	0.825929	0.172621
SPPL2A	post	pre	9	10	0.304	0.825929	0.855619
SRP68	post	pre	10	10	0.313	0.825929	0.169199
SRP72	post	pre	9	10	0.339	0.825929	0.283898
SSBP1	post	pre	10	10	0.323	0.825929	0.573619
TCIRG1	post	pre	10	10	0.339	0.825929	0.00584816
TGFBI	post	pre	10	10	0.309	0.825929	-0.272034
TMED9	post	pre	9	10	0.313	0.825929	0.489071
TYMP	post	pre	10	10	0.332	0.825929	-0.0327542
UFC1	post	pre	10	10	0.326	0.825929	0.135169
UGP2	post	pre	10	10	0.335	0.825929	0.27717
VCL	post	pre	10	10	0.307	0.825929	0.0739522
VPS45	post	pre	9	10	0.309	0.825929	0.123362
YBX1	post	pre	10	10	0.303	0.825929	-0.297771
ZYX	post	pre	10	9	0.317	0.825929	-0.09693
EEA1	post	pre	9	10	0.343	0.826746	-0.325393
GSTK1	post	pre	10	9	0.342	0.826746	0.412701
SCAMP2	post	pre	9	10	0.343	0.826746	-0.124671
PRKAG1	post	pre	10	10	0.344	0.827819	0.270524
ARHGAP30	post	pre	10	10	0.348	0.830746	0.0951686
CCT8	post	pre	10	10	0.347	0.830746	0.0461773
GNLY	post	pre	10	10	0.348	0.830746	-1.411
SELPLG	post	pre	9	10	0.348	0.830746	-0.00865147
SLC9A3R1	post	pre	10	10	0.346	0.830746	-0.0426315
A2M	post	pre	10	10	0.381	0.831288	-0.0853903
AARS1	post	pre	10	10	0.354	0.831288	0.0591537
AKR7A2	post	pre	10	10	0.374	0.831288	0.0204426
ALDH16A1	post	pre	10	10	0.38	0.831288	-0.104065
AP2B1	post	pre	10	10	0.382	0.831288	0.00548277
APMAP	post	pre	10	10	0.382	0.831288	-0.13736
C1QBP	post	pre	10	10	0.351	0.831288	-0.20967
C1RL	post	pre	10	10	0.357	0.831288	-0.0504278
CA3	post	pre	9	10	0.361	0.831288	-0.417362
CAPNS1	post	pre	10	10	0.366	0.831288	0.268075
COPB1	post	pre	10	10	0.361	0.831288	0.0847265
DPP7	post	pre	10	9	0.382	0.831288	0.0263402
DTX3L	post	pre	10	9	0.382	0.831288	-0.0434398
EIF3B	post	pre	10	10	0.366	0.831288	-0.496834
ENTPD1	post	pre	10	10	0.367	0.831288	-0.295243
EPB41	post	pre	9	10	0.374	0.831288	0.291651
ERP29	post	pre	10	10	0.374	0.831288	-0.357734
FBL	post	pre	10	9	0.366	0.831288	0.457614
FETUB	post	pre	10	10	0.385	0.831288	-0.00949757
FN3KRP	post	pre	9	10	0.359	0.831288	0.377494
FUBP1	post	pre	10	10	0.385	0.831288	-0.0212966
G6PD	post	pre	10	10	0.354	0.831288	-0.0181312
GGH	post	pre	10	10	0.356	0.831288	-0.0149023
HBB	post	pre	10	10	0.384	0.831288	-0.0720762
HLA-DRA	post	pre	10	10	0.366	0.831288	0.306537
HNRNPL	post	pre	10	10	0.356	0.831288	0.0989929
HP	post	pre	10	10	0.365	0.831288	0.206937
IGKV2D-29	post	pre	10	10	0.385	0.831288	-0.553248
IGLV3-25	post	pre	10	10	0.356	0.831288	-0.386025
JCHAIN	post	pre	10	10	0.373	0.831288	0.165786
LCP2	post	pre	10	10	0.37	0.831288	0.152203
M6PR	post	pre	10	10	0.36	0.831288	-0.0648321
MOB1B;MOB1B;MOB1A	post	pre	10	10	0.362	0.831288	0.275485
NIBAN1	post	pre	10	10	0.377	0.831288	0.430738
NIBAN2	post	pre	10	10	0.367	0.831288	0.157244
NOP56	post	pre	10	10	0.361	0.831288	-0.37454
ORM2	post	pre	10	10	0.378	0.831288	-0.103635
PDCD5	post	pre	10	10	0.365	0.831288	-0.101766
PGLS	post	pre	10	10	0.351	0.831288	0.322898
PPIA	post	pre	10	10	0.383	0.831288	0.169792
PRKCH	post	pre	9	10	0.381	0.831288	0.527084
PSAT1	post	pre	10	10	0.381	0.831288	-0.0142773
PSMB10	post	pre	10	10	0.378	0.831288	-0.205414
PSMD14	post	pre	10	10	0.378	0.831288	-0.0378077
PSMD7	post	pre	9	10	0.384	0.831288	-0.0922037
PTPA	post	pre	10	10	0.379	0.831288	0.0366542
QSOX1	post	pre	10	10	0.37	0.831288	-0.330031
RAC2	post	pre	10	10	0.367	0.831288	0.0356107
RNF213	post	pre	10	10	0.36	0.831288	0.300777
RNPEP	post	pre	10	10	0.382	0.831288	-0.017412
RPL21	post	pre	10	10	0.362	0.831288	-0.263461
RPL35A	post	pre	10	10	0.375	0.831288	-0.409425
RPS23	post	pre	10	10	0.351	0.831288	0.220542
RTN4RL2	post	pre	9	10	0.373	0.831288	-0.130244
SEC24D	post	pre	9	10	0.37	0.831288	0.232889
SLC3A2	post	pre	10	10	0.385	0.831288	0.387558
SMARCD2	post	pre	9	10	0.383	0.831288	0.277045
TAF15	post	pre	10	9	0.373	0.831288	0.45198
TMC8	post	pre	9	10	0.369	0.831288	0.0638041
TRIR	post	pre	10	10	0.38	0.831288	-0.406281
TSTA3	post	pre	10	9	0.376	0.831288	0.0356767
TWF2	post	pre	10	10	0.382	0.831288	-0.148985
UBE2L3	post	pre	10	10	0.362	0.831288	0.231486
VNN1	post	pre	10	10	0.378	0.831288	0.512552
WARS1	post	pre	10	10	0.352	0.831288	-0.187064
WIPF1	post	pre	10	10	0.374	0.831288	0.0702704
DDX39B	post	pre	10	9	0.388	0.836294	0.111974
FUCA2	post	pre	10	10	0.389	0.836294	-0.261159
SEC22B	post	pre	9	10	0.389	0.836294	0.465551
MVP	post	pre	10	10	0.39	0.837237	0.0195828
IGHV3-38	post	pre	10	10	0.392	0.840322	0.0739915
IGLV3-10	post	pre	10	10	0.393	0.841257	-0.424845
ANP32B	post	pre	10	10	0.397	0.843304	-0.0389073
ARPC1B	post	pre	10	10	0.398	0.843304	0.0533332
ATP6V1A	post	pre	10	10	0.395	0.843304	0.127025
CAST	post	pre	10	10	0.402	0.843304	0.299077
CPOX	post	pre	10	10	0.399	0.843304	-0.0806963
DDX5	post	pre	10	10	0.402	0.843304	0.0463743
DLST	post	pre	10	10	0.401	0.843304	-0.0130768
HLA-DQB1	post	pre	9	10	0.399	0.843304	0.111128
LCK	post	pre	10	10	0.403	0.843304	0.251224
PSMD1	post	pre	10	10	0.396	0.843304	-0.33256
PSMD6	post	pre	10	10	0.402	0.843304	0.298558
RPL10A	post	pre	10	10	0.402	0.843304	-0.114175
SNX6	post	pre	9	10	0.398	0.843304	0.0807587
STIP1	post	pre	10	10	0.403	0.843304	-0.0661319
TXNL1	post	pre	9	10	0.398	0.843304	0.0247992
YWHAG	post	pre	10	10	0.402	0.843304	0.0129035
GNB2	post	pre	10	10	0.404	0.844213	0.117182
APOA2	post	pre	10	10	0.409	0.844452	-0.440994
CD8A	post	pre	10	10	0.411	0.844452	0.838571
COMP	post	pre	10	10	0.407	0.844452	-0.0978787
CYCS	post	pre	10	10	0.406	0.844452	-0.366321
EEF1D	post	pre	10	10	0.415	0.844452	-0.131658
H1-4	post	pre	9	10	0.416	0.844452	0.681192
IGF2R	post	pre	10	10	0.405	0.844452	0.33671
LDLR	post	pre	10	10	0.415	0.844452	-0.0186728
MCM5	post	pre	10	10	0.411	0.844452	-0.0691226
NANS	post	pre	9	10	0.41	0.844452	0.200773
OLA1	post	pre	10	10	0.409	0.844452	0.155837
PSMA4	post	pre	10	10	0.412	0.844452	0.0822289
PSMB2	post	pre	10	10	0.41	0.844452	-0.196495
PYGB	post	pre	10	10	0.415	0.844452	-0.00932765
RAB1A	post	pre	10	10	0.413	0.844452	0.148104
RPL23	post	pre	10	10	0.406	0.844452	0.106537
SF3B3	post	pre	10	9	0.416	0.844452	0.0237213
SFPQ	post	pre	10	10	0.413	0.844452	-0.117165
SOD1	post	pre	10	10	0.415	0.844452	-0.286907
TBC1D10C	post	pre	10	10	0.411	0.844452	0.10998
UGGT1	post	pre	10	10	0.414	0.844452	-0.188177
LRRC47	post	pre	10	10	0.417	0.845332	0.181637
ALCAM	post	pre	10	10	0.419	0.847084	-0.0307401
EIF4A3	post	pre	10	10	0.419	0.847084	-0.0057162
C1QA	post	pre	10	10	0.421	0.84855	0.112627
HADH	post	pre	10	10	0.422	0.84855	0.131545
LPXN	post	pre	9	10	0.422	0.84855	0.138839
MAN2B1	post	pre	9	10	0.421	0.84855	-0.346629
C12orf10	post	pre	9	10	0.426	0.848587	0.287881
GRK6	post	pre	10	10	0.426	0.848587	0.175211
IGLV3-9	post	pre	10	10	0.426	0.848587	-0.160053
SLC1A4	post	pre	10	10	0.425	0.848587	-0.0995338
SYNE1	post	pre	10	10	0.424	0.848587	-0.068251
TIMP1	post	pre	10	10	0.426	0.848587	0.267855
VAT1	post	pre	10	10	0.426	0.848587	-0.338215
GSTO1	post	pre	10	10	0.428	0.850301	0.212296
RPS28	post	pre	10	10	0.428	0.850301	-0.338856
APOC3	post	pre	10	10	0.43	0.852854	-0.210371
IGLL5	post	pre	10	10	0.431	0.852854	-0.103211
RPL34	post	pre	10	10	0.431	0.852854	-0.0237932
B2M	post	pre	10	10	0.433	0.853133	0.0868174
GDI1	post	pre	10	10	0.434	0.853133	0.0248007
PBDC1	post	pre	9	10	0.434	0.853133	-0.0906909
PSMB4	post	pre	10	10	0.433	0.853133	-0.296388
SLC7A1	post	pre	10	9	0.433	0.853133	1.14497
RPS25	post	pre	10	10	0.436	0.855937	0.0942649
GPI	post	pre	10	10	0.437	0.856773	-0.23122
ATRN	post	pre	10	10	0.439	0.858438	0.0383677
EIF3D	post	pre	10	10	0.439	0.858438	0.289772
SELENBP1	post	pre	10	10	0.44	0.859267	-0.177338
RPL28	post	pre	9	10	0.441	0.860094	0.206286
KCNAB2	post	pre	10	10	0.443	0.861742	-0.103767
SH3BGRL	post	pre	10	10	0.443	0.861742	0.0958624
IGHV3-15	post	pre	10	10	0.444	0.862563	-0.10964
STK26	post	pre	10	10	0.445	0.863381	0.139271
HNRNPAB	post	pre	10	10	0.447	0.865012	-0.310615
RP2	post	pre	10	10	0.447	0.865012	-0.39767
CD58	post	pre	10	10	0.451	0.869052	0.0698334
HPX	post	pre	10	10	0.451	0.869052	0.0458094
IGKC	post	pre	10	10	0.452	0.869052	-0.0854903
NDRG3	post	pre	9	10	0.452	0.869052	0.440171
RAP2B	post	pre	10	10	0.452	0.869052	0.477194
VDAC1	post	pre	10	10	0.453	0.869853	-0.0701261
COL6A3	post	pre	10	10	0.454	0.870653	-0.271255
AFM	post	pre	10	10	0.456	0.871129	-0.0840968
FYB1	post	pre	10	10	0.456	0.871129	0.326145
PGAM1	post	pre	10	10	0.456	0.871129	0.0200393
ANXA5	post	pre	10	10	0.458	0.873831	-0.251385
LAMB1	post	pre	10	10	0.459	0.874293	0.0310602
SERPINA7	post	pre	10	10	0.46	0.874293	-0.0456923
STX4	post	pre	9	10	0.46	0.874293	0.399766
EZR	post	pre	10	10	0.461	0.875079	-0.478053
ARPC2	post	pre	10	10	0.462	0.875863	-0.0284855
CSTB	post	pre	9	10	0.463	0.876645	0.0767052
A1BG	post	pre	10	10	0.482	0.884935	-0.529675
ABCE1	post	pre	10	10	0.486	0.884935	0.0988333
ACAP1	post	pre	10	10	0.496	0.884935	0.386796
ACE	post	pre	10	10	0.482	0.884935	-0.277776
AP2M1	post	pre	10	10	0.491	0.884935	0.105807
ATP1B3	post	pre	10	10	0.487	0.884935	-0.486916
ATP5F1B	post	pre	10	10	0.483	0.884935	0.0346486
BST2	post	pre	10	10	0.488	0.884935	-0.11415
CACNA2D1	post	pre	10	10	0.476	0.884935	-0.0434288
CACNG6	post	pre	9	10	0.494	0.884935	-0.0395714
CAP1	post	pre	10	10	0.483	0.884935	-0.186879
CAPN1	post	pre	10	10	0.494	0.884935	-0.173587
CAT	post	pre	10	10	0.469	0.884935	0.0904579
CD70	post	pre	10	10	0.481	0.884935	0.842076
CHMP1A	post	pre	10	10	0.468	0.884935	-0.0655358
CTBS	post	pre	10	10	0.495	0.884935	-0.366204
DYNLRB2;DYNLRB1	post	pre	10	10	0.484	0.884935	-0.0623674
EIF5	post	pre	10	10	0.48	0.884935	0.0218325
FGB	post	pre	10	10	0.491	0.884935	0.363812
GMPS	post	pre	10	10	0.492	0.884935	0.156322
GNAI2	post	pre	10	10	0.49	0.884935	0.151346
GNS	post	pre	10	10	0.481	0.884935	-0.546119
HNRNPA1	post	pre	10	10	0.479	0.884935	-0.0419082
HNRNPF	post	pre	10	10	0.477	0.884935	-0.00236889
HSP90AB1	post	pre	10	10	0.495	0.884935	-0.00672823
IARS1	post	pre	10	10	0.498	0.884935	-0.0573903
IGHM	post	pre	10	10	0.5	0.884935	0.192329
IGHV1-2	post	pre	10	10	0.496	0.884935	-0.00369085
IGHV2-70D	post	pre	10	9	0.485	0.884935	0.0866065
IGHV3-64D	post	pre	10	10	0.499	0.884935	0.31368
IGKJ1	post	pre	10	9	0.495	0.884935	-0.648001
ITGA1	post	pre	10	10	0.473	0.884935	-0.0115875
KARS1	post	pre	10	10	0.481	0.884935	0.0331304
KIF5B	post	pre	10	10	0.497	0.884935	0.0742223
MARCKSL1	post	pre	10	10	0.496	0.884935	-0.436129
MRC2	post	pre	9	10	0.5	0.884935	-0.114443
NAXE	post	pre	10	10	0.487	0.884935	-0.229232
NIF3L1	post	pre	10	9	0.497	0.884935	0.0182712
PCYOX1	post	pre	10	10	0.498	0.884935	0.104504
PHB2	post	pre	10	10	0.477	0.884935	0.140492
PPP3CA	post	pre	9	10	0.475	0.884935	0.0191841
PTPN7	post	pre	9	10	0.486	0.884935	0.0549732
RAB1B	post	pre	9	10	0.5	0.884935	-0.26022
RARS1	post	pre	10	10	0.49	0.884935	0.234129
RCN1	post	pre	10	10	0.484	0.884935	0.0963561
RPL10	post	pre	10	10	0.499	0.884935	-0.293478
RPL7	post	pre	10	10	0.5	0.884935	-0.301738
RPLP0	post	pre	10	10	0.492	0.884935	-0.12273
RPS3A	post	pre	10	10	0.497	0.884935	-0.0242166
RPS4X	post	pre	10	10	0.492	0.884935	0.0501762
RPS6KA1	post	pre	9	10	0.493	0.884935	0.275762
SLC39A14	post	pre	9	10	0.488	0.884935	0.0148425
STX7	post	pre	10	10	0.498	0.884935	-0.451258
TMSB4X	post	pre	10	10	0.471	0.884935	0.0190388
VWF	post	pre	10	10	0.477	0.884935	-0.108534
AFAP1L2	post	pre	9	10	0.505	0.88826	-0.662054
CANX	post	pre	10	10	0.51	0.88826	0.0409471
CD14	post	pre	10	10	0.505	0.88826	0.0827201
CD2AP	post	pre	10	9	0.512	0.88826	-0.062496
DPP4	post	pre	10	10	0.507	0.88826	-0.0153821
GZMH	post	pre	10	10	0.51	0.88826	-0.678014
IGHV3-49	post	pre	10	10	0.511	0.88826	-0.212402
LCP1	post	pre	10	10	0.51	0.88826	0.0882498
PGD	post	pre	10	10	0.508	0.88826	-0.114928
PGLYRP2	post	pre	10	10	0.505	0.88826	-0.123493
PIGR	post	pre	10	10	0.511	0.88826	-0.189802
PLD3	post	pre	10	10	0.505	0.88826	0.894715
PSAP	post	pre	10	10	0.51	0.88826	0.0153879
PTPN6	post	pre	10	10	0.508	0.88826	-0.00334599
RPL18	post	pre	10	10	0.504	0.88826	-0.227253
RPS27	post	pre	10	10	0.512	0.88826	-0.276132
YARS1	post	pre	10	10	0.511	0.88826	0.128266
RPS9	post	pre	10	10	0.515	0.892427	-0.253974
GP5	post	pre	10	10	0.517	0.892782	0.0438947
RUVBL2	post	pre	10	10	0.517	0.892782	0.0707353
TMX1	post	pre	10	10	0.516	0.892782	0.500835
APOF	post	pre	10	10	0.518	0.892824	-0.037019
CASP3	post	pre	9	10	0.526	0.892824	-0.027837
CCL5	post	pre	10	10	0.525	0.892824	0.296347
CLASP2	post	pre	10	9	0.525	0.892824	0.0947891
COPE	post	pre	9	10	0.526	0.892824	-0.168091
CPD	post	pre	10	10	0.523	0.892824	0.152108
EEF1G	post	pre	10	10	0.526	0.892824	0.0703682
IGKV3-20	post	pre	10	10	0.522	0.892824	-0.0441244
IGKV4-1	post	pre	10	10	0.52	0.892824	-0.357404
IST1	post	pre	10	10	0.52	0.892824	0.103273
ITGB7	post	pre	10	10	0.526	0.892824	-0.243677
MAT2B	post	pre	9	10	0.525	0.892824	-0.0883369
RPL24	post	pre	10	10	0.52	0.892824	0.0246157
SRM	post	pre	9	10	0.524	0.892824	-0.0981662
TPD52L2	post	pre	10	10	0.526	0.892824	0.232208
FRYL	post	pre	9	10	0.528	0.894862	0.0698513
RPS6	post	pre	10	10	0.529	0.894862	0.0075934
SSC5D	post	pre	10	10	0.529	0.894862	0.0745978
STK24	post	pre	9	10	0.53	0.895538	-0.0159506
ACADVL	post	pre	10	10	0.535	0.902609	-0.285187
PVR	post	pre	9	10	0.536	0.902609	-0.18915
SPTAN1	post	pre	10	10	0.536	0.902609	-0.519858
SMC1A	post	pre	9	10	0.537	0.903274	-0.508292
IGHV1-69	post	pre	10	10	0.538	0.903937	-0.0828351
PSMD13	post	pre	10	10	0.54	0.906277	0.045109
CD3E	post	pre	10	10	0.542	0.906574	0.284324
MB	post	pre	9	10	0.542	0.906574	-0.549258
NPC2	post	pre	10	10	0.541	0.906574	-0.196492
ACTR1A	post	pre	10	10	0.548	0.906652	-0.0584668
ACTR2	post	pre	10	10	0.558	0.906652	0.107805
BRK1	post	pre	10	10	0.567	0.906652	-0.116521
CD59	post	pre	10	10	0.558	0.906652	0.433666
CHMP2A	post	pre	9	10	0.569	0.906652	-0.192496
CTSZ	post	pre	10	9	0.547	0.906652	-0.180621
DCTN3	post	pre	10	10	0.562	0.906652	-0.249813
EIF3I	post	pre	10	10	0.552	0.906652	-0.160055
FCGBP	post	pre	10	10	0.558	0.906652	0.288717
GNAQ	post	pre	10	9	0.552	0.906652	0.286857
GOT2	post	pre	10	10	0.558	0.906652	-0.587461
GPSM3	post	pre	9	10	0.562	0.906652	-0.0937891
GRN	post	pre	10	10	0.564	0.906652	-0.449781
HSPB1	post	pre	10	9	0.57	0.906652	-0.277188
IGHV3-7	post	pre	10	10	0.569	0.906652	-0.158286
IGKV3D-11;IGKV3-11	post	pre	10	10	0.558	0.906652	-0.0322822
IGKV6D-21	post	pre	10	10	0.567	0.906652	-0.274038
IPO7	post	pre	10	10	0.561	0.906652	0.304583
JAK3	post	pre	10	10	0.56	0.906652	-0.281804
LRG1	post	pre	10	10	0.561	0.906652	-0.0017101
LTA4H	post	pre	10	10	0.57	0.906652	-0.0268372
LTB	post	pre	9	10	0.554	0.906652	-0.352314
MATR3	post	pre	10	9	0.546	0.906652	0.154256
ME2	post	pre	10	9	0.57	0.906652	0.215993
MUC2	post	pre	9	10	0.564	0.906652	-0.0406838
PARP1	post	pre	10	10	0.553	0.906652	0.166007
PGM1	post	pre	10	10	0.551	0.906652	-0.0331492
PLA2G7	post	pre	10	10	0.566	0.906652	-0.306796
PPP3R1	post	pre	9	10	0.561	0.906652	-0.0696065
PREP	post	pre	10	10	0.562	0.906652	-0.0710884
PTBP3	post	pre	10	10	0.551	0.906652	-0.440302
PTPN1	post	pre	9	10	0.568	0.906652	-0.0515413
PTPRCAP	post	pre	10	10	0.557	0.906652	0.35519
RANGAP1	post	pre	10	10	0.562	0.906652	0.0270627
RCSD1	post	pre	9	10	0.56	0.906652	0.0719602
RPL27A	post	pre	10	10	0.565	0.906652	-0.0892568
RPS13	post	pre	10	10	0.557	0.906652	0.0079705
RPS16	post	pre	10	10	0.545	0.906652	-0.124566
SEPTIN1	post	pre	10	10	0.55	0.906652	0.00429368
SNRPD3	post	pre	10	10	0.569	0.906652	0.00567228
TGFB1	post	pre	9	10	0.564	0.906652	-0.157849
TMED10	post	pre	10	10	0.567	0.906652	0.178056
TPP1	post	pre	10	9	0.556	0.906652	0.69946
TPT1	post	pre	10	10	0.567	0.906652	-0.0662622
WAS	post	pre	10	10	0.56	0.906652	-0.0322919
XPO7	post	pre	9	10	0.555	0.906652	0.0565301
AMBP	post	pre	10	10	0.574	0.908448	0.0235608
ARF4	post	pre	9	10	0.572	0.908448	0.0183586
FGG	post	pre	10	10	0.575	0.908448	0.361358
GNAS	post	pre	10	10	0.576	0.908448	0.458443
LAPTM5	post	pre	10	10	0.573	0.908448	1.28611
RHOA	post	pre	10	10	0.575	0.908448	-0.1718
RPL17	post	pre	10	10	0.576	0.908448	-0.209161
SNX2	post	pre	9	10	0.573	0.908448	0.141646
RABIF	post	pre	10	10	0.577	0.909064	0.069539
ARHGAP25	post	pre	9	10	0.579	0.910293	0.691753
PTGDS	post	pre	10	10	0.579	0.910293	0.359044
AIP	post	pre	10	10	0.584	0.911863	0.578604
CAMP	post	pre	10	10	0.587	0.911863	-0.245989
CARS1	post	pre	9	10	0.588	0.911863	-0.0935526
COASY	post	pre	10	10	0.581	0.911863	0.0954128
CYRIB	post	pre	10	10	0.585	0.911863	-0.0227276
EFHD2	post	pre	9	10	0.586	0.911863	0.0320139
ENO2	post	pre	10	10	0.591	0.911863	0.0203363
ETFB	post	pre	10	9	0.583	0.911863	0.40544
GOLGA7	post	pre	10	10	0.588	0.911863	-0.260116
HNRNPU	post	pre	10	10	0.589	0.911863	-0.150315
IGKV3-15	post	pre	10	10	0.59	0.911863	-0.0800372
NAGK	post	pre	10	10	0.589	0.911863	-0.275572
PEPD	post	pre	10	10	0.591	0.911863	0.140083
RHOC	post	pre	10	10	0.589	0.911863	0.0992071
RPS19	post	pre	10	10	0.586	0.911863	-0.038692
SLAMF6	post	pre	10	10	0.585	0.911863	0.125916
SLK	post	pre	10	10	0.585	0.911863	-0.0289733
TNFRSF18	post	pre	10	10	0.591	0.911863	-0.252866
GALE	post	pre	10	9	0.596	0.914501	-0.323735
PRCP	post	pre	9	10	0.594	0.914501	0.0293156
RUVBL1	post	pre	10	10	0.597	0.914501	0.0585426
SDC4	post	pre	10	10	0.595	0.914501	0.843729
SHMT2	post	pre	10	10	0.597	0.914501	-0.394275
SRI	post	pre	10	10	0.597	0.914501	-0.0931011
TOP1	post	pre	10	10	0.594	0.914501	-0.00403743
DCTN2	post	pre	9	10	0.598	0.915093	-0.243536
TRIM28	post	pre	10	10	0.6	0.917213	-0.171593
ABRACL	post	pre	10	10	0.62	0.917293	0.324852
ACAT2	post	pre	10	10	0.616	0.917293	0.0236204
ACTN4	post	pre	10	10	0.632	0.917293	0.0425625
ADSL	post	pre	10	10	0.629	0.917293	0.0216888
AHNAK	post	pre	10	10	0.655	0.917293	0.163137
ALDOB	post	pre	9	10	0.644	0.917293	-0.285652
ANPEP	post	pre	10	10	0.612	0.917293	0.255565
AOC3	post	pre	10	10	0.641	0.917293	-0.0700902
AP1B1	post	pre	9	10	0.613	0.917293	0.092557
ATP1A1	post	pre	10	10	0.622	0.917293	0.231889
ATP6V1B2	post	pre	10	10	0.616	0.917293	-0.20261
AXL	post	pre	9	10	0.634	0.917293	-0.563971
BLVRB	post	pre	10	10	0.623	0.917293	-0.0929642
CA1	post	pre	10	10	0.656	0.917293	-0.0738288
CA2	post	pre	10	10	0.623	0.917293	0.0390387
CAPG	post	pre	10	10	0.632	0.917293	-0.354309
CCL3	post	pre	10	10	0.626	0.917293	-0.860616
CCR1	post	pre	10	9	0.65	0.917293	1.22677
CDH1	post	pre	10	10	0.636	0.917293	-0.385073
CHP1	post	pre	10	10	0.62	0.917293	0.0429438
CHST11	post	pre	10	9	0.636	0.917293	-0.655563
CIB1	post	pre	10	10	0.654	0.917293	0.0598973
CLIC4	post	pre	9	10	0.614	0.917293	0.145144
CNBP	post	pre	10	10	0.636	0.917293	0.0015689
COPS4	post	pre	9	10	0.624	0.917293	-0.145644
CRYZ	post	pre	10	10	0.623	0.917293	-0.0389743
CXCR4	post	pre	10	9	0.644	0.917293	-0.361492
DEFA1;DEFA3	post	pre	10	9	0.605	0.917293	1.66596
DERA	post	pre	10	10	0.653	0.917293	-0.310781
DYNC1H1	post	pre	10	10	0.617	0.917293	0.244358
EIF4H	post	pre	10	10	0.606	0.917293	0.38692
FARSB	post	pre	10	10	0.634	0.917293	-0.0106267
GIMAP5	post	pre	9	10	0.613	0.917293	0.21838
GLRX	post	pre	10	10	0.607	0.917293	0.429222
GLRX3	post	pre	10	10	0.643	0.917293	0.02606
GPR171	post	pre	9	10	0.617	0.917293	-0.0181696
HEXB	post	pre	10	10	0.63	0.917293	-0.108348
HINT1	post	pre	10	10	0.638	0.917293	0.0473095
HLA-DRB5	post	pre	10	10	0.617	0.917293	0.0660028
HNRNPA2B1	post	pre	10	10	0.638	0.917293	-0.129981
HP1BP3	post	pre	10	10	0.627	0.917293	0.47144
HPRT1	post	pre	10	10	0.624	0.917293	-0.335885
HSPA9	post	pre	10	10	0.639	0.917293	-0.207898
ICOSLG	post	pre	10	10	0.633	0.917293	0.202181
IDH1	post	pre	10	10	0.64	0.917293	-0.0206643
IGHV3-64	post	pre	10	10	0.622	0.917293	-0.0121683
IGHV3-72	post	pre	10	10	0.629	0.917293	0.0224609
IGLV1-47	post	pre	10	10	0.643	0.917293	0.0621033
IGLV1-51	post	pre	10	10	0.646	0.917293	0.398883
IGLV3-19	post	pre	10	10	0.608	0.917293	-0.285212
IGLV5-39	post	pre	10	10	0.608	0.917293	-0.00889826
IGLV7-46	post	pre	9	10	0.619	0.917293	0.0935188
IL2RB	post	pre	10	9	0.615	0.917293	1.16128
ITGA2	post	pre	10	10	0.632	0.917293	0.334342
LASP1	post	pre	10	10	0.651	0.917293	0.0931064
LMNB1	post	pre	10	10	0.643	0.917293	0.319952
MARS1	post	pre	10	9	0.639	0.917293	-0.0791764
MRC1	post	pre	9	10	0.633	0.917293	-0.0777488
MYO1F	post	pre	10	10	0.655	0.917293	-0.0104733
NDUFS3	post	pre	10	10	0.633	0.917293	-0.117291
PACSIN2	post	pre	10	10	0.604	0.917293	-0.0386753
PDXK	post	pre	10	10	0.641	0.917293	-0.149162
PRF1	post	pre	10	10	0.656	0.917293	-0.725894
PRG2	post	pre	10	10	0.614	0.917293	0.327918
PRKDC	post	pre	10	9	0.637	0.917293	-0.0786959
PSMC4	post	pre	10	9	0.651	0.917293	-0.172486
PSMD11	post	pre	10	10	0.646	0.917293	-0.194875
PTPN11	post	pre	9	10	0.654	0.917293	-0.0742606
RAB5C	post	pre	10	10	0.65	0.917293	-0.0551376
RBMX	post	pre	10	10	0.641	0.917293	-0.621521
RFTN1	post	pre	9	10	0.636	0.917293	0.180243
RPL12	post	pre	10	10	0.61	0.917293	-0.111832
RPL14	post	pre	10	10	0.636	0.917293	-0.0359997
RPL27	post	pre	10	10	0.654	0.917293	0.100798
RPL3	post	pre	10	10	0.642	0.917293	-0.525876
RPL37A	post	pre	10	10	0.648	0.917293	0.206662
RPS15A	post	pre	10	10	0.645	0.917293	0.0642566
RPS18	post	pre	10	10	0.647	0.917293	0.0732741
RPS20	post	pre	10	10	0.617	0.917293	-0.0785256
RPS27L	post	pre	10	10	0.649	0.917293	0.0579204
RPSA	post	pre	10	10	0.612	0.917293	0.078096
RRAS2	post	pre	10	10	0.614	0.917293	0.506411
SH3BGRL3	post	pre	10	10	0.647	0.917293	0.172574
SHBG	post	pre	10	10	0.63	0.917293	0.0514571
SNAP23	post	pre	10	10	0.655	0.917293	0.0895021
STOM	post	pre	10	10	0.655	0.917293	-0.794221
STRN	post	pre	10	10	0.623	0.917293	-0.257559
U2AF2	post	pre	9	10	0.605	0.917293	-0.0390816
WASF2	post	pre	10	10	0.643	0.917293	0.157642
YWHAZ	post	pre	10	10	0.643	0.917293	0.151361
ZDHHC20	post	pre	10	10	0.653	0.917293	0.306822
HNRNPDL	post	pre	10	9	0.658	0.91751	0.0239667
PDCD6IP	post	pre	10	10	0.658	0.91751	-0.0708704
YWHAE	post	pre	10	10	0.657	0.91751	0.164084
ATP5PD	post	pre	10	9	0.662	0.922226	-0.0694576
ARPC5L	post	pre	10	10	0.663	0.922757	-0.0446163
RAB8B	post	pre	10	10	0.665	0.924678	-0.180642
DTYMK	post	pre	9	10	0.667	0.924874	0.18951
TARS1	post	pre	10	10	0.667	0.924874	0.0485729
VASN	post	pre	10	10	0.666	0.924874	0.144272
GLOD4	post	pre	10	10	0.668	0.9254	0.112133
LNPEP	post	pre	9	10	0.669	0.925926	-0.147029
ARL2	post	pre	10	9	0.67	0.92645	0.0217774
ATP6V1E1	post	pre	10	10	0.671	0.92664	-0.00198641
PTPRJ	post	pre	10	10	0.672	0.92664	0.0757613
UMOD	post	pre	10	10	0.672	0.92664	0.0376171
NUTF2	post	pre	10	10	0.673	0.927162	-0.0590981
IGKV6-21	post	pre	10	10	0.675	0.927348	-0.121087
JAK1	post	pre	10	10	0.675	0.927348	-0.0748855
MACROH2A1	post	pre	10	10	0.675	0.927348	-0.0671854
DDX39A	post	pre	10	10	0.677	0.928386	0.018298
SAR1A	post	pre	10	10	0.677	0.928386	0.115298
LAIR1	post	pre	9	10	0.678	0.928904	0.0416075
FARSA	post	pre	10	10	0.679	0.92942	0.248881
IGHV3-30;IGHV3-30-5	post	pre	10	10	0.68	0.929599	0.245276
NFKB2	post	pre	9	10	0.681	0.929599	0.11542
TSPAN14	post	pre	10	10	0.681	0.929599	0.00643444
FAS	post	pre	10	10	0.682	0.930113	0.162922
BAG6	post	pre	10	10	0.689	0.93048	0.265445
CAND1	post	pre	10	10	0.688	0.93048	-0.00750125
COX4I1	post	pre	10	10	0.69	0.93048	0.0567977
EML2	post	pre	10	10	0.691	0.93048	-0.145039
ICAM3	post	pre	10	10	0.691	0.93048	0.22896
IGLV9-49	post	pre	10	10	0.686	0.93048	-0.183139
NAP1L4	post	pre	10	10	0.69	0.93048	-0.215681
OXCT1	post	pre	10	9	0.686	0.93048	-0.58157
PHB	post	pre	10	10	0.684	0.93048	0.21895
RCC1	post	pre	10	9	0.684	0.93048	-0.18322
RPL11	post	pre	10	10	0.69	0.93048	-0.131102
SERPINA6	post	pre	10	10	0.69	0.93048	-0.102052
TMOD3	post	pre	9	10	0.691	0.93048	-0.0818672
U2AF1L5;U2AF1	post	pre	10	9	0.688	0.93048	-0.33837
APBB1IP	post	pre	10	10	0.694	0.931499	0.142055
DOK2	post	pre	10	10	0.696	0.931499	-0.0233873
GMPPB	post	pre	10	10	0.697	0.931499	-0.181783
HLA-A	post	pre	10	10	0.694	0.931499	-0.323393
IGHV3-35	post	pre	10	10	0.698	0.931499	-0.0468854
IL16	post	pre	10	10	0.698	0.931499	-0.267694
LCAT	post	pre	10	10	0.698	0.931499	-0.333726
OGA	post	pre	10	9	0.697	0.931499	0.0606272
SERPINB1	post	pre	10	10	0.697	0.931499	-0.347782
TRAPPC3	post	pre	9	10	0.693	0.931499	-0.147654
PPP1R18	post	pre	10	10	0.699	0.932	0.0156575
DDX6	post	pre	9	10	0.7	0.9325	0.0449085
GRHPR	post	pre	10	9	0.702	0.93433	0.14609
CXorf38	post	pre	10	10	0.703	0.934827	0.393476
AHSA1	post	pre	9	10	0.705	0.934987	0.079469
PIP4K2A	post	pre	10	10	0.705	0.934987	-0.0512028
UBE2D3;UBE2D3;UBE2D3;UBE2D2;UBE2D2	post	pre	9	10	0.704	0.934987	0.348942
ETHE1	post	pre	10	10	0.706	0.935481	-0.179697
ACTN1	post	pre	10	10	0.712	0.935595	-0.095873
ATP5PO	post	pre	10	10	0.712	0.935595	-0.151113
ENPEP	post	pre	10	10	0.711	0.935595	-0.158499
ERBIN	post	pre	9	10	0.713	0.935595	-0.0374611
HNRNPH3	post	pre	10	10	0.713	0.935595	0.0916883
HSPA8	post	pre	10	10	0.718	0.935595	0.158804
KIT	post	pre	10	10	0.71	0.935595	-0.127111
MYL6	post	pre	10	10	0.717	0.935595	-0.0722833
NCL	post	pre	10	10	0.714	0.935595	-0.752225
NOTCH2	post	pre	10	10	0.718	0.935595	0.339697
PNP	post	pre	10	10	0.715	0.935595	-0.0925973
PPP1CA	post	pre	10	10	0.718	0.935595	0.0605718
RPS11	post	pre	9	10	0.715	0.935595	0.20604
RPS14	post	pre	10	10	0.708	0.935595	-0.0894918
RPS5	post	pre	9	10	0.71	0.935595	-0.0406884
SARS1	post	pre	10	10	0.709	0.935595	0.0351029
SLC1A5	post	pre	10	10	0.716	0.935595	0.0533645
SSR4	post	pre	10	10	0.718	0.935595	-0.174435
TMSB10	post	pre	10	10	0.715	0.935595	0.179724
LBP	post	pre	10	10	0.721	0.938684	0.0525223
CD81	post	pre	10	10	0.723	0.93883	0.0600008
SEPTIN9	post	pre	10	10	0.723	0.93883	0.105742
SUPT16H	post	pre	10	9	0.723	0.93883	-0.230015
GUK1	post	pre	10	10	0.724	0.939311	0.0945711
FASN	post	pre	10	10	0.726	0.941088	0.020437
C16orf54	post	pre	10	10	0.73	0.941366	0.0132231
CPNE1	post	pre	10	10	0.728	0.941366	-0.106783
EML4	post	pre	10	10	0.73	0.941366	0.121526
NPM1	post	pre	10	10	0.727	0.941366	-0.000276047
PRDX3	post	pre	10	10	0.729	0.941366	-0.0901164
TBCA	post	pre	10	10	0.729	0.941366	0.014986
PSMD3	post	pre	10	10	0.731	0.941503	-0.094906
UBE2NL	post	pre	10	10	0.732	0.941503	0.0636455
USP14	post	pre	9	10	0.732	0.941503	-0.140908
ADAM10	post	pre	10	10	0.735	0.941777	0.0835627
ECH1	post	pre	10	10	0.736	0.941777	-1.02494
MMP25	post	pre	9	10	0.735	0.941777	0.115545
RPL18A	post	pre	10	10	0.735	0.941777	0.0591459
RPS12	post	pre	10	10	0.735	0.941777	-0.13493
SRP9	post	pre	10	10	0.736	0.941777	-0.274661
CD226	post	pre	10	10	0.739	0.943189	0.123616
CSF1	post	pre	10	10	0.738	0.943189	0.31151
EHD1	post	pre	10	10	0.739	0.943189	-0.0352249
DBI	post	pre	10	10	0.744	0.943582	-0.253596
DHX15	post	pre	10	10	0.745	0.943582	-0.00602445
EIF3A	post	pre	10	10	0.745	0.943582	-0.0603875
FMC1	post	pre	10	10	0.745	0.943582	0.159153
G3BP1	post	pre	10	10	0.743	0.943582	-0.240946
GZMK	post	pre	10	10	0.741	0.943582	-0.48077
LYPLA2	post	pre	10	10	0.74	0.943582	0.0572545
PPP6C	post	pre	10	10	0.743	0.943582	0.0225033
RPS2	post	pre	10	10	0.744	0.943582	-0.31086
ARF6	post	pre	10	10	0.755	0.944351	0.176924
BSG	post	pre	10	10	0.757	0.944351	0.203771
CCT2	post	pre	10	10	0.751	0.944351	0.222763
F11	post	pre	10	10	0.751	0.944351	0.165527
FAH	post	pre	10	10	0.754	0.944351	-0.0390011
FMNL1	post	pre	10	10	0.749	0.944351	0.331635
GHR	post	pre	10	10	0.755	0.944351	0.0549024
HLA-C	post	pre	10	10	0.757	0.944351	0.133524
HLA-DPB1	post	pre	10	10	0.75	0.944351	-0.25756
HNRNPC	post	pre	10	10	0.754	0.944351	0.136774
IGHV5-10-1	post	pre	10	10	0.751	0.944351	0.170645
IGLV2-23	post	pre	10	9	0.748	0.944351	0.389778
IL2RG	post	pre	10	10	0.749	0.944351	0.483151
LPA	post	pre	10	10	0.756	0.944351	0.578655
PLEKHO2	post	pre	9	10	0.757	0.944351	0.0602741
SEPTIN6	post	pre	10	10	0.752	0.944351	0.0622244
SLC16A3	post	pre	9	10	0.75	0.944351	0.299678
SRGAP2	post	pre	9	10	0.752	0.944351	0.35152
ADH5	post	pre	10	10	0.759	0.945265	-0.0778837
LAMTOR3	post	pre	9	10	0.759	0.945265	-0.121465
LDHA	post	pre	10	10	0.76	0.945721	0.13826
ADA	post	pre	10	10	0.764	0.945965	-0.29619
AK1	post	pre	10	10	0.762	0.945965	0.685005
COL6A1	post	pre	10	10	0.764	0.945965	0.720634
IGLV4-60	post	pre	10	10	0.763	0.945965	-0.200519
RPL29	post	pre	10	10	0.764	0.945965	-0.310197
RPL6	post	pre	10	10	0.761	0.945965	0.0223788
ABI3	post	pre	10	10	0.77	0.947127	0.211509
AHSG	post	pre	10	10	0.776	0.947127	0.270483
ANP32E	post	pre	10	10	0.772	0.947127	-0.25123
CCT4	post	pre	10	10	0.773	0.947127	-0.0388948
CD5L	post	pre	10	10	0.771	0.947127	0.379429
CLTB	post	pre	9	10	0.766	0.947127	0.338605
CS	post	pre	10	10	0.777	0.947127	-0.0215976
EIF2S1	post	pre	10	10	0.767	0.947127	0.00566633
FDPS	post	pre	10	10	0.769	0.947127	-0.0840378
GLG1	post	pre	10	10	0.777	0.947127	-0.111214
H1-5	post	pre	10	10	0.773	0.947127	-0.291438
H2BC17;H2BC3;H2BC21	post	pre	10	10	0.777	0.947127	0.00949142
ITGB2	post	pre	10	10	0.773	0.947127	0.276077
PARP4	post	pre	10	10	0.768	0.947127	0.0309713
PITPNB	post	pre	9	10	0.776	0.947127	-0.123535
RGS10	post	pre	10	10	0.776	0.947127	0.132093
SAA4	post	pre	10	10	0.772	0.947127	-0.140994
STUB1	post	pre	10	10	0.77	0.947127	-0.0341068
TPM1	post	pre	10	10	0.775	0.947127	-0.602124
CCT6A	post	pre	10	10	0.79	0.949018	-0.0806854
CCT7	post	pre	10	10	0.782	0.949018	0.0499318
CD247	post	pre	10	10	0.787	0.949018	-0.101699
EWSR1	post	pre	9	10	0.789	0.949018	-0.366217
GLUD1	post	pre	10	10	0.784	0.949018	-0.247524
GRB2	post	pre	10	10	0.784	0.949018	0.279058
HCLS1	post	pre	10	10	0.785	0.949018	-0.00218805
HLA-E	post	pre	10	9	0.79	0.949018	-0.0187988
HSPE1	post	pre	10	10	0.789	0.949018	-0.16733
IGFLR1	post	pre	10	10	0.782	0.949018	0.0955312
MYO18A	post	pre	10	10	0.786	0.949018	-0.183129
NUMA1	post	pre	10	10	0.785	0.949018	-0.233846
P2RX4	post	pre	9	10	0.785	0.949018	0.364863
PHGDH	post	pre	10	10	0.788	0.949018	0.149481
RALY	post	pre	10	10	0.788	0.949018	-0.292468
SERPINB9	post	pre	10	10	0.786	0.949018	-0.231109
UQCRC1	post	pre	10	10	0.786	0.949018	-0.785605
VAMP8	post	pre	10	10	0.786	0.949018	-0.126597
ATP2B1	post	pre	10	10	0.793	0.951855	0.55979
CTSB	post	pre	10	10	0.794	0.952289	0.305693
IGLV8-61	post	pre	10	10	0.796	0.953921	0.291315
ATP6V0D1	post	pre	9	10	0.803	0.955924	-0.188689
BNC2	post	pre	10	10	0.805	0.955924	-0.414382
COPG1	post	pre	10	10	0.805	0.955924	0.213273
CORO1C	post	pre	10	10	0.802	0.955924	-0.158488
EIF2B1	post	pre	10	10	0.806	0.955924	-0.250946
IL21	post	pre	10	10	0.804	0.955924	-0.0874446
LMNA	post	pre	10	10	0.805	0.955924	-0.230618
PABPC1	post	pre	10	10	0.806	0.955924	0.0226939
PAICS	post	pre	10	9	0.803	0.955924	0.255794
RPS8	post	pre	10	10	0.799	0.955924	-0.465384
SEPTIN7	post	pre	10	10	0.799	0.955924	-0.0161182
TSTD1	post	pre	10	10	0.803	0.955924	-0.00807347
UBE2N	post	pre	10	9	0.8	0.955924	-0.340985
KRAS	post	pre	10	10	0.808	0.956016	0.124644
PPP1R7	post	pre	10	10	0.808	0.956016	-0.14343
SERPINB8	post	pre	10	10	0.807	0.956016	0.137651
BARGIN;SH3BP1	post	pre	10	10	0.81	0.956108	-0.176349
IGLV3-21	post	pre	10	10	0.81	0.956108	0.125414
ITGA6	post	pre	10	10	0.809	0.956108	0.410202
APRT	post	pre	10	10	0.813	0.95629	0.015843
CNDP2	post	pre	10	10	0.814	0.95629	-0.0311601
LYN	post	pre	10	10	0.813	0.95629	0.132373
PSMC2	post	pre	9	10	0.814	0.95629	0.138005
RPL30	post	pre	10	10	0.814	0.95629	-0.321938
SFT2D2	post	pre	9	10	0.811	0.95629	-0.921777
IGHV3-13	post	pre	10	10	0.816	0.957132	0.334388
RPL4	post	pre	10	10	0.816	0.957132	-0.227318
GBP5	post	pre	9	10	0.817	0.957552	0.0398467
ANTXR2	post	pre	10	10	0.832	0.957827	-0.131649
CD55	post	pre	9	10	0.825	0.957827	-0.386459
CFL1	post	pre	10	10	0.832	0.957827	-0.0617692
CORO1A	post	pre	10	10	0.826	0.957827	-0.0687472
EIF3CL;EIF3C;EIF3C	post	pre	10	10	0.823	0.957827	0.0607776
FABP5	post	pre	9	10	0.829	0.957827	0.308427
FNBP1	post	pre	9	10	0.827	0.957827	0.0557237
GSTP1	post	pre	10	10	0.819	0.957827	-0.254851
GUSB	post	pre	10	10	0.826	0.957827	0.0155467
H1-3	post	pre	10	10	0.826	0.957827	0.669835
ILF2	post	pre	10	9	0.83	0.957827	-0.282999
INPP4A	post	pre	9	10	0.831	0.957827	0.0573281
ITGB1	post	pre	10	10	0.82	0.957827	-0.0293086
NACA	post	pre	10	10	0.826	0.957827	-0.153461
NAGLU	post	pre	10	10	0.827	0.957827	0.293361
PDCD6	post	pre	10	10	0.827	0.957827	-0.0662427
PSMD2	post	pre	10	10	0.829	0.957827	-0.350165
QDPR	post	pre	10	10	0.829	0.957827	0.00816807
RPL36	post	pre	10	10	0.82	0.957827	-0.0131929
RPL38	post	pre	10	10	0.829	0.957827	-0.312312
SNAPIN	post	pre	9	10	0.828	0.957827	-0.22939
XRCC6	post	pre	10	10	0.822	0.957827	-0.22616
YWHAB	post	pre	10	10	0.831	0.957827	0.407281
FAM3C	post	pre	9	10	0.834	0.957912	0.138406
HNRNPK	post	pre	10	9	0.834	0.957912	-0.0707653
IGLV7-43	post	pre	10	10	0.833	0.957912	0.287269
ATP5F1E;ATP5F1EP2	post	pre	10	10	0.837	0.958081	-0.00451955
COX7A2	post	pre	10	10	0.837	0.958081	0.145109
HSD17B4	post	pre	10	9	0.838	0.958081	-0.378341
IGLV2-11	post	pre	10	10	0.836	0.958081	0.117058
MTHFD1	post	pre	10	10	0.838	0.958081	0.210167
SNRPD2	post	pre	10	10	0.835	0.958081	-0.195776
BST1	post	pre	10	10	0.842	0.960277	0.0851203
EIF3L	post	pre	10	10	0.847	0.960277	0.247683
FGA	post	pre	10	10	0.841	0.960277	-0.029743
GBP1	post	pre	10	10	0.845	0.960277	0.336241
IGKV2D-24;IGKV2-24	post	pre	10	10	0.845	0.960277	0.385165
LGALS3BP	post	pre	10	10	0.846	0.960277	0.957483
MDH2	post	pre	10	10	0.847	0.960277	-0.199942
PA2G4	post	pre	10	10	0.846	0.960277	-0.211347
PGP	post	pre	10	10	0.845	0.960277	0.0473317
PSME1	post	pre	10	10	0.845	0.960277	0.0445338
SF3B2	post	pre	10	10	0.844	0.960277	-0.299309
HLA-DRB1	post	pre	10	10	0.849	0.960355	-0.650473
PARK7	post	pre	10	10	0.849	0.960355	-0.0753888
TOP2A	post	pre	10	10	0.848	0.960355	-0.15165
STXBP3	post	pre	10	10	0.85	0.960758	0.28481
PRPF19	post	pre	10	10	0.854	0.963818	-0.0806925
XRCC5	post	pre	10	10	0.854	0.963818	-0.0868984
BCAP31	post	pre	9	10	0.864	0.964165	0.154259
CCT5	post	pre	10	10	0.862	0.964165	0.0905986
CMTM6	post	pre	10	10	0.858	0.964165	0.0221475
DDB1	post	pre	10	10	0.856	0.964165	0.0619149
FBN1	post	pre	10	10	0.863	0.964165	0.0469144
GLO1	post	pre	9	10	0.861	0.964165	-0.10112
GZMB	post	pre	10	10	0.861	0.964165	0.071305
LSM8	post	pre	9	10	0.863	0.964165	-0.244041
NAMPT	post	pre	9	10	0.86	0.964165	0.451772
PPA1	post	pre	10	10	0.86	0.964165	0.295328
PREX1	post	pre	10	10	0.864	0.964165	-0.150139
PRPF8	post	pre	10	10	0.857	0.964165	-0.0300828
SLC2A3	post	pre	10	10	0.86	0.964165	0.0553216
SQOR	post	pre	10	10	0.861	0.964165	-1.02727
USO1	post	pre	10	10	0.858	0.964165	0.0422001
HGS	post	pre	10	10	0.865	0.964559	-0.022606
RPL5	post	pre	10	10	0.867	0.966067	-0.119198
RAB27A	post	pre	10	10	0.868	0.96646	-0.0826388
ALDOA	post	pre	10	10	0.87	0.966571	-0.0943342
CAPZA2	post	pre	10	10	0.882	0.966571	0.0146909
DCTN1	post	pre	10	10	0.876	0.966571	-0.320484
EIF4B	post	pre	9	10	0.881	0.966571	-0.27181
EPB41L2	post	pre	10	10	0.871	0.966571	0.0679313
GPS1	post	pre	10	10	0.875	0.966571	-0.0931876
H3C1;H3-3A;H3C15	post	pre	10	10	0.876	0.966571	-0.114313
HNRNPD	post	pre	10	10	0.876	0.966571	-0.195151
IMMT	post	pre	10	10	0.883	0.966571	-0.116684
PECAM1	post	pre	10	10	0.879	0.966571	-0.20241
PLA2G15	post	pre	9	10	0.875	0.966571	-0.243538
PLEC	post	pre	10	10	0.882	0.966571	-0.143895
PSMC1	post	pre	10	10	0.872	0.966571	0.000639896
PSMC3	post	pre	10	9	0.877	0.966571	-0.147893
RHOG	post	pre	10	10	0.869	0.966571	0.384655
SCAMP3	post	pre	10	10	0.88	0.966571	-0.420774
SFXN1	post	pre	10	10	0.88	0.966571	-0.248551
SLC2A1	post	pre	10	10	0.883	0.966571	-0.17879
SNRPA1	post	pre	10	10	0.881	0.966571	-0.12856
TNC	post	pre	10	10	0.877	0.966571	0.213009
TNFSF10	post	pre	10	9	0.878	0.966571	-0.190745
TXN	post	pre	10	10	0.874	0.966571	-0.136431
YWHAH	post	pre	10	10	0.877	0.966571	0.109252
TSG101	post	pre	10	10	0.885	0.96805	-0.0378882
FKBP1A	post	pre	10	10	0.888	0.97062	0.102386
H2AC7	post	pre	10	10	0.89	0.972094	0.00954749
SKP1	post	pre	9	10	0.891	0.972474	-0.135366
CYFIP1	post	pre	10	10	0.894	0.972949	0.30968
GAPDH	post	pre	10	10	0.894	0.972949	-0.0885975
MAT2A	post	pre	10	10	0.896	0.972949	0.0455136
MCM6	post	pre	10	9	0.895	0.972949	-0.202308
RPS10	post	pre	10	10	0.896	0.972949	-0.0360366
SH3KBP1	post	pre	10	10	0.896	0.972949	0.122982
TMEM123	post	pre	9	10	0.895	0.972949	-0.938064
COPB2	post	pre	10	10	0.899	0.97408	-0.0241994
ENOPH1	post	pre	10	10	0.898	0.97408	-0.0408308
MRTO4	post	pre	10	10	0.899	0.97408	-0.0319401
CD151	post	pre	10	10	0.9	0.974456	0.478025
PRKAR2A	post	pre	10	10	0.901	0.974831	-0.0551718
PRKAR1A	post	pre	10	10	0.903	0.97558	-0.271052
SRC	post	pre	10	10	0.903	0.97558	-0.69992
ARRDC1	post	pre	10	10	0.908	0.975704	0.170925
BPGM	post	pre	10	10	0.908	0.975704	0.162411
CTSS	post	pre	10	10	0.906	0.975704	-0.531993
EIF2S3	post	pre	10	10	0.906	0.975704	-0.18239
GGT1	post	pre	10	10	0.909	0.975704	0.15327
NRAS	post	pre	10	10	0.907	0.975704	-0.0665459
PCNA	post	pre	10	10	0.906	0.975704	0.0330854
RAB8A	post	pre	10	10	0.905	0.975704	0.279756
RPL13A	post	pre	10	10	0.909	0.975704	-0.0176806
KRT1	post	pre	10	10	0.91	0.976075	0.0827088
ARPC5	post	pre	10	10	0.911	0.976445	0.114583
AKR1B1	post	pre	10	10	0.927	0.97662	-0.210304
ALDH9A1	post	pre	10	10	0.921	0.97662	-0.226859
ARCN1	post	pre	10	10	0.917	0.97662	-0.0825591
ARHGDIB	post	pre	10	10	0.937	0.97662	0.0395259
ARPC1A	post	pre	10	10	0.924	0.97662	-0.274905
ATP5F1C	post	pre	10	10	0.932	0.97662	0.118787
BIN1	post	pre	10	10	0.935	0.97662	-0.357143
CBR1	post	pre	10	10	0.92	0.97662	-0.0625928
CD38	post	pre	10	10	0.916	0.97662	0.5666
CD48	post	pre	10	10	0.932	0.97662	0.610349
CD69	post	pre	10	10	0.922	0.97662	-0.0129664
DCXR	post	pre	10	10	0.932	0.97662	-0.227161
DOCK10	post	pre	10	10	0.93	0.97662	-0.322905
DUT	post	pre	10	9	0.933	0.97662	-0.146136
FLOT1	post	pre	10	10	0.924	0.97662	0.164262
GNG2	post	pre	10	10	0.923	0.97662	0.177894
HBG1	post	pre	10	10	0.935	0.97662	-0.0865449
HEBP1	post	pre	9	10	0.938	0.97662	-0.328621
HLA-F	post	pre	10	10	0.926	0.97662	0.137289
HMGB1	post	pre	10	9	0.934	0.97662	0.336136
HSPA4	post	pre	10	10	0.922	0.97662	-0.00854763
IGHV4-61;IGHV4-39;IGHV4-59;IGHV4-34;IGHV4-30-4;IGHV4-38-2	post	pre	10	10	0.914	0.97662	-0.068556
IGKV1-16	post	pre	10	10	0.938	0.97662	0.207443
IMPA1	post	pre	10	10	0.92	0.97662	0.0975763
LGALS1	post	pre	10	10	0.919	0.97662	-0.0440506
LILRB1	post	pre	9	10	0.934	0.97662	-0.155085
MAP1LC3B2;MAP1LC3B	post	pre	9	10	0.914	0.97662	0.0589655
MYH9	post	pre	10	10	0.933	0.97662	-0.293331
PDCD1LG2	post	pre	9	10	0.936	0.97662	0.0545188
PEF1	post	pre	10	10	0.921	0.97662	0.091181
PI4K2A	post	pre	9	10	0.925	0.97662	-0.155928
PROCR	post	pre	10	10	0.913	0.97662	-0.227285
PSMC5	post	pre	10	10	0.926	0.97662	-0.0880464
PTBP1	post	pre	10	10	0.932	0.97662	-0.260901
RAB18	post	pre	10	10	0.938	0.97662	0.219928
RPA1	post	pre	9	10	0.921	0.97662	-0.26392
S100A11	post	pre	10	10	0.935	0.97662	-0.0146748
SNTB1	post	pre	9	10	0.922	0.97662	-0.182859
SRSF3	post	pre	10	10	0.938	0.97662	-0.0277618
TPP2	post	pre	10	10	0.93	0.97662	-0.351059
VCAN	post	pre	10	10	0.932	0.97662	0.666206
NARS1	post	pre	10	10	0.941	0.97906	-0.0705097
SNRNP200	post	pre	10	10	0.942	0.979417	-0.18984
DHX9	post	pre	10	10	0.944	0.980131	-0.0186658
EFTUD2	post	pre	10	10	0.944	0.980131	-0.32636
DBN1	post	pre	10	10	0.947	0.981197	-0.247261
MYL12B;MYL12A	post	pre	10	10	0.946	0.981197	-0.0413291
RPL26	post	pre	10	10	0.947	0.981197	-0.0536114
CAPZA1	post	pre	10	10	0.948	0.981552	-0.0561501
IGHV3-9	post	pre	10	10	0.95	0.98294	0.642986
ABHD14B	post	pre	9	10	0.952	0.982965	0.0442541
GFPT1	post	pre	9	10	0.951	0.982965	0.294267
SMPDL3A	post	pre	9	10	0.952	0.982965	-0.205989
VASP	post	pre	10	10	0.953	0.983317	-0.0254792
HNRNPR	post	pre	9	10	0.955	0.984019	-0.0664209
SAA1	post	pre	9	10	0.955	0.984019	-0.0595963
AK2	post	pre	10	10	0.963	0.984842	-0.143465
DIP2B	post	pre	10	10	0.962	0.984842	0.0159403
DPP3	post	pre	9	10	0.969	0.984842	-0.122432
EEF1B2	post	pre	10	10	0.968	0.984842	-0.173028
GSPT1	post	pre	10	9	0.959	0.984842	0.0645627
GSTM2	post	pre	10	10	0.969	0.984842	-0.477745
ILF3	post	pre	10	10	0.969	0.984842	-0.168959
ITGA4	post	pre	10	10	0.967	0.984842	0.250927
NA	post	pre	10	10	0.967	0.984842	1.42738
NPTN	post	pre	9	10	0.958	0.984842	-0.129866
PAFAH1B1	post	pre	10	10	0.965	0.984842	-0.0460621
PSMD12	post	pre	10	10	0.969	0.984842	-0.154225
PSMD9	post	pre	10	10	0.969	0.984842	-0.16575
PTPRC	post	pre	10	10	0.963	0.984842	0.341201
RAB7A	post	pre	10	10	0.969	0.984842	0.125454
RPL23A	post	pre	10	10	0.966	0.984842	-0.0628039
STK10	post	pre	10	10	0.963	0.984842	0.0253498
TALDO1	post	pre	10	10	0.958	0.984842	0.0669045
TMC6	post	pre	10	10	0.965	0.984842	0.212847
TPM4	post	pre	10	10	0.965	0.984842	-0.320991
ARHGAP18	post	pre	10	9	0.972	0.987219	0.139577
RPS17	post	pre	10	10	0.974	0.988577	0.0386242
RPL8	post	pre	10	10	0.975	0.988919	-0.174995
LAG3	post	pre	10	9	0.976	0.989261	0.221993
BUB3	post	pre	10	10	0.982	0.990301	0.0456072
CDC5L	post	pre	9	10	0.98	0.990301	1.06764
ELAVL1	post	pre	10	10	0.983	0.990301	-0.0956969
HSPD1	post	pre	10	10	0.982	0.990301	-0.0163518
NEDD8	post	pre	10	10	0.98	0.990301	0.0225539
RBP4	post	pre	10	10	0.978	0.990301	0.0519847
TCP1	post	pre	10	10	0.979	0.990301	0.156441
TXNDC5	post	pre	10	10	0.982	0.990301	-0.228396
VSIR	post	pre	9	10	0.983	0.990301	0.219415
AP2S1	post	pre	10	10	0.986	0.992653	-0.103827
APOB	post	pre	10	10	0.988	0.993326	0.350571
RPS3	post	pre	10	10	0.988	0.993326	-0.0698941
AHCYL1	post	pre	10	10	0.991	0.994332	0.317114
COL1A1	post	pre	10	10	0.99	0.994332	0.254307
PPP1R16B	post	pre	9	10	0.991	0.994332	0.282651
GLIPR2	post	pre	10	10	0.993	0.995669	0.509319
RPS27A	post	pre	10	10	0.994	0.996003	-0.376395
MCM3	post	pre	10	10	0.996	0.997337	-0.0785347
FLOT2	post	pre	10	10	0.998	0.998669	0.242458
EVI2B	post	pre	9	10	0.999	0.999	-0.0592583

## Sheet: LUAD_vs_LUSC_Protein
variables	group1	group2	n1	n2	p	p.adj	FC
ADA	LUAD	LUSC	14	6	1.12e-05	0.0162131	-1.0226
RPL17	LUAD	LUSC	14	6	3.26e-05	0.0162131	-0.582526
RPL35A	LUAD	LUSC	14	6	2.5e-05	0.0162131	-0.834226
RPL6	LUAD	LUSC	14	6	6.02e-05	0.0224546	-0.527615
SEPTIN9	LUAD	LUSC	14	6	7.6e-05	0.0226784	0.330019
PSMD9	LUAD	LUSC	14	6	0.000104	0.0258613	-0.637289
EXTL2	LUAD	LUSC	13	6	0.000218	0.040657	0.762292
NUMA1	LUAD	LUSC	14	6	0.000191	0.040657	-1.24419
COPB2	LUAD	LUSC	14	6	0.000285	0.0443124	-0.272116
MAT2A	LUAD	LUSC	14	6	0.000297	0.0443124	-0.269175
CD8A	LUAD	LUSC	14	6	0.000402	0.049982	-1.89372
H2AZ1;H2AZ2	LUAD	LUSC	14	6	0.00037	0.049982	-0.517991
LBP	LUAD	LUSC	14	6	0.000596	0.0513911	0.560836
NAPA	LUAD	LUSC	14	6	0.00062	0.0513911	-0.349338
RPL10	LUAD	LUSC	14	6	0.000473	0.0513911	-0.564139
SNRPA1	LUAD	LUSC	14	6	0.000556	0.0513911	-0.582847
STOM	LUAD	LUSC	14	6	0.000551	0.0513911	1.1632
YWHAQ	LUAD	LUSC	14	6	0.000513	0.0513911	-0.214893
FSCN1	LUAD	LUSC	14	6	0.000687	0.0539476	1.12004
APOBEC3G	LUAD	LUSC	14	6	0.000792	0.0580459	-0.285856
USO1	LUAD	LUSC	14	6	0.000817	0.0580459	-0.42385
HPR	LUAD	LUSC	14	6	0.000935	0.06341	0.799681
ANXA2	LUAD	LUSC	14	6	0.002	0.0795733	-0.400092
APMAP	LUAD	LUSC	14	6	0.00143	0.0795733	0.276064
CPB2	LUAD	LUSC	14	6	0.00156	0.0795733	0.529656
F9	LUAD	LUSC	14	6	0.00176	0.0795733	0.595109
FCGR3A	LUAD	LUSC	14	6	0.00187	0.0795733	0.312298
GMPPA	LUAD	LUSC	13	6	0.00182	0.0795733	-0.4601
H2BC17;H2BC3;H2BC21	LUAD	LUSC	14	6	0.00158	0.0795733	-0.46795
IGHA2	LUAD	LUSC	14	6	0.00198	0.0795733	0.561469
LAMTOR3	LUAD	LUSC	13	6	0.00208	0.0795733	0.607098
LILRB1	LUAD	LUSC	13	6	0.00129	0.0795733	0.708885
MYO18A	LUAD	LUSC	14	6	0.002	0.0795733	-0.634059
PCNA	LUAD	LUSC	14	6	0.00164	0.0795733	-0.422715
PSMD5	LUAD	LUSC	13	6	0.0016	0.0795733	-0.23622
RPL18	LUAD	LUSC	14	6	0.00197	0.0795733	-0.405878
RPL3	LUAD	LUSC	14	6	0.00123	0.0795733	-0.642443
SMARCD2	LUAD	LUSC	13	6	0.00206	0.0795733	-0.665332
YBX1	LUAD	LUSC	14	6	0.00203	0.0795733	-0.865071
ATIC	LUAD	LUSC	14	6	0.00259	0.0954186	-0.248641
BLVRB	LUAD	LUSC	14	6	0.00269	0.0954186	0.399027
CNBP	LUAD	LUSC	14	6	0.00263	0.0954186	-0.496952
UBA1	LUAD	LUSC	14	6	0.00275	0.0954186	0.302322
ANP32A	LUAD	LUSC	14	6	0.0035	0.0973869	0.434122
ARCN1	LUAD	LUSC	14	6	0.00308	0.0973869	-0.167042
COPG1	LUAD	LUSC	14	6	0.00346	0.0973869	-0.5089
CTSZ	LUAD	LUSC	13	6	0.00331	0.0973869	0.57959
EIF2S3	LUAD	LUSC	14	6	0.00302	0.0973869	-0.29691
EPB41L2	LUAD	LUSC	14	6	0.00327	0.0973869	-0.396076
F11	LUAD	LUSC	14	6	0.00353	0.0973869	1.08872
HGFAC	LUAD	LUSC	14	6	0.00316	0.0973869	0.798845
ITGA1	LUAD	LUSC	14	6	0.00323	0.0973869	1.52279
NIBAN1	LUAD	LUSC	14	6	0.0034	0.0973869	-0.609687
SERPINA10	LUAD	LUSC	13	6	0.00339	0.0973869	0.682546
SERPINA4	LUAD	LUSC	14	6	0.00359	0.0973869	0.838317
RPL7	LUAD	LUSC	14	6	0.00372	0.0991114	-0.476331
MBNL1	LUAD	LUSC	14	6	0.004	0.102897	-0.431563
MCM6	LUAD	LUSC	13	6	0.00396	0.102897	-0.614457
SERPINA3	LUAD	LUSC	14	6	0.00408	0.103176	0.767506
COMP	LUAD	LUSC	14	6	0.00458	0.110967	0.649945
HNRNPDL	LUAD	LUSC	13	6	0.00476	0.110967	-0.76058
ITIH4	LUAD	LUSC	14	6	0.00464	0.110967	0.582503
RPL7A	LUAD	LUSC	14	6	0.00471	0.110967	-0.374732
SERPIND1	LUAD	LUSC	14	6	0.00448	0.110967	0.370136
C4A	LUAD	LUSC	14	6	0.00496	0.113851	1.35541
CFI	LUAD	LUSC	14	6	0.00512	0.115743	0.52871
BARGIN;SH3BP1	LUAD	LUSC	14	6	0.00532	0.118469	-0.344063
C4B	LUAD	LUSC	14	6	0.00563	0.122171	0.464559
TF	LUAD	LUSC	14	6	0.00565	0.122171	0.757382
MVP	LUAD	LUSC	14	6	0.00574	0.122344	-0.649674
COPA	LUAD	LUSC	14	6	0.00622	0.125409	-0.268237
CTSB	LUAD	LUSC	14	6	0.00621	0.125409	2.04229
HLA-DQB1	LUAD	LUSC	13	6	0.00606	0.125409	-0.73766
IGHA1	LUAD	LUSC	14	6	0.00601	0.125409	0.703087
APOL1	LUAD	LUSC	14	6	0.00713	0.127785	0.511335
C7	LUAD	LUSC	14	6	0.0072	0.127785	0.497494
DYNC1H1	LUAD	LUSC	14	6	0.00683	0.127785	-0.33355
F7	LUAD	LUSC	13	6	0.00666	0.127785	0.71595
GMPPB	LUAD	LUSC	14	6	0.00685	0.127785	-0.483928
LAP3	LUAD	LUSC	14	6	0.00728	0.127785	-0.361885
PROC	LUAD	LUSC	14	6	0.00694	0.127785	0.768977
PSTPIP2	LUAD	LUSC	14	6	0.00718	0.127785	0.547059
RPL15	LUAD	LUSC	14	6	0.00703	0.127785	-0.619514
SERPINF1	LUAD	LUSC	14	6	0.00682	0.127785	0.359915
TOP2A	LUAD	LUSC	14	6	0.00725	0.127785	-1.13804
PARP4	LUAD	LUSC	14	6	0.00771	0.13072	-0.658004
TBCB	LUAD	LUSC	14	6	0.0077	0.13072	-0.253655
UBE2L3	LUAD	LUSC	14	6	0.00767	0.13072	-0.498796
F10	LUAD	LUSC	14	6	0.00805	0.133451	0.794735
RBP4	LUAD	LUSC	14	6	0.00805	0.133451	0.763621
RPL21	LUAD	LUSC	14	6	0.00841	0.137887	-0.725181
C6	LUAD	LUSC	14	6	0.00866	0.140443	0.435671
CD70	LUAD	LUSC	14	6	0.00903	0.141429	-1.40558
NAP1L4	LUAD	LUSC	14	6	0.00883	0.141429	-0.379554
NFKB2	LUAD	LUSC	13	6	0.00893	0.141429	-0.472811
PSMB2	LUAD	LUSC	14	6	0.0091	0.141429	0.429271
RPL30	LUAD	LUSC	14	6	0.00935	0.143816	-0.543457
CTSD	LUAD	LUSC	14	6	0.0101	0.147737	0.384892
GNB4	LUAD	LUSC	14	6	0.01	0.147737	-0.286538
PSMD11	LUAD	LUSC	14	6	0.0101	0.147737	-0.292286
PSMD3	LUAD	LUSC	14	6	0.00983	0.147737	-0.144346
SRGN	LUAD	LUSC	14	6	0.01	0.147737	1.21785
ANXA4	LUAD	LUSC	14	6	0.0102	0.147751	-0.664339
PSMC4	LUAD	LUSC	13	6	0.0103	0.147765	-0.37575
AARS1	LUAD	LUSC	14	6	0.0105	0.1492	-0.19901
C8G	LUAD	LUSC	14	6	0.0109	0.153423	0.698876
BIN1	LUAD	LUSC	14	6	0.0114	0.154301	-0.812015
CD2AP	LUAD	LUSC	13	6	0.0121	0.154301	0.514319
CD9	LUAD	LUSC	14	6	0.0114	0.154301	-2.00428
DOCK2	LUAD	LUSC	14	6	0.0117	0.154301	-0.790419
GFPT1	LUAD	LUSC	13	6	0.0117	0.154301	-0.678282
IGHD	LUAD	LUSC	14	6	0.0117	0.154301	1.13653
PCYOX1	LUAD	LUSC	14	6	0.0114	0.154301	0.602702
PSMC2	LUAD	LUSC	13	6	0.0113	0.154301	-0.273735
PSMD1	LUAD	LUSC	14	6	0.0121	0.154301	-0.379678
RPL4	LUAD	LUSC	14	6	0.012	0.154301	-0.546136
WARS1	LUAD	LUSC	14	6	0.0119	0.154301	-0.278637
AK4	LUAD	LUSC	13	6	0.0124	0.155417	0.415406
F11R	LUAD	LUSC	14	6	0.0124	0.155417	0.8421
RPL5	LUAD	LUSC	14	6	0.0125	0.155417	-0.417634
EFTUD2	LUAD	LUSC	14	6	0.0128	0.156478	-0.503856
PRPF8	LUAD	LUSC	14	6	0.0129	0.156478	-0.317695
SERPINC1	LUAD	LUSC	14	6	0.0128	0.156478	0.696683
IGHG3	LUAD	LUSC	14	6	0.0133	0.158749	1.23395
LTA4H	LUAD	LUSC	14	6	0.0132	0.158749	0.277605
RNF213	LUAD	LUSC	14	6	0.0135	0.159857	-0.532196
CCS	LUAD	LUSC	13	6	0.0141	0.160589	-0.517344
F2	LUAD	LUSC	14	6	0.0138	0.160589	0.38427
MYO1F	LUAD	LUSC	14	6	0.0138	0.160589	-0.155215
SRGAP2	LUAD	LUSC	13	6	0.0139	0.160589	-0.468527
UBA6	LUAD	LUSC	14	6	0.014	0.160589	-0.338444
EZR	LUAD	LUSC	14	6	0.0145	0.161448	-0.687135
HLA-DPA1	LUAD	LUSC	14	6	0.0145	0.161448	-1.1815
STK10	LUAD	LUSC	14	6	0.0143	0.161448	-0.167071
BAG6	LUAD	LUSC	14	6	0.015	0.163255	-0.498878
ITIH3	LUAD	LUSC	14	6	0.015	0.163255	0.621965
MRC1	LUAD	LUSC	13	6	0.0151	0.163255	0.598543
RPS8	LUAD	LUSC	14	6	0.0149	0.163255	-0.776334
RPS3A	LUAD	LUSC	14	6	0.0154	0.165301	-0.301659
CARS1	LUAD	LUSC	13	6	0.0156	0.166251	-0.358992
RPL28	LUAD	LUSC	13	6	0.0161	0.16798	-0.681868
SNRNP200	LUAD	LUSC	14	6	0.0161	0.16798	-0.414928
SRP68	LUAD	LUSC	14	6	0.0159	0.16798	-0.624746
C9	LUAD	LUSC	14	6	0.0164	0.169922	0.565264
RPS3	LUAD	LUSC	14	6	0.0166	0.170808	-0.398109
ARL3	LUAD	LUSC	13	6	0.0172	0.172302	0.464554
BRK1	LUAD	LUSC	14	6	0.0174	0.172302	-0.257633
C8A	LUAD	LUSC	14	6	0.0178	0.172302	0.595137
CAPZB	LUAD	LUSC	14	6	0.0176	0.172302	-0.438394
GBP1	LUAD	LUSC	14	6	0.0178	0.172302	-0.835445
JCHAIN	LUAD	LUSC	14	6	0.0176	0.172302	0.564411
MAT2B	LUAD	LUSC	13	6	0.0175	0.172302	-0.371542
PTGDS	LUAD	LUSC	14	6	0.0177	0.172302	0.684518
RANGAP1	LUAD	LUSC	14	6	0.0179	0.172302	-0.159764
RARS1	LUAD	LUSC	14	6	0.0176	0.172302	-0.306077
PABPC1	LUAD	LUSC	14	6	0.0181	0.172958	-0.372
RPS27L	LUAD	LUSC	14	6	0.0182	0.172958	-0.303005
ADGRE5	LUAD	LUSC	14	6	0.0194	0.174732	0.475063
ARHGAP30	LUAD	LUSC	14	6	0.0208	0.174732	-0.202639
C3	LUAD	LUSC	14	6	0.0215	0.174732	0.434878
C4BPB	LUAD	LUSC	14	6	0.0187	0.174732	0.154692
CD5L	LUAD	LUSC	14	6	0.0216	0.174732	0.564145
DARS1	LUAD	LUSC	14	6	0.0193	0.174732	-0.354985
DCTN1	LUAD	LUSC	14	6	0.0218	0.174732	-0.75175
EIF3A	LUAD	LUSC	14	6	0.0215	0.174732	-0.444946
EIF3L	LUAD	LUSC	14	6	0.0216	0.174732	-0.519212
HEBP1	LUAD	LUSC	13	6	0.0191	0.174732	0.942644
HNRNPR	LUAD	LUSC	13	6	0.0194	0.174732	-0.236174
IGHG1	LUAD	LUSC	14	6	0.0214	0.174732	2.21667
IGHG4	LUAD	LUSC	14	6	0.0192	0.174732	1.02435
IQGAP1	LUAD	LUSC	14	6	0.0196	0.174732	-0.294629
KLKB1	LUAD	LUSC	14	6	0.0207	0.174732	0.690901
KRAS	LUAD	LUSC	14	6	0.0201	0.174732	-0.147661
MCM3	LUAD	LUSC	14	6	0.0217	0.174732	-0.374376
PPP1R18	LUAD	LUSC	14	6	0.0208	0.174732	-0.299882
PRDX6	LUAD	LUSC	14	6	0.0213	0.174732	0.472417
PROZ	LUAD	LUSC	14	6	0.0195	0.174732	0.592153
PSMD2	LUAD	LUSC	14	6	0.0219	0.174732	-0.291514
RPL8	LUAD	LUSC	14	6	0.0205	0.174732	-0.291075
RPS18	LUAD	LUSC	14	6	0.0212	0.174732	-0.402468
RPS20	LUAD	LUSC	14	6	0.0209	0.174732	-0.292749
RPS27	LUAD	LUSC	14	6	0.0212	0.174732	-0.551321
RPS7	LUAD	LUSC	13	6	0.0188	0.174732	-0.50811
SARS1	LUAD	LUSC	14	6	0.0211	0.174732	-0.297587
SMC1A	LUAD	LUSC	13	6	0.0212	0.174732	-0.866734
TGFBI	LUAD	LUSC	14	6	0.0211	0.174732	0.793449
WASF2	LUAD	LUSC	14	6	0.0212	0.174732	-0.492416
C4BPA	LUAD	LUSC	14	6	0.0222	0.176183	0.468636
PZP	LUAD	LUSC	14	6	0.0227	0.179198	0.650883
TRAPPC3	LUAD	LUSC	13	6	0.0232	0.182181	-0.51654
G3BP1	LUAD	LUSC	14	6	0.0235	0.182441	-0.471908
LRRC59	LUAD	LUSC	14	6	0.0236	0.182441	-0.443945
PLEC	LUAD	LUSC	14	6	0.0236	0.182441	-0.840563
CLU	LUAD	LUSC	14	6	0.0239	0.183808	0.140497
EIF4G1	LUAD	LUSC	13	6	0.0243	0.185739	-0.436394
PROS1	LUAD	LUSC	14	6	0.0244	0.185739	0.180318
RPL18A	LUAD	LUSC	14	6	0.0246	0.186311	-0.251639
CNN2	LUAD	LUSC	14	6	0.0254	0.19023	-0.280925
EPRS1	LUAD	LUSC	14	6	0.0253	0.19023	-0.43618
SORL1	LUAD	LUSC	13	6	0.0255	0.19023	0.5776
GP5	LUAD	LUSC	14	6	0.0262	0.19162	0.551408
ITGAX	LUAD	LUSC	14	6	0.0261	0.19162	0.709864
MTHFD1	LUAD	LUSC	14	6	0.0259	0.19162	-0.279501
RPS2	LUAD	LUSC	14	6	0.0261	0.19162	-0.454167
SEC31A	LUAD	LUSC	14	6	0.0267	0.194324	-0.262278
GRN	LUAD	LUSC	14	6	0.0269	0.194829	0.724232
H1-5	LUAD	LUSC	14	6	0.0273	0.195825	-1.20285
HSPH1	LUAD	LUSC	14	6	0.0272	0.195825	-0.227392
RPL32	LUAD	LUSC	13	6	0.0278	0.196576	-0.374561
RPS14	LUAD	LUSC	14	6	0.0278	0.196576	-0.421826
YWHAH	LUAD	LUSC	14	6	0.0276	0.196576	-0.243007
SEC23A	LUAD	LUSC	14	6	0.028	0.197057	-0.21012
CPN2	LUAD	LUSC	14	6	0.0285	0.197329	0.435621
LRP1	LUAD	LUSC	14	6	0.0284	0.197329	0.220565
PSMC5	LUAD	LUSC	14	6	0.0287	0.197329	-0.239693
RPS9	LUAD	LUSC	14	6	0.0286	0.197329	-0.317775
SKP1	LUAD	LUSC	13	6	0.0286	0.197329	-0.279601
LYVE1	LUAD	LUSC	14	6	0.0292	0.199846	0.493014
RPS11	LUAD	LUSC	13	6	0.0294	0.200296	-0.40723
CXorf38	LUAD	LUSC	14	6	0.03	0.201387	-0.433496
ECH1	LUAD	LUSC	14	6	0.03	0.201387	-1.69931
FLII	LUAD	LUSC	14	6	0.0301	0.201387	-0.308977
VAV1	LUAD	LUSC	14	6	0.0299	0.201387	-0.498193
A2M	LUAD	LUSC	14	6	0.031	0.202393	0.815257
CPNE1	LUAD	LUSC	14	6	0.0306	0.202393	-0.233658
FARSA	LUAD	LUSC	14	6	0.0312	0.202393	-0.381619
FBN1	LUAD	LUSC	14	6	0.0312	0.202393	0.90414
ICOSLG	LUAD	LUSC	14	6	0.0308	0.202393	0.709074
IGHG2	LUAD	LUSC	14	6	0.0309	0.202393	1.11413
NDRG3	LUAD	LUSC	13	6	0.0311	0.202393	-0.47114
ADSS2	LUAD	LUSC	13	6	0.0315	0.202578	-0.160488
RPS10	LUAD	LUSC	14	6	0.0315	0.202578	-0.395786
APOC4	LUAD	LUSC	14	6	0.0321	0.204202	-0.578067
C5	LUAD	LUSC	14	6	0.0322	0.204202	0.0662107
CAMP	LUAD	LUSC	14	6	0.0323	0.204202	0.348739
FCGBP	LUAD	LUSC	14	6	0.0322	0.204202	0.626581
ACAP1	LUAD	LUSC	14	6	0.033	0.207747	-0.479156
TGFB1	LUAD	LUSC	13	6	0.0334	0.209382	1.00204
ADIPOQ	LUAD	LUSC	14	6	0.0342	0.211469	0.522005
CPOX	LUAD	LUSC	14	6	0.034	0.211469	-0.168452
NCKAP1L	LUAD	LUSC	14	6	0.0343	0.211469	-0.350737
SOD1	LUAD	LUSC	14	6	0.0341	0.211469	0.213907
PSMD13	LUAD	LUSC	14	6	0.0346	0.212441	-0.134621
CNP	LUAD	LUSC	13	6	0.0353	0.21497	-0.411746
VIM	LUAD	LUSC	14	6	0.0352	0.21497	-0.311767
AK1	LUAD	LUSC	14	6	0.0355	0.215309	0.694101
NARS1	LUAD	LUSC	14	6	0.0358	0.216249	-0.177047
LYPLA2	LUAD	LUSC	14	6	0.036	0.216581	-0.564448
GLRX	LUAD	LUSC	14	6	0.0366	0.218429	-0.667195
MST1	LUAD	LUSC	14	6	0.0366	0.218429	0.676476
PLD3	LUAD	LUSC	14	6	0.0369	0.219342	1.0788
ALB	LUAD	LUSC	14	6	0.0375	0.219412	0.427494
PAFAH1B2	LUAD	LUSC	14	6	0.0374	0.219412	0.475828
SRC	LUAD	LUSC	14	6	0.0373	0.219412	0.997494
TXN	LUAD	LUSC	14	6	0.0375	0.219412	-0.319873
APOA1	LUAD	LUSC	14	6	0.0382	0.221768	0.422083
RCN1	LUAD	LUSC	14	6	0.0382	0.221768	1.29435
XRCC5	LUAD	LUSC	14	6	0.0387	0.2238	-0.792266
GCN1	LUAD	LUSC	13	6	0.0391	0.224651	-0.571424
IST1	LUAD	LUSC	14	6	0.0396	0.224651	-0.381008
MASP1	LUAD	LUSC	14	6	0.0396	0.224651	1.00584
RASAL3	LUAD	LUSC	14	6	0.0394	0.224651	-0.394619
RPL38	LUAD	LUSC	14	6	0.0396	0.224651	-0.234275
H4C1	LUAD	LUSC	14	6	0.0399	0.225495	-0.183639
ARRDC1	LUAD	LUSC	14	6	0.0407	0.225741	-0.304374
GSR	LUAD	LUSC	13	6	0.0407	0.225741	0.457753
MYH9	LUAD	LUSC	14	6	0.0407	0.225741	-0.612676
SND1	LUAD	LUSC	14	6	0.0405	0.225741	-0.238808
TOP1	LUAD	LUSC	14	6	0.0404	0.225741	-0.336818
DCTN3	LUAD	LUSC	14	6	0.0411	0.227116	-0.281478
ABI3	LUAD	LUSC	14	6	0.0421	0.229245	-0.326038
HSPB1	LUAD	LUSC	13	6	0.042	0.229245	0.55555
RELN	LUAD	LUSC	13	6	0.0419	0.229245	0.424802
XRCC6	LUAD	LUSC	14	6	0.0419	0.229245	-0.841509
FABP5	LUAD	LUSC	13	6	0.0428	0.232209	-0.717239
IGHV3-38	LUAD	LUSC	14	6	0.043	0.232449	1.18366
HDAC1	LUAD	LUSC	14	6	0.0433	0.233226	-0.155358
CA3	LUAD	LUSC	13	6	0.0441	0.235832	0.554146
RPS17	LUAD	LUSC	14	6	0.0441	0.235832	-0.258503
UBE2M	LUAD	LUSC	14	6	0.0444	0.236589	-0.131479
PPP1CA	LUAD	LUSC	14	6	0.045	0.238932	-0.0401202
ARHGDIB	LUAD	LUSC	14	6	0.0459	0.239972	-0.461911
COL1A1	LUAD	LUSC	14	6	0.0457	0.239972	0.424998
RPS25	LUAD	LUSC	14	6	0.046	0.239972	-0.299339
SERPINA1	LUAD	LUSC	14	6	0.0458	0.239972	0.684622
WIPF1	LUAD	LUSC	14	6	0.0455	0.239972	-0.48355
EFHD2	LUAD	LUSC	13	6	0.0463	0.240378	-0.462214
MCM5	LUAD	LUSC	14	6	0.0464	0.240378	-0.259127
COTL1	LUAD	LUSC	14	6	0.0466	0.240579	-0.650432
HBD	LUAD	LUSC	14	6	0.0468	0.240778	0.435869
CLASP2	LUAD	LUSC	13	6	0.0471	0.241489	-0.470109
LAIR1	LUAD	LUSC	13	6	0.0475	0.241877	0.361459
RRAS2	LUAD	LUSC	14	6	0.0475	0.241877	-0.374223
CD37	LUAD	LUSC	14	6	0.0482	0.243778	-0.529257
LUM	LUAD	LUSC	14	6	0.0481	0.243778	0.383196
SNAP23	LUAD	LUSC	14	6	0.0484	0.243962	-0.158906
RPS16	LUAD	LUSC	14	6	0.0486	0.244145	-0.249093
DPP4	LUAD	LUSC	14	6	0.0496	0.24459	-0.157382
EIF3I	LUAD	LUSC	14	6	0.0499	0.24459	-0.174326
IGHM	LUAD	LUSC	14	6	0.0495	0.24459	0.765791
MT1X	LUAD	LUSC	14	6	0.0499	0.24459	-0.588833
PACSIN2	LUAD	LUSC	14	6	0.0497	0.24459	-0.241963
PLA2G7	LUAD	LUSC	14	6	0.0498	0.24459	0.650894
PRKAR1A	LUAD	LUSC	14	6	0.05	0.24459	0.34398
RPL22	LUAD	LUSC	14	6	0.0497	0.24459	-0.33415
ANXA11	LUAD	LUSC	14	6	0.0506	0.246716	-0.386098
GSN	LUAD	LUSC	14	6	0.0512	0.248829	0.598429
ADSL	LUAD	LUSC	14	6	0.0525	0.248975	-0.386746
BPNT1	LUAD	LUSC	14	6	0.0538	0.248975	-0.196515
CFH	LUAD	LUSC	14	6	0.0515	0.248975	0.59271
DPP3	LUAD	LUSC	13	6	0.0518	0.248975	-0.346608
GOT2	LUAD	LUSC	14	6	0.0538	0.248975	-0.623556
GPS1	LUAD	LUSC	14	6	0.0534	0.248975	-0.322441
HPX	LUAD	LUSC	14	6	0.0539	0.248975	0.326735
PRPF19	LUAD	LUSC	14	6	0.0539	0.248975	-0.0849274
PSMC1	LUAD	LUSC	14	6	0.0539	0.248975	-0.161676
RHOA	LUAD	LUSC	14	6	0.0524	0.248975	-0.19562
SEC24D	LUAD	LUSC	13	6	0.0531	0.248975	-0.159811
SELPLG	LUAD	LUSC	13	6	0.0534	0.248975	-0.603671
SERPINF2	LUAD	LUSC	14	6	0.0528	0.248975	0.239979
SF3A1	LUAD	LUSC	13	6	0.0524	0.248975	-0.687326
SHBG	LUAD	LUSC	14	6	0.0529	0.248975	0.159593
UPF1	LUAD	LUSC	14	6	0.052	0.248975	-0.31792
COPB1	LUAD	LUSC	14	6	0.0543	0.249123	-0.131629
IGKV1D-33;IGKV1-33	LUAD	LUSC	14	6	0.0546	0.249123	0.906109
IL1RAP	LUAD	LUSC	14	6	0.0543	0.249123	0.463339
RBBP4	LUAD	LUSC	14	6	0.0545	0.249123	-0.289696
BCHE	LUAD	LUSC	14	6	0.0553	0.250783	0.183037
PFKP	LUAD	LUSC	14	6	0.0553	0.250783	-0.389373
LPXN	LUAD	LUSC	13	6	0.056	0.253188	-0.128816
GPX3	LUAD	LUSC	14	6	0.0563	0.253775	0.175418
HBB	LUAD	LUSC	14	6	0.0567	0.254043	0.499076
RPL27	LUAD	LUSC	14	6	0.0566	0.254043	-0.307203
ANXA6	LUAD	LUSC	14	6	0.0569	0.254176	-0.205417
PRG2	LUAD	LUSC	14	6	0.0573	0.255199	0.511884
LAPTM5	LUAD	LUSC	14	6	0.0579	0.257104	1.46029
C8B	LUAD	LUSC	14	6	0.0595	0.258816	0.298592
CCR1	LUAD	LUSC	13	6	0.0586	0.258816	1.60969
FMNL1	LUAD	LUSC	14	6	0.0589	0.258816	-0.252666
IGKC	LUAD	LUSC	14	6	0.0594	0.258816	1.08737
MICAL1	LUAD	LUSC	14	6	0.0594	0.258816	-0.440476
MMP25	LUAD	LUSC	13	6	0.0594	0.258816	-0.403428
NOTCH2	LUAD	LUSC	14	6	0.0589	0.258816	0.854514
MAP2K1	LUAD	LUSC	13	6	0.0597	0.258931	-0.00280429
FRYL	LUAD	LUSC	13	6	0.0607	0.259497	-0.284076
HP	LUAD	LUSC	14	6	0.0607	0.259497	0.558128
IGFALS	LUAD	LUSC	14	6	0.0606	0.259497	0.0926374
PARP1	LUAD	LUSC	14	6	0.0602	0.259497	-0.439639
RAC1	LUAD	LUSC	14	6	0.0603	0.259497	-0.449769
SLC9A3R1	LUAD	LUSC	14	6	0.0615	0.262166	-0.201149
GUSB	LUAD	LUSC	14	6	0.0619	0.263119	1.49789
CA2	LUAD	LUSC	14	6	0.0631	0.265198	0.477566
HBA1	LUAD	LUSC	14	6	0.063	0.265198	0.371233
SLK	LUAD	LUSC	14	6	0.0631	0.265198	-0.23003
UGP2	LUAD	LUSC	14	6	0.0627	0.265198	-0.165829
PODXL	LUAD	LUSC	14	6	0.0637	0.266967	0.138126
TRIR	LUAD	LUSC	14	6	0.0641	0.267891	-0.624148
HRG	LUAD	LUSC	14	6	0.0651	0.270218	0.608707
PSMA4	LUAD	LUSC	14	6	0.0651	0.270218	0.196493
RPA1	LUAD	LUSC	13	6	0.0652	0.270218	-0.416427
RPL14	LUAD	LUSC	14	6	0.0661	0.273189	-0.132594
PPP3R1	LUAD	LUSC	13	6	0.0665	0.274083	-0.320826
HNRNPK	LUAD	LUSC	13	6	0.0669	0.274972	-0.530996
SNRPD2	LUAD	LUSC	14	6	0.0672	0.275446	-0.372499
COX4I1	LUAD	LUSC	14	6	0.0683	0.277666	-0.483108
MRTO4	LUAD	LUSC	14	6	0.0681	0.277666	0.361734
XPNPEP1	LUAD	LUSC	14	6	0.0682	0.277666	0.201307
SFXN1	LUAD	LUSC	14	6	0.0688	0.278939	-0.48489
CASP4	LUAD	LUSC	13	6	0.0714	0.281822	-0.229877
CLTC	LUAD	LUSC	14	6	0.0708	0.281822	-0.232232
EEF1B2	LUAD	LUSC	14	6	0.0702	0.281822	0.242978
FAH	LUAD	LUSC	14	6	0.0707	0.281822	0.578493
FNBP1	LUAD	LUSC	13	6	0.071	0.281822	-0.108437
HARS1	LUAD	LUSC	14	6	0.0713	0.281822	-0.394289
HP1BP3	LUAD	LUSC	14	6	0.0704	0.281822	-0.407419
KNG1	LUAD	LUSC	14	6	0.0697	0.281822	0.88796
RPL11	LUAD	LUSC	14	6	0.0699	0.281822	-0.665742
SRP72	LUAD	LUSC	13	6	0.0712	0.281822	-0.466862
SEMA4B	LUAD	LUSC	14	6	0.0716	0.281866	0.559746
MPO	LUAD	LUSC	14	6	0.0719	0.282302	0.68956
DBN1	LUAD	LUSC	14	6	0.0722	0.282736	1.79384
GC	LUAD	LUSC	14	6	0.0724	0.282777	0.346847
HNRNPF	LUAD	LUSC	14	6	0.0729	0.283986	-0.377524
ABCE1	LUAD	LUSC	14	6	0.0733	0.284801	-0.0988333
DDX5	LUAD	LUSC	14	6	0.0738	0.285999	-0.54583
PSMA2	LUAD	LUSC	14	6	0.0746	0.286864	0.214267
TMOD3	LUAD	LUSC	13	6	0.0743	0.286864	-0.497659
TRIM28	LUAD	LUSC	14	6	0.0745	0.286864	0.602008
IL2RG	LUAD	LUSC	14	6	0.0751	0.288044	1.30913
AKR7A2	LUAD	LUSC	14	6	0.0759	0.289624	0.301911
STRN	LUAD	LUSC	14	6	0.0758	0.289624	-0.497702
COX5B	LUAD	LUSC	14	6	0.0761	0.289646	-0.88898
ACP1	LUAD	LUSC	13	6	0.0767	0.289712	-0.238512
ITGAM	LUAD	LUSC	14	6	0.0766	0.289712	0.484623
RPS13	LUAD	LUSC	14	6	0.0765	0.289712	-0.0692941
ADH5	LUAD	LUSC	14	6	0.077	0.290111	-0.20401
IGKV3D-20	LUAD	LUSC	14	6	0.0772	0.290132	0.751118
APCS	LUAD	LUSC	14	6	0.0778	0.290235	0.436338
DTYMK	LUAD	LUSC	13	6	0.0782	0.290235	-0.320201
ITGA4	LUAD	LUSC	14	6	0.0782	0.290235	-0.147071
ITGB7	LUAD	LUSC	14	6	0.0781	0.290235	-0.50107
RNPEP	LUAD	LUSC	14	6	0.0778	0.290235	0.0837748
LILRA3	LUAD	LUSC	13	6	0.0785	0.290625	0.598993
RUVBL2	LUAD	LUSC	14	6	0.0788	0.291014	-0.145331
MACROH2A1	LUAD	LUSC	14	6	0.0792	0.291769	-0.0807971
HSPA9	LUAD	LUSC	14	6	0.0794	0.291785	-0.4101
GBP5	LUAD	LUSC	13	6	0.0803	0.292928	-0.232373
PARK7	LUAD	LUSC	14	6	0.0803	0.292928	0.224989
WDR1	LUAD	LUSC	14	6	0.0802	0.292928	-0.170818
IGKV3-20	LUAD	LUSC	14	6	0.0812	0.295489	0.595983
FCN2	LUAD	LUSC	14	6	0.0816	0.295503	-0.831736
IGHV3-72	LUAD	LUSC	14	6	0.0816	0.295503	0.762884
GSTO1	LUAD	LUSC	14	6	0.0822	0.296955	0.284551
CSE1L	LUAD	LUSC	14	6	0.083	0.297684	-0.17764
IGKV1-16	LUAD	LUSC	14	6	0.0831	0.297684	0.711352
RAB7A	LUAD	LUSC	14	6	0.0831	0.297684	0.342347
TPM1	LUAD	LUSC	14	6	0.0832	0.297684	1.03112
ZC3HAV1	LUAD	LUSC	14	6	0.0841	0.300185	-0.215037
OAS3	LUAD	LUSC	14	6	0.0845	0.300893	-0.40533
CAT	LUAD	LUSC	14	6	0.0856	0.302643	0.416019
LAMB1	LUAD	LUSC	14	6	0.0855	0.302643	0.370266
RPL12	LUAD	LUSC	14	6	0.0852	0.302643	-0.297309
MASP2	LUAD	LUSC	14	6	0.086	0.303338	0.445319
EIF2B1	LUAD	LUSC	14	6	0.087	0.305421	-0.524783
LGALS1	LUAD	LUSC	14	6	0.087	0.305421	-0.623089
APOB	LUAD	LUSC	14	6	0.0876	0.306051	0.106092
ARHGAP25	LUAD	LUSC	13	6	0.0878	0.306051	-0.71752
FCN3	LUAD	LUSC	14	6	0.0878	0.306051	0.325885
RAP2B	LUAD	LUSC	14	6	0.088	0.306051	-0.284102
CORO1A	LUAD	LUSC	14	6	0.0887	0.3074	-0.229107
PON1	LUAD	LUSC	14	6	0.0888	0.3074	0.381263
CP	LUAD	LUSC	14	6	0.0896	0.307852	0.371367
GP1BA	LUAD	LUSC	14	6	0.0906	0.307852	0.189663
HNRNPM	LUAD	LUSC	14	6	0.0898	0.307852	-0.165986
IGLV9-49	LUAD	LUSC	14	6	0.0904	0.307852	1.0514
IMMT	LUAD	LUSC	14	6	0.091	0.307852	-0.466383
LMAN2	LUAD	LUSC	14	6	0.0904	0.307852	-0.164292
NCR3	LUAD	LUSC	13	6	0.0909	0.307852	1.01801
NOP56	LUAD	LUSC	14	6	0.0908	0.307852	-0.356061
PREP	LUAD	LUSC	14	6	0.0903	0.307852	0.195623
S100A4	LUAD	LUSC	14	6	0.0912	0.307852	-0.622937
TPP1	LUAD	LUSC	13	6	0.09	0.307852	0.623497
IGLL5	LUAD	LUSC	14	6	0.0915	0.308167	0.867136
PSMD14	LUAD	LUSC	14	6	0.0922	0.309825	-0.202468
ARHGEF6	LUAD	LUSC	14	6	0.0929	0.310778	-0.295698
IGKV6D-21	LUAD	LUSC	14	6	0.0928	0.310778	1.37697
CD3E	LUAD	LUSC	14	6	0.0945	0.314719	-0.0606573
H1-3	LUAD	LUSC	14	6	0.0945	0.314719	-1.23225
APOD	LUAD	LUSC	14	6	0.0948	0.315015	0.296132
IGHV3-9	LUAD	LUSC	14	6	0.0951	0.315309	1.58205
AKR1B1	LUAD	LUSC	14	6	0.0956	0.316264	-0.381366
FGG	LUAD	LUSC	14	6	0.0961	0.317215	-0.257798
IARS1	LUAD	LUSC	14	6	0.097	0.318775	-0.258969
SLC1A5	LUAD	LUSC	14	6	0.0968	0.318775	0.953664
OGA	LUAD	LUSC	13	6	0.098	0.320649	-0.142163
RAC2	LUAD	LUSC	14	6	0.0978	0.320649	-0.226856
NUDC	LUAD	LUSC	14	6	0.0986	0.321203	-0.281711
TNXB	LUAD	LUSC	14	6	0.0986	0.321203	0.139427
TMEM123	LUAD	LUSC	13	6	0.099	0.321804	1.81842
COLEC10	LUAD	LUSC	13	6	0.1	0.323644	0.375965
PSTPIP1	LUAD	LUSC	14	6	0.1	0.323644	-0.0818913
RPL13A	LUAD	LUSC	14	6	0.101	0.325469	-0.253078
RPL27A	LUAD	LUSC	14	6	0.101	0.325469	-0.195573
PSME2	LUAD	LUSC	14	6	0.102	0.326575	-0.295326
RTCB	LUAD	LUSC	14	6	0.102	0.326575	-0.222146
SERPINA6	LUAD	LUSC	14	6	0.102	0.326575	0.508119
ALDOB	LUAD	LUSC	13	6	0.103	0.329071	0.377733
EHD1	LUAD	LUSC	14	6	0.105	0.33403	-0.121254
VCL	LUAD	LUSC	14	6	0.105	0.33403	0.212422
GPI	LUAD	LUSC	14	6	0.106	0.336494	-0.274306
CFAP20	LUAD	LUSC	13	6	0.107	0.337514	-0.291641
PPIA	LUAD	LUSC	14	6	0.107	0.337514	0.229543
SPTAN1	LUAD	LUSC	14	6	0.107	0.337514	-0.766624
IGLV1-47	LUAD	LUSC	14	6	0.109	0.341655	0.844996
PIGR	LUAD	LUSC	14	6	0.109	0.341655	0.805254
PNPLA8	LUAD	LUSC	13	6	0.109	0.341655	0.69221
ACAT2	LUAD	LUSC	14	6	0.11	0.342174	-0.424688
APOA2	LUAD	LUSC	14	6	0.111	0.342174	0.269034
CRKL	LUAD	LUSC	14	6	0.11	0.342174	0.284807
DOCK10	LUAD	LUSC	14	6	0.11	0.342174	-0.653058
EEA1	LUAD	LUSC	13	6	0.111	0.342174	-0.756405
EIF3CL;EIF3C;EIF3C	LUAD	LUSC	14	6	0.111	0.342174	-0.247267
IGLC2;IGLC3	LUAD	LUSC	14	6	0.111	0.342174	0.94288
PPP2CB;PPP2CA	LUAD	LUSC	14	6	0.111	0.342174	0.150086
ARHGAP45	LUAD	LUSC	14	6	0.112	0.342426	-0.151353
PFN1	LUAD	LUSC	14	6	0.112	0.342426	0.042563
RPS15A	LUAD	LUSC	14	6	0.112	0.342426	-0.172751
STXBP3	LUAD	LUSC	14	6	0.112	0.342426	-0.172086
IFI16	LUAD	LUSC	14	6	0.113	0.344073	-0.332653
SEPTIN7	LUAD	LUSC	14	6	0.113	0.344073	0.159896
CD59	LUAD	LUSC	14	6	0.114	0.345707	-0.0669361
PSMB4	LUAD	LUSC	14	6	0.114	0.345707	0.55335
ABRACL	LUAD	LUSC	14	6	0.115	0.346626	-0.605554
PLCG2	LUAD	LUSC	14	6	0.115	0.346626	-0.304318
PYCARD	LUAD	LUSC	13	6	0.115	0.346626	-0.232197
CCT4	LUAD	LUSC	14	6	0.117	0.351235	-0.0878161
IGKV4-1	LUAD	LUSC	14	6	0.117	0.351235	0.684013
IGLV7-43	LUAD	LUSC	14	6	0.118	0.352112	0.705585
SF3B1	LUAD	LUSC	14	6	0.118	0.352112	-0.0545713
TOR1AIP1	LUAD	LUSC	14	6	0.118	0.352112	-0.133225
IGKJ1	LUAD	LUSC	13	6	0.119	0.354387	0.732929
AHCYL1	LUAD	LUSC	14	6	0.12	0.355944	-0.575424
PTPN7	LUAD	LUSC	13	6	0.12	0.355944	-0.289723
IDH1	LUAD	LUSC	14	6	0.121	0.356079	0.135394
LIMS1	LUAD	LUSC	13	6	0.121	0.356079	0.626332
PRKAR2A	LUAD	LUSC	14	6	0.121	0.356079	0.228192
RPL10A	LUAD	LUSC	14	6	0.121	0.356079	-0.11896
C1R	LUAD	LUSC	14	6	0.122	0.358315	0.154241
XCL1;XCL2	LUAD	LUSC	14	6	0.123	0.360542	1.66583
LTB	LUAD	LUSC	13	6	0.124	0.360639	0.544796
NIBAN2	LUAD	LUSC	14	6	0.124	0.360639	-0.185295
PITPNB	LUAD	LUSC	13	6	0.124	0.360639	-0.340558
SERPING1	LUAD	LUSC	14	6	0.124	0.360639	0.27672
NPC2	LUAD	LUSC	14	6	0.125	0.36284	-0.385291
EHD3	LUAD	LUSC	14	6	0.126	0.364326	-0.33504
RUVBL1	LUAD	LUSC	14	6	0.126	0.364326	-0.0746496
EIF4A3	LUAD	LUSC	14	6	0.127	0.366507	-0.189944
GPLD1	LUAD	LUSC	14	6	0.128	0.367969	0.0922701
MYO1C	LUAD	LUSC	13	6	0.128	0.367969	-0.265989
ANXA1	LUAD	LUSC	14	6	0.13	0.369448	-0.15529
COX7A2	LUAD	LUSC	14	6	0.129	0.369448	-0.629794
EPB41	LUAD	LUSC	13	6	0.13	0.369448	0.112267
HLA-DRB1	LUAD	LUSC	14	6	0.13	0.369448	0.938016
NUTF2	LUAD	LUSC	14	6	0.13	0.369448	0.668598
PSMD4	LUAD	LUSC	13	6	0.13	0.369448	-0.334364
FYB1	LUAD	LUSC	14	6	0.131	0.370174	0.283141
RAB10	LUAD	LUSC	13	6	0.131	0.370174	-0.241169
SLC7A1	LUAD	LUSC	13	6	0.131	0.370174	1.56871
RPL13	LUAD	LUSC	14	6	0.133	0.374408	-0.0719148
SPPL2A	LUAD	LUSC	13	6	0.133	0.374408	0.925429
ACTR2	LUAD	LUSC	14	6	0.139	0.377756	-0.155088
AP2M1	LUAD	LUSC	14	6	0.137	0.377756	-0.34457
ATRN	LUAD	LUSC	14	6	0.139	0.377756	0.169565
BNC2	LUAD	LUSC	14	6	0.139	0.377756	0.312237
CYFIP1	LUAD	LUSC	14	6	0.139	0.377756	-0.270312
CYFIP2	LUAD	LUSC	14	6	0.137	0.377756	-0.0549646
DPEP2	LUAD	LUSC	14	6	0.136	0.377756	0.401915
EHD4	LUAD	LUSC	14	6	0.138	0.377756	-0.326639
IGKV1-5	LUAD	LUSC	14	6	0.136	0.377756	0.786644
IGKV3D-11;IGKV3-11	LUAD	LUSC	14	6	0.135	0.377756	0.391433
IGLV1-51	LUAD	LUSC	14	6	0.139	0.377756	0.893925
IGLV4-60	LUAD	LUSC	14	6	0.137	0.377756	1.17267
IL2RB	LUAD	LUSC	13	6	0.135	0.377756	1.60742
MANF	LUAD	LUSC	14	6	0.139	0.377756	-1.11642
PRDX1	LUAD	LUSC	14	6	0.136	0.377756	-0.325851
PRPS1	LUAD	LUSC	13	6	0.135	0.377756	-0.227717
SAA4	LUAD	LUSC	14	6	0.139	0.377756	0.680933
SELENOP	LUAD	LUSC	14	6	0.138	0.377756	0.282298
TMX1	LUAD	LUSC	14	6	0.138	0.377756	-0.470096
HSD17B4	LUAD	LUSC	13	6	0.14	0.379093	0.45318
ZYX	LUAD	LUSC	13	6	0.14	0.379093	0.15097
IL6ST	LUAD	LUSC	13	6	0.141	0.381109	0.304776
H1-4	LUAD	LUSC	13	6	0.142	0.382426	-1.40129
MBL2	LUAD	LUSC	14	6	0.142	0.382426	0.239749
CALM1;CALM2;CALM3	LUAD	LUSC	14	6	0.143	0.383734	-0.328674
RPL37A	LUAD	LUSC	14	6	0.143	0.383734	-0.25612
PSMD12	LUAD	LUSC	14	6	0.145	0.388402	-0.173613
XPO7	LUAD	LUSC	13	6	0.146	0.39038	-0.218775
MYO1G	LUAD	LUSC	14	6	0.147	0.390952	-0.18172
P2RX4	LUAD	LUSC	13	6	0.147	0.390952	1.11845
QARS1	LUAD	LUSC	13	6	0.147	0.390952	0.357011
CD38	LUAD	LUSC	14	6	0.148	0.392911	-0.218275
ARL6IP5	LUAD	LUSC	14	6	0.149	0.393465	-0.287286
EEF2	LUAD	LUSC	14	6	0.149	0.393465	-0.138497
NRAS	LUAD	LUSC	14	6	0.149	0.393465	-0.143757
IGKV2D-29	LUAD	LUSC	14	6	0.15	0.394709	0.659259
ITIH2	LUAD	LUSC	14	6	0.15	0.394709	0.258276
IGKV2D-24;IGKV2-24	LUAD	LUSC	14	6	0.151	0.396641	0.776193
APOF	LUAD	LUSC	14	6	0.153	0.397002	-0.17211
FUCA2	LUAD	LUSC	14	6	0.153	0.397002	0.204211
IGLV2-11	LUAD	LUSC	14	6	0.153	0.397002	1.09535
IGLV3-25	LUAD	LUSC	14	6	0.153	0.397002	0.663753
KIF5B	LUAD	LUSC	14	6	0.153	0.397002	-0.439478
ORM2	LUAD	LUSC	14	6	0.152	0.397002	0.569365
SEPTIN11	LUAD	LUSC	14	6	0.152	0.397002	-0.181346
COL6A1	LUAD	LUSC	14	6	0.154	0.398211	0.781468
MAPK3	LUAD	LUSC	13	6	0.154	0.398211	-0.0266786
ABCF1	LUAD	LUSC	14	6	0.155	0.399413	-0.150211
SPN	LUAD	LUSC	14	6	0.155	0.399413	-0.102935
RABIF	LUAD	LUSC	14	6	0.156	0.401297	-0.431191
DIAPH1	LUAD	LUSC	14	6	0.157	0.401791	-0.133274
NA	LUAD	LUSC	14	6	0.157	0.401791	2.63474
RAB1B	LUAD	LUSC	13	6	0.157	0.401791	-0.543535
F5	LUAD	LUSC	14	6	0.158	0.402968	0.562386
IGHV1-69	LUAD	LUSC	14	6	0.158	0.402968	0.730051
ARL2	LUAD	LUSC	13	6	0.159	0.403449	-0.208975
SQOR	LUAD	LUSC	14	6	0.159	0.403449	-0.648343
VAT1	LUAD	LUSC	14	6	0.159	0.403449	0.596312
ANXA5	LUAD	LUSC	14	6	0.16	0.403926	-0.057503
GIT2	LUAD	LUSC	14	6	0.16	0.403926	-0.301877
ITGA2B	LUAD	LUSC	14	6	0.16	0.403926	0.189017
AXL	LUAD	LUSC	13	6	0.161	0.404397	0.533362
PI4K2A	LUAD	LUSC	13	6	0.161	0.404397	0.776945
UBE2N	LUAD	LUSC	13	6	0.161	0.404397	0.239949
C1S	LUAD	LUSC	14	6	0.162	0.404652	0.169
CD58	LUAD	LUSC	14	6	0.163	0.404652	-0.225136
FAS	LUAD	LUSC	14	6	0.163	0.404652	-0.298113
IGHV3-7	LUAD	LUSC	14	6	0.163	0.404652	0.698668
IQGAP2	LUAD	LUSC	14	6	0.163	0.404652	-0.149638
NAGLU	LUAD	LUSC	14	6	0.163	0.404652	0.321253
PAK2	LUAD	LUSC	14	6	0.163	0.404652	-0.225907
ARHGAP1	LUAD	LUSC	14	6	0.164	0.405784	0.0996747
SRP9	LUAD	LUSC	14	6	0.164	0.405784	-0.702853
CYCS	LUAD	LUSC	14	6	0.165	0.407583	-0.341924
ACTN4	LUAD	LUSC	14	6	0.169	0.408668	-0.191006
AMBP	LUAD	LUSC	14	6	0.168	0.408668	0.296132
COASY	LUAD	LUSC	14	6	0.166	0.408668	0.228887
DBI	LUAD	LUSC	14	6	0.169	0.408668	0.580906
FGB	LUAD	LUSC	14	6	0.169	0.408668	-0.221814
IGLV3-10	LUAD	LUSC	14	6	0.169	0.408668	0.802874
LRRC57	LUAD	LUSC	13	6	0.169	0.408668	-0.194881
MANBA	LUAD	LUSC	14	6	0.166	0.408668	0.152696
PGM1	LUAD	LUSC	14	6	0.167	0.408668	0.014335
PTPN6	LUAD	LUSC	14	6	0.167	0.408668	0.276775
RNH1	LUAD	LUSC	14	6	0.168	0.408668	0.195502
RPS6	LUAD	LUSC	14	6	0.169	0.408668	-0.101489
TMED9	LUAD	LUSC	13	6	0.168	0.408668	-0.0940474
CD47	LUAD	LUSC	14	5	0.171	0.410841	-0.264312
CPN1	LUAD	LUSC	14	6	0.171	0.410841	0.171801
IGHV4-61;IGHV4-39;IGHV4-59;IGHV4-34;IGHV4-30-4;IGHV4-38-2	LUAD	LUSC	14	6	0.171	0.410841	1.08398
TUBG1	LUAD	LUSC	13	6	0.171	0.410841	-0.176217
AHSG	LUAD	LUSC	14	6	0.173	0.411013	0.703198
CAD	LUAD	LUSC	14	6	0.172	0.411013	-0.158972
CDC37	LUAD	LUSC	14	6	0.173	0.411013	-0.201779
CPD	LUAD	LUSC	14	6	0.173	0.411013	0.964159
GLOD4	LUAD	LUSC	14	6	0.173	0.411013	0.360761
IGHV3-64	LUAD	LUSC	14	6	0.173	0.411013	0.997634
IGLV3-9	LUAD	LUSC	14	6	0.172	0.411013	1.12964
DDX1	LUAD	LUSC	13	6	0.175	0.413788	-0.352605
INPP5D	LUAD	LUSC	14	6	0.175	0.413788	-0.153166
PLXNB1	LUAD	LUSC	13	6	0.175	0.413788	0.473622
PRKCB	LUAD	LUSC	14	6	0.176	0.415494	-0.0972793
ERAP1	LUAD	LUSC	14	6	0.177	0.416536	-0.236165
RP2	LUAD	LUSC	14	6	0.177	0.416536	-0.507926
CFL1	LUAD	LUSC	14	6	0.178	0.416917	0.134554
DHX15	LUAD	LUSC	14	6	0.178	0.416917	0.0944773
DOK2	LUAD	LUSC	14	6	0.178	0.416917	-0.0754909
RCC2	LUAD	LUSC	14	6	0.179	0.418602	-0.199761
HEG1	LUAD	LUSC	14	6	0.18	0.420282	0.511564
IGKV3-15	LUAD	LUSC	14	6	0.181	0.421298	0.30927
STK24	LUAD	LUSC	13	6	0.181	0.421298	-0.274119
RAP1GDS1	LUAD	LUSC	14	6	0.182	0.422966	0.029148
MSN	LUAD	LUSC	14	6	0.183	0.424628	-0.237167
SSC5D	LUAD	LUSC	14	6	0.184	0.426286	-0.140267
AP1B1	LUAD	LUSC	13	6	0.185	0.427276	0.023743
EIF2S1	LUAD	LUSC	14	6	0.185	0.427276	-0.117906
GPR171	LUAD	LUSC	13	6	0.186	0.42792	-0.385737
IGLV3-16	LUAD	LUSC	14	6	0.187	0.42792	0.421191
IGLV3-21	LUAD	LUSC	14	6	0.187	0.42792	0.768169
MAP1LC3B2;MAP1LC3B	LUAD	LUSC	13	6	0.187	0.42792	0.341451
ORM1	LUAD	LUSC	14	6	0.187	0.42792	0.641276
OXCT1	LUAD	LUSC	13	6	0.186	0.42792	-0.399622
CELF2	LUAD	LUSC	14	6	0.188	0.428893	-0.37105
DDX17	LUAD	LUSC	14	6	0.188	0.428893	-0.250409
H2BC5;H2BC4;H2BC18;H2BC18;H2BC9;H2BC15;H2BC14;H2BC13	LUAD	LUSC	14	6	0.189	0.430516	-0.0894591
BST1	LUAD	LUSC	14	6	0.191	0.431123	0.190361
CDC5L	LUAD	LUSC	13	6	0.191	0.431123	4.3772
GDI1	LUAD	LUSC	14	6	0.191	0.431123	0.085013
IGFLR1	LUAD	LUSC	14	6	0.19	0.431123	0.513768
IGHV1-2	LUAD	LUSC	14	6	0.19	0.431123	0.638135
JAK1	LUAD	LUSC	14	6	0.191	0.431123	0.947302
USP14	LUAD	LUSC	13	6	0.193	0.434979	-0.140838
RPS28	LUAD	LUSC	14	6	0.194	0.436573	-0.230484
SLC25A6	LUAD	LUSC	14	6	0.195	0.437504	-0.00358091
TTR	LUAD	LUSC	14	6	0.195	0.437504	0.456148
RHOG	LUAD	LUSC	14	6	0.196	0.439087	-0.117701
CAPN1	LUAD	LUSC	14	6	0.199	0.440516	0.211212
CTBS	LUAD	LUSC	14	6	0.199	0.440516	0.343
IGLV8-61	LUAD	LUSC	14	6	0.199	0.440516	0.707239
NANS	LUAD	LUSC	13	6	0.199	0.440516	-0.351511
RAB5B	LUAD	LUSC	14	6	0.198	0.440516	0.360218
SLC2A1	LUAD	LUSC	14	6	0.197	0.440516	0.673302
THBS1	LUAD	LUSC	14	6	0.198	0.440516	0.218594
TLN1	LUAD	LUSC	14	6	0.198	0.440516	-0.0379889
C1RL	LUAD	LUSC	14	6	0.2	0.441912	0.208787
CHL1	LUAD	LUSC	14	6	0.201	0.441912	0.111888
HLA-E	LUAD	LUSC	13	6	0.202	0.441912	1.12514
LASP1	LUAD	LUSC	14	6	0.202	0.441912	0.130453
MRC2	LUAD	LUSC	13	6	0.201	0.441912	0.249261
SMARCA4	LUAD	LUSC	14	6	0.201	0.441912	-0.369424
WAS	LUAD	LUSC	14	6	0.202	0.441912	-0.434343
YWHAZ	LUAD	LUSC	14	6	0.202	0.441912	-0.161375
AHNAK	LUAD	LUSC	14	6	0.203	0.442155	-0.400507
GRAP2	LUAD	LUSC	14	6	0.203	0.442155	0.242308
RPS5	LUAD	LUSC	13	6	0.203	0.442155	-0.461255
KARS1	LUAD	LUSC	14	6	0.204	0.443685	-0.153174
CRTAM	LUAD	LUSC	13	6	0.206	0.443741	1.34001
IGHV3-13	LUAD	LUSC	14	6	0.206	0.443741	1.03415
IGHV3-49	LUAD	LUSC	14	6	0.205	0.443741	0.516058
IGHV5-10-1	LUAD	LUSC	14	6	0.206	0.443741	0.940607
IGKV6-21	LUAD	LUSC	14	6	0.207	0.443741	0.857797
IGLV7-46	LUAD	LUSC	13	6	0.205	0.443741	0.508447
LCAT	LUAD	LUSC	14	6	0.207	0.443741	0.414707
PLEKHO2	LUAD	LUSC	13	6	0.207	0.443741	-0.12542
PPID	LUAD	LUSC	14	6	0.205	0.443741	0.751917
STAT1	LUAD	LUSC	14	6	0.207	0.443741	-0.239972
CSTB	LUAD	LUSC	13	6	0.208	0.444607	-0.276779
EML2	LUAD	LUSC	14	6	0.208	0.444607	-0.445006
AOC3	LUAD	LUSC	14	6	0.21	0.4476	0.159408
M6PR	LUAD	LUSC	14	6	0.21	0.4476	1.30102
BTD	LUAD	LUSC	14	6	0.212	0.450575	0.332807
IGHV3-30;IGHV3-30-5	LUAD	LUSC	14	6	0.212	0.450575	0.977778
NDUFS3	LUAD	LUSC	14	6	0.213	0.452057	-0.408587
CKAP5	LUAD	LUSC	13	6	0.214	0.452891	-0.548948
PGLYRP2	LUAD	LUSC	14	6	0.214	0.452891	0.25184
STRAP	LUAD	LUSC	14	6	0.216	0.455186	-0.207662
TXNDC5	LUAD	LUSC	14	6	0.216	0.455186	0.489994
VPS4B	LUAD	LUSC	14	6	0.216	0.455186	-0.0884379
HLA-DPB1	LUAD	LUSC	14	6	0.219	0.455715	-0.25756
HLA-DRB5	LUAD	LUSC	14	6	0.219	0.455715	0.356562
IGHV3-15	LUAD	LUSC	14	6	0.219	0.455715	0.402635
ILK	LUAD	LUSC	14	6	0.218	0.455715	-0.0383985
LNPEP	LUAD	LUSC	13	6	0.219	0.455715	0.211618
RPLP0	LUAD	LUSC	14	6	0.218	0.455715	-0.161775
SERPINA7	LUAD	LUSC	14	6	0.219	0.455715	0.204705
SNX3	LUAD	LUSC	14	6	0.219	0.455715	0.61644
UFC1	LUAD	LUSC	14	6	0.217	0.455715	-0.137061
ERO1A	LUAD	LUSC	14	6	0.22	0.456523	-0.4246
IL16	LUAD	LUSC	14	6	0.22	0.456523	0.387317
APOH	LUAD	LUSC	14	6	0.221	0.456693	0.286876
FETUB	LUAD	LUSC	14	6	0.221	0.456693	0.281741
ITIH1	LUAD	LUSC	14	6	0.221	0.456693	0.133721
RPSA	LUAD	LUSC	14	6	0.222	0.456861	-0.0868558
SF3B2	LUAD	LUSC	14	6	0.222	0.456861	-0.466151
SRI	LUAD	LUSC	14	6	0.222	0.456861	-0.215923
ACADVL	LUAD	LUSC	14	6	0.223	0.457027	-0.0296786
OSTF1	LUAD	LUSC	14	6	0.223	0.457027	-0.274198
PSMD6	LUAD	LUSC	14	6	0.223	0.457027	-0.388014
CACYBP	LUAD	LUSC	14	6	0.224	0.457357	-0.279207
ICAM1	LUAD	LUSC	14	6	0.225	0.457357	-0.260327
PDCD10	LUAD	LUSC	14	6	0.224	0.457357	-0.197585
PRKDC	LUAD	LUSC	13	6	0.225	0.457357	-0.0146301
STK26	LUAD	LUSC	14	6	0.225	0.457357	0.158516
YWHAB	LUAD	LUSC	14	6	0.225	0.457357	-0.376521
GPX1	LUAD	LUSC	14	6	0.226	0.458765	0.0435332
C12orf10	LUAD	LUSC	13	6	0.227	0.459544	-0.350787
PROCR	LUAD	LUSC	14	6	0.227	0.459544	0.337792
AKR1A1	LUAD	LUSC	13	6	0.23	0.46248	-0.787042
ETHE1	LUAD	LUSC	14	6	0.23	0.46248	-0.260581
PDCD5	LUAD	LUSC	14	6	0.23	0.46248	0.146508
U2AF1L5;U2AF1	LUAD	LUSC	13	6	0.23	0.46248	-0.332549
VASN	LUAD	LUSC	14	6	0.229	0.46248	0.173716
ESYT1	LUAD	LUSC	14	6	0.231	0.463242	-0.186069
PCSK9	LUAD	LUSC	13	6	0.231	0.463242	0.339045
AP2A1	LUAD	LUSC	13	6	0.232	0.464	0.0819563
PSMB9	LUAD	LUSC	14	6	0.232	0.464	0.218563
HSPG2	LUAD	LUSC	13	6	0.233	0.465376	0.222483
CLEC3B	LUAD	LUSC	13	6	0.235	0.468117	0.541492
HLA-H	LUAD	LUSC	14	6	0.235	0.468117	0.763909
CDHR5	LUAD	LUSC	13	6	0.236	0.469483	0.392724
F12	LUAD	LUSC	14	6	0.239	0.474818	0.292064
CD2	LUAD	LUSC	14	6	0.24	0.475538	-0.341753
PDIA4	LUAD	LUSC	14	6	0.24	0.475538	-0.418698
BCAP31	LUAD	LUSC	13	6	0.241	0.476254	-0.134466
PPP1R7	LUAD	LUSC	14	6	0.241	0.476254	-0.171304
CPQ	LUAD	LUSC	14	6	0.242	0.476967	0.261704
UBE2D3;UBE2D3;UBE2D3;UBE2D2;UBE2D2	LUAD	LUSC	13	6	0.242	0.476967	-0.155184
IGHV3-35	LUAD	LUSC	14	6	0.243	0.477047	0.791489
PSMB3	LUAD	LUSC	14	6	0.243	0.477047	0.129951
SVEP1	LUAD	LUSC	13	6	0.243	0.477047	0.0269082
ACTN1	LUAD	LUSC	14	6	0.245	0.477206	0.0277463
P4HB	LUAD	LUSC	14	6	0.245	0.477206	-0.470316
PRF1	LUAD	LUSC	14	6	0.244	0.477206	0.726961
RPN1	LUAD	LUSC	14	6	0.245	0.477206	-0.152795
TPP2	LUAD	LUSC	14	6	0.244	0.477206	-0.280895
VDAC1	LUAD	LUSC	14	6	0.245	0.477206	0.539861
PSMB8	LUAD	LUSC	14	6	0.246	0.477906	0.405489
RAB1A	LUAD	LUSC	14	6	0.246	0.477906	0.152002
DDT	LUAD	LUSC	14	6	0.247	0.479225	0.202775
AP2B1	LUAD	LUSC	14	6	0.248	0.479917	-0.148285
IGHV2-70D	LUAD	LUSC	14	5	0.248	0.479917	1.13861
FBLN1	LUAD	LUSC	13	6	0.249	0.481228	-0.962066
APOA5	LUAD	LUSC	14	6	0.25	0.48129	-0.0929518
TIMP1	LUAD	LUSC	14	6	0.25	0.48129	0.194061
WDR44	LUAD	LUSC	14	6	0.25	0.48129	0.166533
EIF5B	LUAD	LUSC	13	6	0.251	0.481972	-0.154002
GRK2	LUAD	LUSC	14	6	0.251	0.481972	-0.195188
ARHGDIA	LUAD	LUSC	14	6	0.252	0.48327	-0.166204
QSOX1	LUAD	LUSC	14	6	0.254	0.48648	0.342438
BSG	LUAD	LUSC	14	6	0.255	0.487769	-0.377654
KRT1	LUAD	LUSC	14	6	0.256	0.489055	-0.0493078
APOC1	LUAD	LUSC	14	6	0.258	0.48974	-0.263905
H2AC7	LUAD	LUSC	14	6	0.257	0.48974	0.0871347
HSPA1A;HSPA1B	LUAD	LUSC	14	6	0.258	0.48974	0.335601
HSPD1	LUAD	LUSC	14	6	0.258	0.48974	-0.0163518
SEC23B	LUAD	LUSC	13	6	0.258	0.48974	0.343493
PIP4K2A	LUAD	LUSC	14	6	0.259	0.491014	0.130231
STXBP2	LUAD	LUSC	14	6	0.261	0.494178	0.022364
ABHD14B	LUAD	LUSC	13	6	0.262	0.49419	0.173298
RPS12	LUAD	LUSC	14	6	0.262	0.49419	-0.199433
TWF2	LUAD	LUSC	14	6	0.262	0.49419	-0.0175576
COPS4	LUAD	LUSC	13	6	0.263	0.494825	-0.150537
MYL6	LUAD	LUSC	14	6	0.263	0.494825	-0.233914
GGH	LUAD	LUSC	14	6	0.266	0.499839	0.189918
EIF3B	LUAD	LUSC	14	6	0.267	0.500457	-0.274611
LRRC47	LUAD	LUSC	14	6	0.267	0.500457	-0.217263
PGLS	LUAD	LUSC	14	6	0.268	0.501701	-0.0190324
GRB2	LUAD	LUSC	14	6	0.269	0.502942	0.555713
NACA	LUAD	LUSC	14	6	0.27	0.50418	-0.112869
IGLV5-39	LUAD	LUSC	14	6	0.271	0.505415	0.341825
APOM	LUAD	LUSC	14	6	0.275	0.508426	0.446555
ATP5PO	LUAD	LUSC	14	6	0.275	0.508426	-0.37369
FIBP	LUAD	LUSC	13	6	0.273	0.508426	-0.0378638
GNAI2	LUAD	LUSC	14	6	0.274	0.508426	-0.120889
NDRG1	LUAD	LUSC	13	6	0.275	0.508426	-0.295189
RDH11	LUAD	LUSC	13	6	0.274	0.508426	-0.343125
RHOH	LUAD	LUSC	13	6	0.275	0.508426	-0.22842
CA1	LUAD	LUSC	14	6	0.276	0.508928	0.0334687
CACNG6	LUAD	LUSC	13	6	0.277	0.508928	0.066401
PSAP	LUAD	LUSC	14	6	0.277	0.508928	0.359245
PSMB10	LUAD	LUSC	14	6	0.278	0.508928	0.06328
PTPA	LUAD	LUSC	14	6	0.278	0.508928	0.00418046
RAD23B	LUAD	LUSC	14	6	0.278	0.508928	0.0205964
UMOD	LUAD	LUSC	14	6	0.276	0.508928	0.262506
VNN1	LUAD	LUSC	14	6	0.277	0.508928	0.38894
NEDD8	LUAD	LUSC	14	6	0.279	0.510132	0.0352913
ACTR1A	LUAD	LUSC	14	6	0.281	0.511232	-0.0635397
CHP1	LUAD	LUSC	14	6	0.282	0.511232	0.307639
EIF5	LUAD	LUSC	14	6	0.282	0.511232	-0.0281912
HSPE1	LUAD	LUSC	14	6	0.28	0.511232	-0.132151
PGP	LUAD	LUSC	14	6	0.281	0.511232	-0.227155
RPS4X	LUAD	LUSC	14	6	0.282	0.511232	-0.15823
ZDHHC20	LUAD	LUSC	14	6	0.282	0.511232	0.441076
GLUD1	LUAD	LUSC	14	6	0.283	0.512422	-0.377118
PLTP	LUAD	LUSC	14	6	0.284	0.51361	0.0384528
CAST	LUAD	LUSC	14	6	0.285	0.514794	-0.427343
SYNE1	LUAD	LUSC	14	6	0.287	0.51778	0.287172
ARHGAP9	LUAD	LUSC	13	6	0.288	0.518331	0.0336375
DERA	LUAD	LUSC	14	6	0.288	0.518331	-0.330718
TPI1	LUAD	LUSC	14	6	0.29	0.521301	0.172579
CDH13	LUAD	LUSC	14	6	0.291	0.521841	0.195928
STUB1	LUAD	LUSC	14	6	0.291	0.521841	0.691532
SH3KBP1	LUAD	LUSC	14	6	0.292	0.523006	-0.116035
PLAA	LUAD	LUSC	13	6	0.294	0.525327	-0.0758141
TKT	LUAD	LUSC	14	6	0.294	0.525327	0.0469441
SNAPIN	LUAD	LUSC	13	6	0.295	0.526483	-0.154822
FUCA1	LUAD	LUSC	14	6	0.296	0.527007	0.209445
RHOC	LUAD	LUSC	14	6	0.296	0.527007	0.0637885
S100A11	LUAD	LUSC	14	6	0.297	0.527529	0.54398
VTN	LUAD	LUSC	14	6	0.297	0.527529	0.175314
DOCK8	LUAD	LUSC	14	6	0.298	0.528048	-0.140846
PACS1	LUAD	LUSC	13	6	0.298	0.528048	0.151411
TRIM25	LUAD	LUSC	13	6	0.299	0.529191	-0.276163
AFM	LUAD	LUSC	14	6	0.302	0.530099	0.121841
ALDH9A1	LUAD	LUSC	14	6	0.302	0.530099	-0.319779
EIF4A1	LUAD	LUSC	14	6	0.301	0.530099	-0.280222
PSMA5	LUAD	LUSC	14	6	0.302	0.530099	0.156512
SLC16A3	LUAD	LUSC	13	6	0.301	0.530099	0.273151
SNTB1	LUAD	LUSC	13	6	0.301	0.530099	-0.132788
U2AF2	LUAD	LUSC	13	6	0.301	0.530099	-0.238365
CD247	LUAD	LUSC	14	6	0.303	0.530489	-0.168362
GALM	LUAD	LUSC	13	6	0.304	0.530489	-0.155901
NEK7	LUAD	LUSC	14	6	0.304	0.530489	-0.216808
RNF149	LUAD	LUSC	13	6	0.303	0.530489	1.64574
SH3BGRL	LUAD	LUSC	14	6	0.304	0.530489	0.0230207
GLG1	LUAD	LUSC	14	6	0.305	0.530992	0.247954
TMED10	LUAD	LUSC	14	6	0.305	0.530992	0.181499
BZW1	LUAD	LUSC	13	6	0.306	0.532112	-0.0524474
CLIP1	LUAD	LUSC	14	6	0.307	0.532609	-0.419563
VPS26A	LUAD	LUSC	14	6	0.307	0.532609	0.401651
CCT6A	LUAD	LUSC	14	6	0.312	0.533223	-0.101973
CDH5	LUAD	LUSC	13	6	0.308	0.533223	-0.112416
HMGB1	LUAD	LUSC	13	6	0.311	0.533223	-0.710497
HNRNPA0	LUAD	LUSC	13	6	0.311	0.533223	-0.203862
MTAP	LUAD	LUSC	14	6	0.312	0.533223	0.175555
PA2G4	LUAD	LUSC	14	6	0.31	0.533223	-0.141428
RFTN1	LUAD	LUSC	13	6	0.312	0.533223	-0.0109588
RPS19	LUAD	LUSC	14	6	0.311	0.533223	-0.106596
SELENBP1	LUAD	LUSC	14	6	0.311	0.533223	0.116751
SETSIP;SET;SET;SET;SET	LUAD	LUSC	14	6	0.312	0.533223	0.226419
TCIRG1	LUAD	LUSC	14	6	0.31	0.533223	-0.0553378
TMC6	LUAD	LUSC	14	6	0.311	0.533223	0.137533
UQCRC1	LUAD	LUSC	14	6	0.312	0.533223	-0.566829
CTPS1	LUAD	LUSC	13	6	0.314	0.534194	0.0495059
ICAM3	LUAD	LUSC	14	6	0.314	0.534194	-0.0378647
IGLV3-19	LUAD	LUSC	14	6	0.314	0.534194	0.353551
THBS4	LUAD	LUSC	13	6	0.313	0.534194	0.171262
SWAP70	LUAD	LUSC	14	6	0.315	0.535285	0.142456
CD14	LUAD	LUSC	14	6	0.316	0.536373	0.0776102
CACNA2D1	LUAD	LUSC	14	6	0.318	0.539155	0.134401
A1BG	LUAD	LUSC	14	6	0.321	0.543007	0.547787
CFP	LUAD	LUSC	14	6	0.321	0.543007	0.316764
LGALS3BP	LUAD	LUSC	14	6	0.323	0.545154	1.39379
NOTCH1	LUAD	LUSC	14	6	0.323	0.545154	0.385869
CCT8	LUAD	LUSC	14	6	0.325	0.547291	-0.0256134
RGS10	LUAD	LUSC	14	6	0.325	0.547291	0.0673235
ANXA7	LUAD	LUSC	14	6	0.326	0.547739	-0.098675
DDX19A	LUAD	LUSC	13	6	0.326	0.547739	-0.0865655
HADH	LUAD	LUSC	14	6	0.327	0.548801	0.156882
CBR1	LUAD	LUSC	14	6	0.328	0.549244	-0.025145
TAOK3	LUAD	LUSC	14	6	0.328	0.549244	0.045425
PDIA6	LUAD	LUSC	14	6	0.329	0.5503	-0.135578
CASP3	LUAD	LUSC	13	6	0.331	0.551174	-0.193923
GNS	LUAD	LUSC	14	6	0.33	0.551174	-0.427579
INPP4A	LUAD	LUSC	13	6	0.331	0.551174	0.00781088
YARS1	LUAD	LUSC	14	6	0.331	0.551174	0.176135
CALR	LUAD	LUSC	14	6	0.333	0.552654	-0.260683
DNM1L	LUAD	LUSC	14	6	0.333	0.552654	0.316898
GLIPR2	LUAD	LUSC	14	6	0.333	0.552654	0.634255
ATP2B4	LUAD	LUSC	14	6	0.335	0.552898	-0.484643
EIF4H	LUAD	LUSC	14	6	0.334	0.552898	-0.262793
EML4	LUAD	LUSC	14	6	0.335	0.552898	-0.196187
PDCD6	LUAD	LUSC	14	6	0.335	0.552898	0.0650799
PGM2	LUAD	LUSC	14	6	0.334	0.552898	0.168719
CLIC1	LUAD	LUSC	14	6	0.336	0.553936	-0.105045
GZMK	LUAD	LUSC	14	6	0.337	0.554971	-0.366765
CNDP1	LUAD	LUSC	14	6	0.339	0.555811	0.162424
GRK6	LUAD	LUSC	14	6	0.339	0.555811	-0.085729
KIT	LUAD	LUSC	14	6	0.339	0.555811	0.460005
RALY	LUAD	LUSC	14	6	0.339	0.555811	-0.305161
AGT	LUAD	LUSC	14	6	0.341	0.556643	0.0450704
DYNLRB2;DYNLRB1	LUAD	LUSC	14	6	0.341	0.556643	0.127312
GAPDH	LUAD	LUSC	14	6	0.341	0.556643	-0.171581
MPP1	LUAD	LUSC	14	6	0.341	0.556643	0.402941
ARPC4	LUAD	LUSC	14	6	0.342	0.557666	-0.0617312
RPS23	LUAD	LUSC	14	6	0.344	0.560314	-0.120397
ARF3;ARF1	LUAD	LUSC	14	6	0.346	0.562957	-0.0572892
STK4	LUAD	LUSC	14	6	0.347	0.563969	0.0197618
DDB1	LUAD	LUSC	14	6	0.349	0.566603	-0.0615512
ATP1A1	LUAD	LUSC	14	6	0.35	0.567609	0.0741168
RAB14	LUAD	LUSC	14	6	0.351	0.568612	0.0597103
PSMA3	LUAD	LUSC	14	6	0.352	0.569614	0.117795
HABP2	LUAD	LUSC	14	6	0.354	0.57223	0.0651683
SDC4	LUAD	LUSC	14	6	0.355	0.573225	0.517073
DPP7	LUAD	LUSC	13	6	0.356	0.573598	0.509803
SACM1L	LUAD	LUSC	14	6	0.356	0.573598	-0.269486
CFB	LUAD	LUSC	14	6	0.357	0.57397	0.188106
PRDX3	LUAD	LUSC	14	6	0.357	0.57397	-0.0223418
NUCB1	LUAD	LUSC	14	6	0.359	0.575944	-0.122116
TUBA4A	LUAD	LUSC	14	6	0.359	0.575944	-0.410551
TFRC	LUAD	LUSC	14	6	0.36	0.576928	0.679992
ATP2A2	LUAD	LUSC	14	6	0.361	0.57791	0.00957063
ITGB3	LUAD	LUSC	14	6	0.362	0.57889	-0.0989568
LDLR	LUAD	LUSC	14	6	0.363	0.579867	0.145269
IGHV3-64D	LUAD	LUSC	14	6	0.365	0.582439	1.19033
CAPZA2	LUAD	LUSC	14	6	0.366	0.582788	0.0194215
CORO7	LUAD	LUSC	14	6	0.366	0.582788	-0.142883
HYOU1	LUAD	LUSC	14	6	0.367	0.583757	-0.385784
SLAMF1	LUAD	LUSC	14	6	0.368	0.584102	-0.66583
SNRPD3	LUAD	LUSC	14	6	0.368	0.584102	-0.00321377
ARHGAP17	LUAD	LUSC	14	6	0.37	0.586652	0.172935
PAICS	LUAD	LUSC	13	6	0.371	0.587614	0.688473
FERMT3	LUAD	LUSC	14	6	0.372	0.588573	0.0696693
CTSC	LUAD	LUSC	14	6	0.373	0.58953	-0.328717
SSR4	LUAD	LUSC	14	6	0.374	0.590485	-0.244296
FDPS	LUAD	LUSC	14	6	0.376	0.59114	-0.198754
PEPD	LUAD	LUSC	14	6	0.376	0.59114	0.0322535
RDX	LUAD	LUSC	14	6	0.375	0.59114	-0.179064
TSTA3	LUAD	LUSC	13	6	0.376	0.59114	-0.0289868
TES	LUAD	LUSC	14	6	0.377	0.592088	0.112603
LCP2	LUAD	LUSC	14	6	0.378	0.593035	0.256876
COPZ1	LUAD	LUSC	14	6	0.379	0.593356	-0.350579
SEC22B	LUAD	LUSC	13	6	0.379	0.593356	0.0284563
RPS21	LUAD	LUSC	14	6	0.38	0.593675	-0.0953642
SSB	LUAD	LUSC	14	6	0.38	0.593675	-0.112937
ALCAM	LUAD	LUSC	14	6	0.381	0.593692	0.147456
DCK	LUAD	LUSC	14	6	0.382	0.593692	-0.0689227
FLNA	LUAD	LUSC	14	6	0.382	0.593692	-0.554553
TMSB10	LUAD	LUSC	14	6	0.381	0.593692	-0.146696
TXNDC17	LUAD	LUSC	14	6	0.382	0.593692	0.120184
LTF	LUAD	LUSC	13	6	0.383	0.594626	-0.111904
ARPC1B	LUAD	LUSC	14	6	0.384	0.594941	0.0784196
PRKAG1	LUAD	LUSC	14	6	0.384	0.594941	-0.281127
ENO2	LUAD	LUSC	14	6	0.385	0.595871	-0.221471
APOC2	LUAD	LUSC	14	6	0.386	0.595876	-0.248787
CYRIB	LUAD	LUSC	14	6	0.387	0.595876	0.176277
MYO1E	LUAD	LUSC	14	6	0.386	0.595876	-0.0394706
OLA1	LUAD	LUSC	14	6	0.387	0.595876	-0.106492
SUB1	LUAD	LUSC	14	6	0.387	0.595876	-0.168096
ARPC2	LUAD	LUSC	14	6	0.389	0.597107	-0.210478
GSTM2	LUAD	LUSC	14	6	0.389	0.597107	0.742847
PSME1	LUAD	LUSC	14	6	0.389	0.597107	-0.23406
FN1	LUAD	LUSC	14	6	0.391	0.598945	0.00892117
MAP4K4	LUAD	LUSC	14	6	0.391	0.598945	-0.084088
VARS1	LUAD	LUSC	14	6	0.395	0.604451	0.112237
TNFRSF18	LUAD	LUSC	14	6	0.396	0.605361	0.32877
ABI1	LUAD	LUSC	14	6	0.397	0.605648	-0.272867
EWSR1	LUAD	LUSC	13	6	0.397	0.605648	-0.12124
AHCY	LUAD	LUSC	14	6	0.401	0.609259	-0.0268438
EVI2B	LUAD	LUSC	13	6	0.4	0.609259	0.12379
NAXE	LUAD	LUSC	14	6	0.401	0.609259	0.186599
SYNCRIP	LUAD	LUSC	14	6	0.401	0.609259	-0.270096
ANP32B	LUAD	LUSC	14	6	0.404	0.610089	-0.070188
FLOT1	LUAD	LUSC	14	6	0.403	0.610089	0.0876583
GLRX3	LUAD	LUSC	14	6	0.404	0.610089	-0.217501
IMPDH2	LUAD	LUSC	14	6	0.403	0.610089	-0.0487769
LRG1	LUAD	LUSC	14	6	0.404	0.610089	0.0345765
STX4	LUAD	LUSC	13	6	0.403	0.610089	-0.0813137
PTBP1	LUAD	LUSC	14	6	0.405	0.610981	-0.48879
PSMA6	LUAD	LUSC	14	6	0.408	0.614264	0.147744
VCP	LUAD	LUSC	14	6	0.408	0.614264	-0.118469
ARF4	LUAD	LUSC	13	6	0.41	0.616653	0.0546671
FBL	LUAD	LUSC	13	6	0.412	0.618414	-0.457614
OTUB1	LUAD	LUSC	14	6	0.412	0.618414	-0.151561
AIP	LUAD	LUSC	14	6	0.414	0.619547	-0.0905281
MARCKSL1	LUAD	LUSC	14	6	0.414	0.619547	-0.780411
TYMP	LUAD	LUSC	14	6	0.414	0.619547	0.330182
MATR3	LUAD	LUSC	13	6	0.415	0.620421	-0.357564
ARF5	LUAD	LUSC	14	6	0.417	0.622787	0.182218
RPL24	LUAD	LUSC	14	6	0.418	0.623656	-0.239928
CCT3	LUAD	LUSC	14	6	0.426	0.634323	0.000709487
HLA-C	LUAD	LUSC	14	6	0.426	0.634323	0.437354
SCAMP2	LUAD	LUSC	13	6	0.428	0.636666	-0.0967862
DDX3X	LUAD	LUSC	14	6	0.429	0.636884	0.0323682
RAB5C	LUAD	LUSC	14	6	0.429	0.636884	-0.0684822
QDPR	LUAD	LUSC	14	6	0.431	0.639217	-0.0571711
RPL23	LUAD	LUSC	14	6	0.432	0.640064	-0.0177147
HNRNPH3	LUAD	LUSC	14	6	0.434	0.641752	0.234165
NASP	LUAD	LUSC	14	6	0.434	0.641752	0.517331
VAMP8	LUAD	LUSC	14	6	0.435	0.642594	0.911324
RGS19	LUAD	LUSC	13	6	0.436	0.642798	0.0964778
TNC	LUAD	LUSC	14	6	0.436	0.642798	0.323892
DIP2B	LUAD	LUSC	14	6	0.437	0.643002	0.0610309
SH3BGRL3	LUAD	LUSC	14	6	0.437	0.643002	0.0892587
GSTK1	LUAD	LUSC	13	6	0.438	0.643205	-0.268515
HBG1	LUAD	LUSC	14	6	0.438	0.643205	0.340197
ANPEP	LUAD	LUSC	14	6	0.439	0.643407	0.252366
NIF3L1	LUAD	LUSC	13	6	0.439	0.643407	0.116909
NSDHL	LUAD	LUSC	13	6	0.44	0.643608	0.14816
SH2D1A	LUAD	LUSC	14	6	0.44	0.643608	0.355629
CXCR4	LUAD	LUSC	13	6	0.441	0.644439	0.603002
RAN	LUAD	LUSC	14	6	0.442	0.645268	0.107661
AHSA1	LUAD	LUSC	13	6	0.443	0.646096	0.079469
EVL	LUAD	LUSC	14	6	0.444	0.646922	0.0216967
SEPTIN6	LUAD	LUSC	14	6	0.445	0.647746	0.129169
GZMH	LUAD	LUSC	14	6	0.446	0.648569	-0.876495
PI16	LUAD	LUSC	14	6	0.447	0.64939	0.163121
ATP5F1E;ATP5F1EP2	LUAD	LUSC	14	6	0.451	0.652027	-0.319657
NPTN	LUAD	LUSC	13	6	0.451	0.652027	1.07156
PLP2	LUAD	LUSC	14	6	0.451	0.652027	-0.00104278
RAB18	LUAD	LUSC	14	6	0.451	0.652027	0.199276
RTN4RL2	LUAD	LUSC	13	6	0.451	0.652027	0.150334
C1QB	LUAD	LUSC	14	6	0.453	0.653652	-0.115949
DEFA1;DEFA3	LUAD	LUSC	14	5	0.453	0.653652	1.70997
DCTN2	LUAD	LUSC	13	6	0.454	0.654462	0.141959
LYN	LUAD	LUSC	14	6	0.456	0.65671	0.0733488
SERPINB9	LUAD	LUSC	14	6	0.457	0.657516	-0.17108
LCK	LUAD	LUSC	14	6	0.458	0.65832	0.246071
NIT2	LUAD	LUSC	14	6	0.462	0.66343	0.048961
UBE2V1	LUAD	LUSC	14	6	0.463	0.664227	-0.00095534
DNAJB11	LUAD	LUSC	14	6	0.464	0.664384	-0.334499
PTPN1	LUAD	LUSC	13	6	0.464	0.664384	-0.0515413
TPD52L2	LUAD	LUSC	14	6	0.465	0.665177	0.251258
PAFAH1B1	LUAD	LUSC	14	6	0.467	0.667398	-0.0179382
ACLY	LUAD	LUSC	14	6	0.468	0.668188	-0.18371
CANX	LUAD	LUSC	14	6	0.469	0.668336	-0.018957
PBDC1	LUAD	LUSC	13	6	0.469	0.668336	-0.132724
NAMPT	LUAD	LUSC	13	6	0.47	0.668484	0.370148
PRKAA1	LUAD	LUSC	14	6	0.47	0.668484	0.582186
PDIA3	LUAD	LUSC	14	6	0.474	0.673531	-0.388553
CSF1	LUAD	LUSC	14	6	0.475	0.673669	0.311614
MDH2	LUAD	LUSC	14	6	0.475	0.673669	-0.243809
PFDN1	LUAD	LUSC	14	6	0.476	0.673806	-0.149149
SLC3A2	LUAD	LUSC	14	6	0.476	0.673806	0.41536
CCT7	LUAD	LUSC	14	6	0.479	0.67741	-0.132623
ACOT7	LUAD	LUSC	14	6	0.48	0.678182	0.032634
RALA	LUAD	LUSC	14	6	0.481	0.678952	0.1999
CETP	LUAD	LUSC	14	6	0.488	0.688181	0.144021
GMPS	LUAD	LUSC	14	6	0.489	0.688941	0.0036879
AFAP1L2	LUAD	LUSC	13	6	0.49	0.689698	0.563087
B2M	LUAD	LUSC	14	6	0.492	0.691209	0.0424412
MAGOHB	LUAD	LUSC	14	6	0.492	0.691209	-0.0405608
IGLV2-23	LUAD	LUSC	14	5	0.495	0.694117	0.351846
TALDO1	LUAD	LUSC	14	6	0.495	0.694117	0.096169
SFPQ	LUAD	LUSC	14	6	0.496	0.694866	-0.126966
CLIC4	LUAD	LUSC	13	6	0.499	0.696453	0.00455962
ECHDC1	LUAD	LUSC	13	6	0.499	0.696453	-0.118573
HNRNPAB	LUAD	LUSC	14	6	0.499	0.696453	-0.132477
VASP	LUAD	LUSC	14	6	0.498	0.696453	0.18936
APOA4	LUAD	LUSC	14	6	0.5	0.696545	-0.0398036
PTBP3	LUAD	LUSC	14	6	0.5	0.696545	0.00716048
CAPNS1	LUAD	LUSC	14	6	0.503	0.700071	-0.224057
AZGP1	LUAD	LUSC	14	6	0.505	0.702199	0.232146
CHMP1A	LUAD	LUSC	14	6	0.506	0.702935	-0.00626045
C1QC	LUAD	LUSC	14	6	0.507	0.703669	0.0171336
SEC13	LUAD	LUSC	13	6	0.508	0.704401	0.234276
LMNA	LUAD	LUSC	14	6	0.509	0.705133	0.577917
SSBP1	LUAD	LUSC	14	6	0.51	0.705863	0.972059
PNP	LUAD	LUSC	14	6	0.511	0.706591	0.0114293
GOLGA7	LUAD	LUSC	14	6	0.515	0.711463	0.2926
CCL5	LUAD	LUSC	14	6	0.517	0.712906	0.129641
STK38	LUAD	LUSC	14	6	0.517	0.712906	-0.0670461
PSMA7	LUAD	LUSC	14	6	0.518	0.713625	0.0343237
NPM1	LUAD	LUSC	14	6	0.519	0.713685	-0.313668
RPS27A	LUAD	LUSC	14	6	0.519	0.713685	0.599186
PTPRG	LUAD	LUSC	14	6	0.52	0.714401	-0.0661441
ERBIN	LUAD	LUSC	13	6	0.524	0.718574	-0.0374611
ERP44	LUAD	LUSC	14	6	0.524	0.718574	-0.213901
CTSS	LUAD	LUSC	14	6	0.525	0.719284	-0.0229896
MYL12B;MYL12A	LUAD	LUSC	14	6	0.526	0.719993	-0.268336
ATP5F1C	LUAD	LUSC	14	6	0.527	0.7207	-0.235093
ITGA2	LUAD	LUSC	14	6	0.528	0.720747	0.0483454
LDHA	LUAD	LUSC	14	6	0.528	0.720747	0.13826
ILF3	LUAD	LUSC	14	6	0.529	0.721452	-0.0137521
CNDP2	LUAD	LUSC	14	6	0.53	0.722155	-0.40981
RAB6A	LUAD	LUSC	14	6	0.532	0.724219	0.0777904
ENPEP	LUAD	LUSC	14	6	0.533	0.724919	-0.020987
MARS1	LUAD	LUSC	13	6	0.535	0.726976	0.0791764
MAN2B1	LUAD	LUSC	13	6	0.536	0.727672	-0.216432
STAT5B	LUAD	LUSC	13	6	0.537	0.728367	-0.0478535
DTX3L	LUAD	LUSC	13	6	0.538	0.729061	-0.12287
ITGB2	LUAD	LUSC	14	6	0.54	0.731107	-0.0792574
B4GALT1	LUAD	LUSC	14	6	0.541	0.731797	0.541405
PGK1	LUAD	LUSC	14	6	0.542	0.732486	-0.0981839
AP1G1	LUAD	LUSC	14	6	0.545	0.732559	-0.0209168
ARPC1A	LUAD	LUSC	14	6	0.544	0.732559	-0.170858
GNA13	LUAD	LUSC	14	6	0.545	0.732559	0.273433
GSK3A	LUAD	LUSC	13	6	0.544	0.732559	-0.106342
MTPN	LUAD	LUSC	14	6	0.544	0.732559	0.111223
SERPINB1	LUAD	LUSC	14	6	0.545	0.732559	-0.347782
EEF1D	LUAD	LUSC	14	6	0.546	0.732583	-0.00184972
VCAN	LUAD	LUSC	14	6	0.546	0.732583	0.113838
CIB1	LUAD	LUSC	14	6	0.547	0.733265	-0.0842963
ATP2B1	LUAD	LUSC	14	6	0.548	0.733946	-0.115807
VPS45	LUAD	LUSC	13	6	0.55	0.735964	0.045151
RAP1A	LUAD	LUSC	14	6	0.552	0.737978	-0.00476637
RPS6KA1	LUAD	LUSC	13	6	0.553	0.737993	0.147497
STMN1	LUAD	LUSC	14	6	0.553	0.737993	-0.621542
SLC39A14	LUAD	LUSC	13	6	0.557	0.742667	-0.218418
EIF3E	LUAD	LUSC	14	6	0.558	0.742673	-0.13436
NUDT5	LUAD	LUSC	14	6	0.558	0.742673	0.00212517
GNB1	LUAD	LUSC	14	6	0.559	0.742679	-0.147631
PHB2	LUAD	LUSC	14	6	0.559	0.742679	0.172052
CKM	LUAD	LUSC	14	6	0.56	0.743345	-0.0507376
FMC1	LUAD	LUSC	14	6	0.561	0.744011	0.131212
EIF3D	LUAD	LUSC	14	6	0.563	0.745338	-0.198731
HSPA5	LUAD	LUSC	14	6	0.563	0.745338	-0.20355
APRT	LUAD	LUSC	14	6	0.564	0.746	0.0570793
MOB1B;MOB1B;MOB1A	LUAD	LUSC	14	6	0.565	0.746661	0.240256
ERH	LUAD	LUSC	14	6	0.566	0.74732	-0.234948
MYDGF	LUAD	LUSC	14	6	0.567	0.747979	-0.182159
CCT5	LUAD	LUSC	14	6	0.568	0.748636	-0.0215354
ANTXR2	LUAD	LUSC	14	6	0.569	0.749292	0.135321
IFITM1	LUAD	LUSC	14	6	0.573	0.753894	0.210119
C1QBP	LUAD	LUSC	14	6	0.574	0.754544	-0.145705
DPYSL2	LUAD	LUSC	14	6	0.576	0.755842	0.0735587
LAMP1	LUAD	LUSC	14	6	0.576	0.755842	0.460801
RBMX	LUAD	LUSC	14	6	0.577	0.756489	0.12836
VPS25	LUAD	LUSC	14	6	0.58	0.759754	-0.15005
CLTB	LUAD	LUSC	13	6	0.583	0.761678	-0.0237961
DDX39A	LUAD	LUSC	14	6	0.582	0.761678	0.146433
NAGK	LUAD	LUSC	14	6	0.583	0.761678	0.211084
ACSL4	LUAD	LUSC	13	6	0.584	0.762317	-0.0516483
CAP1	LUAD	LUSC	14	6	0.585	0.762955	0.10252
HSPA4	LUAD	LUSC	14	6	0.59	0.767463	-0.00763374
PLG	LUAD	LUSC	14	6	0.589	0.767463	0.300997
TMSB4X	LUAD	LUSC	14	6	0.59	0.767463	-0.110875
KRT10	LUAD	LUSC	14	6	0.592	0.769394	-0.81232
GZMA	LUAD	LUSC	14	6	0.595	0.771277	-0.212388
SLC1A4	LUAD	LUSC	14	6	0.595	0.771277	-0.0995338
TNFSF10	LUAD	LUSC	13	6	0.595	0.771277	1.1443
GLO1	LUAD	LUSC	13	6	0.597	0.773198	-0.264941
BLMH	LUAD	LUSC	14	6	0.599	0.774444	0.0703191
PDXK	LUAD	LUSC	14	6	0.599	0.774444	-0.00631265
GSPT1	LUAD	LUSC	13	6	0.604	0.778883	-0.0874489
PTGES3	LUAD	LUSC	14	6	0.603	0.778883	0.149473
SLAMF6	LUAD	LUSC	14	6	0.604	0.778883	0.114143
EFEMP1	LUAD	LUSC	13	6	0.606	0.780788	0.2642
DDX21	LUAD	LUSC	13	6	0.61	0.784586	-0.148279
MB	LUAD	LUSC	13	6	0.61	0.784586	0.161651
GHR	LUAD	LUSC	14	6	0.613	0.787766	0.126011
TUBA1B;TUBA1A;TUBA1A	LUAD	LUSC	14	6	0.614	0.788372	-0.0776367
FGA	LUAD	LUSC	14	6	0.616	0.789581	-0.0328384
MAPRE1	LUAD	LUSC	14	6	0.616	0.789581	-0.229302
APEH	LUAD	LUSC	14	6	0.62	0.794026	0.0273069
USP5	LUAD	LUSC	14	6	0.621	0.794624	-0.222697
SPP2	LUAD	LUSC	14	6	0.622	0.795222	0.0495296
AP2A2	LUAD	LUSC	14	6	0.623	0.795818	0.0239384
EEF1A1	LUAD	LUSC	14	6	0.624	0.796242	-0.0409817
FCER1G	LUAD	LUSC	14	6	0.626	0.796242	-0.0376961
PLEK	LUAD	LUSC	14	6	0.626	0.796242	-0.272308
PSMA1	LUAD	LUSC	14	6	0.626	0.796242	0.145593
SLC2A3	LUAD	LUSC	14	6	0.626	0.796242	0.048553
FKBP4	LUAD	LUSC	14	6	0.629	0.798696	-0.0618606
RPL26	LUAD	LUSC	14	6	0.629	0.798696	0.0598157
ANP32E	LUAD	LUSC	14	6	0.633	0.800955	0.364612
CCT2	LUAD	LUSC	14	6	0.634	0.800955	0.239809
FAM3C	LUAD	LUSC	13	6	0.632	0.800955	0.518834
PRKCQ	LUAD	LUSC	13	6	0.634	0.800955	0.0985575
RCSD1	LUAD	LUSC	13	6	0.633	0.800955	0.0112417
RPL34	LUAD	LUSC	14	6	0.633	0.800955	-0.00577331
CD151	LUAD	LUSC	14	6	0.635	0.80154	0.318373
AP3B1	LUAD	LUSC	14	6	0.638	0.803191	-0.270708
ARPC5	LUAD	LUSC	14	6	0.639	0.803191	-0.00107085
DSTN	LUAD	LUSC	14	6	0.638	0.803191	-0.0527044
EIF4B	LUAD	LUSC	13	6	0.639	0.803191	-0.282628
SAR1A	LUAD	LUSC	14	6	0.638	0.803191	0.217975
PLA2G15	LUAD	LUSC	13	6	0.642	0.806182	0.21043
PRDX5	LUAD	LUSC	14	6	0.643	0.806182	-0.0222969
PREX1	LUAD	LUSC	14	6	0.643	0.806182	-0.0470934
VSIR	LUAD	LUSC	13	6	0.644	0.806757	0.0160874
AK2	LUAD	LUSC	14	6	0.645	0.807332	-0.138283
GNAS	LUAD	LUSC	14	6	0.647	0.809157	0.183764
ACE	LUAD	LUSC	14	6	0.652	0.811329	0.179096
ARHGAP18	LUAD	LUSC	13	6	0.652	0.811329	-0.313038
CRISP3	LUAD	LUSC	14	6	0.651	0.811329	0.0209846
KCNAB2	LUAD	LUSC	14	6	0.652	0.811329	-0.219026
RAB8A	LUAD	LUSC	14	6	0.652	0.811329	0.0873327
STX7	LUAD	LUSC	14	6	0.65	0.811329	0.0217508
GART	LUAD	LUSC	14	6	0.654	0.812463	-0.0390369
TUFM	LUAD	LUSC	13	6	0.654	0.812463	0.0368647
F13A1	LUAD	LUSC	13	6	0.656	0.81348	-0.664064
GZMB	LUAD	LUSC	14	6	0.657	0.81348	0.0743172
ITGA5	LUAD	LUSC	14	6	0.657	0.81348	0.0406076
RAB8B	LUAD	LUSC	14	6	0.656	0.81348	-0.124201
CST3	LUAD	LUSC	13	6	0.662	0.818992	0.261727
ACTR3	LUAD	LUSC	14	6	0.664	0.820785	-0.0155701
RSU1	LUAD	LUSC	14	6	0.665	0.821341	-0.137138
SLC30A1	LUAD	LUSC	13	6	0.667	0.82313	-0.36822
BIN2	LUAD	LUSC	14	6	0.668	0.823683	-0.200157
TBCA	LUAD	LUSC	14	6	0.669	0.824235	-0.0399603
ATP1B3	LUAD	LUSC	14	6	0.67	0.824785	0.762992
GPSM3	LUAD	LUSC	13	6	0.671	0.825336	0.0301187
INS	LUAD	LUSC	14	6	0.678	0.831888	-0.286347
LMNB1	LUAD	LUSC	14	6	0.678	0.831888	0.164331
SFT2D2	LUAD	LUSC	13	6	0.678	0.831888	0.427267
IGFBP3	LUAD	LUSC	14	6	0.679	0.832431	-0.156367
FKBP3	LUAD	LUSC	13	6	0.68	0.832972	0.278127
HLA-DRA	LUAD	LUSC	14	6	0.683	0.835961	-0.447565
GANAB	LUAD	LUSC	14	6	0.685	0.83635	-0.0813158
GNAQ	LUAD	LUSC	13	6	0.685	0.83635	0.369154
HSP90AB1	LUAD	LUSC	14	6	0.684	0.83635	0.108756
GNB2	LUAD	LUSC	14	6	0.686	0.836886	-0.0396334
PGAM1	LUAD	LUSC	14	6	0.687	0.837422	0.0798108
JAK3	LUAD	LUSC	14	6	0.692	0.840769	0.494999
PFKL	LUAD	LUSC	14	6	0.692	0.840769	-0.116986
TMEM33	LUAD	LUSC	14	6	0.691	0.840769	0.123605
TSTD1	LUAD	LUSC	14	6	0.691	0.840769	-0.206383
ALDH16A1	LUAD	LUSC	14	6	0.694	0.841517	0.14441
CMPK1	LUAD	LUSC	14	6	0.694	0.841517	-0.0527175
GARS1	LUAD	LUSC	14	6	0.696	0.841517	-0.133639
HEXB	LUAD	LUSC	14	6	0.696	0.841517	-0.246144
IL21	LUAD	LUSC	14	6	0.695	0.841517	-0.143513
ITGA6	LUAD	LUSC	14	6	0.695	0.841517	-0.0527499
KIR2DS2	LUAD	LUSC	13	6	0.697	0.842044	-0.16509
CPNE3	LUAD	LUSC	14	6	0.7	0.842258	0.249412
GMIP	LUAD	LUSC	13	6	0.698	0.842258	0.0842087
GNPDA1	LUAD	LUSC	13	6	0.7	0.842258	0.161546
MAN1A1	LUAD	LUSC	14	6	0.7	0.842258	0.392157
YWHAG	LUAD	LUSC	14	6	0.7	0.842258	-0.0823738
FH	LUAD	LUSC	13	6	0.701	0.842782	-0.365673
ATP6V1B2	LUAD	LUSC	14	6	0.702	0.843304	0.0980776
UBE2NL	LUAD	LUSC	14	6	0.703	0.843826	0.105327
COL6A3	LUAD	LUSC	14	6	0.704	0.844347	0.244664
TSG101	LUAD	LUSC	14	6	0.705	0.844867	0.051916
BLVRA	LUAD	LUSC	14	6	0.707	0.846584	-0.223198
LAG3	LUAD	LUSC	13	6	0.708	0.847102	0.676084
APOC3	LUAD	LUSC	14	6	0.709	0.847619	-0.0129437
NME2	LUAD	LUSC	14	6	0.711	0.849329	-0.0889283
RANBP1	LUAD	LUSC	14	6	0.712	0.849843	-0.0586836
HK1	LUAD	LUSC	13	6	0.713	0.850357	-0.145342
ATP5PD	LUAD	LUSC	13	6	0.716	0.852571	0.180097
PTPRC	LUAD	LUSC	14	6	0.716	0.852571	-0.0821058
CTSW	LUAD	LUSC	14	6	0.72	0.855619	-0.543119
ECI1	LUAD	LUSC	14	6	0.721	0.855619	-0.11387
H3C1;H3-3A;H3C15	LUAD	LUSC	14	6	0.722	0.855619	0.44817
HSP90B1	LUAD	LUSC	14	6	0.721	0.855619	-0.158686
KIF2A	LUAD	LUSC	14	6	0.722	0.855619	0.0377664
TUBB	LUAD	LUSC	14	6	0.721	0.855619	-0.026307
CD82	LUAD	LUSC	13	6	0.724	0.855949	0.119012
GRHPR	LUAD	LUSC	13	6	0.724	0.855949	-0.0957185
PGAM5	LUAD	LUSC	13	6	0.723	0.855949	0.317598
FARSB	LUAD	LUSC	14	6	0.725	0.856453	0.0301344
DLST	LUAD	LUSC	14	6	0.726	0.856956	0.122183
DECR1	LUAD	LUSC	14	6	0.727	0.857458	-0.165082
CD55	LUAD	LUSC	13	6	0.729	0.859137	0.16634
HLA-A	LUAD	LUSC	14	6	0.73	0.859637	0.190788
CRYZ	LUAD	LUSC	14	6	0.732	0.859956	-0.0958006
OAF	LUAD	LUSC	13	6	0.732	0.859956	0.176404
PRG4	LUAD	LUSC	14	6	0.731	0.859956	0.0955511
CDH1	LUAD	LUSC	14	6	0.734	0.861627	0.33543
CDHR2	LUAD	LUSC	14	6	0.736	0.86194	-0.00991657
PRCP	LUAD	LUSC	13	6	0.736	0.86194	0.0148668
SERPINB8	LUAD	LUSC	14	6	0.735	0.86194	0.137651
DUT	LUAD	LUSC	13	6	0.739	0.864097	0.0665378
PHB	LUAD	LUSC	14	6	0.739	0.864097	0.120856
CAND1	LUAD	LUSC	14	6	0.741	0.865757	0.0362708
TPT1	LUAD	LUSC	14	6	0.747	0.872085	-0.049819
CD48	LUAD	LUSC	14	6	0.749	0.872372	0.32605
NCAM1	LUAD	LUSC	14	6	0.749	0.872372	0.380543
NCL	LUAD	LUSC	14	6	0.748	0.872372	0.608028
HNRNPA2B1	LUAD	LUSC	14	6	0.753	0.876346	-0.0641662
PABPN1;PABPN1;BCL2L2	LUAD	LUSC	14	6	0.758	0.878738	0.260754
PDCD1LG2	LUAD	LUSC	13	6	0.758	0.878738	0.281056
PPP3CA	LUAD	LUSC	13	6	0.758	0.878738	0.251121
PRKCSH	LUAD	LUSC	14	6	0.757	0.878738	-0.268166
SYK	LUAD	LUSC	13	6	0.757	0.878738	-0.152689
ATP5F1A	LUAD	LUSC	14	6	0.759	0.879214	0.0302491
RPL23A	LUAD	LUSC	14	6	0.76	0.87969	-0.0199926
STOML2	LUAD	LUSC	14	6	0.761	0.880164	0.0536352
CRTAC1	LUAD	LUSC	14	6	0.763	0.881111	-0.139675
MDH1	LUAD	LUSC	14	6	0.763	0.881111	0.0594115
PRKCH	LUAD	LUSC	13	6	0.765	0.882738	0.296309
ME2	LUAD	LUSC	13	6	0.766	0.883209	0.0729702
OXSR1	LUAD	LUSC	14	6	0.768	0.884831	0.126087
ARHGEF1	LUAD	LUSC	14	6	0.771	0.886234	-0.0575174
RACK1	LUAD	LUSC	14	6	0.771	0.886234	0.00160752
SRM	LUAD	LUSC	13	6	0.771	0.886234	0.378167
MAP1S	LUAD	LUSC	14	6	0.772	0.886701	0.00313619
ADGRG6	LUAD	LUSC	13	6	0.774	0.888314	0.100443
PDGFRB	LUAD	LUSC	14	6	0.778	0.892218	-0.0869899
TAF15	LUAD	LUSC	13	6	0.779	0.892679	-0.347111
PPM1A	LUAD	LUSC	13	6	0.782	0.894057	-0.0890707
SF3B3	LUAD	LUSC	13	6	0.781	0.894057	0.113837
VPS35	LUAD	LUSC	14	6	0.782	0.894057	-0.110404
ATP6V0D1	LUAD	LUSC	13	6	0.783	0.894291	0.28002
ECM1	LUAD	LUSC	13	6	0.787	0.894291	-0.569497
LPA	LUAD	LUSC	14	6	0.786	0.894291	0.0251988
LSM8	LUAD	LUSC	13	6	0.785	0.894291	0.229847
PSAT1	LUAD	LUSC	14	6	0.787	0.894291	0.10426
SNX2	LUAD	LUSC	13	6	0.787	0.894291	0.218382
TAGLN2	LUAD	LUSC	14	6	0.786	0.894291	-0.169565
VPS28	LUAD	LUSC	13	6	0.784	0.894291	-0.0324002
CCL3	LUAD	LUSC	14	6	0.79	0.896335	-0.78937
HGS	LUAD	LUSC	14	6	0.79	0.896335	-0.140385
BUB3	LUAD	LUSC	14	6	0.792	0.897239	0.0254747
HPRT1	LUAD	LUSC	14	6	0.792	0.897239	-0.2783
ALDOA	LUAD	LUSC	14	6	0.794	0.897461	-0.232686
RPL29	LUAD	LUSC	14	6	0.793	0.897461	0.302685
TSPAN14	LUAD	LUSC	14	6	0.794	0.897461	0.158142
C16orf54	LUAD	LUSC	14	6	0.796	0.89904	0.0656905
C1QA	LUAD	LUSC	14	6	0.8	0.900364	-0.112627
EEF1G	LUAD	LUSC	14	6	0.799	0.900364	0.0785915
FASN	LUAD	LUSC	14	6	0.801	0.900364	-0.076648
GNLY	LUAD	LUSC	14	6	0.799	0.900364	-0.863282
POTEJ	LUAD	LUSC	14	6	0.799	0.900364	0.147827
PPIB	LUAD	LUSC	14	6	0.802	0.900364	-0.589259
PYGB	LUAD	LUSC	14	6	0.802	0.900364	-0.184797
RPLP2	LUAD	LUSC	14	6	0.802	0.900364	0.0172583
IPO7	LUAD	LUSC	14	6	0.803	0.900809	0.125372
HNRNPA1	LUAD	LUSC	14	6	0.805	0.902374	-0.149666
AP2S1	LUAD	LUSC	14	6	0.808	0.905057	-0.0263998
CAPZA1	LUAD	LUSC	14	6	0.809	0.905497	-0.131007
ABI3BP	LUAD	LUSC	14	6	0.811	0.907055	0.0666521
APOE	LUAD	LUSC	14	6	0.815	0.907207	0.0328409
CS	LUAD	LUSC	14	6	0.815	0.907207	-0.130903
DHX9	LUAD	LUSC	14	6	0.815	0.907207	-0.0563159
MCAM	LUAD	LUSC	14	6	0.814	0.907207	-0.0283969
PVR	LUAD	LUSC	13	6	0.816	0.907207	0.0535783
RAP1B	LUAD	LUSC	14	6	0.816	0.907207	0.151786
SNX17	LUAD	LUSC	13	6	0.814	0.907207	0.292077
UNC13D	LUAD	LUSC	14	6	0.813	0.907207	-0.250111
HNRNPD	LUAD	LUSC	14	6	0.822	0.911839	-0.177904
HSP90AA1	LUAD	LUSC	14	6	0.822	0.911839	-0.0504209
PGD	LUAD	LUSC	14	6	0.821	0.911839	-0.0286904
PTPRJ	LUAD	LUSC	14	6	0.824	0.912024	-0.0763067
SLC4A2	LUAD	LUSC	14	6	0.824	0.912024	0.0495568
YWHAE	LUAD	LUSC	14	6	0.824	0.912024	-0.107823
BPGM	LUAD	LUSC	14	6	0.826	0.91356	-0.162411
KHSRP	LUAD	LUSC	13	6	0.827	0.913988	-0.0580004
CORO1C	LUAD	LUSC	14	6	0.831	0.91705	0.341576
RAB11B	LUAD	LUSC	14	6	0.831	0.91705	-0.01593
SMPDL3A	LUAD	LUSC	13	6	0.832	0.917475	0.168804
CD69	LUAD	LUSC	14	6	0.833	0.9179	-0.0129664
CFHR1	LUAD	LUSC	14	6	0.834	0.918323	0.00696259
ETFB	LUAD	LUSC	13	6	0.835	0.918746	0.00818731
GDI2	LUAD	LUSC	14	6	0.837	0.919591	-0.0326101
HINT1	LUAD	LUSC	14	6	0.837	0.919591	-0.169576
UGGT1	LUAD	LUSC	14	6	0.838	0.920012	-0.257373
ATP6V1E1	LUAD	LUSC	14	6	0.84	0.920176	-0.00198641
HCLS1	LUAD	LUSC	14	6	0.839	0.920176	-0.19251
PSMD7	LUAD	LUSC	13	6	0.84	0.920176	-0.233157
MFGE8	LUAD	LUSC	13	6	0.844	0.921176	-0.484371
SAMHD1	LUAD	LUSC	14	6	0.844	0.921176	0.0624045
TBC1D10C	LUAD	LUSC	14	6	0.844	0.921176	-0.152732
TMC8	LUAD	LUSC	13	6	0.843	0.921176	0.109528
TPM4	LUAD	LUSC	14	6	0.842	0.921176	-0.301993
SNX6	LUAD	LUSC	13	6	0.845	0.921594	0.00792247
ENTPD1	LUAD	LUSC	14	6	0.848	0.923515	0.0534655
HSPA8	LUAD	LUSC	14	6	0.848	0.923515	0.187885
ARF6	LUAD	LUSC	14	6	0.852	0.927195	0.0194184
TXNDC12	LUAD	LUSC	14	6	0.856	0.930869	0.0539705
DCXR	LUAD	LUSC	14	6	0.859	0.933451	0.0143475
ERP29	LUAD	LUSC	14	6	0.86	0.933857	-0.214174
GSDMD	LUAD	LUSC	14	6	0.861	0.934263	-0.138993
LAMTOR1	LUAD	LUSC	14	6	0.865	0.937922	0.206793
CHMP4B	LUAD	LUSC	14	6	0.867	0.938045	-0.0620098
LSM3	LUAD	LUSC	14	6	0.867	0.938045	-0.00719241
SNRPD1	LUAD	LUSC	13	6	0.866	0.938045	-0.0563196
SRSF3	LUAD	LUSC	14	6	0.874	0.944933	-0.0341392
CAPN2	LUAD	LUSC	14	6	0.877	0.945436	0.147796
CFHR4	LUAD	LUSC	14	6	0.877	0.945436	-0.300712
FKBP1A	LUAD	LUSC	14	6	0.877	0.945436	-0.0459925
PEF1	LUAD	LUSC	14	6	0.876	0.945436	-0.00812039
HCFC1	LUAD	LUSC	13	6	0.88	0.947302	0.158168
SCAMP3	LUAD	LUSC	14	6	0.88	0.947302	0.190199
PLXDC2	LUAD	LUSC	14	6	0.882	0.94877	-0.110617
NSF	LUAD	LUSC	13	6	0.884	0.950236	0.394586
PPIL1	LUAD	LUSC	13	6	0.886	0.951701	-0.132562
HLA-F	LUAD	LUSC	14	6	0.887	0.952089	0.140651
CD226	LUAD	LUSC	14	6	0.89	0.953252	0.0119405
CHMP2A	LUAD	LUSC	13	6	0.89	0.953252	0.06868
RAB43	LUAD	LUSC	14	6	0.89	0.953252	0.279991
CAPG	LUAD	LUSC	14	6	0.892	0.953727	0.598632
PCMT1	LUAD	LUSC	14	6	0.892	0.953727	0.0394461
PTPN11	LUAD	LUSC	13	6	0.893	0.953727	-0.00257116
UBE2I	LUAD	LUSC	14	6	0.893	0.953727	0.0650137
C2	LUAD	LUSC	14	6	0.896	0.954198	-0.439586
ELAVL1	LUAD	LUSC	14	6	0.896	0.954198	0.264515
GNG2	LUAD	LUSC	14	6	0.896	0.954198	0.293481
UMPS	LUAD	LUSC	13	6	0.895	0.954198	-0.245309
ACTB	LUAD	LUSC	14	6	0.897	0.954582	-0.145741
SEPTIN2	LUAD	LUSC	14	6	0.898	0.954965	0.0857946
CSK	LUAD	LUSC	14	6	0.904	0.960661	-0.123117
GIMAP5	LUAD	LUSC	13	6	0.905	0.960733	0.144946
GPX4	LUAD	LUSC	14	6	0.906	0.960733	0.0284116
ROCK1	LUAD	LUSC	14	6	0.906	0.960733	-0.241284
GALE	LUAD	LUSC	13	6	0.908	0.96217	0.0247373
KPNB1	LUAD	LUSC	14	6	0.909	0.962546	-0.102033
RHOF	LUAD	LUSC	13	6	0.911	0.96398	0.154001
ST13	LUAD	LUSC	14	6	0.914	0.966469	0.0273307
HNRNPH1	LUAD	LUSC	14	6	0.915	0.966841	0.17028
DDX39B	LUAD	LUSC	13	6	0.918	0.967271	0.112753
MAPK1	LUAD	LUSC	14	6	0.917	0.967271	-0.194913
PDCD6IP	LUAD	LUSC	14	6	0.917	0.967271	0.0647301
ZAP70	LUAD	LUSC	14	6	0.918	0.967271	-0.0193622
ARPC5L	LUAD	LUSC	14	6	0.922	0.968436	-0.158883
CD81	LUAD	LUSC	14	6	0.923	0.968436	-0.420125
GPNMB	LUAD	LUSC	14	6	0.923	0.968436	0.288067
IRGQ	LUAD	LUSC	14	6	0.923	0.968436	0.101391
MUC2	LUAD	LUSC	13	6	0.923	0.968436	0.0883724
VWF	LUAD	LUSC	14	6	0.923	0.968436	0.0323125
TXNL1	LUAD	LUSC	13	6	0.925	0.969852	-0.134554
SHMT2	LUAD	LUSC	14	6	0.927	0.971267	-0.284925
CMTM6	LUAD	LUSC	14	6	0.928	0.971316	0.293147
LANCL1	LUAD	LUSC	14	6	0.929	0.971316	-0.199272
PPP1R16B	LUAD	LUSC	13	6	0.929	0.971316	0.217398
GYG1	LUAD	LUSC	14	6	0.931	0.972725	0.336031
ARPC3	LUAD	LUSC	14	6	0.933	0.973452	-0.0390262
PSMB6	LUAD	LUSC	14	6	0.933	0.973452	0.143152
APBB1IP	LUAD	LUSC	14	6	0.934	0.973814	-0.00856182
IMPA1	LUAD	LUSC	14	6	0.935	0.974176	-0.021327
LSP1	LUAD	LUSC	14	6	0.936	0.974537	-0.202215
ISOC1	LUAD	LUSC	13	6	0.937	0.974898	-0.0755367
ENOPH1	LUAD	LUSC	14	6	0.94	0.975978	-0.274903
NUCB2	LUAD	LUSC	14	6	0.94	0.975978	-0.241566
RAB2A	LUAD	LUSC	13	6	0.94	0.975978	0.0101346
HNRNPC	LUAD	LUSC	14	6	0.942	0.976695	-0.131259
HNRNPU	LUAD	LUSC	14	6	0.942	0.976695	-0.167405
DYNLL1	LUAD	LUSC	14	6	0.943	0.977053	-0.0635669
ANO6	LUAD	LUSC	13	6	0.944	0.97741	-0.163545
COPE	LUAD	LUSC	13	6	0.947	0.977482	-0.169597
EIF5A	LUAD	LUSC	14	6	0.948	0.977482	-0.0673061
ITGB1	LUAD	LUSC	14	6	0.946	0.977482	0.08438
LCP1	LUAD	LUSC	14	6	0.947	0.977482	0.113944
RPL36	LUAD	LUSC	14	6	0.948	0.977482	0.0131929
STIP1	LUAD	LUSC	14	6	0.945	0.977482	-0.0661319
PCBP1	LUAD	LUSC	14	6	0.95	0.977517	-0.0576802
PHGDH	LUAD	LUSC	14	6	0.95	0.977517	-0.0609998
SAA1	LUAD	LUSC	13	6	0.949	0.977517	0.0942151
CASP1	LUAD	LUSC	13	6	0.953	0.977906	-0.0691096
FN3KRP	LUAD	LUSC	13	6	0.953	0.977906	0.0133816
GGT1	LUAD	LUSC	14	6	0.953	0.977906	0.423949
SELL	LUAD	LUSC	14	6	0.953	0.977906	0.207696
HNRNPL	LUAD	LUSC	14	6	0.954	0.97826	-0.0402531
HLA-B	LUAD	LUSC	14	6	0.955	0.978613	-0.056624
CHST11	LUAD	LUSC	13	6	0.958	0.98034	1.36316
SUPT16H	LUAD	LUSC	13	6	0.958	0.98034	0.0221117
PEBP1	LUAD	LUSC	14	6	0.959	0.980691	0.0395439
TCP1	LUAD	LUSC	14	6	0.963	0.984107	0.107295
ILF2	LUAD	LUSC	13	6	0.964	0.984454	0.0284053
ATP6V1A	LUAD	LUSC	14	6	0.967	0.985495	0.119025
RAB27A	LUAD	LUSC	14	6	0.967	0.985495	-0.16264
SEPTIN1	LUAD	LUSC	14	6	0.966	0.985495	-0.00542349
GUK1	LUAD	LUSC	14	6	0.968	0.98584	0.307161
RAB5A	LUAD	LUSC	13	6	0.97	0.987203	0.0856033
FUBP1	LUAD	LUSC	14	6	0.972	0.988564	0.0548032
ALDOC	LUAD	LUSC	14	6	0.973	0.988907	-0.0272005
ADAM10	LUAD	LUSC	14	6	0.975	0.989592	-0.219014
PECAM1	LUAD	LUSC	14	6	0.975	0.989592	0.459761
BST2	LUAD	LUSC	14	6	0.977	0.989602	-0.0224404
CD44	LUAD	LUSC	14	6	0.977	0.989602	0.300915
PSMC3	LUAD	LUSC	13	6	0.976	0.989602	-0.421752
CYTH1	LUAD	LUSC	14	6	0.982	0.993992	-0.0690038
PTPRCAP	LUAD	LUSC	14	6	0.983	0.994329	0.321731
GIMAP4	LUAD	LUSC	13	6	0.984	0.994667	0.233914
GSTP1	LUAD	LUSC	14	6	0.985	0.995003	0.111016
ATP5F1B	LUAD	LUSC	14	6	0.991	0.995671	-0.107797
DDX6	LUAD	LUSC	13	6	0.989	0.995671	0.0158101
FLOT2	LUAD	LUSC	14	6	0.987	0.995671	0.0126788
IGF2R	LUAD	LUSC	14	6	0.99	0.995671	0.0369967
LDHB	LUAD	LUSC	14	6	0.988	0.995671	-0.175081
PPA1	LUAD	LUSC	14	6	0.989	0.995671	-0.169508
PPP2R1A	LUAD	LUSC	14	6	0.991	0.995671	-0.145009
SRSF1	LUAD	LUSC	14	6	0.991	0.995671	-0.186898
ACAA2	LUAD	LUSC	14	6	0.994	0.998013	-0.308935
ARL8A	LUAD	LUSC	14	6	0.997	0.998338	-0.214171
IDH2	LUAD	LUSC	14	6	0.997	0.998338	0.0336221
RCC1	LUAD	LUSC	13	6	0.996	0.998338	0.0657563
TARS1	LUAD	LUSC	14	6	0.996	0.998338	0.0277339
G6PD	LUAD	LUSC	14	6	0.999	0.99967	-0.00278841
PPP6C	LUAD	LUSC	14	6	1	1	-0.0126263
