# Supplementary material for: NK cell-derived extracellular vesicles enhance cytotoxicity and immune cell recruitment in non-small cell lung cancer
Source: Front Immunol. 2025 Jul 24;16:1633010. doi: 10.3389/fimmu.2025.1633010 (PMC12355224; doi:10.3389/fimmu.2025.1633010)
Supplement: Supplementary file 8 [file Table6.xlsx]

## Sheet: CTX_exp_setup
		Cis only				Evs only				EV+Cis 6.25uM				EV+Cis 12.5uM				EV+Cis 25uM				EV+Cis 25uM
Drug Conc (uM)		1	2	3	4	5	6	7	8	9	10	11	12	13	14	15	*	17	18	19	20	21	22	23	24
100	A					NT																				PATIENT 1
50	B					control
25	C					auto-pre
12.5	D					auto-post
6.25	E					non-auto-pre #1																HCC827	NT
3.13	F					non-auto-post #1																HCC827	control
1.56	G					non-auto-pre #2																HCC827	auto-pre
0	H					non-auto-post #2																HCC827	auto-post
100	I					NT																				PATIENT 2
50	J					control
25	K					auto-pre
12.5	L					auto-post
6.25	M					non-auto-pre #1																HCC827	NT
3.13	N					non-auto-post #1																HCC827	control
1.56	O					non-auto-pre #2																HCC827	auto-pre
0	P					non-auto-post #2																HCC827	auto-post
		patient derived tumor organoids																				cell line derived organoids
