# Supplementary material for: NK cell-derived extracellular vesicles enhance cytotoxicity and immune cell recruitment in non-small cell lung cancer
Source: Front Immunol. 2025 Jul 24;16:1633010. doi: 10.3389/fimmu.2025.1633010 (PMC12355224; doi:10.3389/fimmu.2025.1633010)
Supplement: Supplementary file 9 [file Table7.xlsx]

## Sheet: linear_regression_RNA
	r-squared	p-value
ABCB9	0.9377	0
ENSG00000248113	0.8748	0
TRIR	0.8345	0.0001
ZNF880	0.8154	0.0001
lnc.MFHAS1.2	0.8149	0.0001
INVS	0.8349	0.0001
HINT2	0.8313	0.0001
PACS2	0.7955	0.0002
ACOX3	0.7929	0.0002
BAG1	0.7979	0.0002
POLR1G	0.7798	0.0003
AP1S3	0.7802	0.0003
PXMP2	0.7729	0.0004
ADIPOR2	0.7662	0.0004
PRDM11	0.7554	0.0005
BBC3	0.7508	0.0006
CCDC9	0.7449	0.0006
RNF2	0.7505	0.0006
ITPKB.AS1	0.7499	0.0006
CCDC65	0.7396	0.0007
RARS1	0.7421	0.0007
TLE5	0.7321	0.0008
KANK3	0.7344	0.0008
FAM13B	0.7284	0.0008
TMEM243	0.7325	0.0008
NBPF14	0.7256	0.0009
TPRN	0.7258	0.0009
SMAGP	0.7161	0.001
CEPT1	0.7204	0.001
LINC01128	0.7166	0.001
E2F6	0.717	0.001
SP140L	0.7202	0.001
MEX3D	0.7123	0.0011
FAR2	0.7041	0.0012
PRXL2B	0.7089	0.0012
lnc.LRRC41.3	0.7054	0.0012
HMGN1	0.6998	0.0013
ZNF41	0.7009	0.0013
LBHD1	0.6955	0.0014
FBRSL1	0.6978	0.0014
TNFSF14	0.695	0.0014
SENP5	0.6987	0.0014
WASHC2C	0.6923	0.0015
CACFD1	0.6925	0.0015
FAHD1	0.6873	0.0016
NEURL4	0.6893	0.0016
TIMM17B	0.6885	0.0016
PSMD1	0.6839	0.0017
STUB1	0.6779	0.0018
lnc.STYX.4	0.6767	0.0019
NDUFA6.DT	0.6771	0.0019
MT.CO3	0.6749	0.0019
AAMDC	0.6725	0.002
ZNF45	0.6736	0.002
CCDC28B	0.673	0.002
DDX18	0.6708	0.002
PBX2	0.6714	0.002
DMTN	0.6738	0.002
SHC4	0.6684	0.0021
FAM32A	0.6699	0.0021
LENG1	0.6658	0.0022
UBE2E1	0.6645	0.0022
CCDC69	0.6624	0.0023
FBXW5	0.6594	0.0024
LTO1	0.6572	0.0025
PPP1R12C	0.657	0.0025
lnc.SNX17.1	0.6564	0.0025
PHLDB3	0.6527	0.0026
DYSF	0.6529	0.0026
ULBP2	0.6523	0.0026
PDCD4.AS1	0.6501	0.0027
lnc.CYS1.1	0.6519	0.0027
ZNF197	0.6519	0.0027
GFOD1	0.6497	0.0027
ZNF490	0.6468	0.0028
TNFSF4	0.6486	0.0028
MT.ND3	0.6474	0.0028
BRPF3	0.6458	0.0029
CCDC92	0.6425	0.003
ARL4C	0.6425	0.003
FBXW11	0.6416	0.003
PA2G4P1	0.6423	0.003
PPRC1	0.6378	0.0032
ANKDD1A	0.6385	0.0032
E2F1	0.6376	0.0032
TEDC1	0.6345	0.0033
QRICH2	0.6349	0.0033
lnc.KHDRBS1.3	0.6347	0.0033
ROMO1	0.6352	0.0033
ZNF764	0.6306	0.0035
SAFB2	0.6311	0.0035
ENSG00000245970	0.6304	0.0035
UNC13B	0.6284	0.0036
PRPF18	0.6261	0.0037
TMEM230P2	0.6271	0.0037
RAB11FIP3	0.6276	0.0037
DCAKD	0.627	0.0037
CCDC12	0.6261	0.0037
ABCA7	0.6238	0.0038
CYTH2	0.6216	0.0039
ZNRF2	0.6205	0.004
ZFPM1	0.6189	0.0041
MKRN1	0.6185	0.0041
X5_8S_rRNA.1	0.6173	0.0042
lnc.IL31RA.1	0.6162	0.0042
TKFC	0.6136	0.0043
AEN	0.615	0.0043
ZNF563	0.6143	0.0043
NRAS	0.6137	0.0043
lnc.CAVIN2.2	0.6145	0.0043
YY1	0.6134	0.0044
ZNF446	0.6125	0.0044
ENSG00000246596	0.6132	0.0044
lnc.GCNT1.4	0.6122	0.0044
SRGAP2B	0.6113	0.0045
HYLS1	0.6092	0.0046
lnc.CIPC.1	0.6087	0.0046
HAUS6	0.6073	0.0047
SAMD1	0.603	0.0049
TPM3P9	0.6037	0.0049
JAG2	0.6021	0.005
SPTSSA	0.6018	0.005
C1orf35	0.6021	0.005
MED22	0.6019	0.005
UBR5	0.6006	0.0051
PSMB7	0.601	0.0051
KLF16	0.5984	0.0052
C20orf96	0.598	0.0052
GUSBP14	0.5966	0.0053
SHFL	0.5947	0.0055
KCP	0.5941	0.0055
CTNNAL1	0.5922	0.0056
RFFL	0.5911	0.0057
IRF2BP1	0.5906	0.0057
DCTD	0.5907	0.0057
TRIM66	0.5894	0.0058
lnc.CORO2B.1	0.589	0.0058
USF2	0.5901	0.0058
CIAO2A	0.5856	0.0061
STAT5A	0.5854	0.0061
ZNF436	0.5829	0.0062
ALAS1	0.5838	0.0062
ALKBH3	0.5819	0.0063
lnc.COIL.2	0.5819	0.0063
TMEM167B	0.5816	0.0063
TRIOBP	0.5828	0.0063
RPL39P3	0.5827	0.0063
DHODH	0.5808	0.0064
MDFIC	0.5808	0.0064
MYL6P5	0.5792	0.0065
BRD1	0.5789	0.0065
lnc.IFITM2.1	0.5777	0.0066
RPS19	0.5786	0.0066
lnc.NIFK.6	0.578	0.0066
RHOBTB2	0.5779	0.0066
BAG3	0.5771	0.0067
MIR3181	0.5767	0.0067
MTATP6P1	0.5765	0.0067
METTL5	0.5765	0.0067
GPC1	0.5762	0.0067
SNX8	0.5772	0.0067
RNF5P1	0.5771	0.0067
TESPA1	0.575	0.0068
GTF2E2	0.5749	0.0068
RPL13P5	0.5745	0.0069
GGACT	0.5741	0.0069
ARHGEF39	0.5736	0.0069
PRMT5	0.5724	0.007
LINC01881	0.5726	0.007
NUP153.AS1	0.5734	0.007
MT.ND1	0.5732	0.007
PSMB1	0.5721	0.0071
ATG16L1	0.5699	0.0072
LGALS9C	0.5679	0.0074
FDXR	0.5682	0.0074
CENATAC	0.5656	0.0076
FAM234A	0.5651	0.0076
ZNF680	0.5654	0.0076
CCDC106	0.5641	0.0077
ZNF444	0.5645	0.0077
PER3	0.5645	0.0077
USP46.AS1	0.5646	0.0077
lnc.MATN2.2	0.5626	0.0078
CDK9	0.5629	0.0078
PNPLA2	0.5619	0.0079
NUDT21	0.5624	0.0079
ACSF2	0.5618	0.0079
PET100	0.5624	0.0079
TRMT2A	0.5602	0.008
MTMR1	0.5595	0.0081
SAMD14	0.5589	0.0082
GZMM	0.5576	0.0083
BRWD3	0.5576	0.0083
TAPT1	0.5559	0.0084
DCP1A	0.5539	0.0086
PLEKHO1	0.5527	0.0087
BORCS6	0.5515	0.0088
RAB27B	0.5521	0.0088
JADE2	0.5524	0.0088
CHMP1A	0.551	0.0089
KPNA5	0.5509	0.0089
THUMPD1	0.5499	0.009
MYH11	0.5484	0.0091
HSPG2	0.549	0.0091
MAF1	0.5489	0.0091
lnc.DHRS7.1	0.5479	0.0092
UBQLN4	0.548	0.0092
LINC02084	0.5481	0.0092
C3orf38	0.5468	0.0093
GATC	0.5455	0.0094
SH2B3	0.5449	0.0095
NOP9	0.5452	0.0095
lnc.ATAD5.9	0.5444	0.0095
CAPG	0.5446	0.0095
SLC36A1	0.5447	0.0095
NT5C3B	0.5441	0.0096
APOBEC3D	0.544	0.0096
MZT2A	0.5432	0.0097
lnc.BICDL1.1	0.5414	0.0098
SPATA13	0.5421	0.0098
N4BP3	0.5415	0.0098
ANXA7	0.5413	0.0099
SLC9A3.AS1	0.5411	0.0099
ANAPC1P2	0.5395	0.01
UHRF1BP1L	0.5386	0.0101
LDHAP7	0.5389	0.0101
MED13L	0.5377	0.0102
TMEM160	0.5381	0.0102
MTCO1P12	0.5377	0.0102
FLVCR1.DT	0.5377	0.0102
RAB43	0.5377	0.0102
PDE4D	0.5383	0.0102
BCAT1	0.5371	0.0103
ATP6V1G1	0.5368	0.0103
BRSK1	0.5359	0.0104
UQCRHL	0.5354	0.0105
VWA5A	0.534	0.0106
LINC01000	0.5347	0.0106
XKR6	0.5344	0.0106
MT.ATP6	0.5345	0.0106
IKZF5	0.5337	0.0107
MIR7845	0.533	0.0107
ZNF92	0.533	0.0107
SURF6	0.5335	0.0107
MT.ND5	0.5334	0.0107
ZNF674	0.5333	0.0107
GNAQ	0.5327	0.0108
ATF4P4	0.5317	0.0109
THUMPD3	0.5312	0.0109
LSM11	0.5314	0.0109
ARMC1	0.5317	0.0109
FNDC10	0.5307	0.011
CEP126	0.5296	0.0111
COPB1	0.5296	0.0111
YJU2	0.5295	0.0111
GCLC	0.5297	0.0111
NDUFB8	0.5289	0.0112
MEF2A	0.5293	0.0112
TNIP1	0.5292	0.0112
TRBJ2.1	0.5287	0.0112
MCRS1	0.5284	0.0113
C9orf78	0.5281	0.0113
PCBP1	0.5272	0.0114
GPD2	0.5266	0.0115
EEF1D	0.5257	0.0116
DNASE1L1	0.5258	0.0116
USP31	0.5236	0.0118
lnc.VTCN1.3	0.5238	0.0118
SEC61G	0.5238	0.0118
MZT2B	0.522	0.012
SLC25A39	0.5214	0.0121
MT.ATP8	0.5213	0.0121
VRK2	0.5206	0.0122
RPL7AP6	0.5197	0.0123
LY6E	0.5196	0.0123
NBPF8	0.5187	0.0124
KIFC2	0.5192	0.0124
SLIRP	0.5184	0.0125
AGFG1	0.5183	0.0125
ANKMY1	0.5181	0.0125
SCRIB	0.5181	0.0125
lnc.MACROD1.5	0.5175	0.0126
DDX49	0.5174	0.0126
RFC1	0.5176	0.0126
MT.ND4	0.5172	0.0126
RILPL1	0.5164	0.0127
lnc.PLEKHM1.8	0.5163	0.0127
SOD1	0.5169	0.0127
RBMS1	0.5168	0.0127
CYHR1	0.5162	0.0127
TRUB1	0.516	0.0128
lnc.RNF135.1	0.5156	0.0128
SMPD3	0.514	0.013
CPTP	0.5144	0.013
PPA1	0.5137	0.0131
ZSWIM3	0.5117	0.0133
MED11	0.5111	0.0134
BICRA	0.5113	0.0134
ECD	0.5096	0.0136
lnc.ZNF843.2	0.5097	0.0136
UAP1	0.5085	0.0138
WASH8P	0.5076	0.0139
JOSD1	0.5073	0.0139
FBXL14	0.5065	0.014
AK2	0.5068	0.014
GK5	0.5069	0.014
lnc.DNASE1L1.1	0.5057	0.0142
HAUS1	0.5048	0.0143
DEAF1	0.5037	0.0144
NOP53	0.504	0.0144
SEC23B	0.504	0.0144
GORASP1	0.503	0.0145
MT.ND2	0.5029	0.0145
DALRD3	0.5016	0.0147
NDUFAF8	0.5003	0.0149
NR4A2	0.4994	0.015
GFPT1	0.4999	0.015
CALM2P2	0.4994	0.0151
RPLP1	0.4991	0.0151
DGKQ	0.4993	0.0151
SYNE2	0.4975	0.0153
PPP1R18	0.4979	0.0153
NEK1	0.4968	0.0154
CDC26	0.4973	0.0154
EIF3G	0.4965	0.0155
WDR75	0.496	0.0155
CDK7	0.4961	0.0155
RNMT	0.4947	0.0157
RIPOR2	0.4952	0.0157
PARD6A	0.4935	0.0159
H2AC21	0.4926	0.0161
TFEB	0.4926	0.0161
GSN	0.4924	0.0161
CDC7	0.4915	0.0162
TOLLIP	0.4909	0.0163
RPRD1A	0.4911	0.0163
PWWP2B	0.4897	0.0165
RABEP2	0.4901	0.0165
CLASRP	0.4895	0.0165
CDK11A	0.4899	0.0165
ZNF879	0.4898	0.0165
PPP2R2A	0.4899	0.0165
CTH	0.4894	0.0166
HLA.DPA1	0.4895	0.0166
OST4	0.4882	0.0168
NDUFS4	0.488	0.0168
TRG.AS1	0.4877	0.0168
FXN	0.4877	0.0168
PSMA7	0.4876	0.0169
DENND10	0.4864	0.017
GUSBP1	0.4867	0.017
SOX4	0.4868	0.017
NEIL1	0.4861	0.0171
MICAL3	0.486	0.0171
ANXA2	0.4849	0.0173
GART	0.4838	0.0175
ZNF682	0.483	0.0176
MIER3	0.4829	0.0176
DDAH2	0.4831	0.0176
GTPBP4	0.4823	0.0177
MBD6	0.4821	0.0178
CMAHP	0.4814	0.0179
CCND3	0.4815	0.0179
IARS1	0.4811	0.0179
TFAM	0.4807	0.018
MGST3	0.4808	0.018
THAP2	0.48	0.0181
ARPC5L	0.4802	0.0181
AURKAIP1	0.4789	0.0183
CHCHD5	0.4789	0.0183
THAP12	0.4781	0.0184
ZNF175	0.4784	0.0184
C8orf82	0.4785	0.0184
ZNF418	0.4778	0.0185
ZNF875	0.4763	0.0187
RPL19	0.4758	0.0188
AATK	0.4756	0.0189
lnc.SERP1.4	0.4752	0.0189
PIK3CB	0.475	0.019
P2RY11	0.4741	0.0191
UCK1	0.4744	0.0191
AGPAT2	0.4745	0.0191
SLC14A1	0.4735	0.0192
TAF4	0.4733	0.0193
RNPEPL1	0.473	0.0193
ZNF718	0.473	0.0193
ADAT3	0.4729	0.0194
ABCE1	0.4726	0.0194
GRAMD1A	0.4723	0.0195
BTBD6	0.4718	0.0196
RWDD3	0.4713	0.0196
RPS14	0.4711	0.0197
BCCIP	0.4702	0.0198
FAM210A	0.4702	0.0198
CCNC	0.4704	0.0198
SRBD1	0.4698	0.0199
PIGA	0.4697	0.0199
ING4	0.4691	0.02
TECPR2	0.4694	0.02
PHLDB2	0.4693	0.02
CAMK1D	0.4681	0.0202
MGRN1	0.4676	0.0203
TNRC6C	0.4677	0.0203
MYNN	0.4679	0.0203
KRI1	0.4675	0.0204
TRIT1	0.467	0.0204
CEBPZOS	0.4674	0.0204
SGMS1.AS1	0.4661	0.0206
TAGAP	0.466	0.0206
CDYL	0.4659	0.0206
MT.ND4L	0.4659	0.0206
MPHOSPH9	0.4657	0.0207
CMAS	0.4656	0.0207
LRRC45	0.4644	0.0209
DRG1	0.4645	0.0209
URB1.AS1	0.4638	0.021
EML2.AS1	0.4637	0.0211
NPRL2	0.4629	0.0212
BCL2L2	0.4617	0.0215
GALK2	0.4616	0.0215
COX4I1	0.4612	0.0216
ACACA	0.461	0.0216
GPATCH2	0.4612	0.0216
ARHGAP26	0.4607	0.0217
SYTL3	0.4603	0.0217
LAIR1	0.4601	0.0218
NAP1L2	0.4602	0.0218
RAB30	0.4596	0.0219
PPP1R9B	0.4594	0.0219
ZNF554	0.4593	0.0219
DCK	0.4589	0.022
METTL18	0.4578	0.0222
ATP5ME	0.458	0.0222
RHOBTB3	0.4577	0.0223
TNFAIP3	0.4568	0.0224
LDHA	0.4565	0.0225
HRAS	0.4567	0.0225
AHCYL1	0.4564	0.0225
DLG5	0.456	0.0226
PLCB2	0.4558	0.0226
NUP50.DT	0.456	0.0226
DNAL1	0.4556	0.0227
CES2	0.4555	0.0227
TUBD1	0.4553	0.0227
KANK2	0.4555	0.0227
RAB6D	0.4556	0.0227
SPHK2	0.4549	0.0228
MTF1	0.4552	0.0228
FAHD2A	0.4551	0.0228
SCRN1	0.4551	0.0228
SERPINB1	0.4545	0.0229
NME1	0.454	0.023
PIGV	0.4538	0.0231
ZNF394	0.4526	0.0233
PUDP	0.4528	0.0233
STRAP	0.4515	0.0235
H2AJ	0.4512	0.0236
LINC02001	0.4512	0.0236
MSTO1	0.4511	0.0236
lnc.UQCRHL.1	0.451	0.0237
DNMT3B	0.4506	0.0237
TRIM41	0.4502	0.0238
ZFAND2B	0.45	0.0239
AP4M1	0.4499	0.0239
GCH1	0.4495	0.024
RPUSD1	0.4491	0.024
H3C13	0.4495	0.024
CKAP5	0.449	0.0241
lnc.VTI1A.1	0.4481	0.0243
ZNF274	0.4477	0.0244
CUL7	0.4464	0.0246
OSBP	0.4459	0.0247
CMC4	0.4461	0.0247
MYEF2	0.4451	0.0249
PTPN3	0.4453	0.0249
TBC1D4	0.4449	0.025
SOGA1	0.4448	0.025
NSRP1	0.444	0.0252
NF1	0.4441	0.0252
ZNF432	0.4438	0.0252
SH3GLB2	0.4437	0.0252
lnc.MAP3K6.1	0.4432	0.0253
RB1.DT.1	0.4429	0.0254
CTDNEP1	0.4431	0.0254
ZNF428	0.4431	0.0254
MICOS13	0.4429	0.0254
HIP1R	0.4426	0.0255
DLG1	0.4419	0.0256
SDHC	0.4415	0.0257
lnc.OIP5.1	0.4402	0.026
ATP2A1.AS1	0.4405	0.026
ACBD4	0.4404	0.026
RNF10	0.4401	0.0261
KLF9	0.4393	0.0262
TSEN2	0.4384	0.0264
HIKESHI	0.4384	0.0265
TSC22D1	0.4382	0.0265
FLT3LG	0.4382	0.0265
SURF1	0.4374	0.0267
ZNF688	0.437	0.0268
VDAC1P1	0.4365	0.0269
TBC1D10C	0.4362	0.027
HMGN2	0.4362	0.027
NOL4L	0.436	0.027
TBC1D14	0.4358	0.0271
MBLAC2	0.4354	0.0272
KCNQ5	0.435	0.0272
PDGFD	0.435	0.0273
lnc.SDHC.3	0.4344	0.0274
CDH17	0.4333	0.0277
DNAJC11	0.4323	0.0279
RPS4XP2	0.4324	0.0279
LIPT1	0.4324	0.0279
YWHAZP3	0.432	0.028
DDHD1	0.4315	0.0281
MEMO1	0.4314	0.0281
GID4	0.4312	0.0282
ERF	0.4309	0.0283
ZIK1	0.4306	0.0283
ANXA5	0.4308	0.0283
STX3	0.4304	0.0284
SUMO3	0.4303	0.0284
PPM1F	0.4302	0.0284
FARSB	0.4304	0.0284
HNRNPKP4	0.4299	0.0285
EBF4	0.4294	0.0286
COX7A2	0.4295	0.0286
RRAS2P1	0.4289	0.0287
IFT27	0.4289	0.0287
TELO2	0.4289	0.0288
LGALS8	0.4286	0.0288
IGFBP5	0.4284	0.0289
ZNF668	0.428	0.029
APBB1	0.4274	0.0291
ZNF74	0.4273	0.0291
STOML2	0.4274	0.0291
Y_RNA.574	0.4266	0.0293
AZI2	0.4264	0.0294
PCMT1	0.4263	0.0294
TRERF1	0.426	0.0295
CYTH1	0.4254	0.0296
PCNX2	0.4255	0.0296
AGAP5	0.4248	0.0298
ENSG00000289614	0.4249	0.0298
CCT4	0.4243	0.0299
GTF2F2	0.4238	0.03
CCSER2	0.4237	0.0301
DDIAS	0.4235	0.0301
NEDD1	0.4237	0.0301
PTPRN2	0.4237	0.0301
FBXL6	0.4237	0.0301
SMIM15	0.4232	0.0302
MPND	0.4224	0.0304
LDLRAP1	0.4226	0.0304
RTKN	0.4226	0.0304
PITPNA	0.4218	0.0306
ZNF646	0.4212	0.0307
HNRNPUL2	0.4208	0.0308
CHD3	0.421	0.0308
UHRF2	0.4209	0.0308
IFFO1	0.4206	0.0309
NPIPB5	0.4204	0.0309
CCDC88A	0.4204	0.0309
R3HCC1	0.4203	0.031
CIB2	0.4194	0.0312
lnc.FAM207A.12	0.4193	0.0312
lnc.BRCA1.3	0.4189	0.0313
CTNNBIP1	0.4189	0.0314
MAZ	0.4185	0.0315
CYS1	0.4182	0.0315
PYCR3	0.4183	0.0315
FDPS	0.4179	0.0316
MMADHC	0.4178	0.0316
MRPL14	0.4179	0.0316
ENSG00000217289	0.4174	0.0317
VAV2	0.4176	0.0317
MTCO3P12	0.4171	0.0318
TPK1	0.4173	0.0318
TRMO	0.417	0.0318
SMAP2	0.4161	0.0321
lnc.FAM102B.3	0.4146	0.0325
ENSG00000254701	0.4145	0.0325
AHR	0.4146	0.0325
PABPN1	0.4143	0.0326
ATF7IP2	0.4144	0.0326
MARCKSL1	0.4144	0.0326
ENSG00000220472	0.4141	0.0326
PELP1	0.414	0.0327
CUX1	0.4141	0.0327
PRPF40A	0.4133	0.0329
lnc.DNASE1L1.2	0.4131	0.0329
ZNF132	0.4127	0.033
JHY	0.4116	0.0333
RPUSD2	0.4116	0.0334
CEP131	0.4116	0.0334
URB1	0.4111	0.0335
lnc.SEPT11.2	0.4112	0.0335
TAF9	0.4109	0.0335
lnc.GOLGA8Q.4	0.4108	0.0336
ZNF253	0.4106	0.0336
lnc.ZNF587.1	0.4109	0.0336
lnc.TUFM.3	0.4102	0.0338
RASSF1	0.4101	0.0338
VIPAS39	0.4096	0.0339
EGLN1	0.4097	0.0339
VAPB	0.4098	0.0339
IER5	0.409	0.0341
lnc.BRF1.1	0.4087	0.0342
SFXN4	0.4082	0.0343
PNPO	0.4082	0.0343
PPIA	0.4081	0.0344
lnc.CEP152.1	0.4077	0.0345
KIF2A	0.4076	0.0345
SCD	0.4073	0.0346
ANAPC10	0.4074	0.0346
PSMG3	0.4072	0.0346
SEC31A	0.4069	0.0347
UBAP2	0.4069	0.0347
WNT11	0.4065	0.0348
PTPN9	0.4065	0.0348
PLEKHF1	0.4065	0.0348
BLOC1S2	0.4064	0.0349
CERT1	0.4062	0.0349
ZNF76	0.4063	0.0349
SPSB3	0.4055	0.0351
HDAC7	0.4053	0.0352
MARF1	0.4053	0.0352
SCO2	0.4052	0.0352
OBI1	0.4048	0.0353
HES6	0.405	0.0353
lnc.FEZ2.7	0.405	0.0353
NTAN1	0.4046	0.0354
ZNF689	0.4045	0.0354
CBL	0.4044	0.0355
IRF2	0.4042	0.0355
RASSF7	0.4038	0.0356
ZFP28	0.4038	0.0356
LINC01771	0.4038	0.0356
ICE2	0.4035	0.0357
RASSF5	0.4034	0.0357
MUS81	0.4033	0.0358
LDAF1	0.4032	0.0358
IDI1	0.4029	0.0359
SMAD3	0.4028	0.0359
ORAI3	0.403	0.0359
MATK	0.4026	0.036
ECHDC2	0.4026	0.036
EGR3	0.4027	0.036
ACTR5	0.4021	0.0361
MYB	0.4024	0.0361
PPP1R3B	0.4024	0.0361
MAPKAPK5	0.4016	0.0363
AP4B1	0.4017	0.0363
SLC24A3	0.4015	0.0363
COPA	0.4011	0.0364
DOCK10	0.4012	0.0364
CLTA	0.4014	0.0364
lnc.PBDC1.3	0.4013	0.0364
SMIM20	0.4006	0.0366
lnc.TBC1D7.3	0.4007	0.0366
PRDM10	0.4001	0.0367
NDUFB5	0.4003	0.0367
NDUFB2.AS1	0.4004	0.0367
RANBP9	0.3998	0.0368
LZIC	0.3996	0.0369
CLUAP1	0.3994	0.037
LCMT2	0.399	0.0371
ZNF134	0.3988	0.0372
FBXO2	0.3986	0.0372
lnc.SMARCC2.8	0.398	0.0374
RCSD1	0.398	0.0374
PHLDA3	0.3979	0.0374
TAX1BP3	0.3976	0.0375
ANAPC1P4	0.3978	0.0375
DUSP7	0.3971	0.0377
ADI1	0.3968	0.0378
CPNE7	0.396	0.038
PRKACA	0.3961	0.038
ORAI2	0.396	0.038
IPO11	0.3957	0.0381
ILRUN	0.3957	0.0381
TMEM251	0.3955	0.0382
DAP	0.3956	0.0382
PARGP1	0.3948	0.0384
RPLP0P6	0.3949	0.0384
TNFAIP8	0.3948	0.0384
lnc.GNA11.3	0.3946	0.0385
KLHL9	0.3946	0.0385
ZC3H10	0.3939	0.0387
KCTD9	0.3938	0.0387
TDRD7	0.3938	0.0387
NFX1	0.3935	0.0388
MSRB2	0.3933	0.0389
COG6	0.3934	0.0389
SSH2	0.3934	0.0389
RPL13A	0.3932	0.0389
TADA2B	0.3932	0.0389
RREB1	0.3932	0.0389
PITRM1	0.393	0.039
NECAP2	0.3929	0.039
HEBP2	0.3931	0.039
FAM241A	0.3927	0.0391
KLHDC4	0.392	0.0393
PKN1	0.392	0.0393
KLHL23	0.3919	0.0393
GPI	0.3917	0.0394
GTF2F1	0.3916	0.0395
lnc.TGFB1.6	0.3916	0.0395
TP53I11	0.3913	0.0396
ZNF600	0.3904	0.0398
EEF1A1P9	0.3902	0.0399
CTBP1	0.3897	0.0401
PSMB6	0.3893	0.0402
L3MBTL4	0.3894	0.0402
CUTC	0.3891	0.0403
PGK1	0.3891	0.0403
VPS37B	0.3887	0.0404
PKD1P3	0.3886	0.0404
ANXA2P2	0.3883	0.0405
PEPD	0.3878	0.0407
ZNF615	0.3877	0.0407
ZNF358	0.3877	0.0407
lnc.TMEM63A.2	0.3877	0.0407
SLC4A4	0.3874	0.0408
PAGR1	0.387	0.041
CATSPER2P1	0.3866	0.0411
TRADD	0.3866	0.0411
MEA1	0.3868	0.0411
ATP5IF1	0.3863	0.0412
H2AC11	0.3864	0.0412
RHPN1	0.3864	0.0412
RHBDD1	0.3861	0.0413
NFIL3	0.386	0.0413
HCFC2	0.3854	0.0415
SLC6A16	0.3855	0.0415
CASS4	0.3855	0.0415
CCNYL1	0.3853	0.0416
EEFSEC	0.3851	0.0416
BAD	0.385	0.0417
CEP170B	0.385	0.0417
FASN	0.3847	0.0417
ZBTB34	0.385	0.0417
HARS2	0.3846	0.0418
GTF3C4	0.3846	0.0418
POLR3A	0.3844	0.0419
POLE4	0.3842	0.0419
OSGIN2	0.3842	0.0419
DNAJC4	0.3834	0.0422
ZNF749	0.3836	0.0422
PEF1	0.3834	0.0422
LGALS9	0.3832	0.0423
KDM7A	0.3831	0.0423
TGFBR3L	0.3829	0.0424
RAD18	0.3829	0.0424
CCDC85B	0.3824	0.0425
MT.CO1	0.3822	0.0426
SLC5A6	0.382	0.0427
PALM2AKAP2	0.3819	0.0427
NECAB3	0.3817	0.0428
ZNF79	0.3818	0.0428
CHAF1B	0.3814	0.0429
USP9X	0.3814	0.0429
TCEANC2	0.381	0.043
lnc.HDDC2.15	0.3811	0.043
PDGFRB	0.3809	0.0431
RPL23AP74	0.3806	0.0432
FAM91A1	0.3805	0.0432
GCLM	0.38	0.0434
SYNGAP1	0.3799	0.0434
TPM3	0.3795	0.0436
HOMEZ	0.3792	0.0437
CLTC	0.3791	0.0437
DTHD1	0.3788	0.0438
ZEB1	0.378	0.0441
MT.CO2	0.3781	0.0441
DRAM1	0.3775	0.0443
AGGF1	0.3776	0.0443
PRPF4	0.3776	0.0443
ZNF891	0.3772	0.0444
RHOH	0.3772	0.0444
TNRC18	0.3771	0.0444
BET1	0.377	0.0445
AKAP5	0.3767	0.0446
ANP32A	0.3766	0.0446
MBOAT2	0.3767	0.0446
TCERG1	0.3764	0.0447
VCL	0.3752	0.0451
CCDC124	0.3753	0.0451
TNFAIP8L1	0.3751	0.0452
lnc.TNFRSF21.4	0.3751	0.0452
GCSHP5	0.3749	0.0453
ZNF417	0.3745	0.0454
TP53I3	0.3746	0.0454
ZNF483	0.3745	0.0454
RILP	0.3742	0.0455
NAMPTP1	0.3739	0.0456
SBNO1	0.374	0.0456
SPATA7	0.374	0.0456
MYO15B	0.3739	0.0456
CCDC136	0.374	0.0456
BUD13	0.3737	0.0457
GRAP	0.3733	0.0458
STK39	0.3734	0.0458
PTGES3P1	0.3732	0.0459
PRKAB1	0.3729	0.046
FUT8.AS1	0.3728	0.046
CST7	0.3727	0.0461
CYLD	0.3724	0.0462
MED13	0.3724	0.0462
POLR2M	0.3721	0.0463
MAP3K10	0.372	0.0463
LTB	0.3721	0.0463
RPL24P4	0.3722	0.0463
lnc.BYSL.3	0.372	0.0463
CUL4B	0.3716	0.0464
LLGL2	0.3711	0.0466
ATAD2B	0.3712	0.0466
lnc.FAM72B.8	0.371	0.0467
TRAK1	0.3708	0.0468
FAM98C	0.3705	0.0469
MCM3AP.AS1	0.3705	0.0469
GTDC1	0.3705	0.0469
RHOQ	0.3703	0.047
lnc.CAND2.2	0.3702	0.047
ILF2	0.3699	0.0471
ADNP	0.3699	0.0471
ZCCHC3	0.3694	0.0473
SNHG16	0.3691	0.0474
RPL24	0.3692	0.0474
C19orf44	0.369	0.0475
HNRNPAB	0.3689	0.0475
RAD51B	0.3684	0.0477
STARD9	0.3684	0.0477
ANAPC1	0.3682	0.0477
TMA16	0.368	0.0478
CDK5R1	0.3678	0.0479
MARCHF2	0.3678	0.0479
FNDC3A	0.3675	0.048
lnc.CDC20.2	0.3675	0.048
ZNF773	0.3674	0.0481
NAXD	0.3671	0.0482
VPS35L	0.367	0.0482
SPEF2	0.3668	0.0483
RSPRY1	0.3665	0.0484
NUDCD1	0.3664	0.0484
TOM1	0.366	0.0486
STARD7.AS1	0.3661	0.0486
DGCR6L	0.3657	0.0487
RECQL5	0.3654	0.0488
ALDH16A1	0.3654	0.0488
CEP350	0.3655	0.0488
LINC00467	0.3656	0.0488
RSAD2	0.3651	0.049
PDK4	0.3647	0.0491
RALGPS1	0.3647	0.0491
TMEM185A	0.3648	0.0491
FEM1A	0.3646	0.0492
PTBP3	0.3646	0.0492
ATPAF1	0.364	0.0494
RAF1	0.364	0.0494
NSMCE2	0.3638	0.0495
LSR	0.3635	0.0496
DNAJC21	0.3631	0.0497
RNF14	0.363	0.0498
ZNF131	0.3631	0.0498
USP20	0.3631	0.0498
NDUFV2P1	0.3624	0.05
SNRNP40	0.3625	0.05
NUP58	0.3621	0.0501
STK38L	0.3618	0.0503
ERICH3	0.3618	0.0503
lnc.CBS.2	0.3618	0.0503
ZNF576	0.3614	0.0504
RPS15P4	0.3613	0.0505
CRACR2B	0.3607	0.0507
NACA4P	0.3608	0.0507
COX5A	0.3604	0.0508
MAP7D1	0.3605	0.0508
CCNT1	0.3601	0.051
OSGEP	0.3597	0.0511
AHCTF1	0.3597	0.0511
TPRKB	0.3597	0.0511
NCALD	0.3598	0.0511
RNF220	0.3595	0.0512
MSH6	0.3595	0.0512
ASCC2	0.3593	0.0513
ENSG00000213598	0.3591	0.0514
lnc.PHB2.7	0.3585	0.0516
ANKRD33B	0.3585	0.0516
FAM50A	0.3585	0.0516
CCDC88B	0.3583	0.0517
lnc.ZFYVE21.2	0.3583	0.0517
LINC02694	0.358	0.0518
SNAPIN	0.358	0.0518
CHCHD2P6	0.358	0.0518
MYO18B	0.3574	0.0521
FIS1	0.357	0.0522
NR2C2AP	0.3568	0.0523
GRK3	0.3565	0.0524
ENSG00000277998	0.3566	0.0524
LMF1	0.3564	0.0525
USE1	0.3565	0.0525
ALPK1	0.3562	0.0526
TFPT	0.356	0.0527
THAP7.AS1	0.3559	0.0527
GLI4	0.3558	0.0527
KLHL5	0.3556	0.0528
ARSD	0.3557	0.0528
ABCB7	0.3558	0.0528
MTHFD2L	0.3555	0.0529
PSMD9	0.3548	0.0532
SRRD	0.3546	0.0532
CDK19	0.3546	0.0532
ATP5PO	0.3544	0.0533
PLCD1	0.3544	0.0533
FGD3	0.3544	0.0533
CETN2	0.3543	0.0534
NT5DC1	0.3539	0.0535
ABRACL	0.3538	0.0536
ZNF707	0.3536	0.0537
COQ4	0.3536	0.0537
PATJ	0.3533	0.0538
PCNPP5	0.353	0.0539
CEP120	0.3528	0.054
SSNA1	0.3529	0.054
KLF6	0.3523	0.0542
ZNF30	0.3524	0.0542
CCDC59	0.3519	0.0544
KLRG1	0.352	0.0544
ZNF354A	0.3518	0.0544
TCP1	0.3519	0.0544
KXD1	0.3516	0.0545
MAP2K3	0.3514	0.0546
DIXDC1	0.3513	0.0547
COASY	0.3511	0.0547
UQCRC1	0.3513	0.0547
CDC42EP1	0.3509	0.0548
ICA1L	0.351	0.0548
RAD50	0.351	0.0548
RPL26	0.3508	0.0549
SH3GL1	0.3508	0.0549
PUSL1	0.3506	0.0549
BRD9	0.3508	0.0549
ELP1	0.3508	0.0549
CIP2A	0.3503	0.0551
HUS1	0.3504	0.0551
HSP90AB3P	0.35	0.0552
GEMIN8	0.3495	0.0554
XCL1	0.3494	0.0555
lnc.NMU.3	0.3493	0.0555
ATP5F1C	0.3492	0.0556
lnc.RPEL1.1	0.3492	0.0556
CAND1	0.3491	0.0556
KRBOX5	0.3488	0.0557
TUBA4A	0.349	0.0557
PPP4R2	0.3489	0.0557
STXBP1	0.3488	0.0557
lnc.TRIM26.2	0.3487	0.0558
RAD51AP1	0.3485	0.0559
TIPARP	0.3482	0.056
NAPEPLD	0.3479	0.0561
lnc.PDE4A.4	0.3474	0.0563
CCZ1	0.3475	0.0563
GLDC	0.3476	0.0563
LINC00630.1	0.3473	0.0564
TMEM229B	0.3472	0.0565
CCDC61	0.3472	0.0565
DDIT4	0.3469	0.0566
FAM216A	0.3469	0.0566
WDPCP	0.3467	0.0567
RNY1	0.3466	0.0567
ATRIP	0.3462	0.0569
lnc.DPF3.5	0.3459	0.057
PPIH	0.3461	0.057
lnc.ZFHX4.6	0.346	0.057
PKMP1	0.3458	0.0571
SENP2	0.3457	0.0571
ENSG00000283390	0.3457	0.0571
ZCCHC14	0.3452	0.0573
SPIRE1	0.3454	0.0573
ENSG00000286381	0.3452	0.0573
ELOVL6	0.3453	0.0573
CENPH	0.3452	0.0573
NEDD8	0.3448	0.0575
VPS13A	0.3449	0.0575
TRIM7	0.3446	0.0576
PRAG1	0.3443	0.0577
SAC3D1	0.3439	0.0579
OGFR	0.344	0.0579
RRP9	0.3434	0.0581
PTPDC1	0.3435	0.0581
lnc.SGSH.3	0.3434	0.0582
IQCE	0.3432	0.0582
SKP1P2	0.3431	0.0583
ERICH6.AS1	0.3432	0.0583
HIGD2A	0.3432	0.0583
MYC	0.343	0.0583
ENSG00000279605	0.3432	0.0583
ZNF469	0.3428	0.0584
AMPD2	0.3426	0.0585
TMEM70	0.3424	0.0586
ATP8A2	0.3422	0.0587
YWHAE	0.3423	0.0587
GEMIN2	0.342	0.0588
AMZ2	0.3419	0.0588
GNL3	0.3418	0.0589
PPP1R2	0.3416	0.059
CD37	0.3414	0.0591
DTYMK	0.3414	0.0591
FDFT1	0.3408	0.0593
DBT	0.3407	0.0594
EPC2	0.3408	0.0594
MMP24OS	0.3404	0.0595
ZNF316	0.3405	0.0595
SEC61B	0.3404	0.0595
PPP1R9A	0.34	0.0597
XIAP	0.3398	0.0598
CDC34	0.3395	0.06
DARS1	0.3394	0.06
AIF1	0.3392	0.0601
PRDX2	0.339	0.0602
lnc.IL4R.2	0.3387	0.0603
GCN1	0.3379	0.0607
UBR1	0.3377	0.0608
FXR1	0.3376	0.0609
DOK4	0.3373	0.061
QTRT1	0.3373	0.061
CSTB	0.3373	0.061
COPS7B	0.3373	0.061
WDR54	0.3374	0.061
FUT11	0.337	0.0611
VPS52	0.3368	0.0612
SYNGR1	0.3366	0.0613
TFB1M	0.3367	0.0613
SOCS4	0.3364	0.0614
AAMP	0.3365	0.0614
TMEM9B	0.3359	0.0616
ZNF224	0.3359	0.0616
ZGPAT	0.3356	0.0618
TTC21B	0.3356	0.0618
ACTN4	0.3354	0.0619
CMPK2	0.3354	0.0619
FGD6	0.335	0.0621
ABAT	0.335	0.0621
SNTB1	0.3347	0.0622
ZNF347	0.3345	0.0623
BTF3	0.3345	0.0623
TRIM5	0.3343	0.0624
GMPS	0.3343	0.0624
FBXL18	0.3345	0.0624
TC2N	0.3341	0.0625
DENND4A	0.3341	0.0625
MBTD1	0.334	0.0626
ADGRL1	0.334	0.0626
SDHAP1	0.334	0.0626
POLDIP2	0.3338	0.0627
AUTS2	0.3338	0.0627
GON4L	0.3335	0.0628
lnc.SIVA1.1	0.3333	0.0629
ZSCAN21	0.3334	0.0629
lnc.SLC2A7.1	0.3331	0.063
HIC1	0.3329	0.0631
ZNF731P	0.333	0.0631
PYCARD	0.3328	0.0632
KLHL36	0.3327	0.0632
ZNF548	0.3328	0.0632
RAB1A	0.3328	0.0632
ZNF398	0.3326	0.0633
EMC8	0.3323	0.0634
TRIM22	0.3319	0.0636
CDK6	0.3316	0.0637
NCAPD3	0.3315	0.0638
PRPF3	0.3315	0.0638
THG1L	0.3314	0.0638
CHUK	0.3314	0.0639
BMS1	0.3314	0.0639
MIDEAS	0.3314	0.0639
CEBPZ	0.3314	0.0639
ZFHX3	0.331	0.064
SELENOW	0.3311	0.064
INTS4	0.3309	0.0641
PRUNE2	0.3308	0.0641
ACO2	0.3306	0.0642
PRKCA	0.3304	0.0643
RAC1	0.3305	0.0643
TXLNG	0.3306	0.0643
lnc.EGLN2.2	0.3304	0.0644
AP5Z1	0.3303	0.0644
lnc.PPP5D1.1	0.3301	0.0645
H4.16	0.3299	0.0646
MIEF2	0.3298	0.0646
ZNF552	0.3298	0.0646
ARHGAP31	0.33	0.0646
UBALD2	0.3296	0.0647
BCL3	0.3297	0.0647
MAGED2	0.3297	0.0647
MCAT	0.3295	0.0648
ZNF738	0.3291	0.065
WDR3	0.3292	0.065
HPS6	0.3288	0.0651
lnc.ABHD4.12	0.3289	0.0651
TMIGD2	0.3286	0.0652
SEPHS2	0.3284	0.0653
TSNAX	0.3284	0.0653
NQO2	0.3285	0.0653
RPS15A	0.3283	0.0654
PSMB3	0.3282	0.0654
KRR1	0.3282	0.0655
FAM168A	0.3279	0.0656
SESTD1	0.328	0.0656
EGR1	0.3279	0.0656
WDR26	0.3277	0.0657
FANCD2	0.3278	0.0657
UBE2MP1	0.3273	0.0659
BLOC1S3	0.3273	0.0659
CD160	0.3272	0.066
MLC1	0.3272	0.066
EPB41L4A.AS1	0.327	0.0661
MALSU1	0.3269	0.0661
TUFM	0.3263	0.0664
DDX59	0.3264	0.0664
LINC02067	0.3264	0.0664
ATG4A	0.3263	0.0664
lnc.TMEM88B.3	0.326	0.0666
RFC4	0.326	0.0666
CCDC146	0.3259	0.0666
SMC5	0.326	0.0666
RPL13AP5	0.3253	0.0669
MIR3190	0.3253	0.0669
ZNF526	0.3254	0.0669
MSC.AS1	0.3253	0.0669
BRK1	0.3251	0.067
lnc.PCED1B.5	0.325	0.0671
lnc.SELENOP.5	0.3249	0.0671
CCT5	0.3248	0.0672
PSMA5	0.3245	0.0673
IER2	0.3243	0.0674
ENSG00000248569	0.3244	0.0674
ZMIZ1	0.3239	0.0676
lnc.VAV3.1	0.324	0.0676
FAHD2B	0.3239	0.0676
SIK2	0.3238	0.0677
ALDOA	0.3238	0.0677
SEC22B	0.3238	0.0677
PHF21A	0.3236	0.0678
CROCCP2	0.3236	0.0678
KLC4	0.3237	0.0678
LITAF	0.3232	0.068
ATAD3A	0.3229	0.0682
HINT3	0.3228	0.0682
SMG8	0.3227	0.0683
UBE2D4	0.3225	0.0684
ZNF460	0.322	0.0686
CYB561D1	0.3221	0.0686
GSTM2	0.322	0.0686
ZNF562	0.3216	0.0689
PRDM15	0.3215	0.0689
CXXC5	0.3215	0.0689
ANKRD44	0.3214	0.069
TOPBP1	0.3211	0.0691
GIMAP1	0.3211	0.0691
lnc.PITX1.4	0.3208	0.0693
SMYD5	0.3205	0.0694
OXSM	0.3206	0.0694
PLXNB1	0.3204	0.0695
NADSYN1	0.3202	0.0696
PRELID1P1	0.3203	0.0696
SMCHD1	0.3199	0.0698
GDI2P2	0.3194	0.07
HPS5	0.3191	0.0702
CCDC115	0.319	0.0702
PA2G4P4	0.319	0.0702
RBM22	0.319	0.0702
CASP7	0.3189	0.0703
lnc.KIZ.11	0.3189	0.0703
SP4	0.3187	0.0704
NME2	0.3185	0.0705
H2AZ2	0.3185	0.0705
H2BC8	0.3178	0.0709
UBTF	0.3176	0.071
ENSG00000285382	0.3164	0.0716
MTFR1	0.3165	0.0716
COPS3	0.3162	0.0717
TBC1D10A	0.3164	0.0717
TADA3	0.3159	0.0719
GEM	0.3157	0.072
COX11	0.3154	0.0722
MAP3K7CL	0.3154	0.0722
EPS8	0.3152	0.0723
ABCD4	0.3153	0.0723
XRCC5	0.3151	0.0724
SRGAP2C	0.3148	0.0725
lnc.NLRP2.2	0.3145	0.0727
ACTBP2	0.3143	0.0728
ARL13B	0.3141	0.0729
U2SURP	0.3137	0.0731
MED21	0.3136	0.0732
CAMTA2	0.3135	0.0732
AKT1S1	0.3136	0.0732
lnc.UGGT1.8	0.3133	0.0733
NEK6	0.3131	0.0735
BCDIN3D	0.3127	0.0737
MRPL40	0.3127	0.0737
ZNF621	0.3127	0.0737
DDX3X	0.3124	0.0739
CTDSPL2	0.3121	0.074
EFL1	0.3119	0.0741
SIPA1L3	0.3119	0.0741
HCG26	0.3119	0.0741
PMPCB	0.3118	0.0742
PCBP1.AS1	0.3116	0.0743
NAGPA	0.3115	0.0744
SDHD	0.3112	0.0745
SVIP	0.3111	0.0746
CWC15	0.3111	0.0746
EIF2A	0.3112	0.0746
TIMD4	0.3112	0.0746
KRT18	0.311	0.0747
PLEKHO2	0.3108	0.0748
ZFP36L2	0.3108	0.0748
RNY3	0.3107	0.0748
NUDC	0.3105	0.0749
UCK2	0.3103	0.075
FOXN3.AS1	0.3102	0.0751
ENPEP	0.3098	0.0753
PCSK7	0.3097	0.0754
DCAF16	0.3097	0.0754
PPIL3	0.3093	0.0756
lnc.SUMF1.12	0.3094	0.0756
ENSG00000289406	0.3092	0.0757
GSTO1	0.3091	0.0758
ENSG00000236773	0.309	0.0758
GARS1	0.309	0.0758
NADK	0.3089	0.0759
APOBEC3H	0.3088	0.0759
SAMHD1	0.3086	0.076
MBNL2	0.3084	0.0761
TSC1	0.3084	0.0762
CYTIP	0.308	0.0763
SKIV2L	0.3081	0.0763
TRIM44	0.3077	0.0765
SUMO1P3	0.3076	0.0766
SLC25A5.AS1	0.3077	0.0766
IPO7	0.3071	0.0769
TOE1	0.3071	0.0769
LSM3	0.3071	0.0769
RPS20P14	0.3071	0.0769
FOXP1	0.3072	0.0769
MDM2	0.307	0.077
FBXL3	0.3069	0.077
SDR39U1	0.3068	0.077
NTPCR	0.307	0.077
CCDC85C	0.3068	0.0771
TMEM234	0.3066	0.0772
CDKL5	0.3067	0.0772
JPX	0.3065	0.0773
SYTL2	0.3063	0.0774
PKM	0.3063	0.0774
MXRA7P1	0.3063	0.0774
CTBP2	0.3061	0.0775
MAPK8	0.306	0.0776
NAALADL1	0.306	0.0776
SLC25A14	0.3058	0.0776
C19orf12	0.3057	0.0777
RNA5SP74	0.3056	0.0778
lnc.SPRYD3.1	0.3052	0.078
FAM117A	0.305	0.0781
MACF1	0.3047	0.0783
FHOD1	0.3045	0.0784
IFT122	0.3046	0.0784
GATAD2A	0.3043	0.0785
TOMM7	0.3044	0.0785
TMEM8B	0.3044	0.0785
WWOX	0.3041	0.0787
ZNF814	0.3041	0.0787
ARHGAP4	0.3041	0.0787
HMGB1	0.3038	0.0788
ZNF28	0.3037	0.0789
CPSF7	0.3035	0.079
lnc.CNMD.2	0.3035	0.079
CIITA	0.3035	0.079
SNRNP35	0.3034	0.0791
CELSR3	0.3033	0.0791
IFT88	0.3032	0.0792
CCDC117	0.3033	0.0792
PTPN18	0.303	0.0793
PPM1B	0.303	0.0793
FAM192BP	0.3031	0.0793
NSMF	0.3029	0.0794
NUPR1	0.3026	0.0796
PEX14	0.3023	0.0797
GAPDH	0.3022	0.0798
RPL41P5	0.3021	0.0798
DIS3L	0.3022	0.0798
WBP11	0.302	0.0799
TP73.AS1	0.302	0.0799
RPS6KB1	0.3019	0.08
PMVK	0.3016	0.0802
SNRPD1	0.3014	0.0803
BNIP2	0.3012	0.0804
lnc.TSHZ2.19	0.3013	0.0804
CLNK	0.3012	0.0804
RBMXP5	0.3012	0.0804
VASH1	0.3008	0.0806
HPGD	0.3009	0.0806
HGH1	0.3008	0.0806
ERCC6L	0.3009	0.0806
lnc.USP47.4	0.3005	0.0808
KLHL2	0.3005	0.0808
DCPS	0.3004	0.0809
CRTAP	0.3004	0.0809
MFSD4B	0.3004	0.0809
lnc.SIPA1.2	0.3003	0.081
PEA15	0.3	0.0811
ELK3	0.2998	0.0812
TMEM230	0.2998	0.0812
SMURF2	0.2996	0.0813
TCAIM	0.2996	0.0814
GRAP2	0.2987	0.0819
ABHD18	0.2987	0.0819
FNBP4	0.2985	0.082
TRGV3	0.2986	0.082
ZNF101	0.2984	0.0821
CDIN1	0.2983	0.0822
ALAD	0.2982	0.0822
ENSG00000213144	0.298	0.0823
TFG	0.2977	0.0825
ANKS3	0.2975	0.0826
GAN	0.2975	0.0826
BAP1	0.2976	0.0826
NOC3L	0.2975	0.0827
SCYL2	0.2973	0.0828
AGL	0.2971	0.0829
SUFU	0.2969	0.083
lnc.AIG1.8	0.2967	0.0831
SIGIRR	0.2967	0.0832
DPH5	0.2966	0.0832
ZNF675	0.2965	0.0833
DYRK1A	0.2964	0.0833
DTWD1	0.2963	0.0834
RIC8A	0.2961	0.0835
MAP3K13	0.2962	0.0835
TNFAIP1	0.296	0.0836
CGRRF1	0.2959	0.0837
NR5A2	0.2956	0.0838
lnc.UCK1.3	0.2954	0.084
TMF1	0.2952	0.0841
ZDHHC14	0.2953	0.0841
EXOSC2	0.2951	0.0841
USP25	0.295	0.0842
ENSG00000241889	0.2947	0.0844
ABCB8	0.2947	0.0844
X5_8S_rRNA.6	0.2945	0.0845
ABRAXAS2	0.2944	0.0846
RAB37	0.2943	0.0846
LINC02384	0.2942	0.0847
AKAP8L	0.294	0.0848
FAM169A	0.2941	0.0848
IQCC	0.2939	0.0849
USP45	0.2939	0.0849
ERH	0.2938	0.085
RPS18P12	0.2937	0.0851
lnc.IVNS1ABP.5	0.2937	0.0851
SAYSD1	0.2936	0.0851
ZNF736	0.2935	0.0852
IMPA2	0.2933	0.0853
CACYBPP2	0.2931	0.0854
SERPINB9	0.2931	0.0854
KCTD20	0.2931	0.0854
TIGD5	0.2932	0.0854
MYBL1	0.2929	0.0856
VRK1	0.2927	0.0857
TECR	0.2926	0.0857
WDR62	0.2925	0.0858
RILPL2	0.2924	0.0859
lnc.EIF2AK1.1	0.2923	0.0859
NTRK2	0.2923	0.0859
CBX4	0.2923	0.086
SART1	0.2921	0.0861
ITGA6	0.2921	0.0861
YPEL5	0.2921	0.0861
PPAT	0.2921	0.0861
PSME3IP1	0.2918	0.0863
EVA1B	0.2917	0.0863
FASTKD1	0.2918	0.0863
ZNF397	0.2917	0.0864
CTDSP2	0.2912	0.0866
GOLGB1	0.2912	0.0866
FCHO1	0.2912	0.0867
FOXP4	0.2911	0.0867
TTL	0.291	0.0868
IFT22	0.291	0.0868
NDUFA5	0.2908	0.0869
MTRR	0.2907	0.087
METTL26	0.2905	0.0871
EMILIN1	0.2902	0.0873
NUDT2	0.29	0.0874
PEX13	0.2899	0.0875
lnc.PSMB9.6	0.2899	0.0875
GIMAP7	0.2899	0.0875
PNKP	0.2897	0.0876
HERC2P9	0.2896	0.0877
VPS26C	0.2892	0.0879
GPRIN3	0.2893	0.0879
RNF38	0.2893	0.0879
AMOTL1	0.2889	0.0881
MECR	0.289	0.0881
ENSG00000272476	0.289	0.0881
PTGES3	0.2888	0.0882
lnc.SRSF12.2	0.2889	0.0882
MMS19	0.2884	0.0885
UEVLD	0.2883	0.0885
ZNF605	0.2883	0.0885
CCT8P1	0.2884	0.0885
LRP5L	0.2884	0.0885
ESRRA	0.2881	0.0887
CCNE1	0.288	0.0887
MICU1	0.2879	0.0888
MT.CYB	0.2879	0.0888
NGDN	0.2877	0.0889
SMARCD2	0.2876	0.089
ENSG00000289056	0.2876	0.089
JAKMIP1	0.2875	0.0891
TULP4	0.2874	0.0891
ENSG00000279392	0.2872	0.0893
lnc.TP53BP2.8	0.287	0.0894
DIAPH2	0.287	0.0894
RPS4XP3	0.2869	0.0895
PLEKHA2	0.2868	0.0895
TERF2	0.2867	0.0896
PPCS	0.2866	0.0897
CMSS1	0.2866	0.0897
RENBP	0.2865	0.0897
CARD8	0.2862	0.0899
DYNLT2	0.2863	0.0899
ENSG00000288924	0.2862	0.0899
GPX4	0.2862	0.09
HECTD3	0.2862	0.09
RDH14	0.2861	0.09
CORO1C	0.2859	0.0901
lnc.IRF1.2	0.2858	0.0902
SLC25A32	0.2858	0.0902
WASHC2A	0.2857	0.0903
CCDC102A	0.2857	0.0903
ARIH2OS	0.2856	0.0903
RSPH3	0.2857	0.0903
RNU1.83P	0.2855	0.0904
ATG2B	0.2856	0.0904
TOP1	0.2856	0.0904
lnc.CCL18.1	0.2854	0.0905
RPL15	0.2853	0.0906
NR2C1	0.2851	0.0907
ST13P6	0.2849	0.0908
GPR180	0.2848	0.0909
CEP128	0.2847	0.091
YWHAZP2	0.2846	0.091
FBXO21	0.2844	0.0912
H2BU2P	0.2842	0.0913
NCAPG2	0.2842	0.0913
NANS	0.2842	0.0913
PPP1R12B	0.284	0.0914
INPP4A	0.284	0.0914
ARRDC3	0.284	0.0914
ZNF324	0.2839	0.0915
EEF1A1P19	0.2839	0.0915
KLHL20	0.2837	0.0916
PBX2P1	0.2835	0.0917
CPEB2	0.2835	0.0918
RABEPK	0.2834	0.0918
ITPR2	0.2829	0.0922
SNIP1	0.2829	0.0922
PNMA1	0.2827	0.0923
TAGLN2	0.2824	0.0925
KAT14	0.2824	0.0925
COX7A2L	0.282	0.0928
SEC23A	0.2818	0.0929
LILRB1	0.2819	0.0929
MED30	0.2816	0.0931
RAB3IP	0.2814	0.0932
UBE2G1	0.2813	0.0933
HSP90AB1	0.2812	0.0933
FAM185A	0.2813	0.0933
MID1IP1	0.2811	0.0934
DUSP3	0.2809	0.0935
lnc.IL17B.2	0.2809	0.0935
H4C3	0.2808	0.0936
EIF4E2	0.2807	0.0937
YME1L1	0.2805	0.0938
MLLT1	0.2804	0.0939
TMEM42	0.2802	0.094
CARMIL2	0.2801	0.0941
GBP2	0.2801	0.0941
XPO5	0.2799	0.0942
APOBR	0.2799	0.0943
ZNF836	0.2799	0.0943
RSRC1	0.2796	0.0945
CKAP2L	0.2793	0.0947
EVI5L	0.2791	0.0948
RNF115	0.2791	0.0948
CSNK2A1	0.2791	0.0948
lnc.DRD2.3	0.279	0.0949
ELP2	0.2789	0.0949
NDUFA9	0.2788	0.095
MINDY2	0.2788	0.095
LIMD2	0.2788	0.095
lnc.ADA.3	0.2789	0.095
ZRANB1	0.2787	0.0951
PGAM1	0.2785	0.0952
ENSG00000231916	0.2785	0.0952
TPGS2	0.2784	0.0953
EBAG9	0.2784	0.0953
NEIL2	0.2782	0.0954
ARHGAP45	0.2781	0.0955
ABCG1	0.2779	0.0956
SUSD1	0.2779	0.0957
ABT1	0.2777	0.0958
FAM217B	0.277	0.0963
DMAC2L	0.2769	0.0964
ENSG00000239246	0.2769	0.0964
RAB3D	0.2768	0.0964
FTSJ1	0.2769	0.0964
UBE2M	0.2765	0.0966
CCDC125	0.2764	0.0967
MORC4	0.2763	0.0968
lnc.CBARP.6	0.276	0.097
NFXL1	0.276	0.097
MCM4	0.2761	0.097
CAP1P2	0.2758	0.0972
RPL18A	0.2758	0.0972
COL5A2	0.2757	0.0972
XPO7	0.2758	0.0972
MYCBP2	0.2754	0.0974
ENSG00000265168	0.2753	0.0975
MRPL20	0.2754	0.0975
MBNL1.AS1	0.2753	0.0975
lnc.RNF39.13	0.2753	0.0975
TCEAL4	0.2753	0.0975
HSPD1	0.2752	0.0976
ZCCHC2	0.275	0.0977
lnc.HSD11B1.4	0.2749	0.0978
B4GALT6	0.2748	0.0979
METTL17	0.2744	0.0981
PEX3	0.2745	0.0981
H1.4	0.2743	0.0982
COX6B1	0.274	0.0984
NBPF15	0.274	0.0985
lnc.NAV1.9	0.2739	0.0985
MRPL43	0.2738	0.0986
VWA8	0.2738	0.0986
ZNF362	0.2738	0.0986
AP2B1	0.2736	0.0987
PTGIS	0.2736	0.0987
RPS27A	0.2736	0.0987
PPIAP22	0.2733	0.0989
lnc.SUCLA2.11	0.2733	0.099
YIF1A	0.2731	0.0991
MIPEP	0.2728	0.0993
TLNRD1	0.2728	0.0993
NSMCE3	0.2727	0.0994
lnc.MINOS1.1	0.2727	0.0994
CREM	0.2725	0.0995
BCAS4	0.2725	0.0995
BBLN	0.2726	0.0995
LYPLA2	0.2724	0.0996
ZNF512	0.2723	0.0996
ZNF568	0.2723	0.0997
MISP3	0.2721	0.0998
SHARPIN	0.2721	0.0998
UROS	0.2718	0.1
C11orf68	0.2715	0.1002
RPP21	0.2714	0.1004
FBXO44	0.271	0.1006
YEATS2	0.2711	0.1006
ZNF717	0.2711	0.1006
NADK2	0.271	0.1006
lnc.A2M.3	0.2708	0.1008
FUNDC1	0.2708	0.1008
GMNN	0.2706	0.1009
IFIT2	0.2705	0.101
SNX27	0.2703	0.1011
NDUFB9	0.2701	0.1013
CARS1	0.27	0.1014
PPM1D	0.2698	0.1015
GON7	0.2693	0.1019
DOCK8.AS1	0.2693	0.1019
TBC1D10B	0.2692	0.102
PPP4C	0.2689	0.1022
ERCC3	0.2689	0.1022
lnc.BCOR.8	0.2689	0.1022
NUP62	0.2686	0.1024
CIAPIN1	0.2685	0.1025
GALE	0.2685	0.1025
TRAPPC13	0.2685	0.1025
DICER1	0.2681	0.1028
FAF1	0.2678	0.103
ATP6V0C	0.2674	0.1033
MAP2K4	0.2674	0.1033
ZNF799	0.2675	0.1033
lnc.NDUFAF3.3	0.2674	0.1033
SPRTN	0.2672	0.1034
NT5C2	0.2669	0.1037
RNASEH2C	0.2669	0.1037
NR3C1	0.2668	0.1038
LLPH	0.2666	0.1039
TXNL4B	0.2665	0.104
PARP10	0.2664	0.1041
IMP4	0.2663	0.1042
lnc.WISP1.2	0.2662	0.1042
STX18.AS1	0.2661	0.1044
POLR3D	0.266	0.1044
ALG12	0.2658	0.1045
THAP1	0.2659	0.1045
ZSCAN22	0.2655	0.1047
NT5C	0.2654	0.1049
TBC1D15	0.2651	0.1051
lnc.IGLL1.1	0.2651	0.1051
HOOK3	0.2651	0.1051
INSC	0.265	0.1052
ETAA1	0.265	0.1052
lnc.SLC35F5.14	0.2649	0.1052
ANKRD13B	0.2648	0.1053
BMT2	0.2649	0.1053
KMT2C	0.2648	0.1053
CHD7	0.2648	0.1053
FAM111B	0.2648	0.1054
KPNA6	0.2647	0.1054
ERBB2	0.2646	0.1055
ACSS1	0.2646	0.1055
SDHAF4	0.2645	0.1055
ENSG00000261635	0.2644	0.1056
IPPK	0.2644	0.1056
FAM72D	0.2642	0.1058
PJA1	0.2642	0.1058
SDHAF1	0.264	0.106
KBTBD2	0.264	0.106
SCAF1	0.2638	0.1061
RPS6KA3	0.2638	0.1061
ETV3	0.2637	0.1062
MAP1LC3A	0.2637	0.1062
lnc.PGGHG.1	0.2632	0.1065
TMEM250	0.2632	0.1065
S100A4	0.2632	0.1066
lnc.XRCC2.13	0.263	0.1067
TMEM63A	0.2627	0.1069
WDR35	0.2628	0.1069
NUP35	0.2627	0.107
MAPK1IP1L	0.2624	0.1072
SETD9	0.2622	0.1073
TM6SF1	0.2621	0.1074
PPP3CC	0.2622	0.1074
ZCCHC7	0.2619	0.1076
lnc.PRPS1.3	0.2619	0.1076
ZNF714	0.2617	0.1077
PDE4DIP	0.2617	0.1077
UBE2A	0.2618	0.1077
WASHC4	0.2614	0.108
GABPB1	0.2614	0.108
ZNF595	0.2612	0.1081
TCFL5	0.2611	0.1082
PGDP1	0.261	0.1083
MRPL35	0.261	0.1083
GPAM	0.2609	0.1084
CDK17	0.2609	0.1084
SCAI	0.2609	0.1084
MIER1	0.2607	0.1085
ARHGAP5	0.2606	0.1086
PGP	0.2606	0.1086
C19orf38	0.2606	0.1086
HAT1	0.2606	0.1086
FAM102A	0.2605	0.1086
GYPC	0.2605	0.1087
DIDO1	0.2603	0.1088
DDX56	0.2603	0.1088
KMT5AP1	0.2602	0.1089
SGSM3	0.2602	0.1089
DYRK3	0.2601	0.109
MORF4L2	0.2599	0.1091
C12orf43	0.2599	0.1092
GRWD1	0.2598	0.1092
SMAD5	0.2596	0.1094
BTF3L4P2	0.2594	0.1095
TOGARAM2	0.2595	0.1095
ARL8B	0.2594	0.1096
CCNB1	0.2593	0.1096
SAP30BP	0.2593	0.1097
CDAN1	0.2591	0.1098
NFATC2IP	0.259	0.1098
GPR27	0.259	0.1098
PDS5A	0.2591	0.1098
ATP5PF	0.2589	0.1099
SVIL	0.2588	0.11
FAM53B.AS1	0.2588	0.11
MARCHF8	0.2588	0.1101
COX7CP1	0.2586	0.1102
ZNF830	0.2586	0.1102
LMNB2	0.2585	0.1102
UBE2D2	0.2586	0.1102
SNAPC5	0.2585	0.1103
MAN1A2	0.2584	0.1103
MCPH1	0.2585	0.1103
PI4K2B	0.2583	0.1104
DHX15	0.2583	0.1105
AHNAK	0.2579	0.1107
ZNF624	0.2579	0.1107
H3C10	0.258	0.1107
VPS51	0.2579	0.1108
RNVU1.26	0.2577	0.1109
CHCHD2P2	0.2576	0.111
LAMTOR4	0.2576	0.111
PTGDR	0.2572	0.1113
UBLCP1	0.2572	0.1113
RPL23A	0.2571	0.1114
TNFSF12	0.2571	0.1114
PTPN1	0.2571	0.1114
KDM7A.DT	0.2571	0.1114
MFSD3	0.2569	0.1116
RPS6P25	0.2568	0.1117
PPDPF	0.2568	0.1117
SRI	0.2567	0.1118
USP38	0.2565	0.1119
ZFAND4	0.2562	0.1121
C1orf131	0.2558	0.1125
BTBD11	0.2556	0.1126
GBP1	0.2557	0.1126
AFTPH	0.2555	0.1127
RAD52	0.2554	0.1128
CCDC32	0.2554	0.1128
NCOA2	0.2554	0.1128
ACADS	0.2552	0.113
MGAT5	0.255	0.1131
GCC1	0.2551	0.1131
APBA2	0.2548	0.1133
ITGB1BP1	0.2545	0.1135
KIF3A	0.2546	0.1135
PIBF1	0.2544	0.1136
RAB27A	0.2544	0.1136
PTMAP5	0.2543	0.1137
TNIK	0.2543	0.1137
VTRNA1.3	0.2543	0.1137
NAA60	0.254	0.1139
ZNF616	0.254	0.1139
ZKSCAN7	0.254	0.1139
ZMYM2	0.254	0.114
SDAD1	0.2537	0.1142
GPX1P1	0.2536	0.1142
TPT1P9	0.2536	0.1143
MAPKAPK3	0.2534	0.1144
EPB41L4A	0.2535	0.1144
MCM5	0.2534	0.1145
BCL7A	0.253	0.1148
PARP11	0.253	0.1148
ABR	0.2529	0.1148
REPIN1	0.2528	0.1149
ZNF528	0.2527	0.115
CARS2	0.2526	0.1151
HEXA.AS1	0.2526	0.1151
NBPF26	0.2525	0.1152
PPP1R37	0.2524	0.1153
HSPBAP1	0.2523	0.1153
FBXO6	0.2521	0.1155
TSC22D4	0.252	0.1156
RPS15	0.2519	0.1157
SCYL3	0.2519	0.1157
PSMD14	0.2519	0.1157
SETD7	0.2518	0.1157
JTB	0.2518	0.1158
PDGFA	0.2517	0.1158
LRRC75A.AS1	0.2516	0.116
H2AC6	0.2516	0.116
lnc.PSD.2	0.2514	0.1161
AK4	0.2513	0.1162
DNAJC30	0.2512	0.1163
ZNF319	0.2511	0.1164
PAWR	0.2508	0.1166
GCHFR	0.2507	0.1167
EIF4EP2	0.2507	0.1167
COIL	0.2506	0.1168
CLTB	0.2507	0.1168
CBFB	0.2503	0.117
FAAP20	0.2503	0.117
TTC39C	0.2501	0.1172
CISH	0.2501	0.1172
ZNF696	0.2502	0.1172
CASTOR2	0.25	0.1173
CORO1B	0.2499	0.1174
MTND2P28	0.2499	0.1174
ZNF852	0.2499	0.1174
BACH1	0.2498	0.1175
LIMD1	0.2495	0.1177
MTHFS	0.2494	0.1178
NBDY	0.2492	0.118
POLR2K	0.2488	0.1183
VDAC1P6	0.2489	0.1183
CEP89	0.2488	0.1184
BOLA3	0.2487	0.1184
RNF11	0.2486	0.1185
MIR762	0.2484	0.1187
LINC00892	0.2483	0.1187
COPS4	0.248	0.119
RPUSD4	0.2477	0.1193
ENSG00000288827	0.2476	0.1193
ZNF550	0.2476	0.1193
ZDHHC8	0.2476	0.1193
TMLHE	0.2477	0.1193
RPS24	0.2473	0.1196
ZBTB4	0.2471	0.1198
lnc.IL12RB2.1	0.2471	0.1198
PRDM1	0.2471	0.1198
lnc.SMDT1.3	0.247	0.1199
CCDC137	0.2469	0.12
ANKRD28	0.2469	0.12
ZNF589	0.2467	0.1201
POU2F1	0.2466	0.1202
ABTB1	0.2466	0.1202
MAML2	0.2465	0.1203
PSMB2	0.2465	0.1203
ABHD10	0.2465	0.1203
SUGP2	0.2462	0.1206
HMGB3P32	0.246	0.1208
LRRC42	0.246	0.1208
TBCCD1	0.2455	0.1212
PGGHG	0.2454	0.1213
ATP5MJ	0.2453	0.1213
lnc.CTIF.10	0.2453	0.1213
KMT2E	0.2454	0.1213
DNTTIP1	0.2451	0.1216
MLX	0.2448	0.1218
ATP5F1E	0.2449	0.1218
MTMR12	0.2448	0.1218
NPHP4	0.2445	0.122
SFR1	0.2445	0.1221
NSMCE1	0.2445	0.1221
CHMP6	0.2445	0.1221
PANK2	0.2445	0.1221
DBN1	0.2444	0.1221
NFKBIL1	0.2444	0.1222
LSM8	0.2443	0.1222
CENPBD1P	0.2443	0.1223
RPS18	0.2441	0.1224
NDE1	0.2439	0.1226
PTGS1	0.2439	0.1226
OTUB1	0.2438	0.1227
APIP	0.2436	0.1229
ZNF333	0.2435	0.1229
CNOT3	0.2435	0.1229
LINC02693	0.2433	0.1231
DUSP16	0.2431	0.1233
SMG1	0.2431	0.1233
KIAA0825	0.2431	0.1233
POC1B	0.2427	0.1237
LCMT1	0.2427	0.1237
DMAC2	0.2427	0.1237
SNRK	0.2427	0.1237
UQCC3	0.2426	0.1238
DPF3	0.2425	0.1239
FCF1	0.2424	0.1239
SERTAD3	0.2425	0.1239
lnc.B3GNT10.21	0.2425	0.1239
ZNF33A	0.2424	0.124
CENPB	0.2422	0.1241
PTRH1	0.2422	0.1241
FAM120AOS	0.2422	0.1241
GGA3	0.2422	0.1242
LINC02446.1	0.2419	0.1243
SLFN12L	0.242	0.1243
SFI1	0.2419	0.1244
PHPT1	0.2417	0.1245
TMEM216	0.2417	0.1246
ANKRD13C	0.2417	0.1246
AP3S1	0.2417	0.1246
UBE2Q1	0.2416	0.1247
PPP1R35	0.2415	0.1248
SCARF1	0.2412	0.125
ITFG2	0.241	0.1252
GADD45B	0.241	0.1252
C1orf21	0.241	0.1252
CASD1	0.241	0.1252
ARHGEF6	0.241	0.1252
ZMAT5	0.2409	0.1253
CNOT6	0.2409	0.1253
HLA.DRB1	0.2409	0.1253
SNX33	0.2407	0.1254
PASK	0.2408	0.1254
CCDC191	0.2406	0.1255
FGD5.AS1	0.2407	0.1255
FAM83H	0.2406	0.1256
ZNF628	0.2404	0.1257
ENSG00000253785	0.2404	0.1257
RNF19A	0.2405	0.1257
RBM26.AS1	0.2404	0.1258
RAMP1	0.2403	0.1258
RPL5P4	0.24	0.1261
lnc.TNFSF4.3	0.24	0.1261
lnc.IL3.4	0.24	0.1261
ALDH3A2	0.2399	0.1262
STK11	0.2398	0.1263
PHACTR1	0.2398	0.1263
TSEN54	0.2396	0.1264
lnc.ZFAT.1	0.2397	0.1264
TRAPPC6B	0.2395	0.1266
HNRNPLL	0.2393	0.1267
ACTR1B	0.2392	0.1268
BAZ1A.AS1	0.2391	0.1269
PHKG2	0.2391	0.1269
GNAI3	0.239	0.127
ANAPC16	0.2388	0.1272
RBM23	0.2388	0.1272
SRRM2.AS1	0.2387	0.1273
CARNMT1	0.2386	0.1273
HMGN2P5	0.2386	0.1274
LPP.AS2	0.2385	0.1274
ZNF7	0.2385	0.1274
COX7B	0.2385	0.1274
TMEM267	0.2384	0.1276
CDKN1B	0.2383	0.1277
MIR34AHG	0.2383	0.1277
HERC5	0.2381	0.1279
PALS2	0.238	0.128
DHRS3	0.2378	0.1281
LENG8	0.2377	0.1282
GLS	0.2376	0.1283
RPL7L1	0.2376	0.1283
CTTNBP2NL	0.2375	0.1284
FASTK	0.2374	0.1284
TMUB1	0.2375	0.1284
ZNF449	0.2375	0.1284
B3GAT3	0.2374	0.1285
EXOC7	0.2374	0.1285
ARMT1	0.2373	0.1286
NDC1	0.2372	0.1287
HMGCS1	0.2371	0.1287
PKN3	0.2372	0.1287
PTTG1	0.2371	0.1288
lnc.GATA5.10	0.237	0.1289
PHF10	0.2369	0.1289
FBXO11	0.2368	0.129
Y_RNA.90	0.2367	0.1291
OGDH	0.2364	0.1294
UQCR11	0.2362	0.1296
GLRX3	0.2359	0.1299
MYH10	0.2359	0.1299
WIZ	0.2357	0.1301
lnc.EFCAB12.2	0.2356	0.1301
lnc.MYO1G.1	0.2356	0.1301
VTI1B	0.2356	0.1302
ENSG00000267533	0.2355	0.1302
RGS12	0.2356	0.1302
lnc.TTR.1	0.2354	0.1303
QRICH1	0.2352	0.1305
TMSB4X	0.2352	0.1305
C1orf50	0.2351	0.1306
lnc.RC3H1.1	0.2352	0.1306
CRYZL1	0.2351	0.1306
OPTN	0.2349	0.1308
lnc.SAMD11.13	0.235	0.1308
SPTY2D1	0.2347	0.131
SMARCE1	0.2346	0.1311
TCEAL8	0.2346	0.1311
CLEC12A	0.2345	0.1312
MAN2C1	0.2343	0.1314
L1CAM	0.2343	0.1314
PARPBP	0.2341	0.1316
HDDC3	0.2338	0.1318
EXOSC8	0.2337	0.1319
HIF1A	0.2338	0.1319
USP39	0.2338	0.1319
NDUFS7	0.2336	0.132
RAB11FIP5	0.2336	0.1321
DDHD2	0.2335	0.1321
ETHE1	0.2335	0.1322
RABL2A	0.2335	0.1322
PAICS	0.2333	0.1323
USP22	0.2332	0.1324
MORN3	0.2331	0.1325
VHL	0.2331	0.1325
RPUSD3	0.2332	0.1325
EFCAB7	0.2331	0.1326
FECH	0.2328	0.1328
BAX	0.2328	0.1328
HADH	0.2329	0.1328
ZCCHC8	0.2327	0.1329
ENSG00000275888	0.2325	0.1331
PHC2	0.2325	0.1331
TOM1L2	0.2324	0.1332
SIRT7	0.2324	0.1332
MX1	0.2324	0.1332
CFAP36	0.2323	0.1333
PLCB1	0.2322	0.1334
GCAT	0.2321	0.1334
FBXO25	0.2322	0.1334
DR1	0.2321	0.1335
LINC00963	0.2321	0.1335
HMGN1P36	0.232	0.1336
CEP85	0.2319	0.1337
GCC2	0.2318	0.1338
ENSG00000185839	0.2316	0.1339
VDAC2	0.2316	0.134
G3BP1	0.2313	0.1342
TNIP3	0.2312	0.1343
[truncated: 11,228 more rows]

## Sheet: linear_regression_protein
	r-squared	p-value
CNBP	0.7805	0.0003
SNRPD2	0.7374	0.0007
UBE2NL	0.7238	0.0009
COPZ1	0.6967	0.0014
PLTP	0.6817	0.0017
MBNL1	0.6529	0.0026
RACK1	0.6522	0.0026
SERPINB9	0.6468	0.0028
RPS27	0.6434	0.003
CMC2	0.7331	0.0032
PSAP	0.6336	0.0034
PAFAH1B3	0.7234	0.0037
GUSB	0.6136	0.0043
PSMA4	0.6073	0.0047
RPL23	0.6064	0.0047
FKBP1A	0.6061	0.0048
AP1B1	0.6478	0.005
SRI	0.6	0.0051
LDHA	0.5971	0.0053
SEPTIN2	0.5969	0.0053
ANP32A	0.595	0.0054
GDI2	0.5906	0.0057
SASH3	0.6819	0.0061
LAIR1	0.6285	0.0062
WAS	0.584	0.0062
EEF1G	0.5819	0.0063
RALGAPB	0.6734	0.0067
EIF3E	0.5757	0.0068
PSMD5	0.5756	0.0068
GRN	0.5673	0.0074
RPLP2	0.5651	0.0076
TXN	0.565	0.0076
STIP1	0.5647	0.0077
GIMAP4	0.5571	0.0083
FKBP4	0.5559	0.0084
ACAT2	0.5527	0.0087
NUDT5	0.5533	0.0087
PSMB2	0.5465	0.0093
NACA	0.5441	0.0096
COPE	0.5869	0.0098
PSME1	0.5366	0.0104
CCT8	0.534	0.0106
SDCBP	0.6293	0.0107
SNAPIN	0.5776	0.0107
VTA1	0.6268	0.011
YWHAE	0.5312	0.011
NIBAN2	0.5248	0.0117
PGD	0.5223	0.012
PPP1R7	0.5186	0.0124
FAM120A	0.6132	0.0126
CD46	0.6118	0.0127
MVB12B	0.5589	0.0129
PDCD5	0.5118	0.0133
PIP4K2A	0.5118	0.0133
BAG6	0.5109	0.0134
ECHDC1	0.5535	0.0136
SYTL1	0.6028	0.0139
CDC37	0.5068	0.014
RPS15	0.602	0.014
CS	0.5038	0.0144
ANXA11	0.5022	0.0146
TXNDC5	0.4989	0.0151
NAPA	0.4964	0.0155
MAP1LC3B2;MAP1LC3B	0.5387	0.0157
GDI1	0.4929	0.016
CLASP2	0.4926	0.0161
HNRNPDL	0.4916	0.0162
VARS1	0.4906	0.0164
UBE2L3	0.49	0.0165
MRTO4	0.4893	0.0166
RAN	0.4879	0.0168
GOT2	0.4875	0.0169
HLA-C	0.4862	0.0171
RAB8B	0.4862	0.0171
EHD4	0.4809	0.018
LGALS1	0.4795	0.0182
LAMTOR1	0.4785	0.0184
RPS12	0.4782	0.0184
HEXB	0.4687	0.0201
RPS15A	0.4668	0.0205
ERP29	0.4622	0.0214
HLA-DPB1	0.4613	0.0215
CAPZB	0.4574	0.0223
SEC23A	0.4566	0.0225
DYNLRB2;DYNLRB1	0.4561	0.0226
CRISP3	0.455	0.0228
ABR	0.5436	0.0234
ATP6V0D1	0.4921	0.0238
H2AZ1;H2AZ2	0.4464	0.0246
MICAL1	0.4456	0.0248
RO60	0.5365	0.0248
RABIF	0.4421	0.0256
IDI1	0.5299	0.0262
IGKV3-20	0.4375	0.0267
CALM1;CALM2;CALM3	0.437	0.0268
PSMD12	0.4369	0.0268
RCC2	0.4368	0.0268
LAPTM5	0.4366	0.0269
STAT3	0.5262	0.027
ANXA2	0.4347	0.0273
YWHAQ	0.435	0.0273
ARF3;ARF1	0.4339	0.0275
CORO1A	0.4337	0.0276
TMSB10	0.432	0.028
ATP8B4	0.5207	0.0282
MYDGF	0.43	0.0285
SEPTIN1	0.4295	0.0286
TWF2	0.4291	0.0287
LRRC57	0.4634	0.0303
SELPLG	0.4629	0.0304
SLC2A1	0.4204	0.0309
PDCD6IP	0.4174	0.0318
LBP	0.4167	0.0319
CRKL	0.4139	0.0327
ARHGAP45	0.4138	0.0328
AHCY	0.413	0.033
INS	0.4128	0.033
EFHD2	0.4522	0.0331
CP	0.411	0.0335
GYS1	0.4975	0.0338
RAB2A	0.4499	0.0338
GNPDA2	0.4935	0.0348
APOA1	0.4033	0.0358
RPL18A	0.4026	0.036
NEDD8	0.4023	0.0361
SLC30A1	0.4395	0.0367
PSMB4	0.3982	0.0373
RHOC	0.3975	0.0376
RAB1A	0.3936	0.0388
UQCRC1	0.3923	0.0392
HSPA1A;HSPA1B	0.39	0.04
CALR	0.388	0.0406
RPS27A	0.3877	0.0407
GRB2	0.3829	0.0424
GPI	0.378	0.0441
SUMO1	0.4595	0.0448
MYL12B;MYL12A	0.376	0.0449
COX4I1	0.375	0.0452
SERPINB1	0.3751	0.0452
ARF5	0.3732	0.0459
PARP4	0.3732	0.0459
GPRIN3	0.4537	0.0467
RAP1GDS1	0.3709	0.0467
PLA2G15	0.4534	0.0468
PRDX3	0.3697	0.0472
PTPN11	0.4061	0.0475
ANXA7	0.3669	0.0483
PKM	0.4035	0.0484
TPD52L2	0.3652	0.0489
SLC7A5	0.4467	0.0491
BARGIN;SH3BP1	0.3631	0.0498
TFRC	0.3627	0.0499
PCYOX1	0.3604	0.0508
MAP1S	0.359	0.0514
PTK2B	0.3948	0.0517
RPL29	0.3576	0.052
PLXDC2	0.3573	0.0521
ARPC5	0.3547	0.0532
RIN3	0.3909	0.0532
AARS1	0.3542	0.0534
GLRX3	0.3533	0.0538
YARS1	0.353	0.0539
CYRIB	0.3527	0.054
HSPE1	0.3524	0.0542
PSMD6	0.3494	0.0555
AHSA1	0.3848	0.0557
NAA15	0.3847	0.0557
SRGN	0.3489	0.0557
EVI2B	0.3841	0.056
QDPR	0.3447	0.0575
AK2	0.342	0.0588
HLA-DRA	0.3416	0.059
HNRNPA3	0.3768	0.059
ITM2A	0.3768	0.0591
RCN1	0.3388	0.0603
CA2	0.3375	0.0609
BLMH	0.3366	0.0613
GMPPA	0.3717	0.0613
RAB21	0.4127	0.0621
SNX17	0.3687	0.0626
ACO2	0.3336	0.0628
BCHE	0.3327	0.0632
GART	0.3325	0.0633
ISLR	0.4086	0.0638
RPL23A	0.3282	0.0654
EIF3K	0.4033	0.0661
RAB1B	0.3611	0.0661
SEPTIN6	0.3262	0.0665
TNPO1	0.3602	0.0666
B2M	0.3233	0.0679
PRKCQ	0.357	0.0681
PSMG1	0.3983	0.0683
VPS33A	0.3968	0.069
LYVE1	0.3206	0.0694
ADGRG6	0.3543	0.0695
DDX18	0.3526	0.0703
ARPC1B	0.3184	0.0705
GC	0.3179	0.0708
UBE2V1	0.3178	0.0709
PRDX2	0.3905	0.072
MAN2B1	0.3485	0.0724
QARS1	0.3485	0.0724
CBR1	0.3149	0.0725
HLA-H	0.3149	0.0725
ACLY	0.3133	0.0734
SERPINA11	0.3856	0.0743
GMIP	0.342	0.0758
CPD	0.3083	0.0762
PLD3	0.3065	0.0773
VBP1	0.3796	0.0773
DOCK10	0.3063	0.0774
DEF6	0.3778	0.0782
FIBP	0.3038	0.0788
LNPEP	0.3359	0.0791
RAB14	0.3032	0.0792
C1QB	0.3022	0.0798
HNRNPK	0.3014	0.0803
DPEP2	0.301	0.0805
ARL6IP5	0.3004	0.0809
PDCD6	0.3001	0.0811
SLC1A4	0.2998	0.0813
VPS25	0.2992	0.0816
KLRD1	0.3703	0.082
ATP5PD	0.2957	0.0838
LCP1	0.2946	0.0845
PDCD10	0.2936	0.0851
RPL37A	0.292	0.0861
DDB1	0.2912	0.0866
CD8A	0.2905	0.0871
EML2	0.2906	0.0871
RNF149	0.2892	0.0879
INHBC	0.3593	0.088
GPX3	0.287	0.0894
ARL3	0.2869	0.0895
APOA2	0.2865	0.0897
ZC3HAV1	0.2863	0.0899
ARPC2	0.2841	0.0913
SCRIB	0.3529	0.0916
PRKCH	0.314	0.092
NUDC	0.2827	0.0923
HGS	0.2802	0.094
PPIB	0.2802	0.094
APOA4	0.28	0.0942
GRAP2	0.28	0.0942
STOM	0.2794	0.0946
NRAS	0.2792	0.0947
MARCKSL1	0.3078	0.096
AP1M1	0.2772	0.0961
DPP4	0.2772	0.0961
CYFIP2	0.2771	0.0962
CLTB	0.3065	0.0969
H4C1	0.2749	0.0978
PCYT1A	0.2739	0.0985
PEAR1	0.3384	0.1004
SERPINF1	0.27	0.1014
NEO1	0.3354	0.1023
RPS8	0.2687	0.1023
ZYX	0.2685	0.1025
TBCB	0.2683	0.1026
MCM6	0.2674	0.1033
KLRC1	0.3325	0.1041
CELF2	0.2659	0.1045
SERPINA6	0.2656	0.1047
FARSA	0.2643	0.1057
SLC16A3	0.2933	0.1059
PRKCB	0.2633	0.1065
UGP2	0.2631	0.1066
PILRA	0.3285	0.1067
PEBP1	0.2623	0.1073
BIN1	0.2911	0.1075
CAPNS1	0.2614	0.1079
HPR	0.2612	0.1081
ST13	0.2609	0.1084
PSMC6	0.3252	0.1089
CA3	0.2885	0.1094
TIPRL	0.3239	0.1097
RAB10	0.288	0.1098
RAP1B	0.259	0.1099
TMOD3	0.2832	0.1133
ADH5	0.2536	0.1143
GET3	0.281	0.115
DUT	0.2522	0.1155
HGFAC	0.2515	0.1161
RHOG	0.2515	0.1161
GNAI3	0.3143	0.1163
NDRG1	0.2785	0.1169
CPOX	0.2503	0.1171
SKP1	0.2781	0.1172
RPS6	0.25	0.1173
PTBP1	0.2494	0.1178
LDHB	0.2493	0.1179
MPDU1	0.311	0.1187
ACAP1	0.2482	0.1188
SSC5D	0.2478	0.1192
NSDHL	0.2748	0.1198
ALB	0.2437	0.1228
PRDX1	0.2435	0.123
CTSS	0.2429	0.1235
MFGE8	0.27	0.1237
RAB7A	0.2422	0.1241
LRRC47	0.2417	0.1246
TPP2	0.2413	0.1249
SNTB1	0.2679	0.1254
DBH	0.3009	0.1262
SEPTIN7	0.2398	0.1262
PAICS	0.2393	0.1268
FBL	0.2371	0.1288
PPIA	0.237	0.1289
IPO5	0.2966	0.1295
CORO7	0.2349	0.1308
DNAJB11	0.2344	0.1313
NSFL1C	0.2343	0.1314
EEF1A1	0.2338	0.1319
PRG2	0.2337	0.132
TBC1D10A	0.2933	0.1321
SNRPD1	0.2558	0.1359
NME2	0.2289	0.1366
COX7A2	0.2286	0.1369
CHP1	0.2283	0.1372
CACYBP	0.2282	0.1373
AIP	0.2273	0.1381
CAPZA1	0.2266	0.1389
TUBB	0.2266	0.1389
COLGALT1	0.2521	0.1391
MYO18A	0.2252	0.1402
STUB1	0.2247	0.1407
DARS1	0.2242	0.1413
PDCD1LG2	0.2819	0.1414
DPP3	0.2496	0.1415
CPN1	0.2237	0.1418
BZW1	0.249	0.142
PTPRA	0.2801	0.1428
ATP1A1	0.2216	0.1439
ATP5F1C	0.2212	0.1443
TXNDC17	0.2203	0.1452
OTUB1	0.2194	0.1461
SERPINA3	0.2188	0.1468
HRG	0.2187	0.1469
APOM	0.2177	0.148
ATIC	0.2172	0.1485
ADH1B	0.2722	0.1497
F9	0.2159	0.1499
RPL7A	0.2155	0.1503
TAP1	0.2706	0.1511
TPM4	0.2142	0.1518
CCT6A	0.2139	0.1521
TRAPPC6B	0.2695	0.1521
AMBP	0.2131	0.1529
TRIM25	0.213	0.1531
TGFBR2	0.2114	0.1547
SOD1	0.2114	0.1548
TRPV2	0.2664	0.1549
SEC61B	0.2355	0.155
MTM1	0.265	0.1561
TSTD1	0.2092	0.1572
UTRN	0.2634	0.1577
TRAPPC3	0.2323	0.1584
ENTPD1	0.2076	0.1591
FSCN1	0.2074	0.1593
PPID	0.2073	0.1593
SF3B2	0.207	0.1596
C8B	0.2065	0.1603
KNG1	0.2059	0.1609
ARF4	0.2294	0.1614
CANX	0.2053	0.1617
ADGRG5	0.2584	0.1623
NPLOC4	0.2579	0.1628
ARF6	0.204	0.1631
CETP	0.2022	0.1652
APOF	0.2009	0.1667
TF	0.201	0.1667
FUCA1	0.2	0.1679
RPL35A	0.1989	0.1691
VAMP2	0.2514	0.1691
PPP6C	0.1987	0.1694
HNRNPA0	0.2205	0.1709
ARPC5L	0.1973	0.1711
COX5B	0.1971	0.1714
WDR82	0.2482	0.1723
COX6C	0.2476	0.1729
ARHGAP30	0.1957	0.1731
RPL10A	0.1951	0.1738
STOML2	0.1935	0.1757
CFD	0.2446	0.1759
RPL6	0.1934	0.1759
TBC1D10B	0.2446	0.1759
C4A	0.1932	0.1761
KIR2DS2	0.2437	0.1768
AP1G2	0.2434	0.1771
CD59	0.192	0.1777
CHMP1A	0.1919	0.1777
MYO1G	0.1916	0.1781
PCBP1	0.1916	0.1781
INPP4A	0.2137	0.1785
VPS28	0.2138	0.1785
PSMC1	0.1912	0.1787
DDX6	0.2418	0.1788
IL2RB	0.191	0.1789
TUBA1C	0.2134	0.179
GRPEL1	0.1906	0.1795
AP2A2	0.1905	0.1796
PLP2	0.1899	0.1803
PLEKHO2	0.212	0.1805
ACTN4	0.1896	0.1807
BLVRA	0.1893	0.181
ABI3	0.1886	0.182
CRTAC1	0.1881	0.1826
GRK2	0.1879	0.183
DPYSL2	0.1874	0.1836
NOTCH2	0.1873	0.1837
ALDH9A1	0.1869	0.1842
ACAP2	0.2088	0.1843
EIF2A	0.2363	0.1846
GOLGA8Q;GOLGA8R	0.236	0.1849
GPS1	0.186	0.1853
XCL1;XCL2	0.1861	0.1853
HNRNPD	0.1858	0.1857
GPSM3	0.2075	0.1858
UFL1	0.2335	0.1875
FUBP1	0.1836	0.1885
NPC2	0.1836	0.1886
CD244	0.2324	0.1887
IMPA1	0.1834	0.1888
CKM	0.1833	0.1889
PLXNA1	0.2322	0.189
RPL14	0.1831	0.1893
ANXA4	0.1817	0.1912
PGM1	0.1812	0.1918
TMC8	0.2025	0.1919
ENO2	0.1806	0.1927
MANBA	0.1803	0.193
EIF2S3	0.1794	0.1943
H1-5	0.1788	0.1951
LYPLA2	0.1775	0.1968
NIBAN1	0.1771	0.1974
DOK2	0.177	0.1975
F5	0.1763	0.1985
ANXA1	0.1762	0.1987
PSMB9	0.1759	0.1991
APOC4	0.1758	0.1992
PAG1	0.2226	0.1997
ARSB	0.1961	0.2
FCN3	0.1749	0.2005
FMNL1	0.1749	0.2005
SH3KBP1	0.1749	0.2006
SERPIND1	0.1745	0.2011
GNB4	0.1744	0.2012
MAP4K4	0.1744	0.2012
AP1G1	0.1742	0.2015
C4BPA	0.174	0.2018
KARS1	0.1737	0.2022
ASAH1	0.1935	0.2033
AK4	0.172	0.2048
PARK7	0.1718	0.205
COPS4	0.1907	0.2071
ERMP1	0.2161	0.2074
PTGFRN	0.19	0.2079
ITIH4	0.1692	0.2088
RASAL3	0.1687	0.2096
CYCS	0.1686	0.2097
F12	0.1682	0.2103
SACM1L	0.1681	0.2104
RHOF	0.1877	0.211
UQCRC2	0.1673	0.2116
ACADM	0.1872	0.2118
SERPINC1	0.1665	0.2128
CHMP4B	0.1665	0.2129
CD5L	0.1662	0.2133
XPNPEP2	0.2112	0.2133
ACADVL	0.1658	0.2139
BRK1	0.1653	0.2146
PIK3CD	0.1842	0.2158
YWHAZ	0.1637	0.2171
AHNAK	0.1637	0.2172
MST1	0.1631	0.218
PSMA7	0.1625	0.2189
LAP3	0.162	0.2197
BST1	0.1611	0.2211
FKBP3	0.1803	0.2213
JAK3	0.161	0.2213
SFT2D2	0.1799	0.2219
XRCC5	0.1605	0.2221
COPS8	0.2039	0.2224
SERPINA1	0.1602	0.2225
A1BG	0.1598	0.2232
GIT2	0.1594	0.2238
ARL8A	0.1593	0.2239
CDHR5	0.2026	0.2241
CCL3	0.1587	0.2249
EEF2	0.1587	0.225
VPS26A	0.1582	0.2257
PEF1	0.158	0.2261
PLAA	0.177	0.2261
IST1	0.1578	0.2263
GP1BA	0.1576	0.2267
RAB11B	0.1575	0.2269
IGHA1	0.1574	0.227
EFR3A	0.1999	0.2276
ITGB2	0.1563	0.2288
CASP3	0.1747	0.2293
GNAI2	0.1545	0.2317
C8A	0.1541	0.2324
DYNC1H1	0.1535	0.2334
TNFSF10	0.1534	0.2336
VPS45	0.1717	0.2339
PLCG2	0.1532	0.234
HSPA4	0.1528	0.2346
CTSZ	0.1527	0.2347
MANF	0.1524	0.2352
DTYMK	0.1707	0.2353
ITGAM	0.152	0.2359
MTAP	0.1519	0.2361
IDH1	0.1518	0.2362
APCS	0.1511	0.2374
CASP7	0.1925	0.2374
PRKCSH	0.1509	0.2378
SDC4	0.1506	0.2382
AKR7A2	0.1505	0.2384
RCSD1	0.1684	0.2389
UBE2M	0.1489	0.2411
TRPM2	0.1666	0.2416
IGHG1	0.1486	0.2417
PNP	0.1481	0.2425
SEPTIN11	0.1481	0.2425
PABPC1	0.1478	0.2431
ABCF1	0.1471	0.2443
APOC1	0.1466	0.2452
MCM3	0.1457	0.2467
DDX39A	0.1455	0.247
LILRB1	0.163	0.2472
SUB1	0.1453	0.2475
ACTN1	0.1451	0.2478
ALPL	0.1612	0.2502
TBC1D10C	0.1433	0.251
F2	0.1432	0.2511
PGAM1	0.1427	0.252
CPN2	0.1425	0.2524
RPS19	0.1422	0.2529
SAR1A	0.1421	0.2532
TOLLIP	0.1593	0.2532
CDC42SE1	0.1417	0.2539
ARCN1	0.1414	0.2545
TMED10	0.141	0.2551
APOC2	0.1398	0.2573
ADGRE5	0.1394	0.258
CAST	0.1394	0.258
CAP1	0.1392	0.2583
FCGR3A	0.1391	0.2586
HABP2	0.1382	0.2603
LANCL1	0.1381	0.2605
CNN2	0.138	0.2607
UMOD	0.1376	0.2614
FBXO6	0.1756	0.2616
NAGA	0.1542	0.2617
TRIR	0.1368	0.2629
COASY	0.1365	0.2634
CLIC3	0.1743	0.2635
GGH	0.1361	0.2642
GRK6	0.1356	0.2652
CAT	0.1351	0.2661
SH2D1A	0.1351	0.2661
IGLV3-10	0.1351	0.2662
CTSB	0.1342	0.2678
CFAP20	0.1505	0.268
LPXN	0.1503	0.2683
PAFAH1B1	0.1338	0.2686
MAP2K1	0.1497	0.2694
ME2	0.1333	0.2696
RPSA	0.1329	0.2703
CCR1	0.1469	0.2743
OAS2	0.1667	0.2754
GUK1	0.13	0.2761
BCAP31	0.1457	0.2764
HSPA9	0.1295	0.277
GLO1	0.1449	0.2778
DDT	0.1291	0.2779
SLC2A3	0.129	0.2779
GSK3A	0.1446	0.2784
FN3KRP	0.1441	0.2792
GSTO1	0.1282	0.2796
HSPH1	0.1281	0.2799
ARHGAP9	0.1437	0.28
GLS	0.1437	0.28
EIF3D	0.1278	0.2804
SRP72	0.1429	0.2814
C6	0.1267	0.2826
ADAM19	0.1266	0.2828
GNPDA1	0.1419	0.2833
CCT4	0.1264	0.2834
PHPT1	0.1609	0.2847
SRP68	0.1256	0.285
AFAP1L2	0.1409	0.2851
HEBP1	0.1602	0.2859
HBG1	0.125	0.2862
CXCR4	0.1247	0.2867
PSMD3	0.1246	0.287
PSMD4	0.1243	0.2876
CCT7	0.1241	0.2879
RPS14	0.124	0.2883
ITGA11	0.1586	0.2885
RDX	0.1222	0.2921
SSB	0.1369	0.2927
TXNDC12	0.1216	0.2932
HBD	0.1215	0.2935
SNAP23	0.1362	0.2939
MYH9	0.1212	0.294
CNDP2	0.1205	0.2955
ANKRD44	0.1543	0.2957
F7	0.135	0.2962
DNAJA1	0.1531	0.2977
TXNL1	0.1342	0.2977
LTB	0.1342	0.2979
SRSF3	0.1194	0.298
KHSRP	0.1193	0.2982
OSMR	0.1528	0.2983
GSR	0.1338	0.2986
ARPC4	0.119	0.2987
PRCP	0.1337	0.2987
KLRK1	0.1524	0.2989
PSMA1	0.119	0.2989
CPNE3	0.1187	0.2994
CDH1	0.1187	0.2996
LSP1	0.1185	0.2999
ANXA5	0.1183	0.3004
IGFLR1	0.1182	0.3005
PRPS1	0.1326	0.301
SND1	0.1176	0.3019
PCSK9	0.1318	0.3025
RAC2	0.1173	0.3025
GRHPR	0.1171	0.303
APOA5	0.1168	0.3037
CD9	0.1167	0.3038
GZMB	0.1164	0.3046
MB	0.1302	0.3056
IGF2R	0.1158	0.3059
AP2S1	0.1157	0.3061
RPL18	0.1145	0.3087
APOBEC3G	0.1141	0.3096
PREX1	0.1141	0.3096
ENG	0.1462	0.3099
STK10	0.1137	0.3106
PDIA4	0.1134	0.3113
NFKB2	0.1266	0.3129
IFI35	0.1445	0.313
P4HB	0.1126	0.3131
ABI1	0.1122	0.314
CFI	0.1119	0.3146
ECM1	0.1258	0.3146
YWHAB	0.1113	0.3159
ARHGAP18	0.1111	0.3164
ORM2	0.1107	0.3174
GNB2	0.1106	0.3176
CARS1	0.124	0.3183
PSMD1	0.1102	0.3186
C4BPB	0.1097	0.3197
APEH	0.1091	0.3212
U2AF2	0.1396	0.3219
MAT2A	0.1084	0.3229
FLOT2	0.1083	0.323
CD99	0.1377	0.3254
PDGFRB	0.1072	0.3256
HADHB	0.1072	0.3257
SLC7A1	0.1071	0.326
CASP4	0.1201	0.3265
PBXIP1	0.1367	0.3275
ICAM3	0.1063	0.3278
OLA1	0.1061	0.3282
STXBP2	0.1059	0.3288
PTPRG	0.1056	0.3294
TKT	0.1054	0.33
HNRNPR	0.1182	0.3307
PLG	0.1051	0.3307
PVR	0.1173	0.3327
PPP1R16B	0.1169	0.3335
ERAP1	0.1038	0.334
KIF2A	0.1037	0.3342
PSME2	0.1037	0.3342
RARS1	0.1036	0.3344
SLC4A2	0.1034	0.3348
ITGB1	0.1033	0.3351
EIF4A2	0.1156	0.3364
DYNLL1	0.1027	0.3368
VDAC2	0.1316	0.3373
OGDH	0.1024	0.3374
CD37	0.1017	0.3391
C8G	0.1017	0.3392
IGHA2	0.1014	0.3399
RSU1	0.1012	0.3404
RGS3	0.1295	0.3414
SFXN1	0.1008	0.3415
CCAR2	0.1132	0.3418
H2AC7	0.1002	0.3428
TMX3	0.1127	0.3429
VSIR	0.1125	0.3435
NAGLU	0.0999	0.3437
LMNB1	0.0994	0.3449
CD163	0.1275	0.3455
COLEC10	0.1116	0.3455
CD38	0.0987	0.3467
DIP2A	0.1269	0.3467
PTBP3	0.0987	0.3467
PPP1CA	0.0984	0.3475
PITPNB	0.1107	0.3476
PRDX6	0.0982	0.3479
HSPD1	0.0978	0.3491
HLA-B	0.0977	0.3494
FLOT1	0.0974	0.3501
TTR	0.0974	0.3502
ORM1	0.0971	0.3508
EPB41	0.1238	0.3531
CFHR2	0.1238	0.3532
ELMO1	0.1237	0.3533
EHBP1L1	0.1235	0.3537
LAMP1	0.0951	0.3563
STK4	0.0951	0.3563
CA1	0.095	0.3564
CXorf38	0.0948	0.357
DSTN	0.1066	0.3572
CAMP	0.0946	0.3574
RPL11	0.0946	0.3575
ACOT13	0.1212	0.3585
RPA3	0.1058	0.3591
RPS3A	0.0937	0.3598
FARSB	0.0932	0.3612
RPS16	0.0929	0.362
DHX9	0.0928	0.3624
HNRNPM	0.0927	0.3626
RPL24	0.0927	0.3627
PFKP	0.0924	0.3634
QSOX1	0.0923	0.3638
TGFB1	0.1037	0.3641
KLKB1	0.0921	0.3644
PKN1	0.1184	0.3645
RBM14	0.1031	0.3658
IL1R2	0.1177	0.366
PRDX5	0.0913	0.3664
ATP5PB	0.1025	0.3671
RALA	0.0909	0.3675
RPL26	0.0909	0.3675
MCAM	0.0907	0.3681
EXTL2	0.1019	0.3687
C7	0.0901	0.3697
PFAS	0.1013	0.3701
TCP1	0.0896	0.3712
USP5	0.0895	0.3714
H3C1;H3-3A;H3C15	0.0893	0.3721
IGKV2D-24;IGKV2-24	0.0886	0.374
MASP1	0.0883	0.3749
TSTA3	0.088	0.3758
CHMP4A	0.113	0.3765
LRG1	0.0877	0.3767
RTCB	0.0875	0.3771
UPF1	0.087	0.3785
NDRG3	0.098	0.3786
PACS1	0.0867	0.3795
PABPN1;PABPN1;BCL2L2	0.0866	0.3798
EHD3	0.0863	0.3805
DDX39B	0.0863	0.3807
PSTPIP2	0.0861	0.3812
TUBA1B;TUBA1A;TUBA1A	0.0858	0.3819
TOR1AIP1	0.0857	0.3824
HK1	0.0856	0.3825
U2AF1L5;U2AF1	0.0851	0.384
GSN	0.0851	0.3842
SERPINA10	0.0955	0.3849
GAPDH	0.0847	0.3852
TMSB4X	0.0847	0.3853
CDH5	0.0953	0.3854
GNG5	0.0947	0.3869
TAGLN2	0.0838	0.388
BTD	0.0837	0.3883
CTBS	0.0837	0.3883
PPP1R18	0.0834	0.3892
THBS4	0.0939	0.3893
BPIFB1	0.1073	0.3895
ANPEP	0.0832	0.3896
CST3	0.0937	0.3896
ACP1	0.0935	0.3901
APBB1IP	0.0829	0.3905
HLA-DRB1	0.0828	0.3908
DKC1	0.0931	0.3913
SNRPD3	0.0826	0.3915
DPP7	0.0825	0.3916
HARS1	0.0822	0.3926
EVL	0.082	0.3932
HADHA	0.0816	0.3945
YWHAG	0.0815	0.3949
BIN2	0.0812	0.3956
H1-4	0.0915	0.3956
CDH13	0.0811	0.396
PACSIN2	0.081	0.3962
GLIPR1	0.0808	0.3968
IL2RG	0.0807	0.3973
PI4KA	0.1037	0.3981
PSMD11	0.0804	0.3981
LUM	0.0803	0.3985
ATP2B1	0.0802	0.3988
DPP9	0.1031	0.3995
MEGF8	0.103	0.3999
CLTC	0.0798	0.4
CFL1	0.0797	0.4002
SEC31A	0.0796	0.4004
TOP2B	0.0797	0.4004
SUCLA2	0.0795	0.4008
GALM	0.0892	0.4018
TSPAN14	0.0792	0.4018
RPL8	0.0792	0.4019
VPS35	0.0791	0.4022
CCT3	0.079	0.4025
ITGA1	0.0789	0.4026
PDHB	0.079	0.4026
RPL27	0.0788	0.403
LPA	0.0787	0.4035
RABGGTA	0.1012	0.4041
PTGES3	0.0784	0.4043
ETHE1	0.0782	0.4049
HSP90B1	0.0782	0.4049
DDX19A	0.0881	0.405
IGLV3-16	0.0782	0.4051
PSMD2	0.078	0.4054
FN1	0.0779	0.406
PCNA	0.0774	0.4074
WDR44	0.0772	0.4081
ACTB	0.0766	0.4098
CLEC3B	0.0864	0.4098
HCLS1	0.0766	0.41
PAK2	0.0765	0.4102
UBA6	0.0763	0.4109
YWHAH	0.0762	0.4114
APOC3	0.0761	0.4116
RPL7	0.0758	0.4125
VDAC1	0.0753	0.4142
PSTPIP1	0.0743	0.4173
RAB5C	0.0743	0.4175
BLVRB	0.0741	0.418
PHGDH	0.0739	0.4186
MDH2	0.0735	0.4199
GNS	0.0734	0.4204
PPA1	0.0734	0.4205
LCK	0.0732	0.4208
TUBG1	0.0729	0.422
FGA	0.0727	0.4227
ARHGDIB	0.0725	0.4232
LAMB1	0.072	0.4251
C12orf10	0.081	0.4253
EIF3F	0.0925	0.4261
HDAC1	0.0714	0.4269
HLA-DPA1	0.071	0.4284
HSD17B10	0.0708	0.429
ADA	0.0707	0.4293
CLIP1	0.0705	0.4301
MIF	0.091	0.4302
PSMD7	0.0793	0.4304
OAS3	0.0702	0.431
TPT1	0.07	0.4319
VAV1	0.0699	0.432
SRRT	0.0697	0.4327
MPP1	0.0694	0.434
OCC1	0.0895	0.4342
HNRNPA1	0.0691	0.4347
MUC2	0.0775	0.4361
PECAM1	0.0687	0.4361
ILF2	0.0687	0.4364
HBB	0.0683	0.4376
GPX1	0.0682	0.4379
DDX17	0.0678	0.4394
MCM7	0.0875	0.4397
IFI16	0.0677	0.4398
SAA4	0.0674	0.4408
P2RX4	0.0756	0.4419
PARP1	0.067	0.4421
MYO1C	0.0749	0.4442
SLC3A2	0.0663	0.4448
SF3B1	0.0661	0.4454
CAND1	0.0656	0.4472
BPNT1	0.0655	0.4475
DYNC1I2	0.0847	0.4475
RPS11	0.0738	0.4475
HLA-DQB1	0.0737	0.448
SMC4	0.0737	0.448
RPS23	0.0648	0.4498
DCTN1	0.0646	0.4506
ITGA6	0.0646	0.4506
SH3BGRL	0.0643	0.4519
CSF1	0.0641	0.4524
GSTP1	0.0641	0.4527
AHSG	0.0639	0.4534
SPN	0.0637	0.4539
LDLR	0.0635	0.4549
NCAM1	0.0631	0.4561
SERPINB8	0.0628	0.4573
CAPN2	0.0627	0.4576
FCGBP	0.0621	0.4601
TUFM	0.0618	0.4612
RECQL	0.0695	0.4617
HLA-A	0.0616	0.4618
PDXK	0.0613	0.463
ERBIN	0.0691	0.4632
RANBP1	0.0612	0.4632
RAC1	0.0612	0.4633
ATP1B3	0.0611	0.4637
RNPEP	0.0609	0.4644
DCK	0.0609	0.4646
SERPINA4	0.0608	0.4647
GSDMD	0.0606	0.4655
MYO9B	0.0684	0.4656
ARHGAP25	0.0683	0.4658
RBBP4	0.0604	0.4665
GSPT1	0.0602	0.4671
EIF4G1	0.0678	0.4674
IQGAP1	0.0599	0.4682
HNRNPC	0.0599	0.4684
ICOSLG	0.0596	0.4694
NIT1	0.0771	0.4694
ARL6IP1	0.0768	0.4702
TMEM123	0.0669	0.4704
XRCC6	0.0593	0.4706
RELN	0.0666	0.4715
EIF5A	0.059	0.4717
IGLV10-54	0.0665	0.4718
PSMB8	0.0588	0.4724
HLA-E	0.0588	0.4726
SPTAN1	0.0587	0.4729
DDX5	0.0585	0.4737
DNAJC9	0.0585	0.4737
CPQ	0.0585	0.4738
CPNE1	0.0585	0.4739
ITIH1	0.0582	0.4749
TAF15	0.0581	0.4753
GNG2	0.0579	0.476
KIT	0.0577	0.4766
EFEMP1	0.0649	0.4777
GZMK	0.0575	0.4777
RPS20	0.0574	0.4778
RUVBL1	0.0573	0.4782
CEMIP2	0.0741	0.4785
CD82	0.0735	0.4804
HADH	0.0568	0.4805
PRKAA1	0.0567	0.4806
PDIA6	0.0567	0.4809
PSMC2	0.0638	0.4815
VAT1	0.0565	0.4817
PIGR	0.056	0.4837
SNX2	0.0725	0.4837
MTPN	0.0558	0.4845
SMARCA4	0.0557	0.4849
ACY1	0.0705	0.4897
FRYL	0.0613	0.4903
GPR171	0.0612	0.4908
SMC1A	0.0611	0.491
NAMPT	0.061	0.4915
PROC	0.0534	0.4943
PPIL1	0.0601	0.4948
DAG1	0.0686	0.4959
SNRNP200	0.0522	0.4992
TNFRSF18	0.0516	0.5018
JAK1	0.0513	0.503
PSAT1	0.0512	0.5034
MPO	0.0511	0.5038
NCR3	0.0576	0.5042
CD14	0.0508	0.5054
CLEC2B	0.0653	0.507
HLA-F	0.0503	0.5073
CD2	0.0503	0.5076
FAS	0.0502	0.5076
RP2	0.0502	0.5079
UGGT1	0.05	0.5084
PSMA2	0.0498	0.5093
STAT1	0.0497	0.5099
IDH2	0.0495	0.511
HSPG2	0.0555	0.5124
CD226	0.0491	0.5125
RHOA	0.0489	0.5135
GPX4	0.0489	0.5136
HNRNPH3	0.0549	0.5148
GNAQ	0.0486	0.515
AP2M1	0.0484	0.5156
ANGPTL8	0.0627	0.5158
RRAS2	0.0475	0.5195
ITGB3	0.0473	0.5204
DIAPH1	0.0472	0.5212
HLA-DRB5	0.0471	0.5215
SEMA4B	0.0469	0.5226
WASF2	0.0463	0.525
HINT1	0.046	0.5268
ITIH2	0.0459	0.5271
F11	0.0459	0.5272
ERH	0.0458	0.5273
RPL34	0.0458	0.5275
DERA	0.0457	0.5281
FABP5	0.0515	0.5283
NOTCH3	0.0591	0.5285
ARHGDIA	0.0455	0.5289
DCTPP1	0.059	0.5289
RPS17	0.0453	0.5297
FH	0.0453	0.5299
APOB	0.0452	0.5302
PSMC5	0.0452	0.5304
UBE2N	0.051	0.5306
IGHV5-10-1	0.0449	0.5317
MAPK1	0.0447	0.5324
GNLY	0.0446	0.533
DCTN3	0.0444	0.5341
TMED5	0.0575	0.5344
GNA13	0.0442	0.5349
GSTM2	0.0442	0.535
ICOS	0.0573	0.5352
PDXP	0.0496	0.5363
CCT2	0.0439	0.5366
MYL6	0.0438	0.5369
LIMS1	0.0492	0.5379
RPL32	0.0492	0.5381
ARRDC1	0.0433	0.539
CMTM6	0.0433	0.5391
VASN	0.0433	0.5392
IGHD	0.0433	0.5394
FBN1	0.0432	0.5396
GZMH	0.0432	0.5397
PPM1A	0.0431	0.54
CD48	0.0431	0.5401
MAT2B	0.0486	0.5404
HP	0.043	0.5408
LTA4H	0.043	0.5408
C1QBP	0.0429	0.541
LAG3	0.0425	0.5429
USP14	0.048	0.543
RPL4	0.0422	0.5444
C9	0.0421	0.5449
FLNA	0.042	0.5455
H2BC5;H2BC4;H2BC18;H2BC18;H2BC9;H2BC15;H2BC14;H2BC13	0.0416	0.5475
TGFBI	0.0416	0.5475
SCP2	0.0414	0.5482
HNRNPAB	0.0413	0.549
LMNA	0.0413	0.549
NEK9	0.0412	0.5493
PTPA	0.0412	0.5494
MAPK3	0.0464	0.5501
UBA1	0.041	0.5507
ADSS2	0.0462	0.5509
IL6ST	0.0458	0.5526
G6PD	0.0404	0.5537
SSR4	0.0403	0.5537
IGLL5	0.0402	0.5544
IGKV4-1	0.0401	0.5551
NSF	0.0451	0.5559
STK26	0.0399	0.5562
SPPL2A	0.0517	0.5563
PSD4	0.0516	0.5567
FAH	0.0394	0.5586
RAB43	0.0393	0.5588
OAF	0.0444	0.5589
ADAM8	0.051	0.559
UBE2I	0.0392	0.5594
AGT	0.0392	0.5597
HSPA8	0.039	0.5607
PTPN1	0.0438	0.5619
MCM5	0.0386	0.5626
OSCAR	0.05	0.563
IL17RA	0.0383	0.5643
CYTH1	0.0432	0.5645
CACNG6	0.0431	0.5648
MBL2	0.0431	0.5652
ARHGAP17	0.0381	0.5653
PMVK	0.0491	0.5665
RAB8A	0.0379	0.5665
RPS2	0.0378	0.5667
TMED9	0.0427	0.567
GANAB	0.0376	0.5677
RPS27L	0.0376	0.568
AFM	0.0375	0.5682
C3	0.0375	0.5686
EIF4H	0.0373	0.5694
GCN1	0.0418	0.571
AZGP1	0.0369	0.5714
PLXNB2	0.0476	0.5726
IGFBP3	0.0367	0.5728
VAMP5	0.0476	0.5728
IFITM1	0.0366	0.5731
CAD	0.0365	0.5738
RPA1	0.0412	0.5739
TNC	0.0364	0.5743
ILK	0.0363	0.5745
CTPS1	0.041	0.5747
RPL19	0.0409	0.5752
CAPG	0.0358	0.5772
RANGAP1	0.0358	0.5773
PGLS	0.0357	0.5779
GNB1	0.0355	0.579
HNRNPF	0.0355	0.5791
H1-3	0.0354	0.5796
CD69	0.0352	0.5806
DNM1L	0.0351	0.581
DLST	0.0349	0.5821
RPL36AL	0.0452	0.5829
IGHV3-9	0.0346	0.5838
SELENBP1	0.0342	0.5861
EIF4A1	0.0336	0.5898
AIMP2	0.0332	0.5917
HEXA	0.0374	0.5922
GSTK1	0.0329	0.5934
PSMD13	0.0328	0.5943
OXCT1	0.0326	0.595
STRN	0.0326	0.595
ATP2A2	0.0325	0.5959
RPL36	0.0321	0.5978
ECI1	0.0321	0.5983
AP2B1	0.0317	0.6007
CKAP5	0.0316	0.6009
COPA	0.0316	0.6012
RPL27A	0.0316	0.6012
ARHGAP1	0.0315	0.6014
CPB2	0.0315	0.6016
SLAMF1	0.0314	0.6021
PYCARD	0.0353	0.6031
PTPRCAP	0.031	0.6047
HNRNPL	0.0309	0.6049
SLC39A14	0.0348	0.6057
PFDN1	0.0308	0.6058
SHMT2	0.0305	0.6076
CLIC1	0.0303	0.6089
CTSD	0.0302	0.6091
NAGK	0.0301	0.6097
COMP	0.0301	0.6098
CRYZ	0.0301	0.6102
FLII	0.0301	0.6102
FMC1	0.03	0.6106
AKR1A1	0.0337	0.6119
FGG	0.0295	0.6135
EIF4B	0.0382	0.6144
STK38	0.0292	0.6153
NAPG	0.0378	0.6163
GLOD4	0.029	0.6166
POTEJ	0.029	0.6166
EEF1D	0.029	0.6168
PPP1R12A	0.0327	0.6173
B4GALT1	0.0289	0.6175
HNRNPH1	0.0288	0.6182
PRKAR2A	0.0286	0.6192
ROBO4	0.0371	0.6198
SF3A1	0.0319	0.6213
CDK6	0.0319	0.6217
LIMA1	0.0319	0.6217
LSR	0.0367	0.6217
DIP2B	0.028	0.6232
NAP1L4	0.0279	0.6233
ANP32B	0.0279	0.6234
ALDH16A1	0.0279	0.6237
GOLM1	0.0277	0.6247
PTPN7	0.0311	0.6258
FERMT3	0.0273	0.627
DOCK8	0.0273	0.6271
DHX15	0.0273	0.6275
PGM2	0.0272	0.6277
IARS1	0.0271	0.6289
RAB6A	0.027	0.6293
SLC1A5	0.0269	0.6299
GMPS	0.0267	0.6309
ALDOA	0.0265	0.6322
HEG1	0.0265	0.6322
SCAMP2	0.0299	0.6329
WDR1	0.0263	0.6337
ISOC1	0.0296	0.6343
CSTB	0.0341	0.6344
FYB1	0.0261	0.6352
RPL17	0.0261	0.6354
C4B	0.026	0.6358
VTN	0.026	0.636
MVP	0.0259	0.6363
CD101	0.0336	0.6368
LYN	0.0258	0.6369
NUMA1	0.0257	0.6379
RPS7	0.029	0.6379
IGKV3D-20	0.0256	0.6387
CCDC88B	0.0255	0.6389
IGLV4-60	0.0255	0.639
CDHR2	0.0255	0.6392
PCMT1	0.0255	0.6392
SQOR	0.0255	0.6393
ECH1	0.0252	0.641
FGB	0.0247	0.6445
RHOH	0.0278	0.645
NDUFA5	0.0278	0.6455
FETUB	0.0245	0.6456
H2BC17;H2BC3;H2BC21	0.0243	0.6474
VIM	0.0242	0.6475
GLRX	0.0242	0.6479
RAP2B	0.0242	0.6479
SAMHD1	0.0241	0.6483
ITGA5	0.0241	0.6485
TIMP1	0.0241	0.6485
DBI	0.0271	0.6493
OGN	0.0312	0.6493
IGSF8	0.0311	0.6497
IGKV1-5	0.0238	0.6506
IGHV3-72	0.0238	0.6507
IGHV1-69	0.0237	0.6512
PLEC	0.0237	0.6512
LSM3	0.0236	0.6517
RPS18	0.0234	0.6532
ENOPH1	0.0233	0.6539
COL6A1	0.0233	0.654
CD2AP	0.0232	0.6549
PFN1	0.0231	0.6554
MRC1	0.0261	0.6556
ATP5F1B	0.023	0.6564
CHL1	0.023	0.6564
VPS4B	0.0229	0.6568
EWSR1	0.0298	0.6572
VAMP8	0.0228	0.6575
PSMD14	0.0228	0.6577
ATP5F1E;ATP5F1EP2	0.0227	0.6584
GHR	0.0226	0.6592
PTPRJ	0.0225	0.6594
CD151	0.0225	0.6595
PFKL	0.0225	0.6595
SIRPB1	0.0293	0.6595
LAMA2	0.0293	0.6599
MX1	0.0252	0.6612
PSMB10	0.0223	0.6613
ARL2	0.0223	0.6615
HPRT1	0.0222	0.6616
CASP1	0.0222	0.6618
CSE1L	0.0222	0.6619
IGKV1-16	0.0222	0.6619
KRAS	0.022	0.6637
SRSF1	0.0219	0.6638
FDPS	0.0219	0.6642
PSMC4	0.0219	0.6643
ESYT1	0.0219	0.6645
EPB41L2	0.0217	0.6653
PPP3CA	0.0245	0.6661
COL6A3	0.0216	0.6665
NUTF2	0.0244	0.6666
ITGA2	0.0215	0.6667
HSPA5	0.0213	0.6685
CCS	0.0276	0.6693
IGKV3-15	0.0212	0.6695
ENPEP	0.0211	0.6699
CD70	0.0211	0.67
DECR1	0.0211	0.6703
EIF3I	0.0209	0.6711
GYG1	0.0207	0.6731
OXSR1	0.0206	0.6735
MERTK	0.0268	0.674
ABRACL	0.0205	0.6742
ANO6	0.0231	0.6749
CHMP2A	0.0231	0.6749
ATP5F1A	0.0204	0.6755
AP2A1	0.0229	0.6761
PTPRC	0.0203	0.6762
ANTXR2	0.0202	0.6767
HCFC1	0.0201	0.6775
ACTR1A	0.0201	0.6776
PROZ	0.0201	0.6777
F10	0.02	0.6783
CCT5	0.02	0.6784
C5	0.02	0.6785
NCL	0.0199	0.6792
RPL31	0.0258	0.6794
EIF3L	0.0197	0.6809
FCER1G	0.0196	0.6817
NFKB1	0.0221	0.6817
SARS1	0.0195	0.6822
C1RL	0.0194	0.683
JCHAIN	0.0194	0.683
EIF3G	0.0219	0.6831
PGLYRP2	0.0192	0.6842
PDIA3	0.0191	0.6853
F13B	0.0249	0.6854
HSPB1	0.0247	0.6862
EPS15L1	0.019	0.6864
COPB1	0.0189	0.687
RBP4	0.0189	0.6872
PYGB	0.0188	0.6873
ZDHHC20	0.0186	0.6891
ADAMTS13	0.0241	0.6899
CTSW	0.0185	0.6899
ABI3BP	0.0184	0.6907
CFH	0.0184	0.6907
PROCR	0.0182	0.6926
CLIC4	0.0235	0.6938
MAN1A1	0.018	0.6945
PSMB3	0.0179	0.695
SNX18	0.0232	0.6954
AXL	0.0232	0.6956
IGHV1-2	0.0177	0.6967
MMP25	0.0199	0.6975
PA2G4	0.0176	0.6977
TRAPPC4	0.0198	0.6979
RPL5	0.0175	0.6984
SEC13	0.0175	0.6986
ADAM10	0.0174	0.6987
DLD	0.0227	0.6987
RGS19	0.0197	0.6988
MOGS	0.0224	0.7006
RPS21	0.0172	0.7006
IQGAP2	0.0172	0.7008
COPB2	0.0172	0.7009
LRP1	0.0172	0.7011
TMX1	0.0171	0.7018
RPS24	0.0222	0.7019
COTL1	0.017	0.7021
RTN4RL2	0.0192	0.7023
VASP	0.0169	0.7029
RPL13	0.0168	0.7043
SLC25A6	0.0167	0.7051
TRADD	0.0166	0.7054
LGALS3BP	0.0166	0.7056
SLK	0.0166	0.7056
AP3B1	0.0166	0.7059
PTGDS	0.0164	0.7071
ARAF	0.0164	0.7073
PPP2R1A	0.0164	0.7076
LAT2	0.0213	0.7077
CD44	0.0164	0.7078
PBDC1	0.0184	0.7084
RPS25	0.0163	0.7087
BPGM	0.0161	0.71
VCP	0.016	0.711
ACTA2	0.0208	0.7111
LAMTOR3	0.0208	0.7112
EIF4A3	0.0159	0.7121
TLN1	0.0159	0.7122
H1-2	0.0206	0.7127
ABCC1	0.0206	0.7129
HNRNPA2B1	0.0157	0.7132
DNAJA2	0.0204	0.7138
RAP1A	0.0156	0.714
RAB5B	0.0156	0.7142
STMN1	0.0155	0.7155
STX4	0.0175	0.7158
STX7	0.0175	0.716
EPRS1	0.0153	0.7172
PGP	0.0173	0.7176
GLIPR2	0.0152	0.7184
RNH1	0.0148	0.7218
WIPF1	0.0148	0.7219
SELENOP	0.0147	0.7221
ACE	0.0147	0.7222
HSP90AB1	0.0147	0.7225
MMRN2	0.019	0.7235
IPO7	0.0146	0.7238
RFTN1	0.0163	0.7253
ABHD14B	0.0163	0.7254
LMAN1	0.0187	0.7256
TBCA	0.0143	0.7258
CTSC	0.0141	0.7277
SYNCRIP	0.0141	0.7278
MACROH2A1	0.0139	0.7295
TNIP1	0.0139	0.7303
ITGA2B	0.0138	0.7304
MAPRE1	0.0138	0.7312
IGHG2	0.0137	0.7316
VCAN	0.0136	0.7329
IGKV1D-33;IGKV1-33	0.0135	0.7336
SERPING1	0.0135	0.7338
IGHV2-70D	0.0134	0.7349
NIF3L1	0.0133	0.7352
UMPS	0.0151	0.7355
HSD17B4	0.0132	0.7368
SDHA	0.0131	0.7375
UBE2D3;UBE2D3;UBE2D3;UBE2D2;UBE2D2	0.0147	0.7387
GNA15	0.0147	0.7389
SLAMF6	0.0129	0.7394
CLTA	0.0168	0.7395
PHB	0.0127	0.7417
RPL21	0.0126	0.7424
C1R	0.0126	0.7427
VWF	0.0125	0.7432
VCL	0.0125	0.7437
APRT	0.0124	0.7442
ANP32E	0.0124	0.7446
STRAP	0.0123	0.7455
CNP	0.0139	0.7457
MTHFD1	0.0123	0.7458
RPL22	0.0122	0.7465
PPP3R1	0.0158	0.7472
CIB1	0.012	0.7482
XPO7	0.0156	0.7486
IGHV3-64D	0.0119	0.7491
RPL30	0.0119	0.7495
IGHV3-38	0.0119	0.7499
NUCB2	0.0116	0.7522
IGLV1-51	0.0116	0.7523
SLC9A3R1	0.0116	0.7528
ARPC1A	0.0115	0.7532
SYNE1	0.0115	0.7533
EIF5	0.0113	0.7555
F11R	0.0113	0.7556
PGK1	0.0113	0.7557
MOB1B;MOB1B;MOB1A	0.0112	0.757
DDX21	0.0112	0.7572
PSMC3	0.0111	0.7575
PREP	0.0125	0.758
CSNK2A2	0.0144	0.7584
ATP6V1A	0.011	0.7587
TNXB	0.0109	0.7601
MATR3	0.0108	0.7609
APOD	0.0108	0.7614
NARS1	0.0107	0.7618
GMPPB	0.0107	0.7625
CYFIP1	0.0107	0.7627
LASP1	0.0106	0.7628
GFPT1	0.012	0.763
ACSL4	0.0105	0.7638
CFB	0.0105	0.7641
TOP1	0.0105	0.7648
MARS1	0.0103	0.7661
STAT5B	0.0102	0.7681
GBP5	0.0114	0.7686
RPLP0	0.0101	0.7688
RNF213	0.01	0.7699
TYMP	0.0099	0.7709
DOCK11	0.0111	0.7718
ALDOC	0.0098	0.7723
PSMA6	0.0097	0.7733
ELAVL1	0.0097	0.7736
MRC2	0.0109	0.7737
RACGAP1	0.0124	0.7752
RAB3D	0.0107	0.7759
CD3E	0.0095	0.7761
FBLN1	0.0107	0.7762
UNC13D	0.0094	0.7762
SPP2	0.0094	0.7766
MGAT1	0.0122	0.7771
ILF3	0.0093	0.7778
ERO1A	0.0093	0.7784
BAP18	0.0105	0.7785
NDUFS3	0.0092	0.7787
TRIM21	0.0104	0.7792
NID1	0.0119	0.78
SWAP70	0.0102	0.7812
PRPF19	0.009	0.782
USO1	0.0089	0.7832
HVCN1	0.0099	0.7841
F13A1	0.0088	0.7843
EGFR	0.0099	0.7844
SRP54	0.0114	0.7846
RTCA	0.0098	0.786
CDC5L	0.0096	0.7878
MAGOHB	0.0094	0.7898
TPP1	0.0083	0.7899
EIF5B	0.0082	0.7912
IL21	0.0082	0.7912
SHBG	0.0082	0.7913
CNDP1	0.0082	0.7914
ABCE1	0.008	0.7932
LCP2	0.008	0.7933
UFC1	0.0079	0.7949
TAOK3	0.0077	0.7974
RPS6KA1	0.0087	0.7981
EIF3A	0.0076	0.7987
PRTN3	0.0086	0.7988
RAB35	0.0099	0.799
TCIRG1	0.0075	0.7997
IGHV3-64	0.0075	0.8008
EFTUD2	0.0074	0.801
RAB22A	0.0096	0.802
NA	0.0073	0.8025
PAFAH1B2	0.0073	0.8027
NEK7	0.0073	0.8033
NUCB1	0.0073	0.8034
RCC1	0.0072	0.8035
RAB18	0.0072	0.8037
SMPDL3A	0.0081	0.8041
RDH11	0.0081	0.8043
EEA1	0.0094	0.8044
MYO5A	0.0072	0.8044
CD58	0.0071	0.8048
BANF1	0.0092	0.8061
RPS10	0.007	0.8074
IGLV2-11	0.0069	0.8078
TMEM33	0.0065	0.8133
ERI1	0.0085	0.8137
MYO1E	0.0064	0.8144
AK1	0.0064	0.8147
TSG101	0.0064	0.8151
SCAMP3	0.0064	0.8155
CORO1C	0.0063	0.8161
AKR1B1	0.0063	0.8168
NCKAP1L	0.0063	0.8171
RAB5A	0.0071	0.8173
MDH1	0.0062	0.8174
SAA1	0.007	0.818
IGHM	0.0062	0.8181
SELL	0.0062	0.8181
C1QC	0.0062	0.8185
RPL38	0.0061	0.82
CFHR1	0.006	0.8203
IGLV1-47	0.0059	0.8223
IGLV2-23	0.0059	0.8223
TMC6	0.0059	0.8226
ATP6V1B2	0.0059	0.823
IGKV2D-29	0.0058	0.8232
IMPDH2	0.0058	0.8238
PON1	0.0056	0.8262
IGHG4	0.0056	0.8273
MASP2	0.0056	0.8273
RPL13A	0.0056	0.8273
TALDO1	0.0055	0.8281
SEC23B	0.0062	0.8287
SH3BGRL3	0.0055	0.8288
IGHV3-7	0.0055	0.829
ROCK1	0.0055	0.8291
PPCS	0.0061	0.8303
APOH	0.0052	0.8336
ARHGEF1	0.0051	0.8343
IGLV3-25	0.005	0.8359
FUCA2	0.005	0.8368
G3BP1	0.005	0.8368
CHST11	0.005	0.8369
APOL1	0.0049	0.8373
LAMC1	0.0064	0.8373
LCAT	0.0049	0.8373
GLUD1	0.0049	0.8374
IL16	0.0049	0.8377
SF3B3	0.0049	0.838
DDX46	0.0055	0.8386
SYK	0.0048	0.8393
SSBP1	0.0047	0.8417
UQCRH	0.0046	0.8423
RPS13	0.0046	0.8429
TPI1	0.0046	0.8437
STXBP3	0.0045	0.8444
IGHV3-30;IGHV3-30-5	0.0044	0.8471
NANS	0.0049	0.8472
GP5	0.0043	0.8474
ACAT1	0.0049	0.848
ICAM1	0.0042	0.8499
ACTR2	0.0041	0.851
PARVG	0.0047	0.8512
IGLV3-19	0.0041	0.8513
PRKACA	0.0047	0.8514
FNBP1	0.0045	0.8534
PLA2G7	0.004	0.8537
THBS1	0.004	0.8537
IGKV3D-15	0.0052	0.8539
RAB27A	0.0039	0.8545
SNX1	0.005	0.8559
MAPK14	0.0044	0.856
KRT1	0.0039	0.8561
SAP18	0.0049	0.8574
NPTN	0.0042	0.8584
PI16	0.0037	0.8587
XPNPEP1	0.0037	0.8595
ERP44	0.0036	0.86
PODXL	0.0036	0.8601
SEC24C	0.0047	0.8611
SRP9	0.0036	0.8612
HP1BP3	0.0035	0.8622
USP9X	0.004	0.8622
IGKV6D-21	0.0035	0.8635
RPS28	0.0035	0.8637
IRGQ	0.0034	0.8644
IGHV3-13	0.0034	0.8653
ETFB	0.0034	0.8656
ACTR3	0.0034	0.8658
EIF2S1	0.0033	0.8659
SRGAP2	0.0037	0.8674
HMGB2	0.0037	0.8676
IGLV8-61	0.0032	0.868
ITGA4	0.0032	0.868
RPL10	0.0032	0.869
GPNMB	0.0032	0.8694
SETSIP;SET;SET;SET;SET	0.0031	0.87
IGFALS	0.0031	0.8704
SEC22B	0.0041	0.8707
IGKJ1	0.0031	0.8712
GARS1	0.003	0.8722
EEF1B2	0.003	0.8724
AHCYL1	0.003	0.8732
CCL5	0.003	0.8738
NAXE	0.0029	0.8742
SLC4A7	0.0033	0.8747
SRM	0.0033	0.8747
DCTN2	0.0033	0.8752
SERPINA7	0.0029	0.8757
SUPT16H	0.0032	0.8758
RAB27B	0.0028	0.8777
VNN1	0.0027	0.879
EIF3B	0.0031	0.8795
PTPN6	0.0027	0.8799
ITGAX	0.0025	0.8834
PURA	0.0033	0.8835
CD3G	0.0028	0.8836
LMAN2	0.0024	0.8851
EML4	0.0024	0.8868
GALE	0.0023	0.8875
MSN	0.0023	0.8897
IGLV7-46	0.0024	0.8938
IL1RAP	0.0021	0.894
RPS5	0.0023	0.8943
RGS10	0.0021	0.8946
EIF2B1	0.0021	0.8947
CFP	0.002	0.895
FASN	0.002	0.895
ATP2B4	0.002	0.8953
C1QA	0.002	0.8962
TPM1	0.002	0.8972
DCXR	0.0019	0.8976
GGT1	0.0019	0.898
LSM8	0.0022	0.8981
ADSL	0.0019	0.8982
GPLD1	0.0019	0.8987
PSMA3	0.0019	0.899
KRT10	0.0019	0.8998
IGLV7-43	0.0019	0.9
MT1X	0.0018	0.9002
SORL1	0.0018	0.9003
GZMA	0.0018	0.9005
SEPTIN9	0.0018	0.9018
SVIP	0.002	0.9019
TRIM28	0.002	0.902
GOLGA7	0.0018	0.9022
IGKC	0.0017	0.903
RALY	0.0017	0.9039
NOTCH1	0.0017	0.904
LMNB2	0.0019	0.9043
HSP90AA1	0.0017	0.9049
HPX	0.0016	0.9058
NASP	0.0016	0.9059
MYO1F	0.0016	0.9063
IGHV4-61;IGHV4-39;IGHV4-59;IGHV4-34;IGHV4-30-4;IGHV4-38-2	0.0016	0.9074
PRKDC	0.0016	0.9076
IGHV3-49	0.0016	0.9077
KIF5B	0.0016	0.908
ATP6V1E1	0.0015	0.9089
LTF	0.0015	0.9094
RAD23B	0.0017	0.9099
APOE	0.0015	0.9107
PLXNB1	0.0017	0.9109
IGLV5-39	0.0015	0.9111
SNX3	0.0015	0.9112
HNRNPU	0.0014	0.9121
PGAM5	0.0014	0.9122
CAPN1	0.0014	0.9127
DEFA1;DEFA3	0.0014	0.9137
ITIH3	0.0014	0.9143
HYOU1	0.0014	0.9145
EHD1	0.0013	0.9149
IGHG3	0.0013	0.9161
IGKV6-21	0.0013	0.917
ITGB7	0.0013	0.917
PSMD9	0.0013	0.9171
WARS1	0.0012	0.9187
INPP5D	0.0012	0.9191
ARPC3	0.0012	0.9199
PZP	0.0012	0.9209
ATP5PO	0.0011	0.9216
TOP2A	0.0011	0.9229
BST2	0.0011	0.9232
CFHR4	0.0011	0.9238
CD247	0.001	0.9247
NOP56	0.001	0.9249
PSMB6	0.001	0.9255
CAPZA2	0.001	0.9267
HMGB1	0.001	0.9271
NIT2	0.001	0.9273
ARHGEF6	0.001	0.928
FCN2	0.001	0.9282
PRF1	0.0009	0.9284
SNRPA1	0.0009	0.9285
RPS3	0.0009	0.9292
C16orf54	0.0009	0.9312
SRC	0.0008	0.9324
ANXA6	0.0008	0.9344
KPNB1	0.0008	0.9345
ATRN	0.0008	0.9346
DOCK2	0.0008	0.9348
PPP2CB;PPP2CA	0.0008	0.9355
GBP1	0.0008	0.9361
ACAA2	0.0008	0.9362
C2	0.0008	0.9363
PRKAG1	0.0007	0.9372
APMAP	0.0007	0.9373
PLEK	0.0007	0.9373
EIF3H	0.0009	0.9378
TUBA4A	0.0007	0.9389
CMPK1	0.0007	0.9394
S100A11	0.0007	0.9396
ARHGAP15	0.0008	0.9412
GIMAP5	0.0007	0.9414
PROS1	0.0006	0.9421
SFPQ	0.0006	0.9422
BSG	0.0006	0.9425
SNX6	0.0007	0.9425
SVEP1	0.0007	0.9428
CACNA2D1	0.0006	0.943
IDH3A	0.0006	0.9433
CD47	0.0006	0.9446
PPP1CC	0.0006	0.9446
SERPINF2	0.0006	0.9451
EIF3CL;EIF3C;EIF3C	0.0005	0.947
IGHV3-15	0.0005	0.9474
S100A4	0.0005	0.9476
IGLV3-21	0.0004	0.9529
IGLV3-9	0.0004	0.9534
CD81	0.0004	0.9535
A2M	0.0004	0.9536
PNPLA8	0.0004	0.9537
STK24	0.0004	0.9539
IGKV3D-11;IGKV3-11	0.0004	0.9564
IGHV3-35	0.0003	0.9569
SMARCD2	0.0004	0.9576
IMMT	0.0003	0.9588
COL1A1	0.0003	0.9589
NDUFS1	0.0003	0.9589
ATP5MG	0.0003	0.9591
SUMF2	0.0004	0.9603
GNAS	0.0002	0.9634
OGA	0.0002	0.9646
EZR	0.0002	0.9656
RUVBL2	0.0002	0.966
RPS4X	0.0002	0.9699
UBR4	0.0002	0.9714
TES	0.0001	0.9715
PRG4	0.0001	0.9726
LRRC59	0.0001	0.9734
XPO1	0.0001	0.9736
CD55	0.0001	0.9739
DTX3L	0.0001	0.9742
YBX1	0.0001	0.9762
NPM1	0.0001	0.9764
RPL15	0.0001	0.9764
CLU	0.0001	0.981
OSTF1	0.0001	0.9813
ACOT7	0.0001	0.9823
TARS1	0.0001	0.9824
FAM3C	0.0001	0.9829
PEPD	0.0001	0.9832
C1S	0.0001	0.9834
ZAP70	0.0001	0.9835
COPG1	0	0.9836
CRTAM	0.0001	0.984
PSMA5	0	0.984
ALDOB	0	0.9851
RPS9	0	0.9858
M6PR	0	0.9865
RAB4B	0	0.9873
BUB3	0	0.9874
HBA1	0	0.9878
PI4K2A	0	0.9881
NONO	0	0.9884
DBN1	0	0.9888
IGLV9-49	0	0.9897
PRKAR1A	0	0.9902
KCNAB2	0	0.9903
RPL3	0	0.9906
RPL12	0	0.9919
IGLC2;IGLC3	0	0.9923
PHB2	0	0.9925
ADIPOQ	0	0.9933
DDX1	0	0.9937
AOC3	0	0.9943
RPN1	0	0.9946
DDX3X	0	0.9949
STX11	0	0.9958
RBMX	0	0.9966
CSK	0	0.9969
ALCAM	0	0.9985
PRPSAP2	0	0.9985
RPL28	0	0.9985
SEC24D	0	0.9986
BNC2	0	0.9992
LILRA3	0	0.9995
GLG1	0	0.9998
PRPF8	0	0.9998
