# Supplementary material for: NK cell-derived extracellular vesicles enhance cytotoxicity and immune cell recruitment in non-small cell lung cancer
Source: Front Immunol. 2025 Jul 24;16:1633010. doi: 10.3389/fimmu.2025.1633010 (PMC12355224; doi:10.3389/fimmu.2025.1633010)
Supplement: Supplementary file 10 [file Table8.xlsx]

## Sheet: PBMC Recruitment Infiltration
Organoid	PBMCs	NKEV treatment	Fluorescence Intensity ZProj[RFP]	SEM	Organoid size	SEM
HCC827	PT014Pre	PT006Pre	1361.25	41.734	466.25	23.1325
HCC827	PT014Pre	PT007Pre	1466.5	137.335	467.55	16.7851
HCC827	PT014Pre	None	1247.17	56.3764	439.267	29.7814
HCC827	PT014Post	PT006Post	1809.25	204.938	430.05	39.5695
HCC827	PT014Post	PT007Post	2037.25	81.8733	450	38.0269
HCC827	PT014Post	None	2008.5	150.927	466.8	7.23058
HCC827	PT012Pre	PT007Pre	4980.67	59.8814	148.8	13.5699
HCC827	PT012Pre	None	3501.75	109.567	370.425	86.0655
HCC827	PT012Post	None	3063	202.31	237.625	16.0074
HCC827	PT010Pre	None	7300.75	196.602	643.85	6.20947
HCC827	PT010Pre	PT010Pre	7309	576.992	529.633	111.17
HCC827	PT010Post	None	6347.75	535.629	646.425	19.7925
HCC827	PT009Pre	None	1733	238.003
HCC827	PT009Pre	PT009Pre	2623.33	28.4156
HCC827	PT009Post	None	695.333	20.7391
HCC827	PT009Post	PT009Post	837.667	119.861
HCC827	PT008Pre	None	6825.5	71.1225	679.225	24.2562
HCC827	PT008Pre	PT008Pre	7765.33	388.354	704.933	22.3898
HCC827	PT008Post	PT007Post	4513.67	107.176	567.033	87.7884
HCC827	PT008Post	None	4394.75	545.484	660.3	25.399
HCC827	PT008Post	PT008Post	4722.67	144.916	430.567	151.923
HCC827	PT005Pre	None	1268	37.6917	546.267	3.49619
HCC827	PT005Post	None	945.75	30.2445	537.7	21.4127
HCC827	PT005Post	PT005Post	1182.67	151.659	520.1	5.25198
HCC827	PT004Pre	PT007Pre	3127.33	152.735	363.667	117.075
HCC827	PT004Pre	None	1969.33	116.095	534.333	52.0098
HCC827	PT004Pre	PT004Pre	3047	77.1643	510.5	89.1651
HCC827	PT002Pre	None	3462.75	464.083	390.475	42.7159
HCC827	PT002Post	None	3029.75	30.712	457.075	62.8656
PT002	PT002Pre	PT007Pre	4981	265.667	108.167	6.06694
PT002	PT002Pre	None	4823.75	406.756	172.95	33.8215
PT002	PT002Pre	PT006Pre	4545.5	256.96	120.1	7.29966
PT002	PT002Post	PT007Post	4842.67	87.5525	121.333	2.64092
PT002	PT002Post	PT002Post	4683.67	184.031	133.033	9.10171
PT002	PT002Post	PT006Post	4539	128.241	130.35	10.9024
PT004	PT004Pre	PT004Pre	4214	457.367	153.367	5.53815
PT004	PT004Pre	PT006Pre	2023.33	788.848	143.533	10.7347
PT004	PT004Pre	PT007Pre	2506.67	373.103	163.867	19.6293
PT004	PT004Pre	None	2770.67	950.145	176.8	14.2201
PT005	PT005Pre	None	1568.33	216.691	187.167	18.2679
PT005	PT005Pre	PT005Pre	1827	396.53	138.467	7.0669
PT005	PT005Pre	PT005Pre	1431	375.576	174.7	22.9513
PT005	PT005Pre	PT007Pre	1649.5	96.5	169.85	22.85
PT005	PT005Post	None	1110.67	56.5401	182.233	10.9585
PT005	PT005Post	PT007Post	1229.33	252.115	148.767	21.5613
PT009	PT009Pre	PT006Pre	1377	160.279
PT009	PT009Pre	PT009Pre	1240	69.515
PT009	PT009Pre	None	2874.67	336.88
PT009	PT009Post	PT006Post	804	47.8574
PT009	PT009Post	PT009Post	857.333	12.8106
PT009	PT009Post	None	631	13.7961
PT010	PT010Pre	PT010Pre	9917	296.576	128.5	5.53022
PT010	PT010Pre	PT006Pre	8558.67	201.21	151.767	4.20568
PT010	PT010Pre	PT007Pre	8875	361.11	151.233	9.21273
PT010	PT010Pre	None	9187.67	493.842	149.9	10.9903
PT010	PT010Pre	PT010Pre	10142.3	771.547	144.967	1.82605
PT010	PT010Post	None	9163	329	114	5.9
PT010	PT010Post	None	10508	176.786	169.54	24.6576
PT010	PT010Post	PT006Post	6746.67	295.197	137.533	9.28661
PT010	PT010Post	PT007Post	8143.33	617.954	141.467	11.3192
PT012	PT012Pre	PT007Pre	4789.33	28.3862	117.767	4.60591
PT012	PT012Pre	None	6171.83	161.598	156.333	17.6549
PT012	PT012Post	PT007Post	5095	197.547	139.433	7.39399
PT012	PT012Post	None	6134.67	445.996	144	15.0524
PT014	PT014Pre	PT006Pre	3224	597.641	354.8	48.8157
PT014	PT014Pre	None	4569.67	193.337	376.033	10.7985
PT014	PT014Post	PT014Post	5667.33	1363.93	381.267	30.2706
PT014	PT014Post	PT006Post	2956.67	417.275	481.9	77.3541
PT014	PT014Post	None	5062.67	198.268	405.2	33.7226

## Sheet: PBMC Recruitment flow cytometry
Flow cytometry:
	PT org experiments:			% CD4+		% CD8+		% CD56+
		NKEV treatment		-	+	-	+	-	+
		PT002	PRE	19.57	20	17.89	21.97	0	14
			POST	0	6.43	13.33	28.68	0	15.715
		PT004	PRE	68.45	46.59	0.28	5.16	1.13	15.17
		PT010	PRE	68.26	46.03	1.14	7.725	0.93	6.635
			POST	63.88	48.44	1.84	3.75	0.57	3.75
		PT012	PRE	49.45	36.84	52.83	41.62	3.3	10.53
		PT014	PRE	48.04	38.58	32.34	37.33	0.37	1.53
			POST	43.91	33.635	38.52	38.12	2.16	1.905
	HCC827 experiments:
				% CD4+		% CD8+		% CD56+
		NKEV treatment		-	+	-	+	-	+
		PT002	PRE	12.82	0	11.63	8.4	15.38	27.5
		PT004	PRE	26.85	35.89	5.87	4.57	4.37	4.75
		PT005	PRE	11.2	10.39	13.83	10.83	2.21	6.82
		PT008	PRE	29.71	26.37	1.51	2.14	1.51	2.95
			POST	61.69	56.11	0.53	3.45	0.66	9.09
		PT009	PRE	37.46	39.77	38.3	40.68	0.67	0.65
			POST	18.18	35.37	10.53	36	13.64	4.88
		PT010	PRE	43.56	47.72	3.53	12.76	2.59	2.83
		PT012	PRE	23.46	13.51	13.01	16.67	2.22	37.84
		PT014	PRE	51.68	43.99	29.29	38.485	0.56	0.64
			POST	37.91	35.435	30.17	36.35	1.75	0.975

## Sheet: linear_regression_RNA
	r-squared	p-value
USP8	0.6847	0.0017
PSMA6P1	0.6757	0.0019
NHEJ1	0.6715	0.002
HELQ	0.6572	0.0025
ADSS2	0.6365	0.0033
RUNDC1	0.6296	0.0036
TAF2	0.622	0.0039
SLC4A8	0.6174	0.0041
SRGAP2	0.6163	0.0042
HAUS6	0.617	0.0042
FAM210A	0.604	0.0049
TMEM181	0.5977	0.0053
ARL13B	0.5903	0.0057
lnc.ARF1.3	0.5635	0.0078
RPS6KA4	0.5588	0.0082
GTSE1.DT	0.5542	0.0086
ZNF644	0.5532	0.0087
ZFYVE21	0.5518	0.0088
TBC1D1	0.5519	0.0088
TMEM120B	0.5492	0.0091
CDC42EP4	0.546	0.0094
ENSG00000227040	0.5452	0.0095
RPL37P2	0.5435	0.0096
ITFG2	0.5425	0.0097
FRG1.DT	0.5425	0.0097
SUDS3	0.5363	0.0104
ZNF169	0.5364	0.0104
lnc.TTC21A.76	0.5342	0.0106
ACER3	0.5312	0.0109
COX6C	0.5296	0.0111
ZCCHC17	0.5293	0.0112
lnc.SLFN12.1	0.5285	0.0113
BCL9	0.5283	0.0113
ARL14EP	0.5256	0.0116
TSEN34	0.5248	0.0117
ENSA	0.5227	0.0119
lnc.RPH3AL.1	0.5201	0.0123
ALDH16A1	0.5192	0.0124
TMEM38B	0.5179	0.0125
PITPNB	0.5168	0.0127
FBXO11	0.5158	0.0128
CCDC117	0.5129	0.0132
UNC45A	0.5107	0.0135
HGH1	0.5108	0.0135
MARCHF9	0.5085	0.0138
GSPT1	0.5073	0.0139
SRFBP1	0.506	0.0141
POLB	0.5045	0.0143
STIP1	0.5035	0.0145
AGFG1	0.502	0.0147
PSMB1	0.4991	0.0151
ACAT2	0.494	0.0158
RSL24D1	0.4925	0.0161
ETHE1	0.4913	0.0163
SCRN3	0.491	0.0163
TRBV28	0.4849	0.0173
CBL	0.4838	0.0175
EML4	0.4788	0.0183
ENPEP	0.4769	0.0186
HMGCS1	0.4761	0.0188
SURF6	0.4755	0.0189
MTMR14	0.4749	0.019
ANKRD11P2	0.4751	0.019
VPS25	0.4698	0.0199
DENND4A	0.464	0.021
CCT4	0.4631	0.0212
POC1B	0.4613	0.0215
SWI5	0.4613	0.0215
lnc.DRD2.3	0.4602	0.0217
LMF1	0.4605	0.0217
SENP2	0.4607	0.0217
PHF21A	0.4569	0.0224
CENPH	0.4528	0.0233
LINC02273	0.4519	0.0234
NUDT5	0.4478	0.0243
EMC6	0.4428	0.0254
SBDS	0.442	0.0256
lnc.CLEC2D.1	0.4408	0.0259
WASH3P	0.4407	0.0259
DNAJC19	0.4406	0.0259
LINC00504	0.4408	0.0259
SORT1	0.4403	0.026
ADAMTSL4.AS1	0.44	0.0261
TRIM46	0.4372	0.0267
SCFD2	0.437	0.0268
JPX	0.4367	0.0269
OTUD6B	0.4352	0.0272
ACTR5	0.4333	0.0277
ZNF584	0.4327	0.0278
IFT52	0.4327	0.0278
PAFAH1B2	0.4313	0.0281
CCT8P1	0.4306	0.0283
EPRS1	0.4299	0.0285
LSM11	0.4298	0.0285
HOMEZ	0.4286	0.0288
RNA5SP42	0.4283	0.0289
ZFX	0.4245	0.0299
DHRS12	0.4229	0.0303
CD8A	0.4224	0.0304
TNFSF8	0.4205	0.0309
ARHGEF2	0.4199	0.0311
TBC1D2B	0.4191	0.0313
TMEM9	0.4191	0.0313
KLHDC7B	0.4186	0.0314
FAHD2A	0.4187	0.0314
PRKY	0.4174	0.0317
ANKMY1	0.4168	0.0319
RETREG1	0.4162	0.0321
CTDP1	0.4152	0.0324
RPS4XP7	0.4149	0.0324
CCT8	0.4146	0.0325
LINC01224.1	0.4124	0.0331
NLRC5	0.4117	0.0333
CBWD2	0.4117	0.0333
MAP3K5	0.4114	0.0334
LSM8	0.4113	0.0334
DAPK1	0.4097	0.0339
H1.10	0.4087	0.0342
NFATC2	0.4077	0.0345
SRSF11	0.4038	0.0356
NDUFA12	0.4033	0.0358
FAM136A	0.4023	0.0361
ACOT9	0.3995	0.037
ATP5PF	0.3989	0.0371
SOS1	0.399	0.0371
PHLPP2	0.3983	0.0373
TCTA	0.3982	0.0373
LINC00205	0.3978	0.0375
PSMA4	0.3939	0.0387
HEXD	0.3935	0.0388
PPIL4	0.3935	0.0388
UPRT	0.393	0.039
ZNF66	0.3924	0.0392
SRCAP	0.3909	0.0397
NT5C2	0.3901	0.0399
SNW1	0.39	0.04
ROM1	0.3885	0.0405
DHRS11	0.3884	0.0405
RPL7AP30	0.3884	0.0405
lnc.FGFR1OP.2	0.388	0.0406
CASP7	0.3866	0.0411
PSMC1	0.3851	0.0416
STPG1	0.3849	0.0417
FRG1HP	0.3849	0.0417
GYG1	0.3838	0.0421
SYAP1	0.3837	0.0421
SLC43A1	0.3825	0.0425
EFCAB11	0.3819	0.0427
SUMO1P3	0.3808	0.0431
MAP3K6	0.381	0.0431
RPS28	0.3807	0.0432
RNF220	0.3805	0.0432
ERN1	0.3802	0.0433
MIPEP	0.3801	0.0434
HSD17B10	0.3789	0.0438
NBPF26	0.3787	0.0439
TXLNG	0.3777	0.0442
NUP153	0.3772	0.0444
KBTBD2	0.3771	0.0445
SPTY2D1	0.3767	0.0446
lnc.SNX17.1	0.3763	0.0447
NME2	0.3761	0.0448
RHPN1	0.3758	0.0449
PIAS2	0.3752	0.0451
ZNF620	0.3754	0.0451
EVL	0.3749	0.0452
NAB1	0.3751	0.0452
ATP2B1.AS1	0.3745	0.0454
ENSG00000180015	0.3745	0.0454
PPP1R9B	0.3734	0.0458
lnc.CASTOR3.3	0.3723	0.0462
SGTA	0.3709	0.0467
USE1	0.3706	0.0468
TRAIP	0.3706	0.0469
DHDDS	0.3696	0.0472
TMEM216	0.3691	0.0474
RNA5SP374	0.3691	0.0474
MMD	0.368	0.0478
ZNF100	0.368	0.0478
PDE7B	0.3679	0.0479
TP53I13	0.365	0.049
CTDSPL	0.365	0.049
ARPC3P1	0.3646	0.0492
ZNF500	0.3639	0.0494
TBX21	0.3639	0.0494
LRFN4	0.3628	0.0499
SNTA1	0.3624	0.05
LINC01410	0.3621	0.0502
ANXA2R	0.3614	0.0504
UQCC2	0.3614	0.0504
CORO1C	0.361	0.0506
ZNF787	0.3609	0.0506
DAPK2	0.3599	0.051
BMP2K	0.359	0.0514
RC3H2	0.3584	0.0517
MMS19	0.3579	0.0518
ZNF330	0.3571	0.0522
SLCO3A1	0.3562	0.0526
COX7C	0.3562	0.0526
ZFP36L2	0.3556	0.0528
RPL10AP6	0.3556	0.0528
CAP1	0.3554	0.0529
DDX31	0.3554	0.0529
MYL6	0.3552	0.053
CLEC16A	0.3553	0.053
VPS9D1	0.3548	0.0531
SEPTIN2	0.3536	0.0537
TTC1	0.3533	0.0538
SPAG16	0.353	0.0539
lnc.PPP4C.2	0.3529	0.054
MKLN1	0.3528	0.054
MBD2	0.3525	0.0541
BBS2	0.3524	0.0542
RENBP	0.3515	0.0546
AHCYL2	0.3512	0.0547
LINC02520	0.351	0.0548
STX2	0.3504	0.055
lnc.ZNF791.1	0.3503	0.0551
DNAJC15	0.3499	0.0552
PROB1	0.35	0.0552
TRG.AS1	0.3496	0.0554
SLC5A6	0.3489	0.0557
FMNL2	0.3485	0.0559
CHIC2	0.3484	0.0559
lnc.GRIK2.2	0.348	0.0561
FBXW5	0.3475	0.0563
TRIM3	0.3471	0.0565
PLPP1	0.3471	0.0565
INTS14	0.3469	0.0566
NAV1	0.347	0.0566
GTF2IP13	0.3468	0.0566
HBB	0.3466	0.0567
FYN	0.3464	0.0568
GNL1	0.3462	0.0569
SPRING1	0.346	0.057
SAMD1	0.3458	0.0571
CCNI2	0.3457	0.0571
MTMR10	0.3433	0.0582
SLC35B3	0.3429	0.0584
CPEB2.DT	0.3424	0.0586
RHOH	0.3422	0.0587
PPWD1	0.3419	0.0588
PPOX	0.3414	0.0591
GRK6	0.3411	0.0592
RNU1.42P	0.3407	0.0594
LTN1	0.3408	0.0594
NBPF10	0.3405	0.0595
BCLAF3	0.3405	0.0595
lnc.NPIPB4.3	0.3393	0.0601
CCDC14	0.3389	0.0603
CDK16	0.3387	0.0603
LRRC58	0.3385	0.0604
STRN3	0.3383	0.0605
KLRC2	0.3371	0.0611
IRS2	0.3369	0.0612
lnc.RNF24.2	0.3367	0.0613
UQCRFS1P1	0.3365	0.0614
DNAJC13	0.3363	0.0615
KLHL11	0.3349	0.0621
AIFM2	0.3347	0.0622
PHACTR4	0.3347	0.0622
CHMP5	0.3347	0.0622
CDADC1	0.3343	0.0624
RPS4X	0.3341	0.0625
CCDC138	0.334	0.0626
EEF1A1P9	0.3335	0.0628
TMEM138	0.3332	0.063
SKIL	0.3325	0.0633
EHHADH	0.3324	0.0634
YARS2	0.3317	0.0637
FBXO8	0.3317	0.0637
KYAT3	0.3307	0.0642
MFHAS1	0.3306	0.0642
TOP2B	0.3305	0.0643
WDR33	0.3294	0.0649
CCDC32	0.329	0.065
LINC00996	0.3287	0.0652
CAD	0.3282	0.0654
MRPL40	0.328	0.0655
CLTB	0.3282	0.0655
NAPA	0.3275	0.0658
HNRNPA2B1	0.327	0.066
MAPK1IP1L	0.3269	0.0661
ATF5	0.3266	0.0662
CBX7	0.3268	0.0662
TMEM254	0.3263	0.0664
NXPE3	0.3262	0.0665
lnc.KLHL25.1	0.326	0.0666
HERC6	0.3247	0.0672
USP35	0.3246	0.0673
lnc.DEFB115.5	0.3247	0.0673
FADD	0.3245	0.0674
RBMXL1	0.3242	0.0675
ENSG00000278673	0.324	0.0676
C11orf1	0.3236	0.0678
EIF4EP2	0.3233	0.068
NME4	0.3228	0.0682
SETMAR	0.3225	0.0684
ST13P6	0.3223	0.0685
RNF5P1	0.3223	0.0685
RNF217.AS1	0.3221	0.0686
RPS28P4	0.3219	0.0687
YWHAE	0.3216	0.0689
PAXIP1.AS2	0.3208	0.0693
lnc.AHCY.3	0.3206	0.0694
lnc.INTS8.1	0.3205	0.0694
KIF16B	0.3204	0.0695
HCCS	0.3204	0.0695
WASHC2C	0.3196	0.0699
THAP9.AS1	0.3192	0.0701
ZNF654	0.319	0.0702
POLR2G	0.3186	0.0705
CCDC6	0.3179	0.0709
CHRM3.AS2	0.3178	0.0709
MAGEH1	0.3177	0.071
MRPL12	0.3174	0.0711
EIF2S3	0.3174	0.0711
TUBGCP3	0.3168	0.0714
EGLN3	0.3169	0.0714
SPRYD3	0.3167	0.0715
RNF125	0.3162	0.0717
TAOK1	0.316	0.0719
lnc.EMC3.3	0.3159	0.0719
TMEM39B	0.3158	0.072
NOM1	0.3156	0.0721
C2CD5	0.3154	0.0722
ENSG00000289366	0.3152	0.0723
NSMCE2	0.315	0.0724
BCOR	0.3151	0.0724
SMG5	0.3141	0.0729
KLC4	0.3136	0.0732
ATP6V1E1	0.3134	0.0733
BLVRA	0.3135	0.0733
lnc.IFT46.1	0.3133	0.0734
LINC02446	0.313	0.0735
ZNF570	0.3127	0.0737
PPP1R26	0.3126	0.0737
ZNF426	0.3125	0.0738
JHY	0.3121	0.074
CCR2	0.3119	0.0742
HSPA8P8	0.3116	0.0743
MKNK1	0.3103	0.075
PPP4R1	0.3095	0.0755
PIGP	0.3096	0.0755
TRMT112P6	0.3095	0.0755
PTCD1	0.3093	0.0756
ANO9	0.309	0.0758
MRPS9	0.3089	0.0758
PAN3	0.3083	0.0762
EPB41L4A	0.3076	0.0766
RGS19	0.3075	0.0767
ZNF248	0.3071	0.0769
ZSWIM3	0.307	0.077
KLRC3	0.3068	0.0771
TLCD2	0.3068	0.0771
TSPYL5	0.3061	0.0775
HDAC7	0.3054	0.0779
CHURC1	0.3054	0.0779
AHRR	0.3053	0.0779
ADIPOR2	0.305	0.0781
lnc.RNF135.1	0.3034	0.0791
KATNAL1	0.3027	0.0795
lnc.CIB3.6	0.3023	0.0797
AGAP2.AS1	0.3022	0.0798
USF2	0.3022	0.0798
IGFBP4	0.302	0.0799
FBXL16	0.3013	0.0803
RNY3P1	0.3013	0.0803
GPR55	0.3009	0.0806
USPL1	0.3007	0.0807
TBC1D24	0.3007	0.0807
TMEM123	0.3006	0.0808
PLEKHM1	0.3006	0.0808
ZNF470	0.3	0.0811
SH3KBP1	0.3	0.0811
PSMC2	0.2997	0.0813
ZNF197	0.2996	0.0814
TAF6L	0.2994	0.0815
ZSCAN2	0.2991	0.0817
KLF8	0.299	0.0817
USP14	0.2975	0.0826
MAP1S	0.2972	0.0829
PANK2	0.2968	0.0831
SLC25A26	0.2966	0.0832
CLIC1	0.2966	0.0832
CHAMP1	0.2965	0.0833
RFX3.AS1	0.2959	0.0836
lnc.METTL14.3	0.2959	0.0837
lnc.NCOA3.9	0.2957	0.0838
MRPL45	0.2955	0.0839
ASB3	0.2955	0.0839
RBBP4P2	0.2954	0.084
VTI1A	0.2952	0.0841
BARD1	0.2951	0.0842
ZNF483	0.2947	0.0844
GSTO1	0.294	0.0848
LIN52	0.2935	0.0852
MOSMO	0.2935	0.0852
ZBTB14	0.2935	0.0852
LGALS3BP	0.2933	0.0853
FLI1	0.2932	0.0854
GOLGA6L22	0.2931	0.0854
FEM1A	0.293	0.0855
FAM222B	0.2924	0.0859
NOL6	0.2923	0.0859
TAOK3	0.2922	0.086
OTUD5	0.2923	0.086
CGGBP1	0.292	0.0861
FDPS	0.2918	0.0863
MGMT	0.2916	0.0864
SRP14	0.2915	0.0864
WASHC2A	0.2913	0.0866
MED6	0.2914	0.0866
TLK2	0.2911	0.0868
DDX23	0.2905	0.0871
TRUB1	0.2904	0.0872
EIF2D	0.2901	0.0874
HOMER2	0.2899	0.0875
MAGIX	0.2899	0.0875
OTUD7B	0.2889	0.0881
ST3GAL4	0.2887	0.0883
IL13	0.2887	0.0883
lnc.GABBR1.1	0.2886	0.0883
SLC26A11	0.2885	0.0884
DDX3Y	0.2881	0.0887
RAD52	0.2875	0.0891
SLFN12	0.2873	0.0892
CCNC	0.2871	0.0893
lnc.GNA13.4	0.2868	0.0895
IK	0.2861	0.09
EMSY	0.2856	0.0903
MUS81	0.2855	0.0904
DCBLD2	0.2855	0.0904
TRMT10B	0.2854	0.0905
AMPD3	0.2851	0.0907
MLXIP	0.2847	0.0909
LMO7	0.2847	0.0909
TRIOBP	0.2842	0.0913
SPNS3	0.2836	0.0917
FDFT1	0.2831	0.092
lnc.RPS16.4	0.2827	0.0923
ADH5P4	0.2825	0.0924
NAP1L1P3	0.2823	0.0926
ENSG00000286883	0.2819	0.0929
CCSER2	0.2814	0.0932
MRM3	0.2813	0.0932
USP9X	0.2811	0.0934
PIN4P1	0.2808	0.0936
CSTF2	0.2806	0.0938
HS1BP3	0.2799	0.0942
RAPGEF5	0.2797	0.0944
RAP1GAP2	0.2796	0.0945
LEO1	0.2793	0.0947
MMAA	0.279	0.0949
RNF227	0.2787	0.0951
lnc.IVNS1ABP.5	0.2774	0.096
lnc.PRRT3.3	0.2772	0.0961
COMMD8	0.277	0.0963
LAIR2	0.2768	0.0965
AIFM1	0.2766	0.0965
AGO2	0.2766	0.0966
ARMCX3	0.2765	0.0966
LRRC42	0.2764	0.0967
TMOD3	0.2763	0.0968
COG2	0.2762	0.0968
ARHGAP10	0.2763	0.0968
PPP1R11	0.2762	0.0969
NDUFA8	0.2761	0.0969
COG4	0.276	0.097
KLHDC2	0.2759	0.0971
ORMDL3	0.2759	0.0971
PLEKHG3	0.2757	0.0972
IFT22	0.2758	0.0972
ATP5PO	0.2755	0.0974
ALDOC	0.2751	0.0976
EFHD2	0.2745	0.098
lnc.WISP1.2	0.2746	0.098
SAYSD1	0.2744	0.0981
FRG1CP	0.2741	0.0984
DCUN1D3	0.274	0.0985
TBKBP1	0.2738	0.0986
RAB33A	0.2737	0.0986
lnc.CRYBA4.52	0.2734	0.0989
MDH2	0.2733	0.0989
lnc.HIST1H1A.3	0.2728	0.0993
GIPR	0.2723	0.0997
POLE4	0.2723	0.0997
ZNF707	0.2719	0.1
PKD1P3	0.2714	0.1004
PCID2	0.2707	0.1008
ANKS1A	0.2707	0.1008
LINC01934	0.2704	0.101
RAB19	0.2706	0.101
TCEAL4	0.2704	0.1011
PRDM15	0.2703	0.1012
SCML4	0.2702	0.1012
ETNK1	0.2697	0.1016
lnc.A1BG.1	0.2694	0.1018
STXBP3	0.2695	0.1018
SHISAL2A	0.2693	0.1019
CNOT2	0.2689	0.1022
ACTR3	0.2689	0.1022
lnc.CCL4L2.1	0.2687	0.1023
PCBD1	0.2685	0.1025
lnc.FAM72B.8	0.2683	0.1026
lnc.FAP.3	0.2684	0.1026
LYPLA1P3	0.2684	0.1026
KIAA2026	0.2684	0.1026
H2AC21	0.2681	0.1028
GATA3.AS1	0.2679	0.1029
lnc.SLFN14.3	0.2679	0.1029
SMC1A	0.268	0.1029
CDC42BPA	0.2679	0.103
SMIM10L1	0.2678	0.1031
ZNF609	0.2677	0.1031
DDX51	0.2674	0.1033
H2AC20	0.2672	0.1035
IP6K2	0.2671	0.1035
COG7	0.2671	0.1036
MSANTD4	0.2669	0.1037
RPS6KA3	0.2669	0.1037
JAML	0.2668	0.1038
lnc.GRAP.3	0.2668	0.1038
BCCIP	0.2665	0.104
STAMBP	0.2665	0.104
EIF3F	0.2664	0.1041
COA8	0.2661	0.1043
lnc.WRNIP1.32	0.2661	0.1043
MDFIC	0.2658	0.1045
SLC31A1	0.2658	0.1046
ZFAND2B	0.2655	0.1047
SMCR8	0.2655	0.1048
GOLGA7	0.2654	0.1048
RPS4XP11	0.2653	0.1049
MBD4	0.2654	0.1049
SOCS1	0.265	0.1051
PLCB3	0.2648	0.1053
lnc.GCNT3.1	0.2648	0.1053
WASHC3	0.2646	0.1055
AMDHD2	0.2642	0.1057
PUDP	0.2632	0.1065
ITSN1	0.2631	0.1066
DZIP3	0.2631	0.1066
AFAP1L2	0.263	0.1067
NDUFA6.DT	0.2629	0.1068
SAR1B	0.2629	0.1068
IFT140	0.2628	0.1069
ENSG00000237214	0.2627	0.107
BCL2L12	0.2624	0.1072
CD5	0.2622	0.1073
PSKH1	0.2622	0.1073
URB1	0.2622	0.1074
CYTH4	0.2622	0.1074
BTBD6	0.2619	0.1075
lnc.SLC7A10.1	0.2619	0.1076
UTP11	0.2616	0.1078
ANKRD54	0.2616	0.1078
GRAP2	0.2616	0.1078
TAF4B	0.2613	0.108
GDPD5	0.2612	0.1081
TPP2	0.2612	0.1081
INPP4B	0.2612	0.1081
ENSG00000243199	0.2611	0.1082
TRAM2	0.2611	0.1082
FKBPL	0.2609	0.1083
PTPRM	0.2608	0.1084
HNRNPC	0.2607	0.1085
GMPR2	0.2603	0.1088
lnc.WWOX.4	0.2603	0.1088
KMT5AP1	0.2599	0.1091
ECHDC1	0.26	0.1091
ZRSR2	0.2599	0.1092
IRF2BPL	0.2598	0.1093
PEX5	0.2595	0.1095
ATP1A1.AS1	0.2595	0.1095
WHRN	0.2595	0.1095
CELSR2	0.2592	0.1097
EPC1	0.2588	0.1101
DDIT4	0.2586	0.1102
SMIM8	0.2585	0.1103
POLR3B	0.2581	0.1106
BICRA	0.2578	0.1109
HYI	0.2578	0.1109
KBTBD3	0.2576	0.111
RNF5	0.2576	0.111
SOCS2.AS1	0.2574	0.1112
CLUH	0.2574	0.1112
GPR89B	0.2573	0.1112
THAP5	0.2573	0.1112
ZNF688	0.257	0.1115
CIPC	0.2564	0.112
PRRC2B	0.2562	0.1121
SAFB	0.2561	0.1122
CACYBPP2	0.2561	0.1122
GCHFR	0.2559	0.1124
KCTD6	0.2558	0.1125
EIF5B	0.2557	0.1126
RAB29	0.2554	0.1128
NFXL1	0.2554	0.1128
SH3PXD2A	0.2552	0.1129
RGL1	0.2551	0.113
DCAF17	0.2548	0.1133
LETM2	0.2548	0.1133
DYNC1I2P1	0.2547	0.1134
MCRS1	0.2545	0.1135
RNPEPL1	0.2546	0.1135
HSPA14	0.2544	0.1136
MTMR2	0.2544	0.1136
FBXO48	0.2542	0.1138
ZNF136	0.2541	0.1139
CES4A	0.254	0.114
FEZ1	0.2537	0.1142
MARK3	0.2534	0.1145
lnc.ZFYVE21.3	0.2528	0.1149
lnc.C16orf45.4	0.2528	0.115
ZNF619	0.2528	0.115
RNF20	0.2528	0.115
BCL7A	0.2525	0.1152
MAPRE2	0.2526	0.1152
BRMS1L	0.2524	0.1153
BPTFP1	0.2523	0.1153
PPIP5K1	0.2523	0.1154
EMC8	0.2523	0.1154
RPA3	0.2522	0.1154
NSUN5	0.252	0.1156
LZTS2	0.2519	0.1157
VWA5A	0.2518	0.1158
GCA	0.2516	0.1159
IKZF4	0.2515	0.1161
TCERG1	0.2514	0.1161
RAB11FIP1	0.2514	0.1161
MRPL9	0.2513	0.1162
PPP6C	0.2513	0.1162
CPLANE1	0.2512	0.1163
lnc.CKAP2L.1	0.2511	0.1164
ZFR	0.2507	0.1167
MTF2	0.2506	0.1168
lnc.NIT1.1	0.2505	0.1169
XPO7	0.2505	0.1169
lnc.DEGS2.11	0.2504	0.117
lnc.FGFR1OP2.6	0.2502	0.1171
CDK8	0.2502	0.1171
VIPAS39	0.2501	0.1172
INTS9	0.2502	0.1172
GBP5	0.2498	0.1175
DGKQ	0.2498	0.1175
TP73	0.2495	0.1177
ANKRD20A5P	0.2491	0.118
MAP4K2	0.2489	0.1182
SUMO2	0.2489	0.1182
ELOVL6	0.2489	0.1182
MEF2A	0.2487	0.1184
CALCOCO2	0.2486	0.1185
ENSG00000275464	0.2486	0.1185
SMU1P1	0.2484	0.1186
ZNF322	0.2483	0.1187
CWC15	0.2482	0.1188
PIK3IP1	0.2482	0.1188
DENND3	0.2481	0.1189
GIN1	0.248	0.1191
SLC25A12	0.2478	0.1192
GATC	0.2477	0.1193
ICMT	0.2477	0.1193
lnc.MYLPF.1	0.2474	0.1195
ZNF280B	0.2474	0.1195
SLC29A3	0.2472	0.1197
PEX11A	0.247	0.1199
MIR762	0.247	0.1199
lnc.COQ10B.3	0.2469	0.1199
CALM3	0.2469	0.12
HMGN4	0.2468	0.1201
TSC22D2	0.2466	0.1202
NAA10	0.2466	0.1202
TBC1D20	0.2464	0.1204
KDM6A	0.2464	0.1204
DPH6	0.2461	0.1207
MRPL11	0.246	0.1208
ZNF714	0.246	0.1208
RAB1A	0.246	0.1208
LINC02384	0.2458	0.1209
ARFRP1	0.2456	0.1211
ZNF420	0.2451	0.1215
TNIP3	0.2451	0.1216
LINC00667	0.2448	0.1218
DLG3	0.2448	0.1218
SEC23B	0.2445	0.122
FXR1	0.2446	0.122
RAD23B	0.2445	0.1221
ARID3B	0.2443	0.1222
PDGFRB	0.2441	0.1225
RAB2A	0.244	0.1225
AP2S1	0.244	0.1226
FRG1BP	0.2439	0.1226
PXMP4	0.2437	0.1228
THADA	0.2436	0.1229
ENSG00000234337	0.2435	0.123
SMIM15	0.2435	0.123
SMN2	0.2434	0.123
SERBP1	0.2434	0.1231
GAB3	0.2434	0.1231
TCEAL3	0.2433	0.1232
BHLHE40	0.2432	0.1233
SUB1	0.243	0.1234
lnc.PGGHG.1	0.2425	0.1238
KIAA0753	0.2424	0.1239
ZNF789	0.2422	0.1241
TFAP2E	0.2418	0.1245
GPRIN3	0.2418	0.1245
EIF2B3	0.2417	0.1246
HPS4	0.2413	0.1249
AFTPH	0.241	0.1252
TFDP1	0.2409	0.1253
NPHP4	0.2409	0.1253
LINC00649	0.2408	0.1254
SLA	0.2408	0.1254
CRNKL1	0.2406	0.1255
PRSS30P	0.2402	0.1259
PTPN3	0.2402	0.1259
PLIN3	0.2401	0.126
ERO1B	0.2399	0.1262
EDEM2	0.2399	0.1262
PRKAG2	0.2397	0.1264
KDM5C	0.2391	0.1269
NEDD1	0.2389	0.1271
lnc.SMARCC2.5	0.2389	0.1271
X5_8S_rRNA.8	0.2389	0.1271
CD28	0.2386	0.1274
LCOR	0.2385	0.1275
DENND4C	0.2382	0.1277
LAPTM4B	0.238	0.1279
lnc.WDFY2.4	0.2379	0.128
NKIRAS2	0.2378	0.1281
CWF19L1	0.2374	0.1285
MKRN1	0.2373	0.1286
IKZF1	0.2372	0.1287
MOCS2	0.237	0.1289
ITPKC	0.2368	0.129
NSA2P7	0.2368	0.129
NCBP2	0.2368	0.1291
HIVEP3	0.2367	0.1292
ZNF669	0.2365	0.1293
GBP3	0.2364	0.1294
B3GNT9	0.2363	0.1295
LBH	0.2363	0.1295
FBXO21	0.2363	0.1296
C2orf76	0.2362	0.1296
lnc.FANCA.3	0.236	0.1298
SRSF5	0.2358	0.1299
CPSF1	0.2359	0.1299
SIT1	0.2358	0.1299
SLC25A33	0.2357	0.13
FYB1	0.2358	0.13
TMEM14A	0.2355	0.1302
RILPL1	0.2355	0.1303
PDHB	0.2355	0.1303
BCL2L2	0.2354	0.1304
COX10.AS1	0.2352	0.1305
AKAP8L	0.2351	0.1306
LRRC75A	0.235	0.1307
ADCY1	0.2351	0.1307
lnc.TMEM88B.3	0.2348	0.1309
DCUN1D5	0.2347	0.131
TXNDC17	0.2347	0.131
GEMIN2	0.2346	0.1311
ARL3	0.2343	0.1314
lnc.SINHCAF.4	0.2342	0.1315
SLC35F3	0.2342	0.1315
ENSG00000260290	0.2338	0.1318
GCAT	0.2336	0.132
FADS2	0.2335	0.1322
ZBED4	0.2334	0.1322
RBFA	0.2332	0.1324
RPL29P11	0.2331	0.1325
RAMAC	0.2328	0.1328
SLC39A11	0.2328	0.1328
ZNF414	0.2327	0.1329
RUFY1	0.2326	0.133
HNRNPLL	0.2324	0.1332
LAYN	0.2319	0.1337
MDC1	0.2317	0.1338
PTPN11	0.2314	0.1341
TIMD4	0.2315	0.1341
RANBP6	0.2314	0.1342
PLXND1	0.2312	0.1343
ABCG1	0.2311	0.1344
SEC13	0.2308	0.1347
BCL6	0.2308	0.1348
GSTZ1	0.2307	0.1349
lnc.PDPK1.3	0.2302	0.1353
PTGS2	0.2302	0.1353
ATP6AP1L	0.23	0.1355
MAFG	0.2299	0.1356
DLST	0.2297	0.1358
HROB	0.2297	0.1358
ANP32E	0.2297	0.1358
PEA15	0.2294	0.1361
ZFP57	0.2292	0.1363
SRPK2	0.2285	0.137
GMFG	0.2284	0.1371
APBB2	0.2282	0.1373
VCPKMT	0.2278	0.1376
TFR2	0.2278	0.1376
TRAF1	0.2273	0.1382
MSC	0.2272	0.1383
PARP3	0.227	0.1385
CELF1	0.2269	0.1386
SMAP2	0.2266	0.1389
NEDD8	0.2265	0.139
MCMBP	0.2264	0.1391
SIGMAR1	0.2262	0.1392
TTC32	0.226	0.1395
TMTC4	0.2256	0.1399
NMI	0.2255	0.1399
L3MBTL1	0.2255	0.14
MRPS6	0.2251	0.1403
SIM1	0.225	0.1404
TOGARAM1	0.225	0.1405
ARHGEF6	0.2248	0.1406
GEMIN8	0.2249	0.1406
PPP1R3B	0.2245	0.1409
USP37	0.2245	0.141
PLEKHB1	0.2242	0.1412
GPALPP1	0.2242	0.1412
KRT10	0.2242	0.1412
MACIR	0.2241	0.1413
POLR1F	0.224	0.1414
SPINT2	0.2239	0.1415
GK5	0.2238	0.1417
ADAM10	0.2232	0.1423
ADI1	0.2232	0.1423
GNAI3	0.2229	0.1426
ZNF234	0.2227	0.1428
HAVCR1	0.2225	0.143
CFLAR	0.2224	0.1431
SAP30L	0.2223	0.1432
ZNF852	0.2222	0.1433
UBB	0.2219	0.1436
TRIP12	0.2219	0.1436
BNIP3L	0.2218	0.1437
PXN	0.2217	0.1438
TSHZ3	0.2216	0.1439
ZNF544	0.2216	0.1439
RADX	0.2215	0.144
ZNF761	0.2213	0.1442
PHF11	0.2212	0.1443
RIMS3	0.2213	0.1443
ENTPD1	0.2209	0.1446
SACS	0.2209	0.1446
SKI	0.2208	0.1447
FGD3	0.2208	0.1447
FRY	0.2206	0.145
IFT46	0.2205	0.1451
PTGDR2	0.2201	0.1455
TUT7	0.2201	0.1455
CCDC120	0.2201	0.1455
MED17	0.2198	0.1457
lnc.UBXN6.2	0.2196	0.1459
IARS1	0.2197	0.1459
ZBTB7B	0.2196	0.146
CHD6	0.2196	0.146
lnc.GPR83.5	0.2191	0.1465
CDC16	0.2191	0.1465
INSL3	0.2189	0.1467
NUMBL	0.2189	0.1467
RNU6.6P	0.2186	0.147
MIIP	0.2185	0.1472
CBR3.AS1	0.2185	0.1472
MYO18B	0.2184	0.1473
FOXO3	0.2184	0.1473
WDR48	0.2181	0.1475
MAP1LC3B2	0.2179	0.1477
ENSG00000284024	0.2179	0.1478
ZFYVE26	0.2178	0.1479
MYO18A	0.2178	0.1479
PDSS2	0.2175	0.1482
ICA1	0.2175	0.1482
DOCK11	0.2174	0.1483
DISP2	0.2171	0.1487
SMIM29	0.217	0.1487
PKN2	0.217	0.1488
EPAS1	0.2169	0.1488
LDLRAP1	0.2168	0.1489
TNFRSF8	0.2166	0.1491
CCNH	0.2164	0.1493
EHBP1	0.2164	0.1494
XYLB	0.2163	0.1494
MSH2	0.2162	0.1495
RELCH	0.2162	0.1496
lnc.PITX1.4	0.2162	0.1496
ZNF543	0.2159	0.1499
ZNF680	0.2158	0.15
ANXA4	0.2152	0.1506
UBAP2	0.2151	0.1507
ZXDC	0.215	0.1509
CLASRP	0.2148	0.1511
KIAA0825	0.2148	0.1511
MEF2D	0.2147	0.1512
CCDC69	0.2145	0.1514
YEATS2	0.2144	0.1515
TET2	0.2144	0.1516
MTA3	0.2143	0.1517
ZNF446	0.2141	0.1518
WASH8P	0.2141	0.1519
UBA2	0.214	0.1519
lnc.ANKS1B.1	0.2139	0.1521
POLR2F	0.2138	0.1521
METTL21A	0.2137	0.1523
AIDA	0.2136	0.1524
ACBD3	0.2136	0.1524
FAM174A	0.2135	0.1524
OTUD6B.AS1	0.2134	0.1525
SHFL	0.2134	0.1526
RBMX2	0.2134	0.1526
PDCD6IP	0.2131	0.1529
ENSG00000280202	0.2129	0.1531
ITPR3	0.2128	0.1533
ACOT8	0.2125	0.1535
EPC2	0.2126	0.1535
PXDC1	0.2126	0.1535
LAMTOR1	0.2124	0.1537
USP21	0.2124	0.1537
SCYL3	0.2124	0.1537
lnc.C1orf61.2	0.2123	0.1538
PPP1R12B	0.2121	0.154
GABPA	0.2121	0.154
lnc.UGGT1.8	0.2121	0.154
POLR2H	0.212	0.1541
NUP43	0.2121	0.1541
SUPT16H	0.2117	0.1545
ENSG00000213315	0.2116	0.1545
H4C5	0.2116	0.1545
TSC1	0.2117	0.1545
ZG16B	0.2116	0.1546
OSBPL3	0.2115	0.1547
SERTAD1	0.2113	0.1549
TMEM160	0.2112	0.155
STARD3NL	0.2112	0.155
SUGP2	0.2109	0.1553
C9orf64	0.2109	0.1553
NHP2P1	0.2107	0.1555
TBC1D16	0.2105	0.1558
CHKB.DT	0.2104	0.1558
TRAF5	0.2101	0.1562
lnc.CHRM4.2	0.2101	0.1563
BRPF3	0.21	0.1563
lnc.FRMD4A.4	0.2099	0.1565
CFL1	0.2098	0.1565
ARPC3	0.2098	0.1565
lnc.ZNF843.2	0.2096	0.1567
ANKRD33B	0.2097	0.1567
VMAC	0.2094	0.157
TMPO.AS1	0.2092	0.1572
TNFRSF14	0.2092	0.1572
SPATC1L	0.2092	0.1572
NARS2	0.209	0.1574
AGO3	0.209	0.1574
ALDH1B1	0.2088	0.1577
SLK	0.2087	0.1578
LSP1	0.2086	0.1578
GCC1	0.2086	0.1579
METRN	0.2085	0.158
COPS7B	0.2085	0.158
CHD1	0.2085	0.158
PCNX4	0.2084	0.1581
PHF19	0.2084	0.1581
KCTD9	0.2083	0.1582
DIPK1A	0.2081	0.1584
lnc.COIL.2	0.2079	0.1587
CCNL2	0.2079	0.1587
UBE2L3	0.2077	0.159
POLR2I	0.2073	0.1594
ACTA2	0.2069	0.1598
KIAA0895L	0.2069	0.1598
FKBP15	0.2069	0.1598
KCTD9P2	0.2069	0.1598
RUFY2	0.2068	0.16
lnc.DBX2.4	0.2067	0.16
KIN	0.2065	0.1602
GGCT	0.2065	0.1602
MTG1	0.2063	0.1605
PEX16	0.2063	0.1605
SS18L2	0.2063	0.1605
STRAP	0.2061	0.1608
CENPBD1P	0.206	0.1608
NUP50.DT	0.2059	0.1609
lnc.COL6A3.14	0.2059	0.1609
FLCN	0.2058	0.1611
TGFBR3	0.2056	0.1613
DDX24	0.2055	0.1614
ANAPC1P2	0.2055	0.1614
TLE3	0.2053	0.1616
MAP2K4P1	0.2054	0.1616
WDR81	0.2052	0.1617
ARRDC2	0.2053	0.1617
CCNG2	0.2053	0.1617
CCDC86	0.2052	0.1618
lnc.EEF1AKMT1.3	0.2052	0.1618
PHF10	0.2052	0.1618
ZNF605	0.2048	0.1622
lnc.FBXO11.1	0.2048	0.1622
MED1	0.2047	0.1624
PPM1F.AS1	0.2046	0.1625
LRRC8D	0.2044	0.1627
C21orf58	0.2043	0.1628
RAB44	0.2043	0.1628
MFSD1	0.2042	0.1629
lnc.AGR3.1	0.2042	0.163
ATF2	0.204	0.1631
WDR53	0.2039	0.1632
LZTS1	0.2038	0.1633
SUPT5H	0.2038	0.1634
NOL11	0.2035	0.1637
SPATA5	0.2036	0.1637
HOXB9	0.2035	0.1638
MGST3	0.2033	0.1639
SRSF4	0.2034	0.1639
DCLRE1C	0.2033	0.164
PPP1R3D	0.2032	0.1641
RRP1	0.2031	0.1641
lnc.TET3.3	0.2032	0.1641
EXOC1	0.2031	0.1641
PAIP1	0.2032	0.1641
SNAP47	0.2031	0.1642
GAS2L1	0.2029	0.1644
MRPL21	0.2027	0.1646
CEBPZ	0.2027	0.1647
IRAK2	0.2027	0.1647
ZNF37A	0.2026	0.1648
EXOSC10	0.2024	0.165
SPAG7	0.2023	0.1651
TTC39B	0.2024	0.1651
TMEM183A	0.2022	0.1652
GPBP1L1	0.2023	0.1652
ZNF606	0.202	0.1654
HDHD5	0.2021	0.1654
CATSPERG	0.2019	0.1656
TDP1	0.2018	0.1657
KCTD3	0.2019	0.1657
lnc.OR4F21.1	0.2018	0.1657
GLUD1	0.2017	0.1659
ZNF397	0.2017	0.1659
KIF21A	0.2016	0.166
DOLPP1	0.2016	0.166
BTBD11	0.2014	0.1662
HIPK2	0.2012	0.1664
XRN2	0.2012	0.1665
RSL24D1P1	0.2009	0.1668
YWHAZP3	0.2007	0.167
ARSG	0.2008	0.167
ENSG00000225616	0.2007	0.167
PRXL2C	0.2007	0.167
ZNF281	0.2006	0.1671
DENND11	0.2006	0.1672
lnc.MYOM1.1	0.2002	0.1676
DENND2D	0.2001	0.1677
TRBJ2.1	0.2002	0.1677
ISCU	0.2	0.1679
NAB2	0.1999	0.1679
RBM14	0.1999	0.168
lnc.C2orf74.5	0.1996	0.1683
ZXDB	0.1997	0.1683
RAB11FIP4	0.1996	0.1684
EOLA1	0.1995	0.1684
PCNX2	0.1994	0.1686
COQ4	0.1994	0.1686
CASP2	0.1989	0.1692
ENSG00000224722	0.1989	0.1692
POLR1D	0.1988	0.1693
CELSR3	0.1987	0.1694
lnc.TGFB1.6	0.1987	0.1695
RNA5SP211	0.1986	0.1695
IKBKG	0.1986	0.1695
IRAK3	0.1985	0.1696
FOXP3	0.1983	0.1699
lnc.HEATR4.6	0.1982	0.17
PPA1	0.1981	0.1701
RAB27A	0.1979	0.1704
PTPRN2	0.1979	0.1704
FBXO46	0.1978	0.1705
BBS7	0.1978	0.1705
MTRF1L	0.1975	0.1708
GBP2	0.1974	0.1709
ENSG00000219023	0.1975	0.1709
PGD	0.1973	0.1711
CLUAP1	0.197	0.1715
BCL10	0.197	0.1715
lnc.GPR39.7	0.1968	0.1717
EPB41L2	0.1967	0.1718
lnc.EPS15L1.2	0.1967	0.1719
MIER1	0.1967	0.1719
SERPINB1	0.1965	0.1721
TRANK1	0.1964	0.1722
CCNT1	0.1963	0.1724
NUDT6	0.196	0.1726
CCDC174	0.1959	0.1728
PPP1R2	0.1956	0.1732
SHKBP1	0.1955	0.1733
PSMC1P1	0.1955	0.1733
PAF1	0.1951	0.1738
MIGA1	0.195	0.1739
LLPHP3	0.195	0.1739
HLTF	0.1949	0.1741
ZNF501	0.1949	0.1741
POMP	0.1947	0.1743
PSD4	0.1947	0.1743
TRIM23	0.1947	0.1743
HPF1	0.1946	0.1744
COMMD4	0.1945	0.1746
GRK4	0.1945	0.1746
UPP1	0.1944	0.1746
PRPS2	0.1945	0.1746
GOLGA2	0.1943	0.1748
TBC1D22B	0.1941	0.175
NCALD	0.194	0.1751
ZNF577	0.1939	0.1753
CCR4	0.1939	0.1753
DYNLT3	0.1939	0.1753
MTHFSD	0.1938	0.1754
NDUFS2	0.1938	0.1754
ZSCAN26	0.1938	0.1754
NFKBIZ	0.1933	0.176
PHF3	0.1932	0.1762
TEF	0.193	0.1764
ZNF529	0.1928	0.1766
NUDT9	0.1927	0.1767
lnc.TUFM.3	0.1927	0.1768
C4orf50	0.1927	0.1768
WDR45	0.1927	0.1768
DNAJC27	0.1926	0.1769
SMAD3	0.1925	0.177
ESS2	0.1926	0.177
RBM4	0.1924	0.1771
GAPDHP65	0.1923	0.1772
CCT2	0.1921	0.1775
SREK1IP1	0.192	0.1776
PKD1P6	0.192	0.1777
X5S_rRNA.7	0.192	0.1777
RNU1.4	0.1918	0.1779
SLC39A3	0.1917	0.1781
ALPK1	0.1916	0.1781
GSS	0.1916	0.1782
ANKMY2	0.1916	0.1782
SVIL	0.1914	0.1784
SLC35E4	0.1914	0.1784
TUFM	0.1912	0.1787
YJU2B	0.1912	0.1787
lnc.ZGLP1.5	0.1909	0.179
NR5A2	0.1909	0.1791
TNFAIP8	0.1908	0.1791
AP2B1	0.1908	0.1792
ZNF30	0.1901	0.1801
LRRC61	0.1901	0.1801
BOD1	0.1899	0.1803
ZNF784	0.1898	0.1804
TTYH2	0.1896	0.1806
SGSM3	0.1897	0.1806
ITM2C	0.1897	0.1806
FMR1	0.1897	0.1806
ABCF2	0.1896	0.1807
AKAP9	0.1895	0.1808
SOX12	0.1895	0.1809
PSRC1	0.1894	0.181
lnc.SELENOP.5	0.1894	0.181
CMBL	0.1892	0.1812
BPTF	0.1891	0.1813
lnc.NAV1.9	0.1891	0.1814
METTL7A	0.189	0.1815
lnc.ZC3H8.7	0.189	0.1815
AIF1	0.189	0.1815
lnc.MOGAT2.2	0.1889	0.1816
FAM193B	0.1889	0.1816
RCAN2	0.1889	0.1816
MAP4K5	0.1888	0.1817
ZNF76	0.1889	0.1817
SLC44A2	0.1887	0.1819
LYST	0.1886	0.182
ENPP1	0.1884	0.1822
CCNI	0.1884	0.1823
LASP1	0.1879	0.1828
CIAO2A	0.1879	0.1829
HSPG2	0.1874	0.1836
GTF2A2	0.1873	0.1837
FAM135A	0.1873	0.1837
H2BU1	0.1869	0.1842
PSMD6	0.1869	0.1842
FABP5P7	0.1868	0.1843
CENPT	0.1868	0.1843
MTBP	0.1869	0.1843
USP54	0.1867	0.1844
GNPAT	0.1866	0.1845
RBM38	0.1867	0.1845
HEMK1	0.1867	0.1845
THOC7	0.1865	0.1847
CYP2R1	0.1862	0.1852
ZNF639	0.1861	0.1852
CCDC146	0.1861	0.1852
VIRMA	0.1862	0.1852
DIXDC1	0.1858	0.1856
ANKRD44.IT1	0.1859	0.1856
UFM1	0.1857	0.1857
NOC2L	0.1858	0.1857
lnc.ORC3.5	0.1857	0.1858
EWSR1	0.1856	0.1859
SOCS2	0.1854	0.1862
THUMPD1	0.1854	0.1862
RNFT2	0.1852	0.1864
PRKCI	0.1851	0.1865
USP18	0.1849	0.1868
EPB41	0.1848	0.187
XRRA1	0.1847	0.1871
SLC25A15	0.1847	0.1871
TIMM23	0.1846	0.1872
SLFN5	0.1846	0.1872
PLSCR1	0.1846	0.1872
GINS2	0.1845	0.1873
TELO2	0.1843	0.1876
VAPB	0.1843	0.1876
PNKD	0.1843	0.1876
lnc.SDHC.3	0.1842	0.1878
lnc.ITPA.4	0.1842	0.1878
LACTB	0.184	0.1881
lnc.RYR2.5	0.1839	0.1882
WWOX	0.1838	0.1883
WDPCP	0.1837	0.1884
IRF7	0.1836	0.1886
PIR	0.1835	0.1886
APOBEC3G	0.1835	0.1887
VPS37A	0.1835	0.1887
BRIP1	0.1833	0.189
DLG4	0.1833	0.189
TMEM268	0.1831	0.1893
RMC1	0.183	0.1894
PIDD1	0.1828	0.1896
DTX2	0.1828	0.1896
SCNM1	0.1827	0.1897
lnc.WNT16.7	0.1827	0.1897
IGFBP3	0.1826	0.1899
FAM83G	0.1825	0.19
SLC35A5	0.1824	0.1901
FDX1	0.1823	0.1903
RNASEH2C	0.182	0.1907
SRSF6	0.182	0.1907
PIP5K1A	0.182	0.1908
lnc.ETFBKMT.8	0.1819	0.1909
PBX4	0.1819	0.1909
CDC7	0.1817	0.1911
GSDMD	0.1816	0.1912
CARS1	0.1815	0.1913
CLUHP3	0.1816	0.1913
WASH2P	0.1815	0.1913
LUZP1	0.1815	0.1914
SGO1.AS1	0.1815	0.1914
PLEKHA2	0.1814	0.1915
TRAPPC4	0.1813	0.1916
IBA57	0.1814	0.1916
CRIPT	0.1813	0.1916
NIFK.AS1	0.1812	0.1918
ACAT1	0.1809	0.1921
FOXN2	0.1805	0.1928
AGAP5	0.1804	0.1929
LINC00426	0.1804	0.1929
ETS1	0.1803	0.193
C2CD2	0.1803	0.193
TRMT61A	0.1802	0.1931
CCNT2	0.1802	0.1931
RTL10	0.1801	0.1932
SOX4	0.1801	0.1933
ANXA2	0.1801	0.1934
CHAC1	0.1798	0.1936
ODF2	0.1798	0.1937
IDI1	0.1797	0.1939
CRTC1	0.1797	0.1939
PIK3AP1	0.1796	0.194
YME1L1	0.1794	0.1943
TSR3	0.1793	0.1943
Y_RNA.224	0.1793	0.1944
TTI1	0.1791	0.1946
MRPS18C	0.179	0.1949
lnc.MGAT1.4	0.1789	0.195
CBX3	0.1788	0.1951
lnc.HIP1.1	0.1786	0.1953
PECR	0.1786	0.1954
CRACR2A	0.1785	0.1955
lnc.COA6.1	0.1785	0.1955
H4C6	0.1784	0.1956
lnc.SGSH.3	0.1783	0.1957
GGPS1	0.1784	0.1957
TAF3	0.1781	0.196
GNA13	0.1781	0.196
lnc.STAT1.2	0.1781	0.1961
NCS1	0.1781	0.1961
ZSWIM1	0.1779	0.1963
RFNG	0.1777	0.1966
TOE1	0.1777	0.1966
NEDD4	0.1776	0.1968
RASSF4	0.1773	0.1971
lnc.PCED1B.1	0.1774	0.1971
HNRNPA3	0.1773	0.1971
LRPPRC	0.1773	0.1971
SCAND1	0.1773	0.1972
PNMA1	0.1771	0.1974
SNORD94	0.1771	0.1974
APBB1IP	0.177	0.1976
SFXN2	0.1769	0.1977
HLA.H	0.1768	0.1978
TRAF3	0.1768	0.1979
EEF1AKMT1	0.1767	0.198
POLR1G	0.1766	0.1981
ARPC5	0.1766	0.1981
SF3A3	0.1766	0.1981
DAP	0.1765	0.1982
DNAJC24	0.1764	0.1984
PKM	0.1763	0.1986
C4orf46	0.1761	0.1988
LRRFIP1	0.1761	0.1989
lnc.GNE.3	0.176	0.1989
VPS72	0.1758	0.1992
MCC	0.1758	0.1992
RAB11FIP2	0.1757	0.1994
ATF7	0.1757	0.1994
SCO1	0.1757	0.1995
ANKS3	0.1756	0.1996
NR2C2AP	0.1755	0.1997
lnc.CBY3.4	0.1755	0.1997
POLR1C	0.1755	0.1997
GPKOW	0.1754	0.1999
C18orf21	0.1753	0.2
CTIF	0.1753	0.2
UGP2	0.1753	0.2
ENSG00000170846	0.1752	0.2001
MTCH1	0.1751	0.2002
MRPL16	0.1751	0.2003
DYRK4	0.1749	0.2005
RARA	0.1749	0.2005
SLC23A2	0.1749	0.2005
TNFSF11	0.1748	0.2006
PLAAT4	0.1748	0.2007
MON2	0.1748	0.2007
PTMS	0.1747	0.2008
PPP1R13L	0.1746	0.2009
lnc.EGLN2.2	0.1747	0.2009
DPYSL4	0.1744	0.2012
NKIRAS1	0.1745	0.2012
EME2	0.1743	0.2014
ZNF222	0.1743	0.2014
ENSG00000186076	0.1741	0.2016
CDC25B	0.1741	0.2016
TATDN2	0.1742	0.2016
GMEB2	0.174	0.2018
RGL4	0.1739	0.2019
POM121B	0.1738	0.202
RNU1.28P	0.1735	0.2025
PES1	0.1735	0.2025
LONP2	0.1734	0.2026
DNAAF9	0.1734	0.2027
THOC5	0.1734	0.2027
MSANTD3	0.1734	0.2027
FGD5.AS1	0.1732	0.2029
ARF1	0.173	0.2032
RASGEF1B	0.1731	0.2032
ID3	0.1727	0.2037
METTL1	0.1726	0.2038
S100PBP	0.1725	0.204
SSBP3	0.1724	0.2042
TAF4	0.1724	0.2042
SF3B1	0.1723	0.2042
BANF1	0.1723	0.2043
PC	0.1723	0.2043
CRTC3	0.1723	0.2043
RNF4	0.1723	0.2043
APAF1	0.1722	0.2044
SUSD3	0.1722	0.2044
PSMD13	0.1721	0.2045
TMCC2	0.1721	0.2046
DNM1L	0.172	0.2047
EZR	0.1719	0.2048
CA5B	0.1719	0.2048
PLCD3	0.1718	0.2049
HDLBP	0.1719	0.2049
RPP30	0.1717	0.2051
HERC4	0.1717	0.2052
ZSWIM6	0.1715	0.2054
RNU1.131P	0.1713	0.2057
ISG20	0.1712	0.2058
UCK2	0.1712	0.2058
TTC37	0.1713	0.2058
THEMIS	0.1712	0.2058
BLCAP	0.1712	0.2059
ITGB1BP1	0.1712	0.2059
PUS7L	0.1711	0.2061
RASA3	0.171	0.2061
RWDD4P2	0.1709	0.2062
HPRT1	0.1709	0.2062
LINC01136	0.1709	0.2063
CBR3	0.1709	0.2063
NXF1	0.1708	0.2064
PMM2	0.1707	0.2066
lnc.SUSD1.4	0.1707	0.2067
DBR1	0.1704	0.207
lnc.MPLKIP.1	0.1702	0.2073
RPSAP15	0.1702	0.2074
TERF2	0.17	0.2076
CLINT1	0.1699	0.2077
lnc.FIGNL1.44	0.17	0.2077
SLC25A29	0.1698	0.2078
HMBOX1	0.1699	0.2078
EIF1AXP1	0.1698	0.2079
TIFA	0.1698	0.2079
lnc.BHLHE40.3	0.1697	0.208
SPRED2	0.1697	0.2081
MORC2	0.1696	0.2082
MAPKAPK2	0.1696	0.2083
PSMD14	0.1694	0.2084
AZIN1.AS1	0.1695	0.2084
NSFP1	0.1694	0.2086
PRRC2C	0.1694	0.2086
STX12	0.1693	0.2086
lnc.NLRC4.4	0.1693	0.2086
RFTN1	0.1693	0.2086
DNPH1	0.1693	0.2086
TRIM14	0.1694	0.2086
LINC00944	0.1692	0.2088
ETV3	0.169	0.2091
ENSG00000275454	0.1688	0.2094
lnc.EPOP.2	0.1688	0.2094
NAMPT	0.1687	0.2096
TWF2	0.1686	0.2097
lnc.GTF2H2.7	0.1686	0.2097
RPF1	0.1685	0.2098
FH	0.1685	0.2099
PARP15	0.1684	0.2099
MRPL19	0.1683	0.2101
ULK3	0.1681	0.2104
ELP1	0.1682	0.2104
TESPA1	0.1681	0.2105
SNRNP48	0.1679	0.2107
SMC3	0.1679	0.2108
RASL11A	0.1678	0.2108
RAP2A	0.1678	0.2108
ENSG00000287979	0.1678	0.2109
RNF113A	0.1677	0.211
HEXIM2	0.1676	0.2111
LINC00909	0.1676	0.2112
PDLIM5	0.1676	0.2112
RIPK3	0.1675	0.2114
PGBD2	0.1673	0.2116
TRIM52	0.1673	0.2116
INTS5	0.1672	0.2118
VPS28	0.1671	0.212
TMEM101	0.1669	0.2122
FITM2	0.1669	0.2122
CDC42	0.1668	0.2123
KCNK1	0.1668	0.2124
lnc.ZNF689.3	0.1667	0.2126
lnc.TAF15.5	0.1666	0.2127
MBLAC1	0.1666	0.2127
lnc.PPARA.1	0.1664	0.2129
PALLD	0.1664	0.2129
ETFDH	0.1664	0.213
ABCD1	0.1663	0.2131
lnc.KIZ.11	0.1663	0.2132
DHX29	0.1663	0.2132
NELFE	0.1661	0.2134
CCDC85C	0.166	0.2136
IL7R	0.166	0.2136
MRPS14	0.1659	0.2137
IL17RB	0.1658	0.2138
TNKS1BP1	0.1657	0.214
TRIAP1	0.1657	0.214
LINC02446.1	0.1656	0.2141
PROX2	0.1656	0.2141
SDCBP	0.1656	0.2141
ZBTB18	0.1655	0.2143
TNRC6A	0.1655	0.2144
GORASP1	0.1654	0.2144
ACTL10	0.1654	0.2145
CD8B	0.1654	0.2145
CNOT6L	0.1654	0.2145
C7orf26	0.1653	0.2147
TIMM29	0.1652	0.2148
STYX	0.1652	0.2149
ZYG11B	0.165	0.215
ATP1B1	0.165	0.2151
SPAG9	0.1649	0.2152
ARHGEF18	0.1647	0.2156
NORAD	0.1647	0.2156
TOMM70	0.1646	0.2157
ADM2	0.1646	0.2158
ZNF517	0.1646	0.2158
COPS9	0.1645	0.2159
QPCTL	0.1644	0.216
PLD1	0.1644	0.216
PRKAR1A	0.1643	0.2161
lnc.PGS1.2	0.1643	0.2161
ENSG00000288156	0.1643	0.2161
ZNF41	0.1643	0.2162
TBC1D4	0.1642	0.2163
FOXO3B	0.1642	0.2163
S1PR1	0.1639	0.2167
CYRIA	0.1639	0.2168
PPIAP29	0.1639	0.2168
ZNF830	0.1638	0.2169
MED19	0.1638	0.217
TXNRD1	0.1637	0.2171
MROH8	0.1637	0.2171
PHB	0.1636	0.2172
C1D	0.1636	0.2172
ARL15	0.1636	0.2172
OTULIN	0.1636	0.2173
STK11	0.1635	0.2174
UBE2SP2	0.1634	0.2175
FAM222A	0.1634	0.2176
BCAT1	0.1633	0.2176
TUBGCP4	0.1631	0.218
XPO1	0.1631	0.218
PSMB7	0.1631	0.218
SLC33A1	0.163	0.2181
RTKN2	0.163	0.2182
lnc.GLRA1.1	0.163	0.2182
PSMC4	0.1628	0.2184
ZNF195	0.1628	0.2185
CTSF	0.1628	0.2185
GOLGB1	0.1628	0.2185
GATA3	0.1627	0.2186
JMJD4	0.1623	0.2192
lnc.CBARP.6	0.1623	0.2193
SMPD2	0.1619	0.2198
ANXA2P2	0.162	0.2198
LINC00174	0.1619	0.2199
TRGV10	0.1619	0.22
ZNF561.AS1	0.1617	0.2202
EOLA2	0.1615	0.2206
INSIG2	0.1612	0.2209
lnc.MNX1.5	0.1612	0.2209
FUS	0.1612	0.221
SEC22B	0.1611	0.2211
RBM10	0.1611	0.2211
VAV1	0.161	0.2212
NFE2L2	0.161	0.2212
MLKL	0.161	0.2213
GNB4	0.1608	0.2216
FTSJ3	0.1607	0.2217
CD247	0.1606	0.2219
RAPGEF2	0.1606	0.222
ENSAP2	0.1605	0.2221
ZCRB1	0.1605	0.2222
MIR3181	0.1604	0.2222
BBS5	0.1604	0.2222
FAM168A	0.1602	0.2225
COX11	0.1602	0.2225
ASL	0.1602	0.2226
KLF2	0.16	0.2228
lnc.TACR1.1	0.16	0.2229
CIRBP	0.1599	0.223
ASB16.AS1	0.1599	0.2231
CRBN	0.1599	0.2231
ZNF598	0.1598	0.2232
NOLC1	0.1597	0.2233
CYCS	0.1597	0.2234
ZBTB33	0.1596	0.2235
ANP32BP1	0.1595	0.2236
RBPJ	0.1593	0.2239
lnc.VPS37C.3	0.1593	0.224
TMEM260	0.1593	0.224
BMP2	0.1592	0.2241
FHOD1	0.1591	0.2243
P2RX5.TAX1BP3	0.1589	0.2246
PITHD1	0.1588	0.2247
ACYP2	0.1587	0.2249
SPATS2	0.1587	0.225
ENSG00000231916	0.1586	0.225
DPM3	0.1586	0.2251
COX7B	0.1585	0.2253
lnc.SMARCC2.8	0.1584	0.2254
RPL39L	0.1584	0.2255
OAZ1	0.1582	0.2258
SSRP1	0.1581	0.2259
PLXNB2	0.158	0.226
TESK1	0.158	0.2261
RAB3IP	0.1579	0.2262
MRPS7	0.1579	0.2262
BCAR3	0.1579	0.2262
HOMER1	0.1579	0.2263
SIRT1	0.1578	0.2264
MYO1C	0.1578	0.2264
lnc.EPG5.1	0.1577	0.2265
WDR6	0.1577	0.2265
HDHD3	0.1577	0.2265
CSTF3	0.1576	0.2266
HELZ	0.1576	0.2266
lnc.KHDRBS1.3	0.1575	0.2268
KNL1	0.1575	0.2269
WIZ	0.1575	0.2269
ZNF718	0.1575	0.2269
ENO1	0.1574	0.227
ENSG00000185839	0.1573	0.2272
INO80D	0.1573	0.2272
SSBP4	0.1572	0.2273
DNAJA4	0.1572	0.2274
ELOB	0.1571	0.2274
FAM217B	0.1572	0.2274
ATP2A3	0.1571	0.2275
MVB12A	0.1571	0.2275
PYROXD1	0.157	0.2276
FXR2	0.157	0.2277
COPS5	0.157	0.2277
RBMXP2	0.157	0.2277
lnc.CLEC18B.5	0.1569	0.2278
ZNF26	0.1568	0.228
TMEM60	0.1568	0.228
MAP3K7	0.1566	0.2283
RNA5SP122	0.1565	0.2284
EIF1B	0.1564	0.2286
GFER	0.1563	0.2288
lnc.MFHAS1.2	0.1563	0.2288
TRAPPC11	0.1561	0.2291
RPL23AP2	0.1561	0.2292
TPST1	0.1561	0.2292
SEMA4A	0.156	0.2293
CRKL	0.156	0.2293
MAL	0.156	0.2293
PGM2L1	0.1556	0.2299
PIGX	0.1556	0.23
TSNARE1	0.1556	0.23
KCTD11	0.1555	0.2301
lnc.TP53BP2.8	0.1555	0.2301
AFAP1	0.1555	0.2301
RPL36A	0.1555	0.2301
FOXO1	0.1554	0.2303
FANCM	0.1554	0.2303
NAALADL1	0.1553	0.2304
lnc.DAD1.2	0.1553	0.2304
PDE4D	0.1553	0.2304
DTX3	0.1552	0.2306
ADCY7	0.1551	0.2307
ENSG00000276256	0.155	0.2309
WNK1	0.1549	0.231
VPS8	0.155	0.231
lnc.DNASE1L1.2	0.1549	0.2311
NUAK1	0.1548	0.2312
DTNB	0.1549	0.2312
SUCLG2	0.1548	0.2313
lnc.GOLGA8F.4	0.1546	0.2316
KIF18B	0.1545	0.2317
ENSG00000267533	0.1545	0.2318
ACSS1	0.1544	0.2318
PDE12	0.1545	0.2318
UBLCP1	0.1544	0.2319
C19orf48	0.1542	0.2322
RNVU1.29	0.1542	0.2322
SERPINB9	0.1542	0.2322
NBN	0.1542	0.2322
RAB40C	0.1541	0.2324
TRAF4	0.1541	0.2324
LGALS1	0.154	0.2326
ATRIP	0.154	0.2326
MARCHF3	0.154	0.2326
LYN	0.154	0.2326
LINC01003	0.1539	0.2327
RCSD1	0.1538	0.2328
IQCG	0.1538	0.2329
COPS4	0.1538	0.2329
C9orf85	0.1538	0.2329
PHF5A	0.1536	0.2332
lnc.SPATA32.2	0.1536	0.2333
lnc.RHBDF1.1	0.1535	0.2334
EXOSC5	0.1533	0.2337
TRAPPC3	0.1533	0.2337
AP4M1	0.1533	0.2337
CBFB	0.1533	0.2338
CDK6	0.1533	0.2338
IRAK1BP1	0.1532	0.2339
MYCBP2	0.1531	0.234
PARD6B	0.1531	0.234
WDR12	0.1531	0.234
TRIM68	0.153	0.2342
VDAC1P2	0.153	0.2342
CHDH	0.1529	0.2343
SUPT20H	0.1529	0.2344
RASGEF1A	0.1527	0.2348
ZMYM2	0.1525	0.2351
DEK	0.1525	0.2351
SELL	0.1524	0.2352
ZRANB3	0.1524	0.2352
SEPHS2	0.1523	0.2354
BICRAL	0.1522	0.2356
lnc.PLAT.3	0.1522	0.2356
MED12L	0.1521	0.2357
ARL8B	0.1521	0.2357
VPS50	0.1521	0.2357
IDS	0.152	0.2358
TP53TG1	0.152	0.2359
lnc.RPL21.7	0.1519	0.236
FIZ1	0.152	0.236
ZMYM4	0.1519	0.236
CPEB4	0.1519	0.2361
GTF2H3	0.1518	0.2363
MCUB	0.1517	0.2363
MAMDC4	0.1518	0.2363
PLAAT3	0.1517	0.2364
lnc.SLC25A16.5	0.1516	0.2365
PRDX5	0.1516	0.2365
lnc.GATA5.10	0.1517	0.2365
ENSG00000239246	0.1516	0.2366
ABCB7	0.1516	0.2366
lnc.TSSK6.4	0.1515	0.2367
CAST	0.1515	0.2367
ENSG00000225864	0.1515	0.2367
LRP5L	0.1514	0.2368
CACYBP	0.1514	0.237
SRSF10	0.1513	0.237
RNF166	0.1512	0.2372
CDC6	0.151	0.2376
PAIP2	0.151	0.2376
KIFBP	0.1509	0.2377
lnc.C1QTNF8.4	0.1508	0.2379
AGFG2	0.1508	0.2379
GPATCH2L	0.1508	0.238
TATDN1	0.1508	0.238
EIF2B5	0.1506	0.2383
MRPL22	0.1506	0.2383
CCDC25	0.1506	0.2383
lnc.MESD.2	0.1505	0.2384
BCL7C	0.1504	0.2385
TIMM21	0.1503	0.2387
METTL8	0.1503	0.2387
LINC01684.1	0.1502	0.239
BSPRY	0.1502	0.239
RAP1B	0.15	0.2392
KRIT1	0.1499	0.2395
COG3	0.1497	0.2397
SNU13	0.1497	0.2397
TPM4	0.1497	0.2398
RIOK1	0.1496	0.24
PLEKHA3	0.1493	0.2404
FOXRED1	0.1492	0.2406
CDK11A	0.1492	0.2406
NEK1	0.1492	0.2406
PHC2	0.1491	0.2407
ANTKMT	0.1491	0.2408
GLI2	0.1491	0.2408
TRAF3IP2	0.1491	0.2409
DOCK9	0.1489	0.2411
NQO1	0.1489	0.2412
AZI2	0.1489	0.2412
lnc.GRAP.7	0.1488	0.2413
FAM53C	0.1485	0.2418
ZNF652	0.1484	0.2419
ZNF253	0.1484	0.242
CBR4	0.1484	0.242
DNAJC25	0.1483	0.2421
DGUOK	0.1483	0.2422
COA7	0.1482	0.2424
CST7	0.1482	0.2424
BZW1	0.1482	0.2424
ZBTB26	0.1482	0.2424
ZNF726	0.1481	0.2425
GAMT	0.1479	0.2428
VPS13C	0.1479	0.2429
IL15	0.1479	0.2429
SOX13	0.1478	0.243
ATXN10	0.1478	0.2431
GUSBP2	0.1477	0.2432
ZNF594	0.1476	0.2433
ZSWIM4	0.1476	0.2433
MEPCE	0.1476	0.2433
ENSG00000213058	0.1476	0.2434
TYSND1	0.1475	0.2436
RHNO1	0.1475	0.2436
CGAS	0.1473	0.2439
C1orf162	0.1472	0.2441
KIFAP3	0.1472	0.2441
ERGIC1	0.1472	0.2441
L1CAM	0.1471	0.2442
NBPF3	0.147	0.2444
COX17	0.147	0.2444
SUV39H1	0.147	0.2444
SKAP1	0.147	0.2445
DECR1	0.1469	0.2446
TAF9B	0.1469	0.2446
lnc.LTBP3.2	0.1467	0.2449
DCAF11	0.1467	0.2449
LINC01128	0.1468	0.2449
CCR5	0.1466	0.2451
lnc.DAPP1.2	0.1466	0.2452
ZNF649	0.1465	0.2454
ACBD5	0.1464	0.2455
NCDN	0.1464	0.2455
BTN3A3	0.1463	0.2456
SYNJ1	0.1463	0.2457
FBXW11	0.1462	0.2458
C5orf22	0.1462	0.2458
ZNF48	0.1461	0.246
KRTAP21.4P	0.1461	0.246
GLYCTK	0.1461	0.246
MDM1	0.1459	0.2463
DLAT	0.1459	0.2464
COPB2	0.1458	0.2465
RAB24	0.1458	0.2465
DPP7	0.1458	0.2465
PTP4A2	0.1455	0.247
KIF21B	0.1455	0.2471
EEF2KMT	0.1454	0.2473
ZNF227	0.1453	0.2473
CAPZA1	0.1454	0.2473
AZIN1	0.1453	0.2474
ZNF235	0.1452	0.2475
SHLD1	0.1451	0.2478
MTMR1	0.1451	0.2478
ENSG00000217801	0.145	0.2479
RAB6A	0.145	0.248
MX2	0.145	0.248
CHUK	0.1449	0.2481
lnc.PTRH2.3	0.1449	0.2481
RNA5.8SN4	0.1449	0.2481
ENSG00000287978	0.1445	0.2488
DCTN1	0.1445	0.2488
ZNF836	0.1444	0.2489
TECPR2	0.1444	0.249
MSANTD2	0.1443	0.2491
LSM14B	0.1442	0.2494
TTC38	0.1442	0.2494
TAF11	0.1442	0.2494
lnc.KLF7.1	0.1441	0.2495
TMEM71	0.1441	0.2496
TBC1D13	0.1441	0.2496
HINT2	0.1441	0.2496
GOLPH3L	0.144	0.2497
lnc.HSPA14.3	0.144	0.2498
ZC3H13	0.1439	0.2498
CIB2	0.1439	0.2498
METTL18	0.1439	0.2499
STARD4	0.1439	0.25
MED20	0.1438	0.25
GABARAPL2	0.1438	0.2501
HNRNPA3P6	0.1437	0.2502
TCOF1	0.1437	0.2502
DMRT2	0.1437	0.2502
CDC37	0.1436	0.2504
GTF3C6P2	0.1436	0.2504
CFAP46	0.1435	0.2507
TOGARAM2	0.1434	0.2507
ACADSB	0.1434	0.2508
PRPF3	0.1433	0.2509
MYL12B	0.1433	0.251
PSMF1	0.1433	0.251
BEX5	0.1433	0.251
AKAP11	0.1432	0.2512
UAP1	0.1431	0.2512
LINC00299	0.1432	0.2512
CREB3	0.1431	0.2513
C14orf93	0.143	0.2514
A4GALT	0.1431	0.2514
LY6E	0.143	0.2514
BAG3	0.143	0.2515
NRROS	0.143	0.2515
RHOA	0.143	0.2515
ENSG00000286760	0.143	0.2515
ZBTB32	0.1429	0.2517
SEC22C	0.1429	0.2517
OSBP2	0.1428	0.2518
H4C1	0.1428	0.2518
MRPL13	0.1428	0.2518
MRPL20	0.1428	0.2519
RGL2	0.1428	0.2519
lnc.NTN1.2	0.1427	0.252
GZF1	0.1425	0.2523
GLRX	0.1425	0.2524
SLC25A35	0.1425	0.2525
MRPS27	0.1425	0.2525
PHF6	0.1423	0.2527
LCK	0.1422	0.2529
MAP3K20	0.1421	0.2531
GIT2	0.1418	0.2536
GOLGA8B	0.1418	0.2536
LRR1	0.1418	0.2537
LINC02001	0.1418	0.2537
MEX3C	0.1416	0.254
POT1	0.1416	0.254
CDK4	0.1415	0.2541
LENG8	0.1416	0.2541
C12orf43	0.1414	0.2544
NDUFA11	0.1413	0.2545
HLA.F.AS1	0.1414	0.2545
MRPS22	0.1412	0.2547
MARS1	0.1412	0.2548
SCMH1	0.1412	0.2548
CNN2	0.1411	0.255
lnc.ERI1.6	0.141	0.255
CDC23	0.141	0.2551
lnc.PAIP2.1	0.141	0.2551
PTS	0.1409	0.2552
SPIN4	0.1407	0.2556
ABHD13	0.1406	0.2558
SP140L	0.1406	0.2558
DROSHA	0.1405	0.2561
lnc.PJVK.2	0.1404	0.2562
SIX4	0.1403	0.2563
HOXB6	0.1403	0.2563
lnc.B3GNT10.21	0.1403	0.2564
PTCD2	0.1402	0.2565
MASTL	0.1402	0.2567
ADARB1	0.1402	0.2567
ZBED6CL	0.1401	0.2567
ZBTB46	0.1401	0.2568
PTBP2	0.14	0.2569
BOD1L1	0.14	0.2569
SMNDC1	0.14	0.257
KCTD21.AS1	0.14	0.257
FBXO38	0.14	0.257
DLGAP3	0.1399	0.2571
WDR70	0.1399	0.2571
ENSG00000232389	0.1398	0.2572
RPL27A	0.1397	0.2574
ZNHIT6	0.1397	0.2575
DAPP1	0.1397	0.2575
SLC35A4	0.1397	0.2575
RNA5.8SN3	0.1396	0.2576
DBNDD2	0.1396	0.2577
lnc.ACOD1.231	0.1395	0.2578
ABCA7	0.1395	0.2578
TARS1	0.1395	0.2578
RNPEP	0.1394	0.2581
lnc.TSHZ2.19	0.1394	0.2581
GDF9	0.1393	0.2582
NUP62	0.1393	0.2583
KRCC1	0.1393	0.2583
MED22	0.1393	0.2583
GPR157	0.1392	0.2585
INTS3	0.1391	0.2586
PARK7	0.1391	0.2586
STAP1	0.1391	0.2586
lnc.INSIG1.3	0.1391	0.2586
APOBEC3C	0.139	0.2587
DSE	0.1389	0.259
SUGT1	0.1388	0.2591
LAG3	0.1388	0.2592
SERPINB8	0.1388	0.2592
SHC4	0.1387	0.2593
DPH3	0.1387	0.2593
PGGHG	0.1386	0.2595
PPIH	0.1386	0.2595
lnc.ZBTB18.9	0.1384	0.2599
ABCB8	0.1384	0.2599
lnc.BCOR.1	0.1384	0.2599
RPUSD1	0.1383	0.2601
RPP25L	0.1383	0.2602
lnc.CENPP.1	0.1382	0.2603
FKBP11	0.138	0.2606
CNOT3	0.138	0.2606
C1orf174	0.138	0.2606
EME1	0.138	0.2607
ZNF107	0.138	0.2607
LINC02694	0.1379	0.2608
PAK4	0.1378	0.2609
RRP1B	0.1379	0.2609
PYGB	0.1378	0.261
RBFOX2	0.1378	0.261
TIMM8B	0.1377	0.2611
KXD1	0.1377	0.2611
FANCL	0.1377	0.2612
RBM6	0.1377	0.2612
FAM83D	0.1377	0.2613
CACNB3	0.1375	0.2615
CERK	0.1376	0.2615
MED7	0.1374	0.2619
ENSG00000288884	0.1373	0.2619
LPAR6	0.1373	0.262
PIK3R5	0.1372	0.2622
E2F8	0.1371	0.2623
QSER1	0.1371	0.2623
ZNF267	0.1371	0.2624
FEM1C	0.1371	0.2624
lnc.AKAP12.1	0.1371	0.2624
STAT3	0.137	0.2625
KDM8	0.1369	0.2626
IKZF3	0.1369	0.2627
HMGB3P32	0.1369	0.2628
MBD5	0.1368	0.2629
ZNF563	0.1366	0.2633
MANBAL	0.1366	0.2633
FAHD1	0.1365	0.2634
CHEK2	0.1365	0.2635
ZNF16	0.1365	0.2635
TSPYL2	0.1365	0.2635
lnc.RNASE4.2	0.1364	0.2636
UBOX5	0.1364	0.2637
GRSF1	0.1363	0.2638
AATF	0.1361	0.2641
MAFA	0.1362	0.2641
DDX3X	0.1361	0.2642
SPG21	0.136	0.2643
ATP6V0E2	0.136	0.2643
ZNF526	0.1359	0.2645
ANKRD36B	0.136	0.2645
EED	0.1359	0.2646
TEDC2	0.1358	0.2647
ZNF550	0.1358	0.2647
PIGV	0.1358	0.2648
[truncated: 11,712 more rows]

## Sheet: linear_regression_protein
	r-squared	p-value
KLRK1	0.8388	0.0002
PTPRCAP	0.8114	0.0002
XRCC6	0.7768	0.0003
XRCC5	0.772	0.0004
APRT	0.7621	0.0005
APOM	0.7441	0.0006
ARPC3	0.7435	0.0006
AK2	0.7348	0.0007
UMOD	0.7334	0.0008
RPSA	0.7276	0.0008
STAT5B	0.7472	0.0013
HMGB1	0.742	0.0014
TSTA3	0.7382	0.0014
NAP1L4	0.6973	0.0014
TXN	0.6847	0.0017
MYH9	0.6808	0.0018
SEC24D	0.7156	0.002
YWHAE	0.6725	0.002
APOC3	0.6675	0.0021
CNDP1	0.6673	0.0021
ETFB	0.7098	0.0022
SEC23B	0.7096	0.0022
SLC1A5	0.6641	0.0022
COL6A3	0.6607	0.0024
DIP2B	0.6607	0.0024
CDHR2	0.6584	0.0024
SRSF1	0.6548	0.0026
CPNE3	0.6543	0.0026
F5	0.6527	0.0026
EML2	0.6511	0.0027
ARL8A	0.6481	0.0028
GPSM3	0.6416	0.003
IRGQ	0.6343	0.0034
TOP2B	0.7266	0.0035
PPM1A	0.6753	0.0035
CTBS	0.6279	0.0036
AZGP1	0.6264	0.0037
C16orf54	0.6238	0.0038
CTSS	0.6235	0.0038
RSU1	0.6235	0.0038
ACY1	0.6685	0.0039
HEBP1	0.6677	0.0039
FUCA1	0.6227	0.0039
GPNMB	0.6219	0.0039
CDH1	0.6213	0.004
SLC39A14	0.6635	0.0041
GMPS	0.6163	0.0042
SDHA	0.7085	0.0044
ZYX	0.6565	0.0045
EHBP1L1	0.6503	0.0048
ILK	0.6044	0.0049
FABP5	0.6481	0.005
GSR	0.6479	0.005
MCAM	0.6019	0.005
SF3B3	0.6446	0.0052
KIF2A	0.5971	0.0053
B4GALT1	0.5949	0.0054
SUB1	0.5947	0.0054
RP2	0.5945	0.0055
TBC1D10B	0.6353	0.0058
EHD3	0.5885	0.0059
ITGAM	0.5842	0.0062
EHD1	0.5831	0.0062
ROCK1	0.5818	0.0063
BNC2	0.5816	0.0063
MARCKSL1	0.5816	0.0063
KIF5B	0.5815	0.0064
UNC13D	0.5792	0.0065
IGLV3-10	0.5786	0.0066
VPS25	0.5785	0.0066
DPEP2	0.5764	0.0067
CLEC2B	0.6207	0.0068
DDX39B	0.6206	0.0068
BLVRA	0.5758	0.0068
CD69	0.5749	0.0068
CETP	0.5746	0.0069
DPP4	0.5738	0.0069
PLEK	0.5731	0.007
PAFAH1B3	0.617	0.0071
NAPG	0.6169	0.0071
RUVBL2	0.5718	0.0071
SMC4	0.6118	0.0075
SPP2	0.5654	0.0076
IL1RAP	0.5624	0.0079
ATP5F1E;ATP5F1EP2	0.5612	0.008
CLIC4	0.5612	0.008
BPIFB1	0.6051	0.0081
RPL36	0.5598	0.0081
CS	0.5596	0.0081
PRPSAP2	0.6538	0.0083
ANP32E	0.5539	0.0086
COTL1	0.5539	0.0086
ARPC1B	0.5502	0.009
SAA1	0.5483	0.0092
LDHB	0.5472	0.0093
IDH3A	0.639	0.0097
RAB6A	0.5398	0.01
PSMD6	0.5395	0.01
CA3	0.5392	0.0101
ENPEP	0.5385	0.0101
RAB18	0.5381	0.0102
APOA2	0.5371	0.0103
DCTN2	0.535	0.0105
AP1M1	0.6289	0.0108
PLXDC2	0.5292	0.0112
PDGFRB	0.5277	0.0113
VPS4B	0.5271	0.0114
QARS1	0.5693	0.0117
FKBP3	0.5647	0.0122
PILRA	0.5627	0.0125
LDHA	0.5182	0.0125
GRPEL1	0.6126	0.0126
MTPN	0.5151	0.0129
SF3B2	0.515	0.0129
LCAT	0.5149	0.0129
DOCK10	0.5105	0.0135
DDX6	0.5521	0.0138
TUBA4A	0.5069	0.014
ROBO4	0.5495	0.0141
ENOPH1	0.5061	0.0141
DNM1L	0.505	0.0142
RTN4RL2	0.5459	0.0146
RHOG	0.5024	0.0146
HGS	0.5023	0.0146
RAD23B	0.5002	0.0149
LAMP1	0.4989	0.0151
FLOT2	0.4972	0.0154
GAPDH	0.4971	0.0154
RCC1	0.5384	0.0157
CCT2	0.4942	0.0158
PSMG1	0.5369	0.0159
FLNA	0.4929	0.016
RPS25	0.4921	0.0161
CKM	0.492	0.0162
HBD	0.4908	0.0163
SYNCRIP	0.4907	0.0164
SNX18	0.533	0.0165
PPP2R1A	0.4898	0.0165
PON1	0.4895	0.0165
CSE1L	0.4884	0.0167
PTPRC	0.4881	0.0168
LILRA3	0.5307	0.0169
BPGM	0.4873	0.0169
CD48	0.4865	0.017
ME2	0.5282	0.0173
AXL	0.5279	0.0173
HSPA1A;HSPA1B	0.4831	0.0176
SRSF3	0.4825	0.0177
AHNAK	0.4781	0.0184
NRAS	0.4775	0.0185
WAS	0.4773	0.0186
COPS8	0.5194	0.0187
HADH	0.4766	0.0187
SH2D1A	0.4764	0.0187
WDR1	0.4761	0.0188
RPL13	0.4754	0.0189
CRKL	0.4731	0.0193
OXSR1	0.473	0.0193
VAT1	0.4729	0.0193
EIF3E	0.4721	0.0195
PURA	0.5128	0.0198
GSDMD	0.4704	0.0198
DOK2	0.4702	0.0199
OSCAR	0.5113	0.0201
EHD4	0.4665	0.0205
CCT3	0.4659	0.0206
IL1R2	0.5058	0.0211
IDI1	0.5053	0.0212
CDH13	0.462	0.0214
ENO2	0.4591	0.022
ATP1A1	0.4587	0.0221
RGS19	0.4577	0.0223
SRP9	0.456	0.0226
PSMC3	0.4974	0.0227
ABI3	0.4543	0.0229
ORM2	0.4532	0.0232
IGLV7-46	0.4936	0.0235
ACE	0.4503	0.0238
ADAM8	0.4902	0.0242
ENG	0.4901	0.0242
SERPINA7	0.4482	0.0242
HNRNPD	0.448	0.0243
EVL	0.4474	0.0244
HMGB2	0.537	0.0247
F13A1	0.4878	0.0247
CLIC3	0.4844	0.0254
AP3B1	0.4423	0.0255
EIF3D	0.4419	0.0257
MDH2	0.4409	0.0259
SEPTIN6	0.4408	0.0259
PDXK	0.4405	0.026
RPS3A	0.4396	0.0262
AFAP1L2	0.4372	0.0267
DDX21	0.4782	0.0268
NCAM1	0.437	0.0268
PROCR	0.437	0.0268
CACNG6	0.4363	0.0269
MFGE8	0.4773	0.027
PCYOX1	0.4354	0.0272
LGALS1	0.4351	0.0272
HADHA	0.5247	0.0273
HNRNPAB	0.4346	0.0273
CA1	0.4346	0.0274
PDCD6IP	0.4346	0.0274
GPLD1	0.4342	0.0274
NDUFA5	0.5235	0.0276
ABI3BP	0.4338	0.0276
RANBP1	0.4337	0.0276
STXBP3	0.4337	0.0276
HLA-DPB1	0.433	0.0277
ACTN1	0.4318	0.028
SMARCD2	0.4312	0.0282
FUCA2	0.4302	0.0284
HSPD1	0.4299	0.0285
APOD	0.4298	0.0285
CDK6	0.5188	0.0286
PARP1	0.4296	0.0286
CORO1C	0.4292	0.0287
SSB	0.4287	0.0288
MBL2	0.4286	0.0288
HNRNPA1	0.428	0.029
MERTK	0.4673	0.0293
C1QA	0.4264	0.0294
CCDC88B	0.5141	0.0297
MAPRE1	0.4247	0.0298
YWHAG	0.4243	0.0299
IGKV1-5	0.4239	0.03
TLN1	0.4238	0.03
TUBA1B;TUBA1A;TUBA1A	0.4231	0.0302
NAMPT	0.4621	0.0306
CYFIP1	0.4215	0.0306
ADGRG6	0.4614	0.0307
RAC2	0.4204	0.031
IGKV3D-15	0.4599	0.0311
APOA1	0.4199	0.0311
SMC1A	0.4596	0.0312
CPOX	0.4165	0.032
IL6ST	0.4159	0.0322
TAGLN2	0.4154	0.0323
RPS27	0.4125	0.0331
RPS3	0.412	0.0332
NANS	0.4514	0.0333
PPP1R7	0.4112	0.0335
RPS15A	0.4098	0.0339
NACA	0.4083	0.0343
C1QBP	0.4079	0.0344
DCTN3	0.4071	0.0347
FAH	0.407	0.0347
CORO7	0.4064	0.0349
ALDOA	0.4061	0.035
HSD17B10	0.4925	0.0351
IGLV3-19	0.4055	0.0351
ANKRD44	0.4436	0.0355
CTPS1	0.4043	0.0355
RABIF	0.4034	0.0357
IGHV4-61;IGHV4-39;IGHV4-59;IGHV4-34;IGHV4-30-4;IGHV4-38-2	0.403	0.0359
NARS1	0.4029	0.0359
RCN1	0.4026	0.036
HSP90AA1	0.402	0.0362
RAN	0.4019	0.0362
TPM4	0.4018	0.0362
FUBP1	0.4017	0.0363
RPL14	0.4017	0.0363
UMPS	0.4404	0.0364
LCP2	0.3996	0.0369
PGAM5	0.3994	0.037
RPS19	0.3994	0.037
DDB1	0.3975	0.0376
SAA4	0.3974	0.0376
CASP7	0.4349	0.038
GSTK1	0.434	0.0383
NOTCH2	0.3953	0.0383
PFAS	0.4337	0.0384
FLOT1	0.3949	0.0384
RUVBL1	0.3949	0.0384
SPN	0.3946	0.0385
AP2S1	0.3935	0.0388
DECR1	0.3934	0.0389
CD44	0.3925	0.0391
QSOX1	0.3919	0.0394
PSMD7	0.4299	0.0395
CDC42SE1	0.4755	0.0398
OAF	0.3901	0.0399
TPD52L2	0.3898	0.0401
SLC16A3	0.3896	0.0401
CORO1A	0.3894	0.0402
HK1	0.4276	0.0403
C4BPB	0.3889	0.0403
ORM1	0.3878	0.0407
MYL6	0.3874	0.0409
LCK	0.387	0.041
TOP2A	0.3859	0.0413
SLC9A3R1	0.3859	0.0414
NPM1	0.384	0.042
MSN	0.3838	0.0421
A1BG	0.3837	0.0421
RPL26	0.3836	0.0421
CSF1	0.3833	0.0423
ATP5F1B	0.3829	0.0424
KLRD1	0.4205	0.0425
LIMS1	0.4204	0.0426
NAGLU	0.3804	0.0433
HSPH1	0.3791	0.0437
PLTP	0.3772	0.0444
DHX9	0.3767	0.0446
TOLLIP	0.4591	0.0449
ITGB7	0.3757	0.0449
SCAMP2	0.4133	0.045
TMC8	0.413	0.0451
GFPT1	0.412	0.0454
DPP7	0.4119	0.0455
BRK1	0.374	0.0456
SETSIP;SET;SET;SET;SET	0.3739	0.0456
SMPDL3A	0.4104	0.046
PVR	0.3724	0.0462
FARSB	0.3721	0.0463
SERPINB8	0.3719	0.0464
KNG1	0.3718	0.0464
IGLV3-16	0.3704	0.0469
CKAP5	0.4071	0.0471
ANXA1	0.3699	0.0471
PRPF8	0.3699	0.0471
MANBA	0.3698	0.0472
RRAS2	0.3688	0.0475
ABHD14B	0.3679	0.0479
DAG1	0.4048	0.048
DDX17	0.3666	0.0484
ITGA5	0.3666	0.0484
NEDD8	0.3666	0.0484
CLTA	0.4034	0.0485
OGN	0.4034	0.0485
ACOT7	0.3657	0.0487
GET3	0.4458	0.0494
UQCRC2	0.4457	0.0494
PCMT1	0.3639	0.0494
PNPLA8	0.3997	0.0498
CSNK2A2	0.3993	0.05
GOLM1	0.3991	0.0501
ARAF	0.4435	0.0502
CA2	0.3618	0.0503
BIN2	0.3606	0.0508
RPS13	0.3604	0.0509
DNAJC9	0.4413	0.051
EIF3H	0.3961	0.0512
C4BPA	0.3582	0.0517
PLXNB2	0.3944	0.0519
HBG1	0.3578	0.0519
PHPT1	0.394	0.052
SDC4	0.3568	0.0523
CACNA2D1	0.3559	0.0527
CD59	0.3559	0.0527
PZP	0.3555	0.0529
RPS14	0.3553	0.0529
PARP4	0.3548	0.0531
ARHGAP25	0.3884	0.0542
TIMP1	0.3524	0.0542
VCL	0.3523	0.0542
RPS21	0.3509	0.0548
SERPINA11	0.3864	0.055
SNTB1	0.3848	0.0557
ACTA2	0.3825	0.0567
CELF2	0.3466	0.0567
TMC6	0.3458	0.0571
USP5	0.3452	0.0573
APOA5	0.3451	0.0574
TCP1	0.345	0.0574
RCC2	0.3447	0.0576
EEF1B2	0.3443	0.0577
ARHGEF6	0.3438	0.058
EIF4A2	0.3776	0.0587
CAPZB	0.3415	0.059
IFITM1	0.3413	0.0591
PLP2	0.3413	0.0591
SEC31A	0.3413	0.0591
UBE2V1	0.3399	0.0598
RPL32	0.3742	0.0602
AGT	0.3389	0.0602
LAMA2	0.3722	0.0611
EIF4B	0.3354	0.0619
ATP6V0D1	0.3698	0.0621
SIRPB1	0.3697	0.0622
FMNL1	0.3347	0.0623
CHL1	0.3343	0.0624
CP	0.3343	0.0624
PGD	0.3341	0.0625
RAB8B	0.3333	0.0629
GNG2	0.3323	0.0634
APOL1	0.3314	0.0639
TMED9	0.3309	0.0641
PAICS	0.3653	0.0642
RPS11	0.3308	0.0642
GRAP2	0.3307	0.0642
NAPA	0.3306	0.0642
PIGR	0.3304	0.0644
PRDX1	0.3303	0.0644
S100A4	0.3303	0.0644
FETUB	0.3301	0.0645
EIF4G1	0.3643	0.0647
ALPL	0.364	0.0648
TRAPPC6B	0.3631	0.0652
GNB2	0.3287	0.0652
IGHV3-49	0.3266	0.0662
OTUB1	0.3266	0.0663
HINT1	0.3264	0.0664
PGK1	0.326	0.0666
KLKB1	0.3238	0.0677
PEPD	0.3235	0.0678
MATR3	0.3569	0.0682
KIT	0.3226	0.0683
PEF1	0.3221	0.0686
VAMP5	0.3548	0.0692
PITPNB	0.3545	0.0694
GGH	0.3204	0.0695
TPP1	0.3539	0.0697
ABCF1	0.3201	0.0697
TES	0.3201	0.0697
IGKV2D-29	0.32	0.0697
FMC1	0.3184	0.0706
IPO5	0.3518	0.0707
MB	0.351	0.0711
LRRC59	0.3173	0.0712
PSMD14	0.3172	0.0712
PSMA7	0.317	0.0713
MASP1	0.3167	0.0715
IGKV4-1	0.3163	0.0717
RPL10A	0.3163	0.0717
MRC2	0.3492	0.072
GPS1	0.3156	0.0721
ANXA6	0.3151	0.0724
EIF4A1	0.315	0.0724
ATP2B1	0.3147	0.0726
OGDH	0.389	0.0727
SELENBP1	0.3142	0.0729
GHR	0.3138	0.0731
HSD17B4	0.3466	0.0734
HNRNPM	0.3124	0.0739
IDH2	0.3124	0.0739
APOB	0.3116	0.0743
IGFLR1	0.3106	0.0749
RARS1	0.3103	0.0751
PSAP	0.3102	0.0751
IGLV4-60	0.3084	0.0761
LYN	0.3075	0.0766
MYDGF	0.3072	0.0769
PAFAH1B1	0.307	0.0769
PLAA	0.339	0.0774
PDHB	0.3792	0.0775
FERMT3	0.3061	0.0775
CDHR5	0.3383	0.0778
HABP2	0.3056	0.0778
CARS1	0.3379	0.078
NDUFS3	0.3049	0.0782
RNH1	0.3049	0.0782
APOBEC3G	0.304	0.0787
EML4	0.3038	0.0788
LGALS3BP	0.3027	0.0795
MMP25	0.3339	0.0802
ALCAM	0.3012	0.0804
SERPINB9	0.301	0.0805
UBR4	0.3333	0.0806
LTF	0.333	0.0807
GZMB	0.3006	0.0808
TKT	0.3006	0.0808
AFM	0.3003	0.081
AKR7A2	0.3001	0.0811
SLC4A2	0.2997	0.0813
CHMP4B	0.2988	0.0818
EIF3F	0.3306	0.082
PYGB	0.2987	0.082
GLUD1	0.2986	0.082
HLA-C	0.2984	0.0821
TGFBI	0.2962	0.0835
GPX1	0.2952	0.0841
NCL	0.2949	0.0843
GRHPR	0.3266	0.0844
APOH	0.2942	0.0847
KCNAB2	0.2937	0.0851
RAB7A	0.2911	0.0868
HSPA8	0.2906	0.087
CSK	0.2905	0.0871
HCFC1	0.3208	0.0878
NPTN	0.3207	0.0879
FAS	0.2893	0.0879
PRDX3	0.2888	0.0882
RACGAP1	0.319	0.0889
CLTC	0.2876	0.089
EPRS1	0.2864	0.0898
GSPT1	0.3171	0.0901
HVCN1	0.3552	0.0903
MYO1G	0.2855	0.0904
PGLYRP2	0.2854	0.0905
C1RL	0.2846	0.091
APMAP	0.2836	0.0917
SRGAP2	0.3142	0.0919
MIF	0.3139	0.0921
TMSB10	0.2828	0.0922
PNP	0.2825	0.0925
SNRPD2	0.2815	0.0931
PPP1CA	0.281	0.0935
MYO5A	0.3488	0.094
CFD	0.3103	0.0944
F2	0.2787	0.095
SRP54	0.3089	0.0953
ICAM3	0.2781	0.0955
CASP1	0.3083	0.0957
CFP	0.2775	0.0959
TMSB4X	0.2774	0.096
NDUFS1	0.3454	0.0961
CCT4	0.2773	0.0961
ARPC1A	0.2769	0.0963
ITGB2	0.2764	0.0967
RPL5	0.2754	0.0974
UTRN	0.3049	0.0979
GRB2	0.2748	0.0979
SEMA4B	0.2748	0.0979
PSMD12	0.2744	0.0981
GLO1	0.3042	0.0984
CDC37	0.2739	0.0985
CD151	0.2734	0.0988
ATP5F1C	0.273	0.0992
CLU	0.2715	0.1002
HEG1	0.27	0.1014
STX7	0.2696	0.1017
CAND1	0.2693	0.1019
DBI	0.2691	0.1021
SERPINA1	0.269	0.1021
MST1	0.2684	0.1026
NPC2	0.2679	0.103
GUK1	0.2677	0.1031
IGLV9-49	0.267	0.1037
IGLV5-39	0.2662	0.1042
MOB1B;MOB1B;MOB1A	0.2658	0.1046
GIT2	0.2655	0.1048
RPL12	0.2653	0.105
CAT	0.2645	0.1055
IGHV3-15	0.2638	0.1061
APCS	0.2632	0.1065
ARHGAP18	0.2907	0.1078
ANP32B	0.2617	0.1078
PSMA3	0.2607	0.1085
ERMP1	0.2892	0.1089
RAB1B	0.2602	0.1089
ATP1B3	0.2601	0.109
TSG101	0.2599	0.1091
HPX	0.2594	0.1096
EIF2A	0.2881	0.1097
IGKV3-15	0.2593	0.1097
SF3A1	0.2875	0.1101
ACTR3	0.2587	0.1101
ARPC4	0.2585	0.1102
NAA15	0.2871	0.1104
IGLV3-25	0.2582	0.1105
APOA4	0.2581	0.1106
PSME2	0.257	0.1115
HSPA4	0.2567	0.1117
ARSB	0.3204	0.1121
OLA1	0.2563	0.1121
PCBP1	0.2558	0.1125
IGHV3-7	0.2554	0.1128
IMMT	0.2553	0.1129
HRG	0.2547	0.1133
PLEC	0.2547	0.1134
GSTM2	0.2539	0.114
FCGBP	0.2537	0.1142
VWF	0.2533	0.1145
APEH	0.2532	0.1146
CD38	0.2532	0.1146
RAB8A	0.2532	0.1146
NSFL1C	0.3167	0.1147
PPP1R12A	0.2813	0.1147
XPO7	0.2801	0.1157
SLK	0.2515	0.116
GMPPA	0.2794	0.1162
TXNDC17	0.251	0.1165
TUFM	0.279	0.1166
SEPTIN1	0.2506	0.1168
STK26	0.2503	0.117
ERP29	0.2503	0.1171
RPL10	0.2497	0.1175
AP1G1	0.2491	0.118
PRKCH	0.2762	0.1187
AHSG	0.2484	0.1187
YWHAQ	0.2476	0.1194
HEXB	0.2472	0.1197
FAM3C	0.247	0.1199
INPP4A	0.2742	0.1203
SLAMF6	0.2465	0.1203
HNRNPU	0.2464	0.1204
IGKV3D-20	0.2458	0.1209
FYB1	0.2451	0.1216
PGM1	0.2447	0.1219
IGKV6-21	0.2445	0.1221
RPS28	0.2444	0.1221
BAP18	0.3055	0.1228
CCR1	0.2698	0.1239
SH3KBP1	0.2425	0.1239
SERPINA6	0.2419	0.1244
IGKV3D-11;IGKV3-11	0.2415	0.1248
OXCT1	0.2682	0.1252
SEPTIN2	0.2411	0.1252
GNPDA1	0.2675	0.1258
SYK	0.2668	0.1263
DCK	0.2395	0.1266
IQGAP2	0.2395	0.1266
RPL21	0.2393	0.1267
PSMC4	0.2657	0.1273
F12	0.2382	0.1278
ATP6V1A	0.238	0.1279
IGKV6D-21	0.2374	0.1285
MYO1F	0.2373	0.1286
GNAI2	0.2372	0.1286
CNDP2	0.237	0.1288
RPL13A	0.237	0.1288
TNFRSF18	0.2364	0.1294
GLIPR2	0.2359	0.1299
HSPE1	0.2353	0.1305
PSMD4	0.2618	0.1306
MAN2B1	0.2614	0.1309
PI16	0.2347	0.131
COPZ1	0.2345	0.1312
HLA-H	0.2344	0.1313
KPNB1	0.2343	0.1314
RNF149	0.2338	0.1319
LBP	0.2331	0.1325
HDAC1	0.2325	0.1331
TAF15	0.258	0.1339
ANPEP	0.2316	0.134
GSK3A	0.2314	0.1342
HPR	0.2311	0.1345
CCT8	0.2307	0.1349
ALDOC	0.23	0.1355
ST13	0.2296	0.1359
ARRDC1	0.2287	0.1368
CPQ	0.2281	0.1374
VSIR	0.2276	0.1379
CPNE1	0.2275	0.138
HP	0.227	0.1384
PTBP1	0.227	0.1385
SNRNP200	0.2259	0.1395
SVEP1	0.2515	0.1398
ERP44	0.2256	0.1398
ERBIN	0.2505	0.1406
IGHM	0.2243	0.1411
IGHV3-64	0.2243	0.1411
GNAS	0.2242	0.1412
CCS	0.2241	0.1413
KRAS	0.224	0.1415
SSC5D	0.2236	0.1418
FKBP4	0.2235	0.1419
LMNB1	0.2233	0.1421
PPP2CB;PPP2CA	0.2233	0.1422
LILRB1	0.223	0.1425
SERPING1	0.2227	0.1428
LAT2	0.2476	0.1433
LAP3	0.2221	0.1434
DDX5	0.2217	0.1438
PSMC2	0.247	0.1439
DDX18	0.2772	0.1453
CTSZ	0.2456	0.1453
TPP2	0.2198	0.1458
RCSD1	0.2193	0.1462
CD101	0.2441	0.1466
RPL37A	0.219	0.1466
LAMC1	0.2441	0.1467
ATP8B4	0.244	0.1468
ISLR	0.2435	0.1472
CTSB	0.2183	0.1473
ACTB	0.2179	0.1478
FH	0.2426	0.1481
ARL3	0.2423	0.1484
CBR1	0.217	0.1487
DDX39A	0.2163	0.1494
TOR1AIP1	0.2161	0.1497
IL2RB	0.2406	0.15
NFKB1	0.2718	0.1501
CAPZA1	0.2156	0.1502
RPS18	0.2148	0.1511
IGLV2-11	0.2146	0.1513
BTD	0.2142	0.1517
RPL27	0.214	0.1519
IGLL5	0.2135	0.1524
PRKAR1A	0.2133	0.1527
DLST	0.2129	0.1531
ACAP1	0.2128	0.1532
RALY	0.2126	0.1534
NAXE	0.212	0.1541
PRKAR2A	0.2117	0.1544
LCP1	0.2116	0.1546
LMAN1	0.2348	0.1558
ARHGDIA	0.2102	0.1561
H2BC5;H2BC4;H2BC18;H2BC18;H2BC9;H2BC15;H2BC14;H2BC13	0.2094	0.157
RALA	0.2094	0.157
TMOD3	0.2094	0.157
GC	0.2084	0.1581
GNS	0.2079	0.1586
XPNPEP2	0.2319	0.1587
SARS1	0.2078	0.1588
SLC30A1	0.2316	0.1591
IGHV1-69	0.2074	0.1593
VAMP2	0.2311	0.1596
GPR171	0.2306	0.1601
FCGR3A	0.2067	0.1601
MMRN2	0.2305	0.1602
SERPINF2	0.2066	0.1602
HLA-DRB5	0.2064	0.1604
STK10	0.2062	0.1606
IGKV2D-24;IGKV2-24	0.2061	0.1607
IGKV1D-33;IGKV1-33	0.2055	0.1614
IGKV1-16	0.2054	0.1615
SLC7A5	0.2292	0.1616
TNC	0.205	0.162
ICOS	0.2284	0.1624
ACADM	0.2556	0.165
ATP5PO	0.2019	0.1656
PDIA6	0.2015	0.1661
PTGDS	0.2009	0.1668
EZR	0.2007	0.1671
KHSRP	0.2232	0.168
RAB5C	0.1998	0.1681
PSTPIP2	0.1993	0.1686
ARHGAP1	0.1992	0.1688
PPID	0.1989	0.1692
IGKV3-20	0.1988	0.1693
H1-2	0.2218	0.1695
IGLV3-21	0.1984	0.1697
PRG4	0.1984	0.1697
IGLV8-61	0.1982	0.1701
IGHV5-10-1	0.198	0.1702
MAT2A	0.198	0.1703
MAP1LC3B2;MAP1LC3B	0.2209	0.1705
COASY	0.1978	0.1705
IGHV3-30;IGHV3-30-5	0.1976	0.1707
DYNLL1	0.1975	0.1709
SLC4A7	0.2492	0.1713
AP1B1	0.2201	0.1714
LPA	0.1969	0.1716
CHST11	0.2189	0.1727
LAMTOR1	0.1959	0.1728
VASN	0.1959	0.1728
PTPN11	0.2185	0.1732
ALB	0.1956	0.1732
IPO7	0.1949	0.174
ATP5F1A	0.1948	0.1741
HLA-DRB1	0.1948	0.1742
TXNDC5	0.1947	0.1743
ACSL4	0.2173	0.1745
ACO2	0.2457	0.1748
GDI1	0.194	0.1751
PROS1	0.194	0.1751
IGHV1-2	0.1939	0.1752
ARF4	0.1936	0.1757
PSMA1	0.1935	0.1758
CST3	0.193	0.1764
PPP1R18	0.1922	0.1774
SEC13	0.2145	0.1776
ARHGAP17	0.1921	0.1776
RPL24	0.1918	0.1779
ADGRG5	0.2136	0.1787
IGLV1-47	0.1912	0.1787
RHOA	0.1907	0.1792
DARS1	0.1906	0.1794
EIF3A	0.1905	0.1795
UBA1	0.1904	0.1797
HNRNPA0	0.2123	0.1802
HEXA	0.2403	0.1804
CAST	0.1895	0.1809
ADAM19	0.2382	0.1826
MYL12B;MYL12A	0.1882	0.1826
IGHA1	0.1879	0.1829
JCHAIN	0.1875	0.1834
CCT5	0.1873	0.1836
EEF1G	0.1871	0.184
F7	0.1866	0.1846
GOT2	0.1862	0.1851
JAK3	0.1862	0.1851
CD2	0.1861	0.1853
RAB11B	0.1858	0.1857
EIF3I	0.1855	0.186
SNX3	0.1851	0.1866
IGHA2	0.1843	0.1876
IGHV3-72	0.1842	0.1878
F9	0.184	0.188
HGFAC	0.1839	0.1882
EPB41L2	0.1824	0.1902
IMPDH2	0.1823	0.1903
RAB5B	0.1822	0.1904
DIAPH1	0.1808	0.1924
ABI1	0.1807	0.1925
IGHV3-35	0.1803	0.193
LRRC57	0.2015	0.1931
C1QB	0.1802	0.1932
ADIPOQ	0.1799	0.1936
RAB21	0.201	0.1937
C4A	0.1797	0.1938
RHOF	0.1796	0.194
CFI	0.1795	0.1941
RAB27B	0.2266	0.1953
GPX3	0.178	0.1961
EEF2	0.1773	0.1972
PRG2	0.1766	0.1982
IGHV3-9	0.1763	0.1985
PRKDC	0.1971	0.1987
TBC1D10A	0.1969	0.1989
LYVE1	0.176	0.1991
SERPINB1	0.1756	0.1995
MTHFD1	0.1756	0.1996
SFPQ	0.1756	0.1996
AMBP	0.1753	0.2
CHMP4A	0.1958	0.2003
OSTF1	0.1748	0.2006
NDRG1	0.1955	0.2007
RPL34	0.1746	0.2009
BCHE	0.1745	0.2011
PTPN6	0.1741	0.2017
GBP5	0.1947	0.2018
UQCRC1	0.174	0.2018
CD5L	0.1736	0.2023
C1QC	0.1733	0.2028
ARF3;ARF1	0.1728	0.2035
TMEM33	0.1708	0.2064
IGLC2;IGLC3	0.1706	0.2067
GNAQ	0.1904	0.2074
RDX	0.1701	0.2075
CEMIP2	0.19	0.2079
A2M	0.1698	0.2079
GLS	0.215	0.2087
GIMAP5	0.1887	0.2097
IGHV3-13	0.1684	0.2099
RPLP0	0.1678	0.2109
IGKC	0.1671	0.2119
LSM3	0.1661	0.2134
DCTN1	0.166	0.2136
TFRC	0.166	0.2136
CALM1;CALM2;CALM3	0.1652	0.2149
APBB1IP	0.1651	0.2149
RPS6	0.1647	0.2155
MAN1A1	0.1645	0.2158
SLC25A6	0.1643	0.2162
AK4	0.1831	0.2174
HBB	0.1635	0.2174
ILF3	0.1635	0.2174
SLC7A1	0.1829	0.2177
DHX15	0.1631	0.218
LNPEP	0.1815	0.2195
CYFIP2	0.1616	0.2204
DDX3X	0.1613	0.2208
STOM	0.1613	0.2208
EIF3B	0.1613	0.2209
CD14	0.1612	0.2209
RAP1A	0.1605	0.2221
PDIA3	0.1604	0.2223
ACAT1	0.1795	0.2224
ACLY	0.1598	0.2232
PACSIN2	0.1577	0.2266
TGFB1	0.1765	0.2267
DCTPP1	0.1765	0.2268
AKR1A1	0.1757	0.2278
ACAP2	0.1997	0.2279
MUC2	0.1752	0.2287
UBE2M	0.1561	0.2292
ARPC5L	0.1559	0.2294
ATIC	0.1559	0.2294
CD226	0.1555	0.23
CAP1	0.1545	0.2317
GYG1	0.1545	0.2318
ACTN4	0.1541	0.2324
PLCG2	0.1539	0.2327
SF3B1	0.1538	0.2329
RFTN1	0.1533	0.2338
ITGA4	0.1524	0.2351
TAOK3	0.1521	0.2356
NUMA1	0.1516	0.2366
OSMR	0.1694	0.2373
SOD1	0.1508	0.2379
SERPINA3	0.1504	0.2385
LAG3	0.1681	0.2392
NA	0.1499	0.2395
CTSC	0.1493	0.2405
AIMP2	0.19	0.2409
RAP2B	0.1473	0.2439
UBE2NL	0.1471	0.2443
LAPTM5	0.1467	0.2449
PIP4K2A	0.1467	0.2449
STIP1	0.1464	0.2454
PRPF19	0.1462	0.2459
ERI1	0.1636	0.2463
PTPN7	0.1633	0.2468
COLGALT1	0.1856	0.247
ARF6	0.1448	0.2483
EIF2B1	0.1445	0.2489
PTPA	0.1441	0.2496
LRP1	0.1439	0.2499
CPN1	0.1438	0.25
BST1	0.1438	0.2502
SUCLA2	0.1831	0.2506
IGLV3-9	0.1421	0.2531
IGHV3-38	0.1414	0.2544
SEC23A	0.1412	0.2547
PSMD9	0.141	0.255
STRAP	0.1405	0.256
EIF3G	0.1792	0.2563
EIF3K	0.1574	0.2563
IL2RG	0.14	0.257
HSP90AB1	0.1394	0.2581
RPL30	0.1388	0.2592
C8A	0.1386	0.2596
NOTCH1	0.1383	0.26
RPL7A	0.1377	0.2613
SUMF2	0.1543	0.2614
SYNE1	0.1376	0.2615
HNRNPA2B1	0.1373	0.262
ATP5PD	0.154	0.2621
CPN2	0.137	0.2625
STAT1	0.137	0.2625
RBMX	0.1366	0.2633
PODXL	0.1364	0.2636
FSCN1	0.1362	0.2641
CRISP3	0.1353	0.2657
TF	0.1353	0.2657
EIF3CL;EIF3C;EIF3C	0.1351	0.2662
PAK2	0.1348	0.2667
GLOD4	0.1347	0.2669
PDCD10	0.1345	0.2672
PDCD6	0.1343	0.2676
RPS27L	0.1342	0.2679
PLD3	0.134	0.2681
SLC1A4	0.134	0.2681
ATRN	0.1329	0.2704
IFI35	0.1474	0.2734
CD3G	0.1474	0.2735
PSMC6	0.1472	0.2737
IGHD	0.1303	0.2754
CD8A	0.1301	0.2758
TBC1D10C	0.1297	0.2766
RASAL3	0.1295	0.2769
SERPIND1	0.1293	0.2774
PSMA2	0.1287	0.2787
MAPK14	0.1641	0.2794
IGLV1-51	0.1278	0.2805
UFL1	0.1429	0.2814
HBA1	0.1257	0.2847
IGHV3-64D	0.1257	0.2848
TRIR	0.1253	0.2855
EXTL2	0.1402	0.2864
IGLV7-43	0.1248	0.2866
SELENOP	0.1247	0.2867
CPD	0.1245	0.2872
GNB4	0.1243	0.2877
TNPO1	0.1588	0.288
C6	0.1238	0.2887
BAG6	0.1237	0.2887
MEGF8	0.1388	0.289
INS	0.1235	0.2893
DYNC1I2	0.1384	0.2898
EEA1	0.1224	0.2915
C8B	0.1221	0.2922
ITGB3	0.1221	0.2923
NEO1	0.1369	0.2926
PLA2G7	0.1219	0.2926
SPPL2A	0.1368	0.2928
ENTPD1	0.1215	0.2934
SRP72	0.1363	0.2937
GPRIN3	0.1355	0.2953
TXNDC12	0.1204	0.2958
DSTN	0.1203	0.2961
RAB4B	0.1539	0.2964
EIF5A	0.12	0.2966
SVIP	0.1347	0.2969
TRIM21	0.1522	0.2992
ITGA2B	0.1183	0.3002
PLXNA1	0.1326	0.3009
NID1	0.1314	0.3032
RPL28	0.1166	0.3041
MCM7	0.1307	0.3047
MTM1	0.1306	0.305
IGHG1	0.1161	0.3051
MAGOHB	0.1161	0.3053
PSMB4	0.1157	0.3061
IGHG3	0.1156	0.3064
PRKACA	0.1475	0.3076
ANP32A	0.1149	0.3079
VARS1	0.1149	0.3079
LRG1	0.1144	0.309
DLD	0.1277	0.3108
VPS26A	0.1136	0.3108
ICOSLG	0.1133	0.3114
RELN	0.1133	0.3115
ECM1	0.1259	0.3144
CNN2	0.1119	0.3146
LSM8	0.1257	0.3148
RAB10	0.1255	0.3152
ERAP1	0.1109	0.3169
HNRNPDL	0.1246	0.3171
PSAT1	0.1109	0.3171
CD9	0.1101	0.3188
IGHG4	0.1101	0.3188
SNRPD1	0.11	0.319
LSR	0.1236	0.3191
RPA3	0.1236	0.3192
DNAJB11	0.1099	0.3192
PKM	0.1409	0.3194
CCL3	0.1096	0.3201
PTPRG	0.1094	0.3204
SNX1	0.1229	0.3207
STAT3	0.1225	0.3214
RTCB	0.1089	0.3217
ABCC1	0.1221	0.3223
GNA13	0.1086	0.3223
HSPG2	0.1218	0.3229
ALDH9A1	0.1081	0.3236
FGB	0.1079	0.324
TPM1	0.1079	0.324
RPL31	0.1211	0.3244
RPL15	0.1066	0.3271
PBDC1	0.1192	0.3285
EGFR	0.1191	0.3287
ETHE1	0.1054	0.33
WASF2	0.1052	0.3304
USO1	0.1051	0.3308
IGLV10-54	0.1348	0.3311
CCL5	0.1044	0.3325
RBBP4	0.1044	0.3325
ANXA4	0.1038	0.3338
XCL1;XCL2	0.1035	0.3346
RPL4	0.1034	0.335
SYTL1	0.116	0.3355
KRT10	0.1031	0.3358
APOC4	0.103	0.3359
MPDU1	0.1158	0.3361
USP14	0.1157	0.3362
COPS4	0.1154	0.3369
GMPPB	0.1026	0.337
DCXR	0.1025	0.3371
YWHAZ	0.1025	0.3371
IGSF8	0.115	0.3379
NUCB2	0.1014	0.34
RIN3	0.1134	0.3414
CLASP2	0.1132	0.3418
TRIM28	0.1005	0.3423
STUB1	0.1002	0.343
SNX2	0.1127	0.3431
FCER1G	0.1001	0.3432
HSPA5	0.0999	0.3437
ABCE1	0.0996	0.3444
UBE2I	0.0996	0.3444
THBS4	0.112	0.3445
PTPRJ	0.0992	0.3454
FDPS	0.0989	0.3463
ACAA2	0.098	0.3485
GNPDA2	0.11	0.3491
NCKAP1L	0.0973	0.3503
DDX1	0.1094	0.3506
CDH5	0.1093	0.3508
CYRIB	0.097	0.3513
RPL23A	0.097	0.3513
DNAJA1	0.109	0.3514
MARS1	0.109	0.3515
PABPC1	0.0966	0.3522
PARK7	0.0965	0.3526
CD58	0.0963	0.3531
TGFBR2	0.1237	0.3533
HLA-DPA1	0.0957	0.3546
GRK6	0.0954	0.3554
VPS45	0.0954	0.3554
SLAMF1	0.0954	0.3555
ZAP70	0.0953	0.3557
TYMP	0.095	0.3565
ARF5	0.0948	0.357
FN1	0.0945	0.3578
CFAP20	0.0945	0.3579
STX11	0.1062	0.3581
PPIL1	0.0944	0.3582
CD82	0.1061	0.3584
GNG5	0.1201	0.3609
DEFA1;DEFA3	0.0929	0.362
GART	0.0926	0.363
HADHB	0.1191	0.3631
SERPINF1	0.0925	0.3632
G6PD	0.0923	0.3636
FBL	0.1039	0.3637
COL6A1	0.0922	0.3639
SNRPA1	0.0918	0.3652
RECQL	0.1178	0.3657
GRN	0.0914	0.3663
NFKB2	0.1027	0.3666
PSMA6	0.0906	0.3683
KLRC1	0.1015	0.3695
RAB3D	0.1159	0.3699
NCR3	0.1012	0.3704
P2RX4	0.1005	0.3722
RPL3	0.0892	0.3724
RPL8	0.0889	0.3733
RAB14	0.0888	0.3735
NIBAN2	0.0887	0.3739
HSP90B1	0.0886	0.3741
AOC3	0.0881	0.3754
ANTXR2	0.088	0.3757
TNXB	0.0877	0.3765
RPS27A	0.0877	0.3766
NEK9	0.1128	0.377
PPCS	0.1125	0.3775
MPP1	0.0873	0.3778
SAP18	0.0981	0.3783
LSP1	0.0865	0.3799
EFHD2	0.0969	0.3813
THBS1	0.086	0.3814
MAPK3	0.0856	0.3827
VTA1	0.096	0.3835
AHSA1	0.0849	0.3846
RGS3	0.0954	0.3851
TRIM25	0.0954	0.3851
PEAR1	0.0953	0.3854
STK38	0.0842	0.3868
C7	0.0841	0.3871
PRKCQ	0.0946	0.3873
HLA-DRA	0.084	0.3873
HSPB1	0.0941	0.3885
RPL22	0.0835	0.3888
SASH3	0.094	0.3889
CPB2	0.0831	0.39
PPP3R1	0.0932	0.3911
RPL19	0.1066	0.3912
AP2M1	0.0826	0.3915
LTB	0.0927	0.3922
TMX1	0.0824	0.3922
GNB1	0.0822	0.3926
TNFSF10	0.0922	0.3938
CRTAC1	0.0818	0.3939
IFI16	0.0817	0.3942
RHOH	0.0917	0.395
TOP1	0.0813	0.3953
ANXA11	0.0806	0.3976
ELMO1	0.0906	0.3981
SRRT	0.1036	0.3982
CYTH1	0.0804	0.3982
ANGPTL8	0.0901	0.3993
SQOR	0.0798	0.4
CD55	0.0898	0.4001
C8G	0.0796	0.4005
PFKP	0.0794	0.4011
RPS12	0.0793	0.4016
VPS33A	0.0891	0.4021
SHBG	0.0789	0.4027
SNX17	0.0886	0.4036
VCAN	0.0776	0.4067
H3C1;H3-3A;H3C15	0.0775	0.4072
MCM5	0.0775	0.4072
SWAP70	0.0775	0.4073
RPS10	0.0771	0.4083
SFT2D2	0.077	0.4087
F11R	0.0769	0.4089
SLC2A1	0.0768	0.4095
CFHR2	0.0862	0.4104
RPL17	0.0764	0.4105
ACAT2	0.0761	0.4116
XPO1	0.098	0.412
VAV1	0.0756	0.4131
RGS10	0.075	0.4151
ADAMTS13	0.0843	0.4158
RAC1	0.0742	0.4178
BZW1	0.0835	0.418
IGLV2-23	0.0832	0.419
PTBP3	0.0734	0.4204
RPS15	0.0825	0.4211
SRP68	0.0732	0.4211
AP2B1	0.0726	0.423
LMAN2	0.0726	0.4231
VNN1	0.0722	0.4244
H1-4	0.0812	0.4248
DERA	0.0716	0.4264
STK4	0.0715	0.4267
ARPC5	0.0706	0.4298
F11	0.0702	0.4309
PTGES3	0.0702	0.431
SCAMP3	0.0702	0.4311
VASP	0.0698	0.4324
IST1	0.0697	0.4327
TMEM123	0.0785	0.433
RACK1	0.0694	0.4338
NUTF2	0.0691	0.4347
ARHGEF1	0.0689	0.4354
GP5	0.0689	0.4355
COLEC10	0.0777	0.4356
CCT7	0.0688	0.436
CFH	0.0675	0.4404
MRTO4	0.0673	0.4411
LAMB1	0.067	0.442
PHB	0.0667	0.4431
CASP4	0.0752	0.4434
WIPF1	0.0666	0.4437
C2	0.0665	0.4438
FAM120A	0.0749	0.4442
SNAPIN	0.0749	0.4443
SAMHD1	0.0663	0.4447
LAIR1	0.066	0.4457
RPS20	0.0657	0.4467
ALDOB	0.0655	0.4474
RPS6KA1	0.0736	0.4484
SELPLG	0.0733	0.4493
AIP	0.0649	0.4498
NIF3L1	0.073	0.4501
DPP9	0.0725	0.4517
VPS28	0.0724	0.4521
LPXN	0.072	0.4535
GBP1	0.0639	0.4535
RAB1A	0.0636	0.4544
SCP2	0.082	0.455
RPS17	0.0629	0.4569
BPNT1	0.0627	0.4577
EFEMP1	0.0626	0.4582
RANGAP1	0.0625	0.4585
INPP5D	0.0624	0.4587
SEC24C	0.0702	0.4593
PRKAG1	0.0622	0.4597
SH3BGRL	0.0617	0.4613
MVP	0.0617	0.4616
SNX6	0.0615	0.4622
ECI1	0.0615	0.4623
CD99	0.0692	0.4626
FKBP1A	0.0613	0.463
LTA4H	0.0611	0.4636
GNLY	0.0607	0.4652
TBCA	0.0601	0.4676
NPLOC4	0.0676	0.4682
SKP1	0.0672	0.4695
IGHG2	0.0594	0.4701
QDPR	0.0592	0.4711
BLVRB	0.0591	0.4712
RPL38	0.0584	0.4739
STK24	0.0584	0.4741
H1-3	0.0584	0.4742
IQGAP1	0.058	0.4757
C4B	0.0579	0.476
LUM	0.0577	0.4768
CMC2	0.0649	0.4774
H1-5	0.0572	0.4789
PI4KA	0.0643	0.4798
PHB2	0.0569	0.4798
CD244	0.0635	0.4824
NASP	0.0563	0.4825
GLRX3	0.0557	0.4846
FGA	0.0554	0.4859
SEPTIN9	0.055	0.4878
SUMO1	0.0618	0.4884
HNRNPL	0.0547	0.4888
LANCL1	0.0546	0.4893
YARS1	0.0544	0.49
RPL6	0.0543	0.4903
TUBB	0.0543	0.4906
IGKJ1	0.0612	0.4909
GALE	0.0608	0.4922
UPF1	0.0534	0.4942
COPB2	0.0534	0.4943
CFB	0.0534	0.4944
GCN1	0.0597	0.4963
CD2AP	0.0596	0.4967
PA2G4	0.052	0.4999
PPIA	0.052	0.4999
ARHGDIB	0.0519	0.5005
CMPK1	0.0517	0.5012
RPS4X	0.0515	0.502
PSMB2	0.0515	0.5022
ADH1B	0.0577	0.5038
VDAC2	0.0576	0.5041
MANF	0.0509	0.5048
PDCD5	0.0508	0.5053
PLA2G15	0.0573	0.5055
FGG	0.0503	0.5075
AP1G2	0.0567	0.5076
PPIB	0.0502	0.5078
IL16	0.0501	0.5081
HNRNPC	0.05	0.5086
COPA	0.0498	0.5097
TRPV2	0.0559	0.5108
ATP5PB	0.0641	0.5111
GGT1	0.0494	0.5112
ALDH16A1	0.0493	0.5116
CLIC1	0.0493	0.5116
PRKCB	0.0493	0.5116
FBN1	0.0493	0.5118
U2AF2	0.0491	0.5126
JAK1	0.049	0.5131
USP9X	0.0631	0.5144
SND1	0.0485	0.5151
HPRT1	0.0484	0.5155
ARL6IP1	0.0546	0.5157
DNAJA2	0.0546	0.5158
GSTP1	0.0483	0.5161
PECAM1	0.0477	0.5187
PSME1	0.0477	0.5188
TRAPPC3	0.0472	0.5212
RTCA	0.0611	0.5213
XPNPEP1	0.047	0.5219
RPS2	0.0469	0.5223
TNIP1	0.0604	0.5239
CD247	0.0464	0.5246
MASP2	0.0464	0.5249
MYO18A	0.0461	0.5259
TUBA1C	0.0595	0.5271
FCN2	0.0459	0.5271
ARL6IP5	0.0458	0.5275
NSF	0.0455	0.5289
FIBP	0.0513	0.5291
HNRNPH3	0.0454	0.5294
KIR2DS2	0.0511	0.53
CTSD	0.045	0.5311
FLII	0.045	0.5314
AK1	0.0447	0.5328
EIF5	0.0445	0.5333
PRKCSH	0.0444	0.5341
IGF2R	0.0443	0.5344
ICAM1	0.0441	0.5355
RPS9	0.044	0.5357
MGAT1	0.0492	0.5381
RPL36AL	0.0488	0.5395
PFDN1	0.0431	0.5401
COPG1	0.0429	0.541
SORL1	0.0484	0.5413
TARS1	0.0427	0.5421
INHBC	0.0479	0.5435
CHMP1A	0.0423	0.5442
IGFALS	0.0422	0.5447
LRRC47	0.0419	0.5458
CFL1	0.0418	0.5463
AKR1B1	0.0418	0.5466
ITM2A	0.0472	0.5467
CXorf38	0.0414	0.5483
IARS1	0.0414	0.5486
AP2A2	0.0412	0.5494
FCN3	0.0405	0.5531
SERPINA4	0.0404	0.5533
SACM1L	0.0403	0.5539
PTPN1	0.0454	0.5544
FBLN1	0.0448	0.5574
ITIH2	0.0396	0.5574
C5	0.0393	0.559
PROZ	0.0393	0.5592
ATP6V1B2	0.0391	0.5599
HP1BP3	0.039	0.5606
ITIH4	0.0385	0.563
ADGRE5	0.0377	0.5673
GZMH	0.0376	0.5678
IL17RA	0.0487	0.5683
RAB5A	0.0418	0.5709
CANX	0.0366	0.573
EFTUD2	0.0366	0.5731
EIF3L	0.0363	0.5749
YWHAB	0.0363	0.5749
ADA	0.0362	0.575
HNRNPK	0.0405	0.5772
RPS5	0.0402	0.5786
ARHGAP30	0.0354	0.5793
SH3BGRL3	0.0352	0.5805
ADSL	0.0348	0.5829
RPS24	0.0392	0.5836
IL21	0.0347	0.5836
RPL7	0.0345	0.5843
S100A11	0.0343	0.5856
ADSS2	0.0387	0.5861
GRK2	0.0335	0.59
PRDX5	0.0335	0.5902
ITGA11	0.0376	0.5915
KRT1	0.0331	0.5921
ACTR2	0.0331	0.5924
BIN1	0.0328	0.5938
ECHDC1	0.0367	0.5957
CYCS	0.0325	0.5958
PAFAH1B2	0.0324	0.5961
ITGA1	0.0323	0.597
SERPINA10	0.036	0.5996
GP1BA	0.0317	0.6006
CLEC3B	0.0356	0.6015
GZMA	0.0314	0.6023
SNRPD3	0.0311	0.6038
CALR	0.0309	0.6054
CMTM6	0.03	0.6104
RABGGTA	0.0335	0.6127
UBE2L3	0.0295	0.6139
RNPEP	0.0292	0.6155
PAG1	0.0329	0.6163
PSMD5	0.0327	0.6173
TMED10	0.0289	0.6174
LMNB2	0.0367	0.6215
TTR	0.0281	0.6219
BCAP31	0.0317	0.6228
TUBG1	0.0314	0.624
UGP2	0.0275	0.6261
RPN1	0.0272	0.6276
UFC1	0.027	0.6291
PCYT1A	0.0303	0.6306
PPP1R16B	0.0303	0.6306
CAPN2	0.0264	0.6333
NUDT5	0.0263	0.6341
NAGA	0.0338	0.6359
MAP4K4	0.026	0.6359
SHMT2	0.0259	0.6361
ACADVL	0.0257	0.6374
PREX1	0.0256	0.6382
WARS1	0.0256	0.6384
SERPINC1	0.0255	0.6387
SRC	0.0255	0.6388
PRDX6	0.0254	0.6398
EPB41	0.0285	0.6409
YBX1	0.025	0.6427
UBA6	0.0248	0.6435
PLG	0.0248	0.6439
DOCK2	0.0246	0.645
COX7A2	0.0245	0.6457
VIM	0.0243	0.6473
ARHGAP9	0.0272	0.6487
SRM	0.0237	0.6512
UQCRH	0.0306	0.6526
MTAP	0.0235	0.6527
CAMP	0.0233	0.6538
MICAL1	0.0233	0.6538
OGA	0.0264	0.654
CAPG	0.0233	0.6544
HSPA9	0.0232	0.6545
PROC	0.0232	0.6545
NIBAN1	0.0231	0.6556
ECH1	0.0227	0.6581
TSTD1	0.0227	0.6586
ATP2A2	0.0226	0.6592
CASP3	0.0254	0.6599
STXBP2	0.0224	0.6605
PDIA4	0.0223	0.661
NOP56	0.0223	0.6611
RAP1GDS1	0.0223	0.6612
PRF1	0.0221	0.6623
PDCD1LG2	0.025	0.6626
PCSK9	0.0247	0.6644
SSBP1	0.0218	0.6648
PRCP	0.0216	0.6661
ACOT13	0.0244	0.6667
ITIH1	0.0213	0.6688
COX5B	0.0211	0.6701
MVB12B	0.027	0.673
RPL29	0.0206	0.6739
STRN	0.0205	0.6746
LASP1	0.0204	0.6752
LIMA1	0.0264	0.6763
RPA1	0.0224	0.6798
PDXP	0.0256	0.6812
COPE	0.0221	0.6818
ARHGAP45	0.0194	0.6832
BSG	0.0193	0.6838
G3BP1	0.0193	0.6838
C1S	0.0191	0.6854
APOC1	0.0191	0.6855
ATP5MG	0.0246	0.6872
CDC5L	0.0189	0.6872
HNRNPR	0.0211	0.689
MACROH2A1	0.0186	0.689
SRGN	0.0185	0.6898
HLA-E	0.0208	0.6907
GOLGA8Q;GOLGA8R	0.0206	0.6924
ASAH1	0.0234	0.6946
CD70	0.0179	0.695
CD3E	0.0178	0.6954
MT1X	0.0178	0.6956
SEPTIN11	0.0178	0.6961
TWF2	0.0177	0.6965
NONO	0.0198	0.6982
SELL	0.0174	0.6993
HCLS1	0.0171	0.7012
EIF4H	0.0171	0.7016
PABPN1;PABPN1;BCL2L2	0.0169	0.7031
TAP1	0.0188	0.7055
PSMA4	0.0165	0.7069
CFHR4	0.0163	0.708
TCIRG1	0.0162	0.7088
DDX46	0.021	0.7098
PSMC5	0.016	0.7108
GPI	0.0156	0.7141
B2M	0.0156	0.7148
ABRACL	0.0155	0.7149
EFR3A	0.0176	0.715
GARS1	0.0155	0.7151
PTK2B	0.0201	0.7159
RPS16	0.0154	0.7159
DTYMK	0.0174	0.7165
CD46	0.0172	0.7181
FARSA	0.0152	0.7183
CXCR4	0.0171	0.7189
GUSB	0.0151	0.719
PGP	0.0151	0.719
ERO1A	0.0151	0.7191
PCNA	0.015	0.7198
ILF2	0.0169	0.72
RPL18A	0.0148	0.7214
EPS15L1	0.0191	0.7228
M6PR	0.0146	0.7232
IMPA1	0.0146	0.7235
GLRX	0.0146	0.7237
CNP	0.0164	0.7242
DOCK11	0.0188	0.7251
UBE2D3;UBE2D3;UBE2D3;UBE2D2;UBE2D2	0.0163	0.7254
DPYSL2	0.0144	0.7254
ABR	0.0161	0.7273
HNRNPF	0.014	0.7285
F10	0.014	0.7287
H2BC17;H2BC3;H2BC21	0.014	0.7288
CNBP	0.014	0.7292
CD163	0.0156	0.7309
YWHAH	0.0137	0.7322
NSDHL	0.0153	0.7333
RNF213	0.0135	0.734
PBXIP1	0.015	0.7358
SEC22B	0.0132	0.7362
UBE2N	0.0149	0.7369
PREP	0.0131	0.7374
GZMK	0.0131	0.7379
SSR4	0.013	0.7382
H4C1	0.013	0.7389
EEF1D	0.0129	0.7392
ITGAX	0.0128	0.7401
NIT1	0.0145	0.7403
CAPZA2	0.0126	0.7422
HYOU1	0.0126	0.7425
SUPT16H	0.0142	0.7433
ISOC1	0.0141	0.7435
RBP4	0.0124	0.7442
PYCARD	0.0139	0.7456
FN3KRP	0.0122	0.7463
COX4I1	0.0122	0.7467
C3	0.012	0.7487
NAGK	0.0119	0.7495
CFHR1	0.0118	0.7503
PPA1	0.0118	0.7505
FNBP1	0.0133	0.7509
TRADD	0.0153	0.7514
ITGA2	0.0116	0.7522
LAMTOR3	0.0131	0.7532
DDT	0.0113	0.7557
CAD	0.0113	0.7558
STOML2	0.0112	0.7567
HARS1	0.0112	0.7571
COX6C	0.0126	0.7576
GALM	0.0125	0.7587
IGHV2-70D	0.0125	0.7589
VCP	0.0108	0.7616
ADH5	0.0106	0.7627
TMED5	0.012	0.763
GLIPR1	0.0119	0.764
C1R	0.0105	0.7644
GDI2	0.0103	0.767
MAT2B	0.0113	0.77
SEC61B	0.0112	0.7715
ACTR1A	0.0098	0.7726
ITGA6	0.0097	0.7729
U2AF1L5;U2AF1	0.011	0.773
NEK7	0.0097	0.7735
TPI1	0.0097	0.7738
MAP1S	0.0094	0.7764
APOF	0.0094	0.7769
RPL35A	0.0093	0.7781
TIPRL	0.0104	0.7789
RPL11	0.0092	0.7791
ZC3HAV1	0.0092	0.7791
HLA-F	0.0091	0.7801
PACS1	0.01	0.7834
KARS1	0.0087	0.7854
SMARCA4	0.0086	0.7862
RAB43	0.0084	0.7889
PSMB8	0.0082	0.7907
PSD4	0.0093	0.791
ERH	0.0081	0.7919
ANXA7	0.0081	0.7923
PGAM1	0.008	0.7942
SLC3A2	0.0078	0.7961
DYNC1H1	0.0077	0.797
RAB2A	0.0077	0.7971
C12orf10	0.0076	0.7982
RO60	0.0086	0.7993
ANXA2	0.0075	0.7999
EIF2S3	0.0075	0.8
MAPK1	0.0075	0.8007
VAMP8	0.0074	0.8011
PRTN3	0.0084	0.8013
AHCYL1	0.0074	0.8013
COMP	0.0074	0.8018
PLEKHO2	0.0081	0.8042
GLG1	0.0069	0.8079
TALDO1	0.0068	0.8096
FRYL	0.0076	0.8102
LYPLA2	0.0067	0.8107
DBN1	0.0065	0.8143
SLC2A3	0.0063	0.8161
PRDX2	0.0071	0.8171
OAS2	0.0071	0.8175
ARHGAP15	0.007	0.8183
PSMB6	0.0061	0.8201
PSMB10	0.006	0.8209
VTN	0.006	0.8214
DIP2A	0.0067	0.8217
MBNL1	0.0058	0.8236
DTX3L	0.0064	0.8255
CHMP2A	0.0064	0.8265
RAB22A	0.0063	0.8274
HLA-DQB1	0.0061	0.8302
TXNL1	0.0053	0.8308
RAB27A	0.0053	0.8318
PEBP1	0.0052	0.8329
NUDC	0.0052	0.8334
PSMC1	0.0052	0.8336
OCC1	0.0058	0.834
RPL27A	0.005	0.8367
IGFBP3	0.005	0.8368
PSMB9	0.0048	0.8388
CLIP1	0.0046	0.8422
RPL18	0.0045	0.8439
ELAVL1	0.0045	0.8447
GIMAP4	0.0051	0.8453
CCAR2	0.0049	0.8477
HNRNPA3	0.0055	0.849
RAB35	0.0048	0.8493
EIF2S1	0.0042	0.8506
TRPM2	0.0046	0.8517
BUB3	0.0041	0.8525
ADAM10	0.004	0.8533
CACYBP	0.0039	0.8543
C9	0.0039	0.8553
APOE	0.0038	0.8576
F13B	0.0041	0.8599
EIF4A3	0.0036	0.8604
CD81	0.0036	0.8605
FASN	0.0036	0.8616
PRKAA1	0.0035	0.8626
CIB1	0.0035	0.8627
GYS1	0.0039	0.8633
DEF6	0.0039	0.8645
CAPNS1	0.0034	0.8649
MCM3	0.0034	0.8651
GNAI3	0.0038	0.8661
ACP1	0.0037	0.8673
RHOC	0.0032	0.8695
POTEJ	0.0031	0.8709
CTSW	0.003	0.872
SFXN1	0.003	0.8722
PSMD3	0.0029	0.874
WDR82	0.0033	0.8748
PIK3CD	0.0037	0.876
PGM2	0.0029	0.876
PSMD2	0.0028	0.8762
PPP3CA	0.0032	0.877
ITGB1	0.0027	0.8783
DDX19A	0.0031	0.8791
WDR44	0.0027	0.8794
BANF1	0.0031	0.8795
MRC1	0.0029	0.882
MDH1	0.0026	0.8821
RPS7	0.0029	0.8825
ZDHHC20	0.0025	0.8832
CSTB	0.0028	0.8844
STMN1	0.0024	0.8857
TSPAN14	0.0024	0.8873
PHGDH	0.0023	0.8892
RPS23	0.0022	0.8912
PARVG	0.0028	0.8916
GSN	0.0022	0.892
DKC1	0.0024	0.8924
HLA-B	0.0021	0.894
RDH11	0.0023	0.8954
NOTCH3	0.0022	0.897
SPTAN1	0.0019	0.8981
TBCB	0.0019	0.8991
PRPS1	0.0021	0.8997
AP2A1	0.0021	0.9003
EVI2B	0.002	0.9028
PSMD13	0.0017	0.9045
ANXA5	0.0017	0.9052
HLA-A	0.0016	0.9062
TPT1	0.0015	0.9106
PPP6C	0.0014	0.9119
EWSR1	0.0016	0.912
MCM6	0.0016	0.9123
AHCY	0.0014	0.9132
GNA15	0.0016	0.9133
PTPRA	0.0016	0.9133
GPX4	0.0012	0.9184
BARGIN;SH3BP1	0.0012	0.9201
GOLGA7	0.0012	0.9207
BST2	0.0011	0.9213
TRAPPC4	0.0015	0.9214
CAPN1	0.0011	0.9237
RALGAPB	0.0012	0.924
NIT2	0.001	0.9264
PSMA5	0.001	0.9267
EIF5B	0.0011	0.9278
COL1A1	0.0009	0.9291
GMIP	0.0009	0.9312
PFKL	0.0009	0.9314
PSMD11	0.0009	0.9316
MOGS	0.001	0.9326
CD47	0.0008	0.9326
VDAC1	0.0008	0.9331
RBM14	0.0011	0.9336
SNAP23	0.0008	0.9345
ITIH3	0.0008	0.9355
RPLP2	0.0008	0.9359
APOC2	0.0007	0.9374
CD37	0.0007	0.9405
CHP1	0.0006	0.9409
PGLS	0.0006	0.9415
ARPC2	0.0006	0.9419
ANO6	0.0007	0.9426
SEPTIN7	0.0006	0.9446
ARCN1	0.0005	0.9456
PMVK	0.0006	0.9467
UGGT1	0.0005	0.947
AARS1	0.0005	0.949
DBH	0.0005	0.9517
ESYT1	0.0004	0.9521
GANAB	0.0004	0.9525
OAS3	0.0004	0.954
HNRNPH1	0.0004	0.9548
LMNA	0.0004	0.9557
DUT	0.0004	0.9575
PPP1CC	0.0004	0.958
PLXNB1	0.0003	0.958
CLTB	0.0004	0.9583
BLMH	0.0003	0.9591
MYO1E	0.0003	0.962
H2AC7	0.0003	0.9632
ATP2B4	0.0002	0.964
MX1	0.0003	0.9649
EEF1A1	0.0002	0.9678
MYO9B	0.0002	0.9682
PI4K2A	0.0002	0.9689
PSMD1	0.0002	0.9698
COPB1	0.0002	0.97
FBXO6	0.0002	0.9704
NDRG3	0.0002	0.9705
P4HB	0.0001	0.9746
RPL23	0.0001	0.975
STX4	0.0001	0.9758
MAP2K1	0.0001	0.9764
SRI	0.0001	0.9767
PFN1	0.0001	0.9785
MYO1C	0.0001	0.9798
ARL2	0.0001	0.9801
DPP3	0.0001	0.9812
PSTPIP1	0.0001	0.9824
DYNLRB2;DYNLRB1	0.0001	0.9834
PSMB3	0	0.9837
VBP1	0	0.9851
NUCB1	0	0.9854
CRTAM	0	0.9856
MPO	0	0.9857
PKN1	0	0.9866
SDCBP	0	0.9871
VPS35	0	0.9876
GSTO1	0	0.9878
IDH1	0	0.9884
RAP1B	0	0.9911
H2AZ1;H2AZ2	0	0.9912
RPS8	0	0.9912
SAR1A	0	0.9912
CRYZ	0	0.9914
DOCK8	0	0.9922
LDLR	0	0.9923
SCRIB	0	0.9928
TMX3	0	0.9928
ATP6V1E1	0	0.9934
NME2	0	0.9948
CCT6A	0	0.995
PTGFRN	0	0.9985
